# Supplementary material for: Speos: an ensemble graph representation learning framework to predict core gene candidates for complex diseases
Source: Nat Commun. 2023 Nov 8;14:7206. doi: 10.1038/s41467-023-42975-z (PMC10632370; doi:10.1038/s41467-023-42975-z)
Supplement: Supplementary file 4 — Supplementary Data 1 [file 41467_2023_42975_MOESM4_ESM.xlsx]

## Sheet: Header
Supplementary Data 1:
Ensemble Concordance	Each outer fold's predictions are evaluated for concordance among the models. Finally, bins with significantly larger concordance in held out positives than expected by chance are selected.
Column	Explanation
Outer Fold	Outer fold j of the crossvalidation
Inner Overlap Bin	Concordance score c* of respective outer fold j
Unlabeled Count	Cj for unlabeled (not relevant for inner threshold)
Unlabeled Random Mean	Mean of \bar{C}j for unlabeled (not relevant for inner threshold)
Unlabeled Random SD	Standard Deviation of \bar{C}j for unlabeled (not relevant for inner threshold)
Unlabeled pval	one-sided t-test result to see of Cj is in the distribution of \bar{C}j (not relevant for inner threshold)
Unlabeled pval adjusted (FDR)	adjusted pval for unlabeled (not relevant for inner threshold)
Pos Test Count	Cj for held out positives (relevant for inner threshold)
Pos Test Random Mean	Mean of \bar{C}j for held out positives ( relevant for inner threshold)
Pos Test Random SD	Standard Deviation of \bar{C}j for held out positives (relevant for inner threshold)
Pos Test pval	one-sided t-test result to see of Cj is in the distribution of \bar{C}j ( relevant for inner threshold)
Pos Test pval adjusted (FDR)	adjusted pval for held out positives (relevant for inner threshold)

## Sheet: bm_disorder_film
Outer Fold	Inner Overlap Bin	Unlabeled Count	Unlabeled Random Mean	Unlabeled Random SD	Unlabeled pval	Unlabeled pval adjusted (FDR)	Pos Test Count	Pos Test Random Mean	Pos Test Random SD	Pos Test pval	Pos Test pval adjusted (FDR)
1	1	2420	5523.89	50.6927	1	1	0	2.582	1.2334	0.981718	1
1	2	918	1264.93	26.3483	1	1	2	3.579	1.60305	0.837569	1
1	3	395	162.577	11.7383	3.52143e-74	5.86904e-74	0	2.911	1.45364	0.977253	1
1	4	254	12.814	3.60436	0	0	0	1.433	0.956823	0.932732	1
1	5	138	0.63	0.798185	0	0	1	0.562	0.654336	0.251704	0.387236
1	6	129	0.018	0.132951	0	0	0	0.132	0.341432	0.650435	0.929193
1	7	67	0.001	0.031607	0	0	0	0.024	0.153049	0	0
1	8	19	0	0	0	0	0	0.002	0.0446766	0	0
1	9	6	0	0	0	0	1	0.001	0.031607	0	0
1	10	0	0	0	0	0	1	0	0	0	0
2	1	1536	5266.56	50.7128	1	1	2	4.66	1.67165	0.944065	1
2	2	821	1078.8	25.5111	1	1	2	1.686	0.943082	0.369621	0.434848
2	3	470	120.589	10.8196	1.32157e-157	1.7621e-157	1	0.284	0.48718	0.070981	0.0887262
2	4	280	8.055	2.87784	0	0	0	0.029	0.167806	0	0
2	5	172	0.355	0.607433	0	0	0	0	0	0	0
2	6	118	0.013	0.113274	0	0	0	0	0	0	0
2	7	49	0.001	0.031607	0	0	0	0	0	0	0
2	8	24	0	0	0	0	0	0	0	0	0
2	9	1	0	0	0	0	0	0	0	0	0
2	10	0	0	0	0	0	0	0	0	0	0
3	1	1568	4560.55	46.6424	1	1	2	4.833	1.67723	0.954243	1
3	2	761	754.355	22.6174	0.384486	0.512647	2	2.654	1.20262	0.706655	0.831359
3	3	461	70.656	7.87538	6.98427e-272	9.97753e-272	0	0.76	0.710211	0.857585	0.952872
3	4	222	4.249	2.08062	0	0	0	0.131	0.340351	0.649802	0.812253
3	5	104	0.151	0.384966	0	0	0	0.011	0.104302	0	0
3	6	36	0.003	0.05469	0	0	0	0	0	0	0
3	7	16	0	0	0	0	1	0	0	0	0
3	8	9	0	0	0	0	0	0	0	0	0
3	9	2	0	0	0	0	0	0	0	0	0
3	10	0	0	0	0	0	0	0	0	0	0
4	1	2001	3778.38	36.9676	1	1	2	4.577	1.63831	0.941978	0.991555
4	2	561	440.094	17.9255	1.29321e-11	1.72428e-11	2	3.356	1.44819	0.825338	0.970985
4	3	323	27.092	5.27366	0	0	0	1.201	0.875556	0.914768	1
4	4	78	1.007	0.987396	0	0	1	0.248	0.463137	0.0523765	0.0654707
4	5	42	0.026	0.159135	0	0	0	0.022	0.146683	0	0
4	6	18	0	0	0	0	1	0.001	0.031607	0	0
4	7	2	0	0	0	0	0	0	0	0	0
4	8	1	0	0	0	0	0	0	0	0	0
4	9	0	0	0	0	0	0	0	0	0	0
4	10	0	0	0	0	0	0	0	0	0	0
5	1	2532	5893.06	58.8843	1	1	1	3.634	1.47311	0.962965	1
5	2	855	1539.46	31.0427	1	1	1	3.738	1.60728	0.955607	1
5	3	453	225.285	13.689	2.41986e-55	3.72285e-55	0	2.027	1.14903	0.960989	1
5	4	268	20.607	4.47376	1.02161e-306	1.70269e-306	1	0.743	0.703528	0.357482	0.510688
5	5	210	1.303	1.13982	0	0	0	0.144	0.359533	0.65557	0.874094
5	6	141	0.035	0.18378	0	0	0	0.016	0.125475	0	0
5	7	78	0.001	0.031607	0	0	2	0.003	0.05469	0	0
5	8	63	0	0	0	0	0	0	0	0	0
5	9	12	0	0	0	0	0	0	0	0	0
5	10	1	0	0	0	0	0	0	0	0	0
6	1	2103	4788.19	46.3597	1	1	3	4.652	1.53522	0.858922	0.904128
6	2	837	806.784	22.9754	0.0943809	0.117976	2	2.678	1.24672	0.706659	0.785176
6	3	412	72.78	8.06459	1.03234e-223	1.47478e-223	2	0.815	0.727169	0.0517498	0.0689997
6	4	192	3.823	1.96613	0	0	0	0.118	0.322608	0.642693	0.756109
6	5	92	0.118	0.334778	0	0	0	0.015	0.121552	0	0
6	6	45	0.003	0.05469	0	0	0	0	0	0	0
6	7	12	0	0	0	0	0	0	0	0	0
6	8	4	0	0	0	0	0	0	0	0	0
6	9	1	0	0	0	0	0	0	0	0	0
6	10	0	0	0	0	0	0	0	0	0	0
7	1	2151	5343.42	51.2812	1	1	1	3.555	1.42653	0.963207	1
7	2	1004	1148.24	26.1102	1	1	4	3.3	1.54143	0.324919	0.46417
7	3	520	138.373	10.8983	2.81173e-176	4.32574e-176	0	1.706	1.07124	0.94421	1
7	4	249	10.34	3.1655	0	0	0	0.514	0.622739	0.795325	0.994157
7	5	136	0.495	0.711319	0	0	0	0.115	0.331323	0.635703	0.847604
7	6	67	0.023	0.149903	0	0	0	0.016	0.125475	0	0
7	7	21	0	0	0	0	0	0	0	0	0
7	8	16	0	0	0	0	0	0	0	0	0
7	9	3	0	0	0	0	1	0	0	0	0
7	10	0	0	0	0	0	0	0	0	0	0
8	1	2072	5018.08	49.0963	1	1	1	4.388	1.62587	0.981284	1
8	2	811	939.398	23.6554	1	1	0	2.423	1.1472	0.982537	1
8	3	495	96.748	9.6043	9.14182e-220	1.30597e-219	2	0.729	0.698254	0.0345096	0.0460128
8	4	285	5.954	2.35285	0	0	0	0.131	0.3374	0.651048	0.81381
8	5	119	0.205	0.439289	0	0	1	0.011	0.104302	0	0
8	6	39	0.006	0.0772269	0	0	0	0	0	0	0
8	7	8	0	0	0	0	0	0	0	0	0
8	8	1	0	0	0	0	0	0	0	0	0
8	9	0	0	0	0	0	0	0	0	0	0
8	10	0	0	0	0	0	0	0	0	0	0
9	1	1987	3898.02	36.1547	1	1	4	4.33	1.52876	0.58543	0.688741
9	2	690	501.932	17.979	1.12692e-24	1.50256e-24	1	3.146	1.3419	0.944957	0.994692
9	3	235	36.072	5.78315	4.8459e-172	6.92271e-172	1	1.154	0.841596	0.572577	0.715721
9	4	103	1.656	1.26557	0	0	0	0.195	0.403702	0.68541	0.761567
9	5	51	0.055	0.22798	0	0	0	0.026	0.159135	0	0
9	6	31	0	0	0	0	1	0.001	0.031607	0	0
9	7	12	0	0	0	0	0	0	0	0	0
9	8	1	0	0	0	0	0	0	0	0	0
9	9	0	0	0	0	0	0	0	0	0	0
9	10	0	0	0	0	0	0	0	0	0	0
10	1	2496	6188.89	62.1982	1	1	1	3.173	1.32931	0.948785	1
10	2	1148	1848.47	31.744	1	1	1	3.366	1.58683	0.931864	1
10	3	680	310.986	15.8461	1.74821e-96	2.68955e-96	0	2.082	1.21214	0.956913	1
10	4	380	32.401	5.57137	0	0	1	0.894	0.792946	0.446842	0.595789
10	5	213	2.213	1.47771	0	0	1	0.202	0.430344	0.0319931	0.0457044
10	6	169	0.09	0.293087	0	0	0	0.034	0.181229	0	0
10	7	49	0.002	0.0446766	0	0	0	0.005	0.0705337	0	0
10	8	15	0	0	0	0	0	0.003	0.05469	0	0
10	9	4	0	0	0	0	1	0	0	0	0
10	10	3	0	0	0	0	0	0	0	0	0
11	1	1294	3513.66	32.6552	1	1	1	3.645	1.2653	0.981584	1
11	2	449	379.125	15.9422	6.47047e-06	7.61231e-06	2	0.628	0.622588	0.0138862	0.0154291
11	3	216	22.331	4.58382	5.97243e-225	7.46553e-225	0	0.033	0.178637	0	0
11	4	144	0.757	0.88541	0	0	0	0	0	0	0
11	5	49	0.013	0.113274	0	0	0	0	0	0	0
11	6	40	0.001	0.031607	0	0	0	0	0	0	0
11	7	63	0	0	0	0	0	0	0	0	0
11	8	0	0	0	0	0	0	0	0	0	0
11	9	0	0	0	0	0	0	0	0	0	0
11	10	0	0	0	0	0	0	0	0	0	0

## Sheet: bm_disorder_gcn
Outer Fold	Inner Overlap Bin	Unlabeled Count	Unlabeled Random Mean	Unlabeled Random SD	Unlabeled pval	Unlabeled pval adjusted (FDR)	Pos Test Count	Pos Test Random Mean	Pos Test Random SD	Pos Test pval	Pos Test pval adjusted (FDR)
1	1	1711	4167.24	40.2644	1	1	2	4.842	1.66224	0.956188	1
1	2	713	590.15	19.2266	1.27286e-10	1.69715e-10	3	2.364	1.14434	0.289242	0.340285
1	3	273	46.845	6.5665	2.46631e-172	3.52331e-172	0	0.639	0.654736	0.835341	0.928157
1	4	126	2.384	1.51015	0	0	1	0.108	0.323011	0.00292936	0.0036617
1	5	67	0.075	0.267161	0	0	0	0.015	0.121552	0	0
1	6	59	0.002	0.0446766	0	0	0	0.001	0.031607	0	0
1	7	44	0	0	0	0	0	0	0	0	0
1	8	4	0	0	0	0	0	0	0	0	0
1	9	1	0	0	0	0	0	0	0	0	0
1	10	0	0	0	0	0	0	0	0	0	0
2	1	1418	3814.74	36.0981	1	1	1	4.518	1.69637	0.980825	1
2	2	537	496.573	17.4848	0.0104865	0.0131081	2	1.609	0.947691	0.340001	0.400001
2	3	320	37.528	5.91466	1.54288e-260	2.05718e-260	0	0.355	0.506927	0.758048	0.842276
2	4	169	1.828	1.37274	0	0	1	0.046	0.209485	0	0
2	5	66	0.042	0.200589	0	0	0	0.003	0.05469	0	0
2	6	62	0.002	0.0446766	0	0	0	0	0	0	0
2	7	6	0	0	0	0	0	0	0	0	0
2	8	7	0	0	0	0	0	0	0	0	0
2	9	0	0	0	0	0	0	0	0	0	0
2	10	0	0	0	0	0	0	0	0	0	0
3	1	1368	3057.77	30.0512	1	1	4	5.356	1.70037	0.787317	0.874797
3	2	392	279.261	14.3306	4.6946e-15	5.86825e-15	1	1.944	0.950192	0.839643	0.883834
3	3	147	14	3.71106	6.88248e-182	9.17664e-182	0	0.236	0.440799	0.703751	0.827942
3	4	117	0.422	0.669265	0	0	1	0.012	0.108885	0	0
3	5	37	0.004	0.0631189	0	0	0	0	0	0	0
3	6	43	0	0	0	0	0	0	0	0	0
3	7	15	0	0	0	0	0	0	0	0	0
3	8	3	0	0	0	0	0	0	0	0	0
3	9	3	0	0	0	0	0	0	0	0	0
3	10	0	0	0	0	0	0	0	0	0	0
4	1	1181	3206.46	31.3624	1	1	4	3.488	0.872844	0.278806	0.309785
4	2	400	323.714	15.1738	2.94339e-07	3.46281e-07	0	0.256	0.436422	0.721194	0.759151
4	3	200	18.723	4.32022	4.92175e-223	6.15219e-223	0	0	0	0	0
4	4	97	0.707	0.851558	0	0	0	0	0	0	0
4	5	58	0.022	0.153349	0	0	0	0	0	0	0
4	6	60	0.001	0.031607	0	0	0	0	0	0	0
4	7	13	0	0	0	0	0	0	0	0	0
4	8	16	0	0	0	0	0	0	0	0	0
4	9	5	0	0	0	0	0	0	0	0	0
4	10	3	0	0	0	0	0	0	0	0	0
5	1	2089	4078.5	37.8369	1	1	2	4.808	1.70151	0.950402	1
5	2	507	536.461	18.1075	0.947975	1	0	1.875	1.00069	0.969369	1
5	3	176	37.996	6.00366	1.63768e-94	2.18357e-94	0	0.398	0.550995	0.764869	0.956087
5	4	138	1.594	1.2803	0	0	0	0.057	0.231843	0	0
5	5	73	0.041	0.19829	0	0	0	0.004	0.0631189	0	0
5	6	49	0.002	0.0446766	0	0	0	0	0	0	0
5	7	27	0	0	0	0	0	0	0	0	0
5	8	21	0	0	0	0	1	0	0	0	0
5	9	7	0	0	0	0	0	0	0	0	0
5	10	1	0	0	0	0	0	0	0	0	0
6	1	2071	4719.77	45.5505	1	1	2	4.366	1.67989	0.920342	1
6	2	463	792.308	22.8004	1	1	1	2.145	1.06582	0.858524	1
6	3	249	73.599	8.0707	2.21208e-86	3.16011e-86	0	0.625	0.645271	0.833507	1
6	4	157	4.035	2.03071	0	0	0	0.106	0.307838	0.634668	0.846223
6	5	118	0.13	0.364829	0	0	0	0.009	0.0944405	0	0
6	6	78	0.004	0.0631189	0	0	0	0	0	0	0
6	7	57	0	0	0	0	1	0	0	0	0
6	8	39	0	0	0	0	0	0	0	0	0
6	9	39	0	0	0	0	0	0	0	0	0
6	10	5	0	0	0	0	0	0	0	0	0
7	1	1250	4018.67	38.5438	1	1	1	3.731	1.46036	0.969119	1
7	2	394	537.374	18.3155	1	1	0	0.949	0.725534	0.904414	1
7	3	165	40.017	6.0515	1.65073e-79	2.20097e-79	0	0.109	0.311639	0.636705	0.795881
7	4	105	1.816	1.36607	0	0	0	0.011	0.104302	0	0
7	5	92	0.052	0.226486	0	0	1	0	0	0	0
7	6	57	0.001	0.031607	0	0	0	0	0	0	0
7	7	66	0	0	0	0	0	0	0	0	0
7	8	51	0	0	0	0	0	0	0	0	0
7	9	64	0	0	0	0	0	0	0	0	0
7	10	2	0	0	0	0	0	0	0	0	0
8	1	1438	3271.07	30.1494	1	1	2	4.375	1.60449	0.930436	1
8	2	604	321.169	14.4063	3.84582e-73	5.12776e-73	0	2.966	1.28951	0.989176	1
8	3	198	17.1	3.97316	2.52848e-246	3.61211e-246	1	0.977	0.782605	0.48828	0.574447
8	4	104	0.556	0.724475	0	0	1	0.178	0.400395	0.0201674	0.0252093
8	5	44	0.014	0.11749	0	0	1	0.01	0.0994987	0	0
8	6	8	0	0	0	0	0	0	0	0	0
8	7	5	0	0	0	0	0	0	0	0	0
8	8	1	0	0	0	0	0	0	0	0	0
8	9	0	0	0	0	0	0	0	0	0	0
8	10	0	0	0	0	0	0	0	0	0	0
9	1	1925	4812.26	49.7486	1	1	1	2.145	1.11354	0.84796	0.9976
9	2	827	871.543	23.7664	0.969403	1	2	3.254	1.46338	0.804153	1
9	3	443	88.873	8.87901	3.14595e-209	5.24325e-209	2	2.763	1.40671	0.706168	1
9	4	272	5.917	2.38246	0	0	0	1.581	0.977466	0.946952	1
9	5	124	0.262	0.495334	0	0	0	0.559	0.666723	0.799005	1
9	6	18	0.009	0.0944405	0	0	1	0.132	0.358575	0.00783409	0.0120524
9	7	10	0	0	0	0	0	0.021	0.143384	0	0
9	8	3	0	0	0	0	0	0	0	0	0
9	9	1	0	0	0	0	0	0	0	0	0
9	10	2	0	0	0	0	1	0	0	0	0
10	1	782	3011.03	30.8748	1	1	1	3.8	1.41704	0.975783	1
10	2	251	289.873	14.7981	0.995626	1	0	0.911	0.709281	0.90035	1
10	3	122	16.3	4.01248	6.99051e-117	9.32068e-117	0	0.118	0.325693	0.641399	0.801749
10	4	75	0.564	0.75492	0	0	0	0.006	0.0772269	0	0
10	5	49	0.012	0.108885	0	0	1	0	0	0	0
10	6	41	0.001	0.031607	0	0	0	0	0	0	0
10	7	48	0	0	0	0	0	0	0	0	0
10	8	63	0	0	0	0	0	0	0	0	0
10	9	39	0	0	0	0	0	0	0	0	0
10	10	1	0	0	0	0	0	0	0	0	0
11	1	1715	3906.52	37.2174	1	1	4	3.833	1.41036	0.452883	0.532804
11	2	621	479.338	18.2931	1.17689e-14	1.47111e-14	1	0.923	0.697905	0.456085	0.506761
11	3	283	31.458	5.49529	6.85869e-248	9.14492e-248	0	0.103	0.307231	0.631248	0.664471
11	4	147	1.307	1.13875	0	0	0	0.003	0.05469	0	0
11	5	71	0.04	0.205913	0	0	0	0	0	0	0
11	6	31	0.001	0.031607	0	0	0	0	0	0	0
11	7	3	0	0	0	0	0	0	0	0	0
11	8	0	0	0	0	0	0	0	0	0	0
11	9	1	0	0	0	0	0	0	0	0	0
11	10	0	0	0	0	0	0	0	0	0	0

## Sheet: bm_disorder_mlp
Outer Fold	Inner Overlap Bin	Unlabeled Count	Unlabeled Random Mean	Unlabeled Random SD	Unlabeled pval	Unlabeled pval adjusted (FDR)	Pos Test Count	Pos Test Random Mean	Pos Test Random SD	Pos Test pval	Pos Test pval adjusted (FDR)
1	1	1469	5285.89	49.4176	1	1	1	4.473	1.67489	0.980812	1
1	2	520	1148.94	24.6241	1	1	0	3.102	1.46342	0.982861	1
1	3	298	145.173	11.0119	1.75902e-40	2.51288e-40	0	1.254	0.891899	0.919981	1
1	4	222	11.819	3.59753	0	0	0	0.312	0.5125	0.728596	0.971461
1	5	182	0.654	0.791381	0	0	0	0.053	0.228453	0	0
1	6	121	0.026	0.159135	0	0	1	0.008	0.0890842	0	0
1	7	111	0.001	0.031607	0	0	0	0	0	0	0
1	8	83	0	0	0	0	0	0	0	0	0
1	9	78	0	0	0	0	1	0	0	0	0
1	10	0	0	0	0	0	0	0	0	0	0
2	1	1320	5859.16	55.0558	1	1	1	4.161	1.55919	0.978553	1
2	2	581	1573.32	30.0025	1	1	1	3.464	1.52797	0.946426	1
2	3	391	244.124	14.3723	1.09302e-23	1.56146e-23	0	1.517	0.983723	0.938317	1
2	4	253	24.576	4.93257	2.53545e-251	3.9007e-251	0	0.477	0.602886	0.785491	1
2	5	186	1.614	1.2494	0	0	0	0.078	0.271875	0	0
2	6	151	0.077	0.273991	0	0	1	0.009	0.0944405	0	0
2	7	123	0	0	0	0	0	0	0	0	0
2	8	107	0	0	0	0	0	0.001	0.031607	0	0
2	9	95	0	0	0	0	1	0	0	0	0
2	10	77	0	0	0	0	0	0	0	0	0
3	1	1681	5910.78	55.7375	1	1	2	4.602	1.68273	0.938825	1
3	2	632	1637.83	30.2833	1	1	0	2.915	1.387	0.982083	1
3	3	366	264.213	14.5125	2.13454e-12	3.04934e-12	0	1.104	0.833777	0.907113	1
3	4	247	27.214	5.26538	1.36722e-221	2.10341e-221	0	0.261	0.467845	0.711473	0.948631
3	5	193	1.889	1.37138	0	0	0	0.04	0.195959	0	0
3	6	161	0.101	0.314323	0	0	1	0.002	0.0446766	0	0
3	7	143	0	0	0	0	1	0	0	0	0
3	8	108	0.001	0.031607	0	0	0	0	0	0	0
3	9	139	0	0	0	0	0	0	0	0	0
3	10	2	0	0	0	0	0	0	0	0	0
4	1	1221	5577.77	52.8661	1	1	4	4.99	1.70056	0.719705	0.799673
4	2	598	1344.11	26.9148	1	1	3	2.715	1.21152	0.407034	0.508793
4	3	357	186.556	12.5669	6.84725e-39	9.78178e-39	1	0.713	0.71178	0.343438	0.457918
4	4	260	16.582	3.98488	0	0	0	0.104	0.305261	0.633297	0.745055
4	5	159	0.949	0.993176	0	0	0	0.005	0.0705337	0	0
4	6	139	0.043	0.202857	0	0	0	0	0	0	0
4	7	88	0	0	0	0	0	0	0	0	0
4	8	84	0	0	0	0	0	0	0	0	0
4	9	78	0	0	0	0	0	0	0	0	0
4	10	75	0	0	0	0	0	0	0	0	0
5	1	1462	5071.69	49.5615	1	1	0	3.941	1.42672	0.997077	1
5	2	649	1016.26	24.5141	1	1	1	0.856	0.709411	0.419594	0.524492
5	3	288	118.495	10.1854	2.20392e-55	2.93855e-55	0	0.109	0.314832	0.635374	0.747498
5	4	197	8.704	2.85103	0	0	1	0.005	0.0705337	0	0
5	5	144	0.476	0.693847	0	0	0	0	0	0	0
5	6	121	0.017	0.129271	0	0	0	0	0	0	0
5	7	110	0	0	0	0	0	0	0	0	0
5	8	104	0	0	0	0	0	0	0	0	0
5	9	3	0	0	0	0	0	0	0	0	0
5	10	1	0	0	0	0	0	0	0	0	0
6	1	1256	5060.21	49.1705	1	1	0	2.912	1.15423	0.994103	1
6	2	488	1026.5	24.8249	1	1	2	0.488	0.553042	0.00318408	0.00374597
6	3	277	122.009	10.6923	1.15962e-43	1.44953e-43	0	0.036	0.18629	0	0
6	4	220	9.377	2.98812	0	0	0	0.001	0.031607	0	0
6	5	134	0.437	0.669351	0	0	0	0	0	0	0
6	6	116	0.01	0.0994987	0	0	0	0	0	0	0
6	7	93	0	0	0	0	0	0	0	0	0
6	8	106	0	0	0	0	0	0	0	0	0
6	9	79	0	0	0	0	0	0	0	0	0
6	10	0	0	0	0	0	0	0	0	0	0
7	1	2315	6679.01	62.9	1	1	1	2.204	1.11999	0.858685	1
7	2	1236	2460.64	36.4559	1	1	1	3.38	1.4858	0.945246	1
7	3	616	498.663	18.7267	2.75249e-10	4.2346e-10	0	2.848	1.3751	0.980698	1
7	4	356	62.359	7.51559	8.85499e-204	1.47583e-203	0	1.463	0.952172	0.937632	1
7	5	227	5.324	2.23674	0	0	2	0.427	0.571551	0.00301375	0.00430535
7	6	171	0.267	0.525082	0	0	1	0.076	0.272441	0	0
7	7	148	0.009	0.0944405	0	0	1	0.007	0.0833727	0	0
7	8	160	0	0	0	0	0	0	0	0	0
7	9	92	0	0	0	0	0	0	0	0	0
7	10	1	0	0	0	0	0	0	0	0	0
8	1	1119	5226.51	48.7403	1	1	0	3.665	1.41731	0.995073	1
8	2	472	1116.79	24.8314	1	1	1	3.311	1.47658	0.941063	1
8	3	277	139.16	10.9529	4.03001e-34	5.75715e-34	1	1.732	0.992056	0.769614	1
8	4	184	11.307	3.29374	1.62979e-289	2.50738e-289	0	0.509	0.635546	0.788306	0.985383
8	5	163	0.615	0.810417	0	0	1	0.084	0.277388	0	0
8	6	111	0.021	0.143384	0	0	0	0.009	0.0944405	0	0
8	7	94	0	0	0	0	0	0.001	0.031607	0	0
8	8	107	0	0	0	0	1	0	0	0	0
8	9	69	0	0	0	0	0	0	0	0	0
8	10	68	0	0	0	0	0	0	0	0	0
9	1	1340	5927.5	57.9348	1	1	0	0.834	0.772298	0.859775	1
9	2	667	1622.24	29.7416	1	1	2	2.185	1.12195	0.565469	0.869952
9	3	384	255.505	15.0383	2.38233e-17	4.33152e-17	0	2.949	1.42141	0.980865	1
9	4	270	25.56	5.04167	4.07491e-265	8.14982e-265	1	2.566	1.36589	0.874071	1
9	5	224	1.754	1.32192	0	0	2	1.52	1.02645	0.320075	0.533459
9	6	156	0.08	0.285657	0	0	0	0.627	0.686929	0.819205	1
9	7	114	0.002	0.0446766	0	0	0	0.159	0.371105	0.665792	0.951132
9	8	114	0	0	0	0	0	0.024	0.159449	0	0
9	9	92	0	0	0	0	1	0.002	0.0446766	0	0
9	10	55	0	0	0	0	1	0	0	0	0
10	1	1410	6231.46	58.5492	1	1	1	3.328	1.35293	0.957194	1
10	2	686	1934.37	31.9404	1	1	1	3.341	1.53776	0.93588	1
10	3	475	341.614	16.906	3.95181e-15	6.07971e-15	1	2.101	1.12641	0.835707	1
10	4	345	38.003	5.91701	3.48715e-286	5.81192e-286	0	0.695	0.709912	0.83609	1
10	5	277	2.61	1.52771	0	0	0	0.158	0.375548	0.662975	0.947107
10	6	202	0.147	0.386511	0	0	1	0.016	0.125475	0	0
10	7	160	0.002	0.0446766	0	0	0	0.003	0.05469	0	0
10	8	111	0	0	0	0	1	0	0	0	0
10	9	121	0	0	0	0	0	0	0	0	0
10	10	1	0	0	0	0	0	0	0	0	0
11	1	1943	5806.72	56.3732	1	1	2	3.867	1.50244	0.892856	1
11	2	661	1499.75	28.5273	1	1	0	3.225	1.47932	0.985257	1
11	3	368	222.093	13.904	8.19483e-25	1.17069e-24	1	1.506	0.965383	0.699853	0.874816
11	4	238	20.928	4.43766	7.93684e-268	1.22105e-267	1	0.417	0.559563	0.148859	0.198478
11	5	177	1.286	1.14987	0	0	0	0.091	0.294481	0	0
11	6	135	0.057	0.240314	0	0	0	0.007	0.0833727	0	0
11	7	111	0.002	0.0446766	0	0	0	0	0	0	0
11	8	102	0	0	0	0	1	0	0	0	0
11	9	106	0	0	0	0	0	0	0	0	0
11	10	0	0	0	0	0	0	0	0	0	0

## Sheet: bm_disorder_n2vmlp
Outer Fold	Inner Overlap Bin	Unlabeled Count	Unlabeled Random Mean	Unlabeled Random SD	Unlabeled pval	Unlabeled pval adjusted (FDR)	Pos Test Count	Pos Test Random Mean	Pos Test Random SD	Pos Test pval	Pos Test pval adjusted (FDR)
1	1	651	3051.78	29.9069	1	1	0	1.418	0.922646	0.937681	1
1	2	297	278.258	14.3894	0.0965242	0.148499	0	2.774	1.32775	0.981531	1
1	3	184	14.033	3.68184	2.17173e-250	3.61955e-250	0	3.262	1.5295	0.983405	1
1	4	115	0.395	0.633226	0	0	0	2.497	1.29923	0.97255	1
1	5	58	0.006	0.0772269	0	0	1	1.239	0.91317	0.603207	0.804275
1	6	58	0	0	0	0	1	0.406	0.556025	0.142822	0.204032
1	7	49	0	0	0	0	1	0.076	0.268745	0	0
1	8	32	0	0	0	0	0	0.011	0.104302	0	0
1	9	12	0	0	0	0	2	0.001	0.031607	0	0
1	10	5	0	0	0	0	0	0	0	0	0
2	1	593	3047.44	28.6084	1	1	1	1	0	0.5	0.555556
2	2	238	286.286	14.1842	0.999655	1	0	0	0	0	0
2	3	153	15.317	3.74707	4.72369e-188	5.55728e-188	0	0	0	0	0
2	4	94	0.495	0.691357	0	0	0	0	0	0	0
2	5	72	0.011	0.104302	0	0	0	0	0	0	0
2	6	65	0	0	0	0	0	0	0	0	0
2	7	39	0	0	0	0	0	0	0	0	0
2	8	40	0	0	0	0	0	0	0	0	0
2	9	39	0	0	0	0	0	0	0	0	0
2	10	7	0	0	0	0	0	0	0	0	0
3	1	891	4004.46	38.594	1	1	2	4.04	1.44859	0.920319	1
3	2	416	520.34	19.0867	1	1	1	3.836	1.58906	0.962694	1
3	3	257	36.542	5.84519	1.21208e-194	1.73154e-194	1	1.934	1.07315	0.807838	1
3	4	162	1.516	1.20985	0	0	0	0.497	0.613181	0.791085	1
3	5	85	0.032	0.181593	0	0	0	0.084	0.291452	0	0
3	6	79	0.001	0.031607	0	0	1	0.013	0.113274	0	0
3	7	51	0	0	0	0	1	0	0	0	0
3	8	32	0	0	0	0	0	0	0	0	0
3	9	43	0	0	0	0	0	0	0	0	0
3	10	12	0	0	0	0	0	0	0	0	0
4	1	1610	4827.61	42.4537	1	1	2	2.467	1.13618	0.659429	0.879239
4	2	564	767.994	20.8798	1	1	2	3.892	1.57681	0.884767	1
4	3	326	62.165	7.6105	6.94081e-174	1.06782e-173	1	3.105	1.44706	0.926964	1
4	4	175	2.886	1.7404	0	0	1	1.43	0.971133	0.67099	0.838738
4	5	119	0.071	0.271954	0	0	1	0.441	0.588659	0.171268	0.244669
4	6	106	0.001	0.031607	0	0	0	0.072	0.266113	0	0
4	7	50	0	0	0	0	0	0.011	0.104302	0	0
4	8	49	0	0	0	0	0	0	0	0	0
4	9	17	0	0	0	0	0	0	0	0	0
4	10	2	0	0	0	0	1	0	0	0	0
5	1	735	3765.24	36.4832	1	1	1	4.642	1.57982	0.989324	1
5	2	310	467.712	17.6811	1	1	2	1.364	0.85059	0.227404	0.267534
5	3	193	32.39	5.46222	9.47294e-138	1.26306e-137	1	0.19	0.399875	0.0215338	0.0269172
5	4	135	1.48	1.25284	0	0	0	0.015	0.121552	0	0
5	5	101	0.048	0.213766	0	0	0	0	0	0	0
5	6	91	0.001	0.031607	0	0	0	0	0	0	0
5	7	63	0	0	0	0	0	0	0	0	0
5	8	51	0	0	0	0	0	0	0	0	0
5	9	30	0	0	0	0	0	0	0	0	0
5	10	16	0	0	0	0	0	0	0	0	0
6	1	1916	4809.12	43.1576	1	1	0	4.016	1.44905	0.997158	1
6	2	606	685.434	21.2587	0.999901	1	2	3.226	1.44185	0.802319	1
6	3	338	46.967	6.85375	2.36876e-226	3.38394e-226	0	1.34	0.914549	0.92841	1
6	4	157	1.73	1.27322	0	0	0	0.327	0.532983	0.730167	0.973555
6	5	112	0.039	0.193595	0	0	0	0.036	0.18629	0	0
6	6	81	0	0	0	0	2	0.004	0.0631189	0	0
6	7	40	0	0	0	0	0	0	0	0	0
6	8	14	0	0	0	0	0	0	0	0	0
6	9	10	0	0	0	0	0	0	0	0	0
6	10	3	0	0	0	0	0	0	0	0	0
7	1	967	4250.04	40.3308	1	1	1	1.742	0.996713	0.77161	0.964512
7	2	470	587.31	19.4956	1	1	0	3.063	1.40393	0.985319	1
7	3	322	41.908	6.21929	3.91026e-243	6.51711e-243	0	3.002	1.40285	0.983699	1
7	4	217	1.596	1.20946	0	0	2	1.898	1.06188	0.461748	0.615664
7	5	157	0.044	0.205095	0	0	1	0.677	0.703329	0.323079	0.461542
7	6	97	0.002	0.0446766	0	0	1	0.16	0.385227	0.0147253	0.0226543
7	7	36	0	0	0	0	0	0.027	0.162083	0	0
7	8	12	0	0	0	0	0	0	0	0	0
7	9	9	0	0	0	0	1	0	0	0	0
7	10	2	0	0	0	0	0	0	0	0	0
8	1	578	3332.26	32.4371	1	1	1	2.089	1.1212	0.834179	1
8	2	255	354.824	15.4506	1	1	0	3.213	1.51777	0.982743	1
8	3	169	21.196	4.44473	3.38973e-164	5.64955e-164	0	2.787	1.41902	0.975098	1
8	4	125	0.851	0.909285	0	0	0	1.579	1.00686	0.94143	1
8	5	103	0.019	0.143663	0	0	0	0.528	0.638135	0.795899	1
8	6	71	0	0	0	0	0	0.148	0.368912	0.655813	1
8	7	48	0	0	0	0	0	0.032	0.181593	0	0
8	8	41	0	0	0	0	2	0.007	0.0833727	0	0
8	9	31	0	0	0	0	0	0	0	0	0
8	10	13	0	0	0	0	1	0	0	0	0
9	1	1041	3745.88	35.4145	1	1	3	1.124	0.874428	0.0160805	0.0247392
9	2	415	420.19	17.153	0.61886	0.773576	1	2.471	1.28653	0.873424	1
9	3	208	24.42	4.73662	1.13428e-201	1.89047e-201	0	3.118	1.47312	0.98273	1
9	4	131	0.851	0.880227	0	0	0	2.438	1.34244	0.965172	1
9	5	110	0.016	0.125475	0	0	1	1.152	0.904929	0.566679	0.755572
9	6	64	0	0	0	0	1	0.39	0.574369	0.144238	0.206055
9	7	41	0	0	0	0	0	0.089	0.284744	0	0
9	8	30	0	0	0	0	0	0.012	0.108885	0	0
9	9	17	0	0	0	0	2	0.001	0.031607	0	0
9	10	3	0	0	0	0	0	0	0	0	0
10	1	699	2886.44	27.1449	1	1	1	3.333	1.36971	0.955587	1
10	2	361	234.839	13.0322	1.50447e-21	2.14924e-21	0	3.531	1.55211	0.988441	1
10	3	163	9.993	3.11078	1.61863e-269	2.49021e-269	1	1.998	1.09453	0.818955	0.963476
10	4	103	0.222	0.465528	0	0	1	0.693	0.693362	0.329014	0.411267
10	5	64	0.003	0.05469	0	0	1	0.146	0.361502	0.00917478	0.012233
10	6	36	0	0	0	0	0	0.017	0.129271	0	0
10	7	45	0	0	0	0	1	0.001	0.031607	0	0
10	8	14	0	0	0	0	0	0	0	0	0
10	9	8	0	0	0	0	0	0	0	0	0
10	10	3	0	0	0	0	0	0	0	0	0
11	1	670	3254.36	31.536	1	1	0	3.028	1.10509	0.996874	1
11	2	281	324.728	15.4399	0.997642	1	0	0.447	0.532157	0.799439	0.940517
11	3	189	17.587	4.08123	2.67195e-223	3.33993e-223	0	0.026	0.159135	0	0
11	4	137	0.597	0.781403	0	0	1	0	0	0	0
11	5	92	0.007	0.0833727	0	0	0	0	0	0	0
11	6	73	0	0	0	0	0	0	0	0	0
11	7	45	0	0	0	0	0	0	0	0	0
11	8	25	0	0	0	0	0	0	0	0	0
11	9	11	0	0	0	0	0	0	0	0	0
11	10	10	0	0	0	0	0	0	0	0	0

## Sheet: bm_disorder_tag
Outer Fold	Inner Overlap Bin	Unlabeled Count	Unlabeled Random Mean	Unlabeled Random SD	Unlabeled pval	Unlabeled pval adjusted (FDR)	Pos Test Count	Pos Test Random Mean	Pos Test Random SD	Pos Test pval	Pos Test pval adjusted (FDR)
1	1	1236	3853.96	37.1319	1	1	2	4.05	1.57972	0.902656	1
1	2	560	509.601	18.4241	0.00316947	0.00452782	0	3.483	1.52437	0.988736	1
1	3	285	39.24	6.20019	1.39808e-207	2.15089e-207	1	1.72	1.04671	0.754153	0.942691
1	4	141	1.969	1.43946	0	0	0	0.527	0.620702	0.801969	0.943492
1	5	93	0.048	0.222926	0	0	1	0.125	0.339669	0.00506826	0.00675769
1	6	63	0.001	0.031607	0	0	0	0.014	0.11749	0	0
1	7	51	0	0	0	0	0	0.001	0.031607	0	0
1	8	3	0	0	0	0	0	0	0	0	0
1	9	0	0	0	0	0	1	0	0	0	0
1	10	0	0	0	0	0	0	0	0	0	0
2	1	1845	5199.33	49.0726	1	1	0	4.83	1.67544	0.997987	1
2	2	969	1035.63	24.6989	0.996448	1	4	2.731	1.30409	0.165371	0.220494
2	3	574	113.6	10.1472	2.65217e-245	3.78882e-245	0	0.952	0.789744	0.885843	1
2	4	255	7.754	2.73669	0	0	0	0.185	0.400968	0.677688	0.84711
2	5	132	0.307	0.541065	0	0	0	0.02	0.14	0	0
2	6	54	0.011	0.113486	0	0	1	0.002	0.0446766	0	0
2	7	17	0	0	0	0	0	0	0	0	0
2	8	2	0	0	0	0	0	0	0	0	0
2	9	0	0	0	0	0	0	0	0	0	0
2	10	0	0	0	0	0	0	0	0	0	0
3	1	1415	4550.96	43.3627	1	1	4	4.396	1.52682	0.602295	0.708583
3	2	526	715.141	21.4771	1	1	0	1.128	0.771762	0.927916	1
3	3	350	60.472	7.29954	9.30096e-208	1.24013e-207	1	0.112	0.315366	0.00248083	0.00310104
3	4	205	2.946	1.71146	0	0	0	0.003	0.05469	0	0
3	5	125	0.11	0.334515	0	0	0	0	0	0	0
3	6	73	0.001	0.031607	0	0	0	0	0	0	0
3	7	51	0	0	0	0	0	0	0	0	0
3	8	32	0	0	0	0	0	0	0	0	0
3	9	18	0	0	0	0	0	0	0	0	0
3	10	0	0	0	0	0	0	0	0	0	0
4	1	2281	5745.27	53.7136	1	1	1	4.999	1.67063	0.991569	1
4	2	1210	1376.6	27.4469	1	1	0	1.902	1.00419	0.970748	1
4	3	574	178.754	12.4482	7.12234e-154	9.49645e-154	3	0.371	0.536059	5.46847e-07	6.83558e-07
4	4	415	13.679	3.58273	0	0	0	0.021	0.143384	0	0
4	5	136	0.688	0.820156	0	0	0	0	0	0	0
4	6	35	0.019	0.136525	0	0	0	0	0	0	0
4	7	16	0	0	0	0	0	0	0	0	0
4	8	1	0	0	0	0	0	0	0	0	0
4	9	0	0	0	0	0	0	0	0	0	0
4	10	0	0	0	0	0	0	0	0	0	0
5	1	1127	4703.32	46.2141	1	1	1	4.043	1.45091	0.981891	1
5	2	488	806.066	22.3641	1	1	0	3.622	1.53724	0.990672	1
5	3	350	76.626	8.05544	7.01843e-169	1.00263e-168	0	1.777	1.03695	0.956551	1
5	4	280	4.468	2.14219	0	0	0	0.481	0.614523	0.783012	1
5	5	176	0.155	0.39112	0	0	1	0.082	0.277986	0	0
5	6	139	0.003	0.05469	0	0	1	0.008	0.0890842	0	0
5	7	80	0	0	0	0	1	0	0	0	0
5	8	1	0	0	0	0	0	0	0	0	0
5	9	1	0	0	0	0	0	0	0	0	0
5	10	0	0	0	0	0	0	0	0	0	0
6	1	1848	5132.02	48.633	1	1	2	3.556	1.4053	0.865771	1
6	2	506	962.081	24.4927	1	1	0	3.436	1.56649	0.985747	1
6	3	291	98.882	9.31859	2.80572e-79	4.31649e-79	0	1.857	1.08007	0.957068	1
6	4	221	5.956	2.46578	0	0	0	0.585	0.666915	0.809699	1
6	5	179	0.259	0.495902	0	0	1	0.12	0.337046	0.00458253	0.00654647
6	6	133	0.008	0.0890842	0	0	2	0.009	0.0944405	0	0
6	7	55	0	0	0	0	0	0.001	0.031607	0	0
6	8	28	0	0	0	0	0	0	0	0	0
6	9	51	0	0	0	0	0	0	0	0	0
6	10	0	0	0	0	0	0	0	0	0	0
7	1	1191	4594.31	43.5902	1	1	1	2.518	1.16862	0.902873	1
7	2	609	738.23	21.5822	1	1	0	3.669	1.59105	0.989343	1
7	3	378	63.834	7.43925	8.05005e-225	1.23847e-224	2	2.691	1.3113	0.70083	0.876037
7	4	287	3.311	1.76473	0	0	3	1.124	0.848896	0.013668	0.0195257
7	5	111	0.094	0.291829	0	0	1	0.264	0.477812	0.061895	0.0825267
7	6	83	0.002	0.0446766	0	0	0	0.039	0.193595	0	0
7	7	76	0	0	0	0	0	0.003	0.05469	0	0
7	8	0	0	0	0	0	0	0	0	0	0
7	9	0	0	0	0	0	0	0	0	0	0
7	10	0	0	0	0	0	0	0	0	0	0
8	1	1591	5130.93	47.8624	1	1	5	4.626	1.54471	0.40437	0.475729
8	2	842	947.303	23.6706	0.999995	1	0	1.401	0.849823	0.950226	1
8	3	480	92.043	9.11609	5.69562e-227	7.59416e-227	1	0.176	0.388618	0.0171118	0.0213898
8	4	257	5.121	2.27428	0	0	0	0.011	0.104302	0	0
8	5	171	0.167	0.418463	0	0	0	0	0	0	0
8	6	82	0.001	0.031607	0	0	0	0	0	0	0
8	7	31	0.001	0.031607	0	0	0	0	0	0	0
8	8	2	0	0	0	0	0	0	0	0	0
8	9	0	0	0	0	0	0	0	0	0	0
8	10	0	0	0	0	0	0	0	0	0	0
9	1	1750	4988.52	46.6737	1	1	1	3.436	1.35717	0.963515	1
9	2	855	953.791	23.3062	0.999988	1	3	3.517	1.51516	0.633494	0.791868
9	3	471	102.888	9.58486	2.66844e-199	4.10529e-199	1	1.845	1.03488	0.792801	0.932708
9	4	352	6.905	2.62526	0	0	1	0.591	0.661603	0.268294	0.357725
9	5	146	0.309	0.556344	0	0	1	0.107	0.312332	0.00216808	0.00309726
9	6	26	0.012	0.108885	0	0	0	0.016	0.125475	0	0
9	7	6	0	0	0	0	0	0	0	0	0
9	8	2	0	0	0	0	0	0	0	0	0
9	9	1	0	0	0	0	0	0	0	0	0
9	10	0	0	0	0	0	0	0	0	0	0
10	1	1794	4430.76	42.4806	1	1	0	3.402	1.32378	0.994842	1
10	2	1042	658.823	20.6759	1.92304e-66	2.7472e-66	1	3.458	1.5337	0.945337	1
10	3	301	53.053	7.32463	2.70389e-168	4.15983e-168	2	2.08	1.13737	0.528031	0.660038
10	4	120	2.518	1.57724	0	0	1	0.671	0.690477	0.316918	0.422557
10	5	54	0.071	0.271954	0	0	0	0.132	0.347241	0.648039	0.762399
10	6	42	0.002	0.0446766	0	0	0	0.014	0.11749	0	0
10	7	12	0	0	0	0	0	0.002	0.0446766	0	0
10	8	3	0	0	0	0	1	0	0	0	0
10	9	3	0	0	0	0	0	0	0	0	0
10	10	0	0	0	0	0	0	0	0	0	0
11	1	1598	4397.14	39.2374	1	1	3	3.893	1.4372	0.732743	0.814159
11	2	1044	633.203	19.6469	3.9986e-81	4.70424e-81	0	0.916	0.712	0.90072	0.948126
11	3	277	47.578	6.70223	6.76899e-171	8.46124e-171	1	0.085	0.278882	0	0
11	4	157	2.104	1.44194	0	0	0	0.005	0.0705337	0	0
11	5	110	0.061	0.243473	0	0	0	0	0	0	0
11	6	13	0	0	0	0	0	0	0	0	0
11	7	6	0	0	0	0	0	0	0	0	0
11	8	0	0	0	0	0	0	0	0	0	0
11	9	0	0	0	0	0	0	0	0	0	0
11	10	0	0	0	0	0	0	0	0	0	0

## Sheet: cardiovascular_film
Outer Fold	Inner Overlap Bin	Unlabeled Count	Unlabeled Random Mean	Unlabeled Random SD	Unlabeled pval	Unlabeled pval adjusted (FDR)	Pos Test Count	Pos Test Random Mean	Pos Test Random SD	Pos Test pval	Pos Test pval adjusted (FDR)
1	1	847	4431.06	44.1144	1	1	11	3.911	1.69737	1.60966e-05	2.68276e-05
1	2	299	750.649	21.4381	1	1	5	9.582	2.55094	0.963618	1
1	3	208	73.573	8.14584	1.35971e-54	2.71941e-54	2	13.751	3.09403	0.999923	1
1	4	128	4.512	2.11704	0	0	2	12.897	3.049	0.999816	1
1	5	95	0.169	0.410413	0	0	2	8.209	2.41398	0.994874	1
1	6	99	0.005	0.0705337	0	0	1	3.581	1.67315	0.938378	1
1	7	100	0	0	0	0	4	1.09	0.970515	0.00139054	0.00213929
1	8	115	0	0	0	0	3	0.212	0.4371	1.36527e-10	2.4823e-10
1	9	88	0	0	0	0	5	0.023	0.149903	0	0
1	10	11	0	0	0	0	4	0.002	0.0446766	0	0
2	1	1073	4391.16	43.452	1	1	10	6.331	2.02273	0.0349975	0.0538424
2	2	547	731.409	20.9477	1	1	3	12.356	2.94979	0.999219	1
2	3	178	69.994	7.91745	2.76495e-39	5.02718e-39	2	14.29	3.30089	0.999896	1
2	4	130	4.268	2.1048	0	0	0	10.69	2.79068	0.999932	1
2	5	125	0.186	0.432902	0	0	3	5.35	1.94923	0.885872	1
2	6	118	0.007	0.0833727	0	0	4	1.939	1.23178	0.0473013	0.0675733
2	7	96	0	0	0	0	2	0.469	0.658057	0.0100942	0.0168237
2	8	59	0	0	0	0	3	0.069	0.257369	0	0
2	9	26	0	0	0	0	0	0.012	0.108885	0	0
2	10	15	0	0	0	0	6	0	0	0	0
3	1	1158	4425.94	44.636	1	1	5	9.335	2.36786	0.966283	1
3	2	286	749.818	21.451	1	1	1	14.653	3.2454	0.999986	1
3	3	162	73.615	8.05858	8.24218e-27	1.49858e-26	4	13.373	3.17866	0.998367	1
3	4	147	4.638	2.13377	0	0	4	8.4	2.39708	0.966641	1
3	5	121	0.199	0.446541	0	0	0	3.405	1.63981	0.980947	1
3	6	97	0.006	0.0772269	0	0	2	1.024	0.939906	0.149667	0.230257
3	7	111	0	0	0	0	3	0.181	0.410169	5.53212e-12	9.22019e-12
3	8	82	0	0	0	0	4	0.021	0.143384	0	0
3	9	58	0	0	0	0	3	0.004	0.0631189	0	0
3	10	22	0	0	0	0	1	0	0	0	0
4	1	1070	4849.99	48.8419	1	1	8	2.838	1.45112	0.000196169	0.000326949
4	2	467	945.006	23.7754	1	1	3	7.784	2.2723	0.982245	1
4	3	440	106.47	9.62378	8.17018e-174	1.63404e-173	2	12.355	2.95753	0.999758	1
4	4	165	7.429	2.60057	0	0	2	13.318	3.164	0.999818	1
4	5	132	0.365	0.630694	0	0	5	9.567	2.5949	0.960642	1
4	6	130	0.007	0.0833727	0	0	1	4.715	1.83624	0.978339	1
4	7	102	0.001	0.031607	0	0	4	1.585	1.13876	0.0170952	0.0263003
4	8	50	0	0	0	0	7	0.333	0.564013	1.42226e-30	2.58592e-30
4	9	37	0	0	0	0	4	0.037	0.193987	0	0
4	10	22	0	0	0	0	2	0.004	0.0631189	0	0
5	1	971	4177.96	40.9126	1	1	4	2.686	1.44271	0.181313	0.259019
5	2	537	635.682	19.3465	1	1	4	7.483	2.20991	0.942338	1
5	3	172	54.766	7.25295	1.09187e-52	2.18374e-52	2	12.47	3.00485	0.999743	1
5	4	119	2.957	1.65383	0	0	4	13.635	3.2289	0.998543	1
5	5	125	0.108	0.338136	0	0	2	9.658	2.5673	0.998538	1
5	6	144	0.001	0.031607	0	0	7	4.701	1.81703	0.103038	0.15852
5	7	88	0	0	0	0	5	1.544	1.16106	0.00149248	0.00248747
5	8	33	0	0	0	0	3	0.337	0.550846	7.72633e-07	1.40479e-06
5	9	20	0	0	0	0	5	0.042	0.200589	0	0
5	10	4	0	0	0	0	1	0.002	0.0446766	0	0
6	1	1484	5642.54	53.7218	1	1	4	7.147	2.15114	0.928102	1
6	2	670	1447.76	27.347	1	1	1	13.391	2.87056	0.999991	1
6	3	504	209.186	13.1538	8.99384e-91	1.63524e-90	7	14.367	3.27907	0.987561	1
6	4	347	18.895	4.4299	0	0	6	10.201	2.61392	0.945833	1
6	5	143	1.111	1.07549	0	0	2	4.551	1.82357	0.918924	1
6	6	124	0.043	0.202857	0	0	2	1.363	1.07109	0.276082	0.424741
6	7	103	0	0	0	0	1	0.273	0.521988	0.0820019	0.13667
6	8	95	0	0	0	0	2	0.038	0.196357	0	0
6	9	57	0	0	0	0	5	0.002	0.0446766	0	0
6	10	7	0	0	0	0	1	0	0	0	0
7	1	836	3770.84	35.5757	1	1	6	8.633	2.31653	0.872014	1
7	2	284	503.37	17.7667	1	1	4	14.29	3.04925	0.999616	1
7	3	172	38.47	5.74849	4.24092e-96	7.71077e-96	1	13.838	3.28752	0.99995	1
7	4	148	1.923	1.36494	0	0	4	8.723	2.44219	0.973298	1
7	5	106	0.063	0.25106	0	0	5	3.811	1.67549	0.239046	0.341494
7	6	89	0.001	0.031607	0	0	2	1.067	0.97083	0.168384	0.259052
7	7	81	0	0	0	0	1	0.238	0.507303	0.0666984	0.111164
7	8	46	0	0	0	0	2	0.03	0.170587	0	0
7	9	30	0	0	0	0	2	0.002	0.0446766	0	0
7	10	12	0	0	0	0	3	0	0	0	0
8	1	1007	4728.77	47.0499	1	1	7	10.3	2.43557	0.912125	1
8	2	511	879.066	23.3011	1	1	7	15.144	3.23129	0.994061	1
8	3	438	93.077	8.97826	2.21444e-199	4.02626e-199	5	13.219	3.05664	0.996356	1
8	4	153	6.147	2.4461	0	0	1	7.559	2.29096	0.997858	1
8	5	119	0.248	0.488361	0	0	2	2.788	1.43285	0.708763	1
8	6	105	0.007	0.0833727	0	0	1	0.733	0.783397	0.366654	0.564083
8	7	66	0	0	0	0	2	0.148	0.371613	3.67439e-07	6.12398e-07
8	8	73	0	0	0	0	3	0.017	0.129271	0	0
8	9	34	0	0	0	0	4	0.001	0.031607	0	0
8	10	26	0	0	0	0	0	0	0	0	0
9	1	1148	4180.85	41.3076	1	1	5	7.694	2.18869	0.89067	1
9	2	279	647.847	20.0698	1	1	5	13.621	3.00456	0.9979	1
9	3	140	57.861	7.16866	6.00853e-29	1.09246e-28	0	14.125	3.14887	0.999996	1
9	4	108	3.288	1.82567	0	0	2	9.757	2.5946	0.998569	1
9	5	105	0.14	0.390384	0	0	2	4.337	1.74053	0.910163	1
9	6	109	0.004	0.0631189	0	0	3	1.304	1.06094	0.0551139	0.0918565
9	7	97	0	0	0	0	1	0.252	0.510388	0.0715424	0.110065
9	8	86	0	0	0	0	3	0.044	0.205095	0	0
9	9	50	0	0	0	0	4	0.004	0.0631189	0	0
9	10	11	0	0	0	0	3	0	0	0	0
10	1	968	4530.35	46.6043	1	1	6	5.533	1.91021	0.403456	0.576366
10	2	473	808.252	23.1116	1	1	7	11.821	2.7588	0.959571	1
10	3	334	84.535	8.55165	3.7003e-136	6.72782e-136	6	14.515	3.33193	0.994626	1
10	4	345	5.809	2.45734	0	0	1	11.296	2.81716	0.999865	1
10	5	117	0.248	0.486309	0	0	2	5.963	2.09753	0.970434	1
10	6	96	0.01	0.0994987	0	0	4	2.14	1.34625	0.0836998	0.128769
10	7	58	0	0	0	0	3	0.517	0.691166	0.000171749	0.000286249
10	8	36	0	0	0	0	0	0.096	0.311101	0	0
10	9	26	0	0	0	0	2	0.006	0.0772269	0	0
10	10	4	0	0	0	0	5	0	0	0	0
11	1	899	4873.28	46.9083	1	1	9	9.441	2.28528	0.576491	0.768654
11	2	458	981.241	23.517	1	1	1	15.147	3.19271	0.999995	1
11	3	330	115.018	10.2565	1.88345e-81	3.42445e-81	3	13.543	3.05584	0.999708	1
11	4	315	8.737	2.94819	0	0	2	8.144	2.32535	0.995817	1
11	5	182	0.432	0.661344	0	0	5	3.171	1.52963	0.116045	0.178531
11	6	118	0.012	0.108885	0	0	1	0.862	0.831238	0.434088	0.620126
11	7	82	0	0	0	0	2	0.127	0.364515	1.66604e-07	2.77673e-07
11	8	62	0	0	0	0	1	0.018	0.132951	0	0
11	9	45	0	0	0	0	6	0	0	0	0
11	10	6	0	0	0	0	0	0	0	0	0

## Sheet: cardiovascular_gcn
Outer Fold	Inner Overlap Bin	Unlabeled Count	Unlabeled Random Mean	Unlabeled Random SD	Unlabeled pval	Unlabeled pval adjusted (FDR)	Pos Test Count	Pos Test Random Mean	Pos Test Random SD	Pos Test pval	Pos Test pval adjusted (FDR)
1	1	1986	6056.84	58.3879	1	1	11	6.088	1.8741	0.00445027	0.00741711
1	2	564	1896.37	33.0705	1	1	3	12.631	2.76927	0.999736	1
1	3	245	340.124	16.8582	1	1	0	14.535	3.19449	0.999997	1
1	4	199	38.751	6.16968	2.17931e-114	4.35862e-114	1	11.202	2.75158	0.99989	1
1	5	152	2.832	1.681	0	0	0	5.641	1.96217	0.997936	1
1	6	148	0.145	0.376796	0	0	1	2.004	1.24739	0.78946	1
1	7	151	0.002	0.0446766	0	0	3	0.484	0.640112	4.52909e-05	8.23472e-05
1	8	113	0	0	0	0	1	0.073	0.260137	0	0
1	9	174	0	0	0	0	2	0.004	0.0631189	0	0
1	10	122	0	0	0	0	9	0	0	0	0
2	1	1833	5766.16	57.1629	1	1	9	10.412	2.41666	0.720417	1
2	2	804	1632.06	31.1323	1	1	6	15.377	3.21105	0.998212	1
2	3	219	270.764	14.8684	0.99974	1	2	13.118	3.04402	0.999863	1
2	4	160	29.269	5.15079	2.13052e-110	4.26105e-110	1	7.39	2.16931	0.998351	1
2	5	132	2.148	1.44986	0	0	1	2.728	1.46014	0.881543	1
2	6	105	0.102	0.318741	0	0	3	0.724	0.81598	0.00269141	0.00489347
2	7	126	0	0	0	0	0	0.121	0.341114	0.638563	1
2	8	173	0	0	0	0	1	0.01	0.0994987	0	0
2	9	103	0	0	0	0	3	0.001	0.031607	0	0
2	10	75	0	0	0	0	4	0	0	0	0
3	1	1726	5586.21	54.7002	1	1	7	14.902	2.87548	0.996949	1
3	2	820	1445.88	27.9624	1	1	5	16.212	3.40515	0.999486	1
3	3	305	216.443	13.4676	3.89841e-11	6.49736e-11	1	10.245	2.59248	0.99981	1
3	4	152	20.483	4.49908	1.42592e-136	2.59259e-136	1	4.171	1.71516	0.96761	1
3	5	151	1.284	1.14076	0	0	1	1.15	0.973396	0.561219	0.801741
3	6	118	0.054	0.2347	0	0	1	0.207	0.449612	0.0390403	0.060062
3	7	115	0.004	0.0631189	0	0	2	0.034	0.181229	0	0
3	8	110	0	0	0	0	3	0.002	0.0446766	0	0
3	9	91	0	0	0	0	1	0.001	0.031607	0	0
3	10	36	0	0	0	0	2	0	0	0	0
4	1	1760	6362.76	59.837	1	1	6	4.115	1.66787	0.129334	0.198976
4	2	984	2293.97	36.0814	1	1	9	10.184	2.57141	0.677353	0.967647
4	3	556	466.789	18.9604	1.44695e-06	2.63081e-06	2	14.128	3.22267	0.999911	1
4	4	234	60.359	7.92074	1.33998e-87	2.97774e-87	3	12.718	2.86365	0.999642	1
4	5	146	5.153	2.30902	0	0	0	7.431	2.22649	0.999562	1
4	6	125	0.276	0.542055	0	0	1	2.881	1.50427	0.894284	1
4	7	135	0.011	0.104302	0	0	2	0.687	0.804382	0.0514647	0.0857745
4	8	130	0.001	0.031607	0	0	6	0.114	0.327115	3.15149e-63	6.30297e-63
4	9	157	0	0	0	0	2	0.011	0.104302	0	0
4	10	141	0	0	0	0	5	0	0	0	0
5	1	1438	5258.73	52.4526	1	1	8	11.776	2.54869	0.930612	1
5	2	244	1207.73	26.9743	1	1	2	15.749	3.20874	0.99999	1
5	3	196	160.568	11.2718	0.000859522	0.00132234	1	12.46	2.97463	0.999938	1
5	4	169	13.509	3.61247	3.68998e-230	6.70905e-230	0	6.4	1.99349	0.999316	1
5	5	153	0.777	0.932347	0	0	1	2.178	1.28309	0.820605	1
5	6	138	0.029	0.167806	0	0	4	0.544	0.694308	3.78854e-07	6.31424e-07
5	7	131	0	0	0	0	0	0.074	0.261771	0	0
5	8	137	0	0	0	0	5	0.007	0.0833727	0	0
5	9	112	0	0	0	0	3	0.002	0.0446766	0	0
5	10	41	0	0	0	0	1	0	0	0	0
6	1	1892	5806.94	58.5571	1	1	8	8.59	2.32506	0.600132	0.857332
6	2	874	1648.69	31.1077	1	1	6	14.651	3.16752	0.996789	1
6	3	293	270.612	14.7419	0.0645815	0.107636	3	13.962	3.258	0.999602	1
6	4	200	28.625	5.07606	1.11467e-167	2.22935e-167	1	8.694	2.45487	0.999113	1
6	5	151	1.934	1.42255	0	0	0	3.599	1.6187	0.986794	1
6	6	117	0.108	0.323011	0	0	2	1.014	0.953836	0.150758	0.231936
6	7	112	0.004	0.0631189	0	0	1	0.178	0.400395	0.0201674	0.0366681
6	8	138	0	0	0	0	5	0.014	0.11749	0	0
6	9	83	0	0	0	0	2	0.001	0.031607	0	0
6	10	63	0	0	0	0	3	0	0	0	0
7	1	600	4995.32	48.5154	1	1	4	13.434	2.73562	0.999706	1
7	2	290	1048.93	24.5278	1	1	4	16.204	3.40828	0.99982	1
7	3	182	128.686	9.88248	4.28211e-08	6.58786e-08	0	11.283	2.68531	0.999986	1
7	4	149	10.206	3.16284	1.19443e-235	2.17169e-235	0	5.139	1.76116	0.998199	1
7	5	99	0.561	0.751185	0	0	0	1.687	1.16749	0.925612	1
7	6	105	0.022	0.146683	0	0	4	0.32	0.545527	1.28601e-11	2.14336e-11
7	7	67	0.001	0.031607	0	0	0	0.05	0.226936	0	0
7	8	79	0	0	0	0	1	0.006	0.0772269	0	0
7	9	95	0	0	0	0	3	0	0	0	0
7	10	212	0	0	0	0	4	0	0	0	0
8	1	2179	5611.21	56.191	1	1	14	13.634	2.73899	0.446863	0.744771
8	2	332	1438.73	29.2842	1	1	2	16.665	3.43406	0.999989	1
8	3	212	211.624	13.3836	0.488796	0.751994	2	11.203	2.73748	0.999598	1
8	4	183	19.747	4.35557	4.70472e-193	8.55404e-193	1	4.965	1.89731	0.981556	1
8	5	135	1.242	1.09883	0	0	0	1.506	1.14454	0.905731	1
8	6	122	0.042	0.205514	0	0	0	0.285	0.515534	0.709747	1
8	7	124	0.001	0.031607	0	0	1	0.041	0.19829	0	0
8	8	93	0	0	0	0	1	0.005	0.0705337	0	0
8	9	101	0	0	0	0	3	0	0	0	0
8	10	107	0	0	0	0	4	0	0	0	0
9	1	2174	6126.09	58.2489	1	1	4	9.768	2.34098	0.993045	1
9	2	1214	1876.4	31.0162	1	1	10	15.85	3.20336	0.965942	1
9	3	701	318.3	16.6641	2.24995e-94	3.74992e-94	9	14.157	3.01602	0.9562	1
9	4	200	33.386	5.58954	1.5942e-140	2.89855e-140	0	7.636	2.18163	0.999757	1
9	5	115	2.205	1.49298	0	0	1	2.575	1.38144	0.872744	1
9	6	100	0.105	0.325538	0	0	0	0.519	0.702594	0.769866	1
9	7	99	0.003	0.05469	0	0	1	0.064	0.256718	0	0
9	8	102	0	0	0	0	5	0.01	0.0994987	0	0
9	9	70	0	0	0	0	2	0	0	0	0
9	10	16	0	0	0	0	1	0	0	0	0
10	1	2400	6299.91	60.7002	1	1	10	6.088	2.04408	0.0279641	0.0508439
10	2	1620	2012.6	33.5036	1	1	10	12.274	2.76277	0.794672	1
10	3	286	352.028	16.6063	0.999962	1	1	14.563	3.15912	0.99999	1
10	4	187	37.082	6.04742	1.91491e-106	3.82982e-106	2	10.919	2.79078	0.999281	1
10	5	129	2.557	1.55459	0	0	2	5.486	1.99795	0.959336	1
10	6	108	0.113	0.328985	0	0	0	1.805	1.24136	0.926877	1
10	7	107	0.003	0.05469	0	0	0	0.451	0.636867	0.760493	1
10	8	99	0	0	0	0	4	0.066	0.252278	0	0
10	9	67	0	0	0	0	3	0.006	0.0772269	0	0
10	10	86	0	0	0	0	5	0	0	0	0
11	1	2108	5960.39	55.1246	1	1	10	10.095	2.43803	0.515537	0.736482
11	2	1029	1759.73	32.0575	1	1	10	15.331	3.15078	0.954517	1
11	3	320	295.928	16.2919	0.0699227	0.107573	0	13.435	3.18053	0.999987	1
11	4	172	31.261	5.31516	8.39909e-118	1.67982e-117	1	7.52	2.25024	0.998078	1
11	5	140	2.139	1.47298	0	0	2	2.858	1.56392	0.708307	0.944409
11	6	118	0.097	0.30264	0	0	4	0.744	0.763193	1.0881e-05	1.97836e-05
11	7	111	0.006	0.0772269	0	0	1	0.136	0.368109	0.00955638	0.0159273
11	8	129	0	0	0	0	0	0.019	0.136525	0	0
11	9	67	0	0	0	0	4	0	0	0	0
11	10	87	0	0	0	0	2	0	0	0	0

## Sheet: cardiovascular_mlp
Outer Fold	Inner Overlap Bin	Unlabeled Count	Unlabeled Random Mean	Unlabeled Random SD	Unlabeled pval	Unlabeled pval adjusted (FDR)	Pos Test Count	Pos Test Random Mean	Pos Test Random SD	Pos Test pval	Pos Test pval adjusted (FDR)
1	1	2946	5394.34	54.4396	1	1	2	1.636	1.16082	0.376956	0.579932
1	2	1751	5235.49	56.836	1	1	7	5.831	2.02693	0.282124	0.470207
1	3	1344	2762.59	40.5663	1	1	3	11.885	2.81599	0.999174	1
1	4	964	881.207	24.8259	0.000442251	0.000804094	3	14.717	3.35215	0.999753	1
1	5	824	177.458	13.2136	6.48406e-268	1.62101e-267	3	11.782	2.88522	0.998801	1
1	6	716	22.66	4.59112	0	0	5	5.872	2.00639	0.668031	0.954329
1	7	698	1.741	1.2907	0	0	7	1.74	1.19348	5.79937e-06	1.15987e-05
1	8	67	0.077	0.28822	0	0	6	0.311	0.546149	1.70898e-24	3.79774e-24
1	9	30	0.002	0.0446766	0	0	2	0.041	0.208132	0	0
1	10	27	0	0	0	0	2	0	0	0	0
2	1	1860	6220.76	58.3834	1	1	2	4.084	1.71958	0.887087	1
2	2	1711	4373.09	51.2037	1	1	6	10.094	2.45869	0.951898	1
2	3	990	1755.12	34.0554	1	1	4	14.337	3.0205	0.999677	1
2	4	730	443.448	18.5408	8.80445e-49	1.76089e-48	3	13.04	2.96621	0.99963	1
2	5	571	73.345	8.366	0	0	7	7.295	2.14382	0.55471	0.924516
2	6	400	8.02	2.85335	0	0	1	2.753	1.48862	0.880382	1
2	7	603	0.552	0.724773	0	0	6	0.561	0.715737	3.42027e-14	6.21868e-14
2	8	93	0.024	0.153049	0	0	1	0.074	0.269303	0	0
2	9	77	0	0	0	0	2	0.005	0.0705337	0	0
2	10	34	0	0	0	0	3	0	0	0	0
3	1	2397	5891.38	57.106	1	1	7	2.368	1.35003	0.000312931	0.000568966
3	2	1321	4734.28	55.7784	1	1	4	7.659	2.25803	0.947273	1
3	3	895	2169.04	38.1361	1	1	5	13.044	3.06171	0.995631	1
3	4	698	621.938	22.664	0.000410161	0.000683602	3	14.023	3.28823	0.999584	1
3	5	604	114.226	10.6343	1.06451e-249	2.66127e-249	7	9.733	2.49153	0.863529	1
3	6	521	13.63	3.65419	0	0	2	4.441	1.70837	0.92332	1
3	7	518	0.997	0.972106	0	0	5	1.194	1.00318	7.85857e-05	0.000157171
3	8	544	0.038	0.206291	0	0	8	0.163	0.395514	2.86874e-74	6.37498e-74
3	9	15	0	0	0	0	0	0.013	0.113274	0	0
3	10	24	0	0	0	0	1	0	0	0	0
4	1	1760	6128.14	58.899	1	1	6	2.212	1.34575	0.00248846	0.00414743
4	2	1478	4552.24	51.7669	1	1	6	7.5	2.16102	0.756115	1
4	3	1016	1906.1	34.5779	1	1	3	13.347	3.12899	0.999511	1
4	4	744	491.312	19.6363	1.76934e-35	3.21698e-35	2	14.776	3.17267	0.99997	1
4	5	759	80.206	8.73668	0	0	4	9.87	2.56614	0.988812	1
4	6	465	8.096	2.81474	0	0	2	4.003	1.6772	0.883669	1
4	7	776	0.442	0.660784	0	0	16	0.934	0.89869	4.43061e-56	8.86123e-56
4	8	29	0.018	0.132951	0	0	1	0.091	0.294481	0	0
4	9	20	0	0	0	0	0	0.001	0.031607	0	0
4	10	20	0	0	0	0	1	0	0	0	0
5	1	2341	5295.75	53.1459	1	1	4	1.015	0.918028	0.000593095	0.00118619
5	2	1464	5031.16	58.1748	1	1	5	4.007	1.69969	0.279601	0.466001
5	3	1217	2753.87	40.4456	1	1	5	9.559	2.66806	0.956095	1
5	4	965	953.76	26.1272	0.333571	0.513185	10	13.633	3.17432	0.873654	1
5	5	736	218.076	14.179	1.40383e-186	3.50959e-186	2	12.953	3.20169	0.999675	1
5	6	521	32.649	5.65666	0	0	4	7.928	2.2836	0.957138	1
5	7	521	3.184	1.79837	0	0	5	3.095	1.54466	0.10888	0.197964
5	8	501	0.209	0.466175	0	0	7	0.641	0.752409	5.02846e-17	1.11743e-16
5	9	146	0.003	0.05469	0	0	2	0.064	0.248805	0	0
5	10	19	0	0	0	0	2	0.006	0.0772269	0	0
6	1	1797	4893.04	53.4192	1	1	1	0.565	0.719566	0.272814	0.496025
6	2	1102	5087.41	59.978	1	1	5	2.66	1.46438	0.0551851	0.11037
6	3	854	3083.27	43.6183	1	1	2	6.919	2.12895	0.989469	1
6	4	771	1204.68	29.1529	1	1	0	11.999	2.8728	0.999984	1
6	5	936	316.462	16.4657	4.93676e-194	1.4105e-193	3	13.479	3.13138	0.999575	1
6	6	585	56.568	7.15509	0	0	3	10.296	2.65224	0.996975	1
6	7	470	6.561	2.49004	0	0	5	5.205	1.91702	0.54257	0.904283
6	8	445	0.465	0.659375	0	0	5	1.547	1.14795	0.00134791	0.00299536
6	9	609	0.027	0.162083	0	0	10	0.24	0.477912	4.68281e-78	1.1707e-77
6	10	94	0	0	0	0	4	0.022	0.146683	0	0
7	1	2034	5502.97	56.4134	1	1	5	1.995	1.29111	0.0100701	0.0201403
7	2	1063	4877.96	57.0637	1	1	2	6.319	2.09744	0.980132	1
7	3	1318	2526.55	41.938	1	1	5	11.853	2.98318	0.989094	1
7	4	787	845.177	25.9216	0.987486	1	10	13.844	3.37278	0.87266	1
7	5	610	191.405	13.2128	2.16815e-153	5.42037e-153	5	10.8	2.77633	0.981524	1
7	6	512	29.528	5.38639	0	0	2	5.499	1.93494	0.964572	1
7	7	401	3.098	1.75568	0	0	3	1.909	1.21849	0.185402	0.337095
7	8	381	0.23	0.468081	0	0	4	0.446	0.638031	1.63449e-08	3.6322e-08
7	9	402	0.006	0.0772269	0	0	4	0.053	0.23279	0	0
7	10	52	0	0	0	0	2	0.003	0.05469	0	0
8	1	1919	5362.27	54.4096	1	1	4	2.201	1.3677	0.0943472	0.17154
8	2	1111	4957.12	55.8095	1	1	6	6.912	2.13313	0.665461	1
8	3	942	2669.94	39.9136	1	1	6	12.113	2.82564	0.984627	1
8	4	1094	924.396	24.6552	5.30434e-12	1.06087e-11	3	13.586	3.15414	0.99959	1
8	5	711	215.071	13.8782	3.54268e-181	8.85669e-181	4	10.37	2.68274	0.991118	1
8	6	474	33.905	5.91016	0	0	1	5.282	1.94948	0.985857	1
8	7	412	3.497	1.84662	0	0	2	1.747	1.21778	0.417731	0.696219
8	8	365	0.223	0.466123	0	0	8	0.386	0.609101	1.01151e-33	2.24779e-33
8	9	477	0.005	0.0705337	0	0	4	0.047	0.216312	0	0
8	10	45	0	0	0	0	2	0.001	0.031607	0	0
9	1	2333	6293.13	60.344	1	1	8	4.33	1.77006	0.0191963	0.0319938
9	2	1587	4256.07	50.4703	1	1	4	10.538	2.56058	0.994591	1
9	3	1034	1649.95	32.2133	1	1	3	15.023	3.1633	0.999924	1
9	4	781	403.245	18.0214	1.85911e-81	3.71822e-81	1	12.575	2.88485	0.999968	1
9	5	673	63.686	7.75277	0	0	7	6.97	2.1682	0.494482	0.706402
9	6	443	6.704	2.6639	0	0	4	2.277	1.3514	0.101307	0.155856
9	7	370	0.44	0.669627	0	0	7	0.467	0.65796	1.59394e-22	2.89807e-22
9	8	84	0.018	0.132951	0	0	2	0.052	0.222027	0	0
9	9	28	0.001	0.031607	0	0	0	0.002	0.0446766	0	0
9	10	46	0	0	0	0	2	0.001	0.031607	0	0
10	1	1552	5510.96	56.2953	1	1	5	1.679	1.22718	0.00346067	0.00692135
10	2	949	4821.03	56.7431	1	1	3	5.527	1.97618	0.899356	1
10	3	700	2496.28	40.5398	1	1	3	10.726	2.62544	0.998336	1
10	4	532	846.015	25.5268	1	1	1	13.392	3.13757	0.999958	1
10	5	448	196.745	13.162	8.21071e-70	2.05268e-69	5	11.38	2.88437	0.986401	1
10	6	435	31.594	5.19588	0	0	1	6.608	2.1896	0.994712	1
10	7	395	3.501	1.91311	0	0	1	2.657	1.45991	0.871676	1
10	8	409	0.275	0.520937	0	0	4	0.69	0.799937	1.90057e-05	4.2235e-05
10	9	419	0.01	0.0994987	0	0	4	0.086	0.290868	0	0
10	10	489	0	0	0	0	9	0.008	0.0890842	0	0
11	1	2152	6391.77	61.2566	1	1	10	3.866	1.73033	0.000205403	0.000342339
11	2	1700	4159.35	50.722	1	1	11	10.163	2.63181	0.375264	0.536091
11	3	1103	1531.4	31.863	1	1	5	14.842	3.28132	0.998614	1
11	4	772	349.937	16.3465	2.37581e-113	4.75163e-113	3	13.11	3.07309	0.999481	1
11	5	701	51.499	6.65778	0	0	5	7.319	2.24349	0.849227	1
11	6	400	4.812	2.21555	0	0	7	2.509	1.32813	0.000374469	0.000576107
11	7	354	0.302	0.546622	0	0	6	0.539	0.700342	7.89697e-15	1.43581e-14
11	8	43	0.012	0.108885	0	0	0	0.048	0.213766	0	0
11	9	13	0	0	0	0	1	0.004	0.0631189	0	0
11	10	20	0	0	0	0	0	0	0	0	0

## Sheet: cardiovascular_n2vmlp
Outer Fold	Inner Overlap Bin	Unlabeled Count	Unlabeled Random Mean	Unlabeled Random SD	Unlabeled pval	Unlabeled pval adjusted (FDR)	Pos Test Count	Pos Test Random Mean	Pos Test Random SD	Pos Test pval	Pos Test pval adjusted (FDR)
1	1	2658	5893.33	55.3553	1	1	7	5.453	1.95238	0.214168	0.356946
1	2	697	1502	28.1268	1	1	3	11.83	2.67752	0.999496	1
1	3	369	207.763	12.944	1.62931e-33	2.96238e-33	5	14.786	3.24503	0.998686	1
1	4	183	17.544	4.09635	1.28089e-212	2.56178e-212	3	11.367	2.81324	0.998496	1
1	5	151	0.998	1.03827	0	0	3	6.466	2.07674	0.952281	1
1	6	114	0.032	0.176	0	0	2	2.336	1.36349	0.597299	0.853284
1	7	86	0.003	0.05469	0	0	1	0.562	0.73086	0.274556	0.422394
1	8	77	0	0	0	0	0	0.084	0.288	0	0
1	9	62	0	0	0	0	4	0.011	0.104302	0	0
1	10	49	0	0	0	0	6	0.001	0.031607	0	0
2	1	1058	5087.98	50.9344	1	1	2	6.364	1.98985	0.985736	1
2	2	514	1098.53	25.7616	1	1	4	12.467	2.86407	0.998407	1
2	3	259	137.43	11.247	3.91329e-26	7.11508e-26	0	14.35	3.24769	0.999994	1
2	4	181	11.302	3.31825	1.24164e-281	2.48327e-281	4	10.622	2.79305	0.991033	1
2	5	141	0.665	0.789161	0	0	3	5.194	1.96529	0.867735	1
2	6	108	0.022	0.146683	0	0	2	1.869	1.24974	0.458269	0.705029
2	7	83	0.001	0.031607	0	0	4	0.482	0.669086	8.90704e-08	1.48451e-07
2	8	77	0	0	0	0	0	0.069	0.268773	0	0
2	9	71	0	0	0	0	3	0.006	0.0772269	0	0
2	10	97	0	0	0	0	5	0	0	0	0
3	1	1559	6595.31	61.0881	1	1	7	5.563	1.90421	0.225321	0.346647
3	2	1638	2573.91	36.5592	1	1	4	12.124	2.68601	0.998723	1
3	3	646	539.545	19.4135	2.6397e-08	4.39949e-08	3	14.869	3.29118	0.999837	1
3	4	408	66.993	7.87305	6.2584e-232	1.25168e-231	4	11.312	2.72409	0.996305	1
3	5	315	5.143	2.273	0	0	4	5.666	2.01406	0.795835	1
3	6	178	0.248	0.504476	0	0	2	1.93	1.23414	0.47739	0.681986
3	7	122	0.008	0.0890842	0	0	4	0.41	0.637103	1.13854e-08	2.07007e-08
3	8	100	0	0	0	0	3	0.067	0.25399	0	0
3	9	65	0	0	0	0	1	0.002	0.0446766	0	0
3	10	37	0	0	0	0	3	0	0	0	0
4	1	1377	5152.43	48.823	1	1	5	5.567	1.9564	0.613992	0.944603
4	2	675	1117.77	24.7512	1	1	3	11.647	2.68931	0.999328	1
4	3	331	138.864	11.127	5.66317e-59	1.02967e-58	4	14.394	3.2275	0.999339	1
4	4	207	11.256	3.25798	0	0	2	11.339	2.83727	0.999484	1
4	5	131	0.65	0.802185	0	0	1	6.121	2.05435	0.993582	1
4	6	97	0.026	0.1653	0	0	0	2.144	1.31729	0.948035	1
4	7	86	0	0	0	0	6	0.509	0.698512	4.91136e-15	8.1856e-15
4	8	78	0	0	0	0	4	0.07	0.266646	0	0
4	9	78	0	0	0	0	5	0.001	0.031607	0	0
4	10	14	0	0	0	0	1	0	0	0	0
5	1	2542	5811.22	53.8853	1	1	9	4.581	1.8296	0.00795078	0.012232
5	2	826	1478.53	28.8912	1	1	6	10.682	2.58976	0.964538	1
5	3	316	209.167	13.4294	2.41076e-15	4.38319e-15	3	14.374	3.31875	0.999683	1
5	4	237	18.402	4.23419	1.29807e-284	2.88461e-284	0	12.105	2.94142	0.999979	1
5	5	127	1.072	1.00837	0	0	1	6.901	2.22782	0.995897	1
5	6	118	0.041	0.208132	0	0	3	2.742	1.43716	0.428783	0.612547
5	7	97	0.001	0.031607	0	0	6	0.657	0.757199	1.59615e-12	2.66025e-12
5	8	61	0	0	0	0	4	0.106	0.317433	1.25783e-32	2.51567e-32
5	9	75	0	0	0	0	3	0.011	0.104302	0	0
5	10	20	0	0	0	0	2	0.001	0.031607	0	0
6	1	2474	5951.89	56.1092	1	1	12	3.673	1.62298	1.73347e-07	2.88911e-07
6	2	626	1634.34	30.1549	1	1	6	9.236	2.41957	0.909307	1
6	3	348	248.86	14.312	3.84092e-12	6.98348e-12	1	13.889	3.08556	0.999984	1
6	4	231	23.283	4.79551	6.09938e-232	1.35542e-231	4	12.937	3.09694	0.998006	1
6	5	179	1.453	1.16953	0	0	3	8.12	2.23195	0.989	1
6	6	132	0.075	0.278164	0	0	2	3.402	1.54803	0.817335	1
6	7	92	0.002	0.0446766	0	0	2	0.966	0.93319	0.134058	0.206244
6	8	103	0	0	0	0	4	0.18	0.40939	3.28125e-20	6.56249e-20
6	9	61	0	0	0	0	1	0.024	0.153049	0	0
6	10	67	0	0	0	0	6	0.001	0.031607	0	0
7	1	1607	6516.78	61.6123	1	1	4	5.571	1.91284	0.794162	1
7	2	1996	2206.97	34.8568	1	1	13	12.266	2.83324	0.397818	0.66303
7	3	493	389.638	17.4842	2.32016e-09	4.21846e-09	3	15.013	3.28677	0.999865	1
7	4	266	40.745	6.12895	4.139e-188	8.27801e-188	2	11.321	2.72873	0.999669	1
7	5	164	2.736	1.67461	0	0	3	5.526	2.03944	0.892103	1
7	6	123	0.116	0.338443	0	0	1	1.786	1.22564	0.739261	1
7	7	84	0.001	0.031607	0	0	0	0.402	0.624817	0.73994	1
7	8	80	0	0	0	0	2	0.046	0.209485	0	0
7	9	81	0	0	0	0	2	0.004	0.0631189	0	0
7	10	62	0	0	0	0	6	0.001	0.031607	0	0
8	1	1890	5246.31	51.8939	1	1	4	9.092	2.28463	0.986976	1
8	2	472	1210.95	27.0307	1	1	7	14.697	3.25625	0.99086	1
8	3	302	163.077	11.7868	2.03507e-30	3.70013e-30	3	13.506	3.15436	0.999551	1
8	4	187	14.267	3.74963	9.08196e-250	1.81639e-249	1	8.46	2.37958	0.999116	1
8	5	137	0.868	0.902539	0	0	4	3.402	1.57111	0.351782	0.586304
8	6	105	0.025	0.168449	0	0	1	0.96	0.865101	0.481565	0.740869
8	7	100	0	0	0	0	0	0.174	0.414396	0.662671	0.946673
8	8	85	0	0	0	0	3	0.021	0.143384	0	0
8	9	84	0	0	0	0	4	0	0	0	0
8	10	28	0	0	0	0	2	0	0	0	0
9	1	1379	4410.76	42.5535	1	1	4	12.665	2.73217	0.999219	1
9	2	409	751.914	21.4271	1	1	4	16.203	3.42079	0.999811	1
9	3	256	74.678	8.36387	4.9051e-86	8.17517e-86	4	12.021	2.89734	0.997131	1
9	4	158	4.852	2.25435	0	0	1	5.622	1.97462	0.990278	1
9	5	107	0.185	0.434482	0	0	3	1.714	1.19591	0.141243	0.201776
9	6	82	0.007	0.0833727	0	0	4	0.384	0.593754	8.03735e-10	1.23652e-09
9	7	82	0	0	0	0	3	0.064	0.252792	0	0
9	8	57	0	0	0	0	1	0.007	0.0833727	0	0
9	9	45	0	0	0	0	1	0	0	0	0
9	10	10	0	0	0	0	1	0	0	0	0
10	1	2375	6495.52	62.9938	1	1	8	1.995	1.27553	1.42806e-06	2.85613e-06
10	2	761	2630.07	37.4826	1	1	2	6.352	2.17074	0.977376	1
10	3	428	605.801	20.8944	1	1	1	11.663	2.72276	0.999952	1
10	4	344	88.274	8.71739	2.79861e-137	6.21912e-137	2	13.722	3.26661	0.999826	1
10	5	258	8.676	2.85009	0	0	1	10.704	2.86328	0.999636	1
10	6	211	0.554	0.723245	0	0	0	5.633	1.95865	0.997943	1
10	7	197	0.017	0.129271	0	0	4	2.085	1.32355	0.0741233	0.123539
10	8	168	0.001	0.031607	0	0	3	0.481	0.68676	0.000128697	0.000233995
10	9	143	0	0	0	0	9	0.067	0.257897	0	0
10	10	85	0	0	0	0	5	0.006	0.0772269	0	0
11	1	2639	6188.3	57.9612	1	1	7	5.037	1.83566	0.14258	0.237633
11	2	715	1907.07	32.1568	1	1	5	11.379	2.70321	0.990762	1
11	3	340	329.497	16.1426	0.257715	0.396484	5	14.405	3.18323	0.998398	1
11	4	235	35.868	6.03047	1.34472e-162	2.68944e-162	4	11.597	2.93847	0.995066	1
11	5	165	2.553	1.54376	0	0	5	6.424	2.17215	0.743875	1
11	6	140	0.129	0.352646	0	0	1	2.429	1.34349	0.856128	1
11	7	107	0.007	0.0833727	0	0	3	0.602	0.742695	0.000641827	0.00116696
11	8	110	0	0	0	0	0	0.08	0.289137	0	0
11	9	75	0	0	0	0	1	0.006	0.0772269	0	0
11	10	115	0	0	0	0	6	0	0	0	0

[truncated: 16 more sheets: cardiovascular_tag, diabetes_film, diabetes_gcn, diabetes_mlp, diabetes_n2vmlp, diabetes_tag, immune_dysregulation_film, immune_dysregulation_gcn, immune_dysregulation_mlp, immune_dysregulation_n2vmlp, immune_dysregulation_tag, insulin_disorder_film, insulin_disorder_gcn, insulin_disorder_mlp, insulin_disorder_n2vmlp, insulin_disorder_tag]
