# Supplementary material for: Speos: an ensemble graph representation learning framework to predict core gene candidates for complex diseases
Source: Nat Commun. 2023 Nov 8;14:7206. doi: 10.1038/s41467-023-42975-z (PMC10632370; doi:10.1038/s41467-023-42975-z)
Supplement: Supplementary file 5 — Supplementary Data 2 [file 41467_2023_42975_MOESM5_ESM.xlsx]

## Sheet: Header
Supplementary Data 2:
Mouse KO Experiments	Contingency tables of candidates/Mendelian genes against the background set, odds ratio and the results of the Fisher's exact test (two sided).
Column	Explanation
Method	The Method by which the Candidates have been predicted (No effect on Mendelian and GWAS genes)
CS/Mendelian	The Convergence Score of the row (>=) or if the row indicates Mendelian Genes (or GWAS genes)
N Candidate/Mendelian and MKO	Number of candidate genes or mendelians (or GWAS genes) which lead to the respective phenotype in mouse knockout experiments
N Candidate/Mendelian not MKO	Number of candidate genes or mendelians (or GWAS genes) which do not lead to the respective phenotype in mouse knockout experiments
N Not Candidate/Mendelian and MKO	Number of non-candidate genes or non-mendelians (or non-GWAS genes) which lead to the respective phenotype in mouse knockout experiments
N Not Candidate/Mendelian Not MKO	Number of non-candidate genes or non-mendelians (or non-GWAS genes) which do not lead to the respective phenotype in mouse knockout experiments
OR	Odds ratio of the contingency table
pval unadjusted	unadjusted pvalue from Fisher's exact test (two sided)
pval adjusted (FDR)	pval adjusted via False Discovery Rate (FDR) across all pvals in this document

## Sheet: Body Mass Disorders
Method	CS/Mendelian	N Candidate/Mendelian and MKO	N Candidate/Mendelian not MKO	N Not Candidate/Mendelian and MKO	N Not Candidate/Mendelian Not MKO	OR	pval unadjusted	pval adjusted (FDR)
-	GWAS	199	1027	1686	11797	1.356	0.000293882	0.00044424
FiLM	CS >= 1	305	948	1507	11826	2.525	2.90134e-34	1.84889e-33
FiLM	CS >= 2	174	501	1638	12273	2.602	3.79226e-22	1.56011e-21
FiLM	CS >= 3	110	303	1702	12471	2.66	2.15685e-15	7.78861e-15
FiLM	CS >= 4	69	193	1743	12581	2.581	6.28383e-10	1.62083e-09
FiLM	CS >= 5	46	125	1766	12649	2.636	2.53041e-07	5.71099e-07
FiLM	CS >= 6	33	78	1779	12696	3.019	1.34937e-06	2.90428e-06
FiLM	CS >= 7	22	46	1790	12728	3.401	1.38895e-05	2.5943e-05
FiLM	CS >= 8	11	28	1801	12746	2.78	0.00642386	0.00815529
FiLM	CS >= 9	7	17	1805	12757	2.91	0.0230529	0.0268537
FiLM	CS >= 10	3	10	1809	12764	2.117	0.213135	0.221306
FiLM	CS >= 11	2	2	1810	12772	7.056	0.077949	0.0861681
-	Mendelian	73	50	1812	12774	10.293	2.80566e-34	1.82368e-33
-	GWAS	199	1027	1686	11797	1.356	0.000293882	0.00044424
TAG	CS >= 1	356	1396	1456	11378	1.993	1.24024e-23	5.44702e-23
TAG	CS >= 2	250	796	1562	11978	2.408	1.60779e-26	8.03894e-26
TAG	CS >= 3	189	521	1623	12253	2.739	8.85196e-26	4.1694e-25
TAG	CS >= 4	143	345	1669	12429	3.087	5.45149e-24	2.46074e-23
TAG	CS >= 5	113	245	1699	12529	3.401	4.27546e-22	1.7369e-21
TAG	CS >= 6	90	172	1722	12602	3.829	1.45472e-20	5.83685e-20
TAG	CS >= 7	63	111	1749	12663	4.109	4.91877e-16	1.81819e-15
TAG	CS >= 8	43	73	1769	12701	4.229	8.90038e-12	2.75488e-11
TAG	CS >= 9	26	35	1786	12739	5.299	3.63872e-09	9.02737e-09
TAG	CS >= 10	5	5	1807	12769	7.066	0.0043188	0.00552602
TAG	CS >= 11	0	1	1812	12773	0	1	1
-	Mendelian	73	50	1812	12774	10.293	2.80566e-34	1.82368e-33
-	GWAS	199	1027	1686	11797	1.356	0.000293882	0.00044424
GCN	CS >= 1	166	710	1646	12064	1.714	1.28409e-08	3.11441e-08
GCN	CS >= 2	102	418	1710	12356	1.763	1.86996e-06	3.97214e-06
GCN	CS >= 3	78	294	1734	12480	1.909	3.06575e-06	6.30612e-06
GCN	CS >= 4	67	229	1745	12545	2.103	7.24977e-07	1.60284e-06
GCN	CS >= 5	59	177	1753	12597	2.395	1.24e-07	2.94162e-07
GCN	CS >= 6	48	145	1764	12629	2.37	2.43919e-06	5.11443e-06
GCN	CS >= 7	36	122	1776	12652	2.102	0.000238212	0.000368662
GCN	CS >= 8	24	74	1788	12700	2.304	0.000979734	0.0014027
GCN	CS >= 9	14	35	1798	12739	2.834	0.00195275	0.00268917
GCN	CS >= 10	12	26	1800	12748	3.269	0.00157495	0.00218743
GCN	CS >= 11	4	4	1808	12770	7.063	0.0109794	0.01343
-	Mendelian	73	50	1812	12774	10.293	2.80566e-34	1.82368e-33
-	GWAS	199	1027	1686	11797	1.356	0.000293882	0.00044424
N2V+MLP	CS >= 1	188	784	1624	11990	1.77	1.75398e-10	4.91416e-10
N2V+MLP	CS >= 2	122	498	1690	12276	1.78	1.43683e-07	3.35948e-07
N2V+MLP	CS >= 3	94	330	1718	12444	2.063	1.37541e-08	3.31117e-08
N2V+MLP	CS >= 4	66	247	1746	12527	1.917	1.23856e-05	2.32678e-05
N2V+MLP	CS >= 5	48	191	1764	12583	1.793	0.000701676	0.00102262
N2V+MLP	CS >= 6	41	150	1771	12624	1.948	0.000369247	0.000550482
N2V+MLP	CS >= 7	35	105	1777	12669	2.376	4.45644e-05	7.75104e-05
N2V+MLP	CS >= 8	27	75	1785	12699	2.561	0.000108363	0.000176975
N2V+MLP	CS >= 9	23	57	1789	12717	2.868	9.76378e-05	0.000160264
N2V+MLP	CS >= 10	17	32	1795	12742	3.771	4.76607e-05	8.19563e-05
N2V+MLP	CS >= 11	12	15	1800	12759	5.671	3.73963e-05	6.60532e-05
-	Mendelian	73	50	1812	12774	10.293	2.80566e-34	1.82368e-33
-	GWAS	199	1027	1686	11797	1.356	0.000293882	0.00044424
MLP	CS >= 1	236	1430	1576	11344	1.188	0.0244224	0.0283474
MLP	CS >= 2	163	929	1649	11845	1.26	0.0113858	0.0138355
MLP	CS >= 3	123	695	1689	12079	1.266	0.0218802	0.0255794
MLP	CS >= 4	101	585	1711	12189	1.23	0.0658874	0.0730833
MLP	CS >= 5	88	487	1724	12287	1.288	0.0386973	0.043821
MLP	CS >= 6	70	416	1742	12358	1.194	0.183623	0.191889
MLP	CS >= 7	66	344	1746	12430	1.366	0.0272845	0.0312235
MLP	CS >= 8	54	266	1758	12508	1.444	0.0202341	0.0237404
MLP	CS >= 9	48	212	1764	12562	1.612	0.00431572	0.00552602
MLP	CS >= 10	35	146	1777	12628	1.704	0.00856947	0.0108369
MLP	CS >= 11	23	70	1789	12704	2.333	0.00124255	0.00175577
-	Mendelian	73	50	1812	12774	10.293	2.80566e-34	1.82368e-33

## Sheet: Cardiovascular Disease
Method	CS/Mendelian	N Candidate/Mendelian and MKO	N Candidate/Mendelian not MKO	N Not Candidate/Mendelian and MKO	N Not Candidate/Mendelian Not MKO	OR	pval unadjusted	pval adjusted (FDR)
-	GWAS	85	1599	547	12449	1.21	0.110864	0.118914
FiLM	CS >= 1	41	410	476	13189	2.771	1.13389e-07	2.70967e-07
FiLM	CS >= 2	31	308	486	13291	2.753	2.71661e-06	5.65961e-06
FiLM	CS >= 3	25	249	492	13350	2.724	2.60799e-05	4.68286e-05
FiLM	CS >= 4	22	191	495	13408	3.12	1.17032e-05	2.23737e-05
FiLM	CS >= 5	21	154	496	13445	3.696	1.72828e-06	3.69533e-06
FiLM	CS >= 6	14	128	503	13471	2.929	0.000716019	0.00103887
FiLM	CS >= 7	10	104	507	13495	2.559	0.00901497	0.0113561
FiLM	CS >= 8	9	77	508	13522	3.111	0.00416273	0.00538999
FiLM	CS >= 9	6	51	511	13548	3.119	0.0175324	0.0207201
FiLM	CS >= 10	3	33	514	13566	2.399	0.143935	0.15188
FiLM	CS >= 11	2	16	515	13583	3.297	0.139441	0.147616
-	Mendelian	115	449	517	13599	6.737	5.13196e-47	5.95674e-46
-	GWAS	85	1599	547	12449	1.21	0.110864	0.118914
TAG	CS >= 1	80	763	437	12836	3.08	2.05516e-15	7.5048e-15
TAG	CS >= 2	71	594	446	13005	3.485	2.27648e-16	8.60297e-16
TAG	CS >= 3	60	508	457	13091	3.383	9.76716e-14	3.2725e-13
TAG	CS >= 4	53	453	464	13146	3.315	4.23534e-12	1.33639e-11
TAG	CS >= 5	48	403	469	13196	3.351	2.65664e-11	7.94687e-11
TAG	CS >= 6	45	348	472	13251	3.63	9.73678e-12	2.98533e-11
TAG	CS >= 7	43	308	474	13291	3.915	3.02468e-12	9.73287e-12
TAG	CS >= 8	36	254	481	13345	3.932	1.30967e-10	3.73371e-10
TAG	CS >= 9	33	214	484	13385	4.265	1.12581e-10	3.23796e-10
TAG	CS >= 10	27	166	490	13433	4.459	2.06249e-09	5.27803e-09
TAG	CS >= 11	15	102	502	13497	3.954	2.36264e-05	4.2897e-05
-	Mendelian	115	449	517	13599	6.737	5.13196e-47	5.95674e-46
-	GWAS	85	1599	547	12449	1.21	0.110864	0.118914
GCN	CS >= 1	55	667	462	12932	2.308	2.21205e-07	5.09869e-07
GCN	CS >= 2	43	537	474	13062	2.207	1.21858e-05	2.30255e-05
GCN	CS >= 3	39	465	478	13134	2.305	9.71844e-06	1.88006e-05
GCN	CS >= 4	35	407	482	13192	2.354	2.43904e-05	4.40382e-05
GCN	CS >= 5	34	370	483	13229	2.517	5.88524e-06	1.18068e-05
GCN	CS >= 6	32	344	485	13255	2.542	9.16044e-06	1.79346e-05
GCN	CS >= 7	31	303	486	13296	2.799	1.9895e-06	4.19863e-06
GCN	CS >= 8	28	275	489	13324	2.774	6.78105e-06	1.34381e-05
GCN	CS >= 9	25	245	492	13354	2.77	2.03407e-05	3.7139e-05
GCN	CS >= 10	16	206	501	13393	2.076	0.0100162	0.0124247
GCN	CS >= 11	11	147	506	13452	1.989	0.0497005	0.0558916
-	Mendelian	115	449	517	13599	6.737	5.13196e-47	5.95674e-46
-	GWAS	85	1599	547	12449	1.21	0.110864	0.118914
N2V+MLP	CS >= 1	43	586	474	13013	2.015	7.64467e-05	0.000128732
N2V+MLP	CS >= 2	36	413	481	13186	2.39	9.66243e-06	1.88006e-05
N2V+MLP	CS >= 3	28	325	489	13274	2.339	0.000130507	0.000211019
N2V+MLP	CS >= 4	25	265	492	13334	2.557	8.44311e-05	0.000140001
N2V+MLP	CS >= 5	23	220	494	13379	2.831	3.068e-05	5.44864e-05
N2V+MLP	CS >= 6	21	197	496	13402	2.88	5.21544e-05	8.87443e-05
N2V+MLP	CS >= 7	18	165	499	13434	2.937	0.000135376	0.000215673
N2V+MLP	CS >= 8	16	136	501	13463	3.161	0.000143774	0.000227934
N2V+MLP	CS >= 9	14	110	503	13489	3.413	0.000176948	0.000279166
N2V+MLP	CS >= 10	11	85	506	13514	3.456	0.000756427	0.00109262
N2V+MLP	CS >= 11	8	58	509	13541	3.669	0.00272296	0.00367204
-	Mendelian	115	449	517	13599	6.737	5.13196e-47	5.95674e-46
-	GWAS	85	1599	547	12449	1.21	0.110864	0.118914
MLP	CS >= 1	110	1859	407	11740	1.707	3.83073e-06	7.78117e-06
MLP	CS >= 2	82	1343	435	12256	1.72	3.80028e-05	6.67617e-05
MLP	CS >= 3	60	1020	457	12579	1.619	0.00127071	0.00178779
MLP	CS >= 4	55	865	462	12734	1.753	0.000356654	0.000534159
MLP	CS >= 5	50	762	467	12837	1.804	0.00032514	0.000489215
MLP	CS >= 6	44	658	473	12941	1.83	0.000588145	0.00086885
MLP	CS >= 7	39	576	478	13023	1.845	0.000874706	0.00125787
MLP	CS >= 8	34	493	483	13106	1.871	0.00128852	0.00180504
MLP	CS >= 9	28	398	489	13201	1.899	0.0034929	0.00454078
MLP	CS >= 10	18	271	499	13328	1.774	0.0257499	0.0297819
MLP	CS >= 11	11	152	506	13447	1.923	0.0534949	0.0597451
-	Mendelian	115	449	517	13599	6.737	5.13196e-47	5.95674e-46

## Sheet: Diabetes
Method	CS/Mendelian	N Candidate/Mendelian and MKO	N Candidate/Mendelian not MKO	N Not Candidate/Mendelian and MKO	N Not Candidate/Mendelian Not MKO	OR	pval unadjusted	pval adjusted (FDR)
-	GWAS	84	1126	705	12800	1.354	0.0135526	0.0161341
FiLM	CS >= 1	37	360	682	13462	2.029	0.000221332	0.000344176
FiLM	CS >= 2	31	300	688	13522	2.031	0.000701322	0.00102262
FiLM	CS >= 3	28	270	691	13552	2.034	0.0010437	0.00148773
FiLM	CS >= 4	26	244	693	13578	2.088	0.00150011	0.00209243
FiLM	CS >= 5	23	225	696	13597	1.997	0.00428889	0.00552602
FiLM	CS >= 6	20	200	699	13622	1.949	0.0108362	0.01334
FiLM	CS >= 7	13	125	706	13697	2.018	0.0264633	0.0304985
FiLM	CS >= 8	5	32	714	13790	3.018	0.03429	0.0389659
FiLM	CS >= 9	1	6	718	13816	3.207	0.298862	0.306404
FiLM	CS >= 10	0	4	719	13818	0	1	1
FiLM	CS >= 11	0	0	719	13822		1	1
-	Mendelian	70	104	719	13822	12.939	1.66903e-43	1.46604e-42
-	GWAS	84	1126	705	12800	1.354	0.0135526	0.0161341
TAG	CS >= 1	136	1199	583	12623	2.456	9.10526e-17	3.48142e-16
TAG	CS >= 2	62	464	657	13358	2.717	1.94889e-10	5.36769e-10
TAG	CS >= 3	34	241	685	13581	2.797	7.78775e-07	1.71015e-06
TAG	CS >= 4	23	164	696	13658	2.752	5.08926e-05	8.70531e-05
TAG	CS >= 5	14	107	705	13715	2.545	0.00259051	0.00350798
TAG	CS >= 6	10	78	709	13744	2.485	0.011409	0.0138355
TAG	CS >= 7	6	52	713	13770	2.228	0.0658263	0.0730833
TAG	CS >= 8	3	36	716	13786	1.605	0.44137	0.44687
TAG	CS >= 9	2	23	717	13799	1.674	0.352573	0.358082
TAG	CS >= 10	2	9	717	13813	4.281	0.0999212	0.108975
TAG	CS >= 11	0	2	719	13820	0	1	1
-	Mendelian	70	104	719	13822	12.939	1.66903e-43	1.46604e-42
-	GWAS	84	1126	705	12800	1.354	0.0135526	0.0161341
GCN	CS >= 1	85	753	634	13069	2.327	1.94099e-10	5.36769e-10
GCN	CS >= 2	45	424	674	13398	2.11	1.88756e-05	3.48555e-05
GCN	CS >= 3	34	294	685	13528	2.284	4.52003e-05	7.81388e-05
GCN	CS >= 4	30	253	689	13569	2.335	7.74152e-05	0.00012969
GCN	CS >= 5	30	212	689	13610	2.795	3.2721e-06	6.68825e-06
GCN	CS >= 6	25	173	694	13649	2.842	1.54717e-05	2.87332e-05
GCN	CS >= 7	21	148	698	13674	2.78	9.19447e-05	0.000151685
GCN	CS >= 8	20	104	699	13718	3.774	2.74668e-06	5.68579e-06
GCN	CS >= 9	16	77	703	13745	4.063	1.16387e-05	2.23737e-05
GCN	CS >= 10	11	51	708	13771	4.195	0.000202088	0.000317289
GCN	CS >= 11	6	10	713	13812	11.623	7.47984e-05	0.000126612
-	Mendelian	70	104	719	13822	12.939	1.66903e-43	1.46604e-42
-	GWAS	84	1126	705	12800	1.354	0.0135526	0.0161341
N2V+MLP	CS >= 1	49	587	670	13235	1.649	0.00192808	0.00266649
N2V+MLP	CS >= 2	29	382	690	13440	1.479	0.0495864	0.0558916
N2V+MLP	CS >= 3	20	295	699	13527	1.312	0.236412	0.244694
N2V+MLP	CS >= 4	16	235	703	13587	1.316	0.301171	0.307801
N2V+MLP	CS >= 5	15	180	704	13642	1.615	0.0926866	0.101425
N2V+MLP	CS >= 6	12	140	707	13682	1.659	0.0914547	0.100415
N2V+MLP	CS >= 7	11	108	708	13714	1.973	0.0504118	0.056496
N2V+MLP	CS >= 8	11	88	708	13734	2.425	0.00963668	0.0119997
N2V+MLP	CS >= 9	9	64	710	13758	2.725	0.00961668	0.0119997
N2V+MLP	CS >= 10	7	43	712	13779	3.15	0.0109919	0.01343
N2V+MLP	CS >= 11	5	18	714	13804	5.37	0.00466262	0.00594256
-	Mendelian	70	104	719	13822	12.939	1.66903e-43	1.46604e-42
-	GWAS	84	1126	705	12800	1.354	0.0135526	0.0161341
MLP	CS >= 1	135	1930	584	11892	1.424	0.000538058	0.000798488
MLP	CS >= 2	77	1143	642	12679	1.33	0.026935	0.0309324
MLP	CS >= 3	53	831	666	12991	1.244	0.148885	0.156595
MLP	CS >= 4	38	618	681	13204	1.192	0.3099	0.315729
MLP	CS >= 5	31	462	688	13360	1.303	0.168382	0.17653
MLP	CS >= 6	23	347	696	13475	1.283	0.272254	0.280374
MLP	CS >= 7	20	271	699	13551	1.431	0.131468	0.139631
MLP	CS >= 8	17	213	702	13609	1.547	0.0904731	0.0996738
MLP	CS >= 9	15	153	704	13669	1.904	0.0287322	0.0327648
MLP	CS >= 10	12	107	707	13715	2.176	0.0170078	0.0201735
MLP	CS >= 11	5	53	714	13769	1.819	0.210473	0.219242
-	Mendelian	70	104	719	13822	12.939	1.66903e-43	1.46604e-42

## Sheet: Immune Dysregulation
Method	CS/Mendelian	N Candidate/Mendelian and MKO	N Candidate/Mendelian not MKO	N Not Candidate/Mendelian and MKO	N Not Candidate/Mendelian Not MKO	OR	pval unadjusted	pval adjusted (FDR)
-	GWAS	70	247	1390	12736	2.597	3.07304e-10	8.05435e-10
FiLM	CS >= 1	284	669	967	12015	5.275	3.7112e-83	1.20614e-80
FiLM	CS >= 2	149	235	1102	12449	7.163	7.23192e-59	3.35768e-57
FiLM	CS >= 3	116	189	1135	12495	6.757	1.05315e-44	1.14091e-43
FiLM	CS >= 4	98	163	1153	12521	6.529	2.88519e-37	2.13111e-36
FiLM	CS >= 5	88	144	1163	12540	6.589	6.25483e-34	3.90927e-33
FiLM	CS >= 6	77	124	1174	12560	6.643	3.86645e-30	2.28472e-29
FiLM	CS >= 7	71	106	1180	12578	7.14	2.40055e-29	1.34514e-28
FiLM	CS >= 8	63	93	1188	12591	7.18	2.3323e-26	1.14848e-25
FiLM	CS >= 9	58	73	1193	12611	8.399	7.1469e-27	3.73827e-26
FiLM	CS >= 10	48	56	1203	12628	8.998	1.98742e-23	8.61217e-23
FiLM	CS >= 11	34	34	1217	12650	10.394	2.3444e-18	9.17987e-18
-	Mendelian	209	299	1251	12684	7.087	6.69746e-79	3.62779e-77
-	GWAS	70	247	1390	12736	2.597	3.07304e-10	8.05435e-10
TAG	CS >= 1	258	954	993	11730	3.195	2.28344e-43	1.95294e-42
TAG	CS >= 2	230	767	1021	11917	3.5	1.61299e-44	1.69104e-43
TAG	CS >= 3	208	620	1043	12064	3.88	3.41266e-46	3.82453e-45
TAG	CS >= 4	192	504	1059	12180	4.381	4.40542e-49	8.42213e-48
TAG	CS >= 5	170	400	1081	12284	4.83	2.18693e-48	3.26178e-47
TAG	CS >= 6	140	301	1111	12383	5.184	3.35264e-43	2.79387e-42
TAG	CS >= 7	105	186	1146	12498	6.156	4.6329e-38	3.58498e-37
TAG	CS >= 8	80	126	1171	12558	6.809	9.13496e-32	5.4979e-31
TAG	CS >= 9	59	81	1192	12603	7.701	6.30237e-26	3.01216e-25
TAG	CS >= 10	43	42	1208	12642	10.714	3.95298e-23	1.66847e-22
TAG	CS >= 11	29	20	1222	12664	15.027	1.5583e-18	6.17621e-18
-	Mendelian	209	299	1251	12684	7.087	6.69746e-79	3.62779e-77
-	GWAS	70	247	1390	12736	2.597	3.07304e-10	8.05435e-10
GCN	CS >= 1	329	1236	922	11448	3.305	1.57694e-55	5.66224e-54
GCN	CS >= 2	252	793	999	11891	3.783	5.63574e-53	1.52635e-51
GCN	CS >= 3	205	549	1046	12135	4.332	1.96403e-51	4.55936e-50
GCN	CS >= 4	144	336	1107	12348	4.78	3.38906e-41	2.68645e-40
GCN	CS >= 5	114	230	1137	12454	5.429	3.48039e-37	2.51361e-36
GCN	CS >= 6	74	137	1177	12547	5.758	3.66685e-26	1.7787e-25
GCN	CS >= 7	46	90	1205	12594	5.342	4.9231e-16	1.81819e-15
GCN	CS >= 8	31	66	1220	12618	4.858	1.54268e-10	4.35974e-10
GCN	CS >= 9	26	43	1225	12641	6.24	7.45627e-11	2.20299e-10
GCN	CS >= 10	20	26	1231	12658	7.91	5.74945e-10	1.49486e-09
GCN	CS >= 11	10	12	1241	12672	8.509	7.7511e-06	1.52673e-05
-	Mendelian	209	299	1251	12684	7.087	6.69746e-79	3.62779e-77
-	GWAS	70	247	1390	12736	2.597	3.07304e-10	8.05435e-10
N2V+MLP	CS >= 1	228	631	1023	12053	4.257	1.74223e-55	5.66224e-54
N2V+MLP	CS >= 2	189	429	1062	12255	5.084	7.26205e-56	2.95021e-54
N2V+MLP	CS >= 3	166	341	1085	12343	5.538	1.78733e-53	5.28074e-52
N2V+MLP	CS >= 4	150	276	1101	12408	6.125	7.99264e-53	1.99816e-51
N2V+MLP	CS >= 5	133	228	1118	12456	6.499	2.15954e-49	4.38656e-48
N2V+MLP	CS >= 6	123	179	1128	12505	7.618	3.03745e-51	6.58115e-50
N2V+MLP	CS >= 7	106	153	1145	12531	7.582	2.04336e-44	2.07529e-43
N2V+MLP	CS >= 8	95	128	1156	12556	8.061	1.20303e-41	9.77461e-41
N2V+MLP	CS >= 9	80	96	1171	12588	8.958	1.07328e-37	8.11201e-37
N2V+MLP	CS >= 10	66	74	1185	12610	9.491	1.81832e-32	1.11501e-31
N2V+MLP	CS >= 11	49	50	1202	12634	10.301	1.26994e-25	5.89617e-25
-	Mendelian	209	299	1251	12684	7.087	6.69746e-79	3.62779e-77
-	GWAS	70	247	1390	12736	2.597	3.07304e-10	8.05435e-10
MLP	CS >= 1	347	1970	904	10714	2.088	2.9683e-25	1.35873e-24
MLP	CS >= 2	289	1471	962	11213	2.29	4.34024e-27	2.35096e-26
MLP	CS >= 3	250	1186	1001	11498	2.421	7.2465e-27	3.73827e-26
MLP	CS >= 4	228	1004	1023	11680	2.593	3.3961e-28	1.87073e-27
MLP	CS >= 5	203	862	1048	11822	2.657	9.71876e-27	4.93531e-26
MLP	CS >= 6	192	744	1059	11940	2.91	1.87284e-29	1.08692e-28
MLP	CS >= 7	175	637	1076	12047	3.076	1.99778e-29	1.13909e-28
MLP	CS >= 8	153	541	1098	12143	3.128	6.61016e-27	3.5218e-26
MLP	CS >= 9	128	435	1123	12249	3.21	1.0618e-23	4.72718e-23
MLP	CS >= 10	108	329	1143	12355	3.548	3.02942e-23	1.29548e-22
MLP	CS >= 11	83	207	1168	12477	4.283	1.82664e-22	7.611e-22
-	Mendelian	209	299	1251	12684	7.087	6.69746e-79	3.62779e-77

## Sheet: Insulin Disorders
Method	CS/Mendelian	N Candidate/Mendelian and MKO	N Candidate/Mendelian not MKO	N Not Candidate/Mendelian and MKO	N Not Candidate/Mendelian Not MKO	OR	pval unadjusted	pval adjusted (FDR)
-	GWAS	46	184	1876	12606	1.68	0.002921	0.00385904
FiLM	CS >= 1	109	407	1600	12007	2.01	3.38509e-09	8.46272e-09
FiLM	CS >= 2	80	244	1629	12170	2.449	2.36718e-10	6.46499e-10
FiLM	CS >= 3	53	161	1656	12253	2.436	2.3545e-07	5.35114e-07
FiLM	CS >= 4	41	127	1668	12287	2.378	1.19242e-05	2.26629e-05
FiLM	CS >= 5	38	94	1671	12320	2.981	2.26355e-07	5.18067e-07
FiLM	CS >= 6	32	76	1677	12338	3.098	8.51728e-07	1.8578e-06
FiLM	CS >= 7	28	55	1681	12359	3.743	2.13571e-07	4.9579e-07
FiLM	CS >= 8	19	39	1690	12375	3.567	3.00203e-05	5.36077e-05
FiLM	CS >= 9	18	26	1691	12388	5.072	1.29887e-06	2.81422e-06
FiLM	CS >= 10	12	16	1697	12398	5.479	4.45983e-05	7.75104e-05
FiLM	CS >= 11	8	7	1701	12407	8.336	0.000132428	0.000212016
-	Mendelian	213	376	1709	12414	4.115	2.30834e-48	3.26178e-47
-	GWAS	46	184	1876	12606	1.68	0.002921	0.00385904
TAG	CS >= 1	371	1858	1338	10556	1.575	5.56361e-12	1.73863e-11
TAG	CS >= 2	252	1127	1457	11287	1.732	2.62149e-12	8.51984e-12
TAG	CS >= 3	181	763	1528	11651	1.809	1.08439e-10	3.14667e-10
TAG	CS >= 4	143	526	1566	11888	2.064	3.72364e-12	1.18645e-11
TAG	CS >= 5	105	386	1604	12028	2.04	3.29624e-09	8.30448e-09
TAG	CS >= 6	72	255	1637	12159	2.097	3.04415e-07	6.82309e-07
TAG	CS >= 7	48	181	1661	12233	1.953	0.000131295	0.000211242
TAG	CS >= 8	30	127	1679	12287	1.729	0.00958246	0.0119997
TAG	CS >= 9	22	84	1687	12330	1.914	0.0102507	0.0126672
TAG	CS >= 10	15	42	1694	12372	2.608	0.0031982	0.00417435
TAG	CS >= 11	7	17	1702	12397	2.999	0.0201871	0.0237404
-	Mendelian	213	376	1709	12414	4.115	2.30834e-48	3.26178e-47
-	GWAS	46	184	1876	12606	1.68	0.002921	0.00385904
GCN	CS >= 1	335	1556	1374	10858	1.701	1.91897e-14	6.77896e-14
GCN	CS >= 2	240	1015	1469	11399	1.835	6.70848e-14	2.31942e-13
GCN	CS >= 3	193	757	1516	11657	1.96	7.00184e-14	2.37042e-13
GCN	CS >= 4	148	562	1561	11852	1.999	1.05234e-11	3.19635e-11
GCN	CS >= 5	127	438	1582	11976	2.195	1.50882e-12	4.95319e-12
GCN	CS >= 6	113	340	1596	12074	2.514	2.07326e-14	7.24526e-14
GCN	CS >= 7	96	263	1613	12151	2.75	1.77234e-14	6.32978e-14
GCN	CS >= 8	69	188	1640	12226	2.736	9.5211e-11	2.78771e-10
GCN	CS >= 9	43	100	1666	12314	3.178	7.23577e-09	1.78153e-08
GCN	CS >= 10	15	39	1694	12375	2.81	0.00235929	0.00320823
GCN	CS >= 11	8	14	1701	12400	4.166	0.00301701	0.00395375
-	Mendelian	213	376	1709	12414	4.115	2.30834e-48	3.26178e-47
-	GWAS	46	184	1876	12606	1.68	0.002921	0.00385904
N2V+MLP	CS >= 1	312	1330	1397	11084	1.861	8.04981e-18	3.11451e-17
N2V+MLP	CS >= 2	230	960	1479	11454	1.855	6.82527e-14	2.33496e-13
N2V+MLP	CS >= 3	190	765	1519	11649	1.905	8.66397e-13	2.87326e-12
N2V+MLP	CS >= 4	162	646	1547	11768	1.908	2.66526e-11	7.94687e-11
N2V+MLP	CS >= 5	133	549	1576	11865	1.824	1.2256e-08	2.9949e-08
N2V+MLP	CS >= 6	115	475	1594	11939	1.813	1.42002e-07	3.34424e-07
N2V+MLP	CS >= 7	95	404	1614	12010	1.75	6.63539e-06	1.32301e-05
N2V+MLP	CS >= 8	81	361	1628	12053	1.661	0.000109081	0.000177257
N2V+MLP	CS >= 9	65	305	1644	12109	1.57	0.00203744	0.00279396
N2V+MLP	CS >= 10	54	229	1655	12185	1.736	0.000608694	0.000895138
N2V+MLP	CS >= 11	37	144	1672	12270	1.886	0.00120068	0.00170403
-	Mendelian	213	376	1709	12414	4.115	2.30834e-48	3.26178e-47
-	GWAS	46	184	1876	12606	1.68	0.002921	0.00385904
MLP	CS >= 1	526	2980	1183	9434	1.408	2.63705e-09	6.69563e-09
MLP	CS >= 2	385	2170	1324	10244	1.373	6.81976e-07	1.5181e-06
MLP	CS >= 3	300	1692	1409	10722	1.349	1.98089e-05	3.63722e-05
MLP	CS >= 4	256	1370	1453	11044	1.42	3.86851e-06	7.80911e-06
MLP	CS >= 5	200	1098	1509	11316	1.366	0.000204791	0.000319986
MLP	CS >= 6	161	834	1548	11580	1.444	8.08961e-05	0.000134827
MLP	CS >= 7	115	617	1594	11797	1.379	0.00294245	0.00387165
MLP	CS >= 8	81	400	1628	12014	1.494	0.00213944	0.0029215
MLP	CS >= 9	44	248	1665	12166	1.296	0.122755	0.130804
MLP	CS >= 10	30	157	1679	12257	1.395	0.112677	0.120461
MLP	CS >= 11	15	81	1694	12333	1.348	0.27261	0.280374
-	Mendelian	213	376	1709	12414	4.115	2.30834e-48	3.26178e-47
