# Supplementary material for: Speos: an ensemble graph representation learning framework to predict core gene candidates for complex diseases
Source: Nat Commun. 2023 Nov 8;14:7206. doi: 10.1038/s41467-023-42975-z (PMC10632370; doi:10.1038/s41467-023-42975-z)
Supplement: Supplementary file 6 — Supplementary Data 3 [file 41467_2023_42975_MOESM6_ESM.xlsx]

## Sheet: Header
Supplementary Data 3:
Mouse KO Experiments without GWAS	Each table shows the contingency tables of candidates/Mendelian genes against the background set, odds ratio and the results of the Fisher's exact test. GWAS genes identified from the input GWAS (p<5e-8) are removed from the candidates.
Column	Explanation
Method	The Method by which the Candidates have been predicted (No effect on Mendelian and GWAS genes)
CS/Mendelian	The Convergence Score of the row (>=) or if the row indicates Mendelian Genes (or GWAS genes)
N Candidate/Mendelian and MKO	Number of candidate genes or mendelians (or GWAS genes) which lead to the respective phenotype in mouse knockout experiments
N Candidate/Mendelian not MKO	Number of candidate genes or mendelians (or GWAS genes) which do not lead to the respective phenotype in mouse knockout experiments
N Not Candidate/Mendelian and MKO	Number of non-candidate genes or non-mendelians (or non-GWAS genes) which lead to the respective phenotype in mouse knockout experiments
N Not Candidate/Mendelian Not MKO	Number of non-candidate genes or non-mendelians (or non-GWAS genes) which do not lead to the respective phenotype in mouse knockout experiments
OR	Odds ratio of the contingency table
pval unadjusted	unadjusted pvalue from Fisher's exact test (two-sided)
pval adjusted (FDR)	pval adjusted via False Discovery Rate (FDR) across all pvals in this document

## Sheet: Body Mass Disorders
Method	CS/Mendelian	N Candidate/Mendelian and MKO	N Candidate/Mendelian not MKO	N Not Candidate/Mendelian and MKO	N Not Candidate/Mendelian Not MKO	OR	pval unadjusted	pval adjusted (FDR)
-	GWAS	199	1027	1686	11797	1.356	0.000293882	0.000533585
FiLM	CS >= 1	236	763	1377	10984	2.467	2.78572e-26	1.67659e-25
FiLM	CS >= 2	132	393	1481	11354	2.575	4.26954e-17	1.7345e-16
FiLM	CS >= 3	77	229	1536	11518	2.521	1.93146e-10	6.21508e-10
FiLM	CS >= 4	49	140	1564	11607	2.597	1.97674e-07	4.83039e-07
FiLM	CS >= 5	32	85	1581	11662	2.777	5.68831e-06	1.24912e-05
FiLM	CS >= 6	22	52	1591	11695	3.11	3.87189e-05	7.91424e-05
FiLM	CS >= 7	13	29	1600	11718	3.283	0.000956233	0.00156957
FiLM	CS >= 8	9	17	1604	11730	3.872	0.00243772	0.00365096
FiLM	CS >= 9	6	10	1607	11737	4.382	0.00838874	0.0109933
FiLM	CS >= 10	2	6	1611	11741	2.429	0.250309	0.260739
FiLM	CS >= 11	1	1	1612	11746	7.287	0.226898	0.237877
-	Mendelian	73	50	1812	12774	10.293	2.80566e-34	2.12056e-33
-	GWAS	199	1027	1686	11797	1.356	0.000293882	0.000533585
TAG	CS >= 1	296	1190	1317	10557	1.994	3.17112e-20	1.45157e-19
TAG	CS >= 2	203	680	1410	11067	2.343	5.06158e-21	2.45524e-20
TAG	CS >= 3	153	444	1460	11303	2.668	1.32633e-20	6.24722e-20
TAG	CS >= 4	112	302	1501	11445	2.828	4.91124e-17	1.97056e-16
TAG	CS >= 5	87	207	1526	11540	3.178	3.87773e-16	1.53691e-15
TAG	CS >= 6	71	146	1542	11601	3.659	6.57921e-16	2.5762e-15
TAG	CS >= 7	49	93	1564	11654	3.926	2.33061e-12	8.51065e-12
TAG	CS >= 8	32	60	1581	11687	3.942	1.19434e-08	3.18165e-08
TAG	CS >= 9	21	29	1592	11718	5.33	9.51319e-08	2.36014e-07
TAG	CS >= 10	3	5	1610	11742	4.376	0.0616738	0.0693563
TAG	CS >= 11	0	1	1613	11746	0	1	1
-	Mendelian	73	50	1812	12774	10.293	2.80566e-34	2.12056e-33
-	GWAS	199	1027	1686	11797	1.356	0.000293882	0.000533585
GCN	CS >= 1	124	563	1489	11184	1.654	3.24133e-06	7.31551e-06
GCN	CS >= 2	74	329	1539	11418	1.669	0.000184103	0.000349903
GCN	CS >= 3	55	230	1558	11517	1.768	0.000429755	0.000754975
GCN	CS >= 4	46	183	1567	11564	1.855	0.000452083	0.000789931
GCN	CS >= 5	40	145	1573	11602	2.035	0.000227758	0.000425409
GCN	CS >= 6	33	122	1580	11625	1.99	0.00109126	0.00175574
GCN	CS >= 7	26	102	1587	11645	1.87	0.00878709	0.0114691
GCN	CS >= 8	16	61	1597	11686	1.919	0.0326405	0.0385751
GCN	CS >= 9	11	29	1602	11718	2.775	0.00636293	0.00854526
GCN	CS >= 10	10	21	1603	11726	3.483	0.00258415	0.00383493
GCN	CS >= 11	4	4	1609	11743	7.298	0.00991231	0.0127332
-	Mendelian	73	50	1812	12774	10.293	2.80566e-34	2.12056e-33
-	GWAS	199	1027	1686	11797	1.356	0.000293882	0.000533585
N2V+MLP	CS >= 1	156	674	1457	11073	1.759	8.39046e-09	2.25364e-08
N2V+MLP	CS >= 2	104	432	1509	11315	1.805	6.47784e-07	1.53671e-06
N2V+MLP	CS >= 3	80	284	1533	11463	2.106	7.55012e-08	1.88753e-07
N2V+MLP	CS >= 4	54	207	1559	11540	1.931	6.9431e-05	0.000139291
N2V+MLP	CS >= 5	41	159	1572	11588	1.901	0.000616301	0.00104322
N2V+MLP	CS >= 6	35	123	1578	11624	2.096	0.000309892	0.000559527
N2V+MLP	CS >= 7	31	85	1582	11662	2.688	1.78618e-05	3.74521e-05
N2V+MLP	CS >= 8	23	60	1590	11687	2.818	0.000110176	0.000217013
N2V+MLP	CS >= 9	19	47	1594	11700	2.967	0.000205045	0.000387439
N2V+MLP	CS >= 10	16	27	1597	11720	4.349	2.0472e-05	4.265e-05
N2V+MLP	CS >= 11	12	12	1601	11735	7.33	6.15633e-06	1.33387e-05
-	Mendelian	73	50	1812	12774	10.293	2.80566e-34	2.12056e-33
-	GWAS	199	1027	1686	11797	1.356	0.000293882	0.000533585
MLP	CS >= 1	198	1239	1415	10508	1.187	0.0395783	0.0464366
MLP	CS >= 2	136	796	1477	10951	1.267	0.0164324	0.0200772
MLP	CS >= 3	103	600	1510	11147	1.267	0.0371437	0.043738
MLP	CS >= 4	85	501	1528	11246	1.249	0.0692734	0.0776339
MLP	CS >= 5	74	419	1539	11328	1.3	0.0482219	0.0555749
MLP	CS >= 6	58	359	1555	11388	1.183	0.251614	0.261261
MLP	CS >= 7	54	293	1559	11454	1.354	0.0542273	0.0620559
MLP	CS >= 8	43	226	1570	11521	1.396	0.0578446	0.0659631
MLP	CS >= 9	40	184	1573	11563	1.598	0.0125322	0.0159724
MLP	CS >= 10	30	126	1583	11621	1.748	0.00899446	0.0116462
MLP	CS >= 11	20	63	1593	11684	2.328	0.00199015	0.00303661
-	Mendelian	73	50	1812	12774	10.293	2.80566e-34	2.12056e-33

## Sheet: Cardiovascular Disease
Method	CS/Mendelian	N Candidate/Mendelian and MKO	N Candidate/Mendelian not MKO	N Not Candidate/Mendelian and MKO	N Not Candidate/Mendelian Not MKO	OR	pval unadjusted	pval adjusted (FDR)
-	GWAS	85	1599	547	12449	1.21	0.110864	0.119704
FiLM	CS >= 1	34	353	398	11647	2.819	6.31039e-07	1.508e-06
FiLM	CS >= 2	28	263	404	11737	3.093	1.06977e-06	2.46578e-06
FiLM	CS >= 3	23	209	409	11791	3.173	6.02558e-06	1.3143e-05
FiLM	CS >= 4	20	159	412	11841	3.615	4.05091e-06	9.07962e-06
FiLM	CS >= 5	19	131	413	11869	4.168	1.067e-06	2.46578e-06
FiLM	CS >= 6	13	109	419	11891	3.385	0.000315919	0.000567258
FiLM	CS >= 7	9	87	423	11913	2.913	0.00610121	0.00822777
FiLM	CS >= 8	8	63	424	11937	3.575	0.00311856	0.00440665
FiLM	CS >= 9	5	40	427	11960	3.501	0.019306	0.023153
FiLM	CS >= 10	3	23	429	11977	3.642	0.0599938	0.0677013
FiLM	CS >= 11	2	11	430	11989	5.069	0.0729788	0.0811416
-	Mendelian	115	449	517	13599	6.737	5.13196e-47	9.26603e-46
-	GWAS	85	1599	547	12449	1.21	0.110864	0.119704
TAG	CS >= 1	59	624	373	11376	2.884	7.97557e-11	2.64496e-10
TAG	CS >= 2	51	487	381	11513	3.164	5.33305e-11	1.78685e-10
TAG	CS >= 3	43	416	389	11584	3.078	2.79985e-09	8.12458e-09
TAG	CS >= 4	41	373	391	11627	3.269	1.30554e-09	3.85728e-09
TAG	CS >= 5	36	330	396	11670	3.215	1.67261e-08	4.38387e-08
TAG	CS >= 6	34	284	398	11716	3.524	5.20607e-09	1.44613e-08
TAG	CS >= 7	33	253	399	11747	3.84	1.27521e-09	3.80222e-09
TAG	CS >= 8	28	211	404	11789	3.872	1.69602e-08	4.40964e-08
TAG	CS >= 9	26	175	406	11825	4.327	7.02795e-09	1.9194e-08
TAG	CS >= 10	21	132	411	11868	4.594	7.19055e-08	1.81157e-07
TAG	CS >= 11	12	78	420	11922	4.367	6.25012e-05	0.000126167
-	Mendelian	115	449	517	13599	6.737	5.13196e-47	9.26603e-46
-	GWAS	85	1599	547	12449	1.21	0.110864	0.119704
GCN	CS >= 1	40	563	392	11437	2.073	8.37125e-05	0.000166911
GCN	CS >= 2	31	448	401	11552	1.993	0.000817415	0.00136236
GCN	CS >= 3	27	388	405	11612	1.995	0.00157005	0.00244147
GCN	CS >= 4	25	345	407	11655	2.075	0.00135988	0.00214544
GCN	CS >= 5	24	314	408	11686	2.189	0.00123789	0.00197213
GCN	CS >= 6	22	290	410	11710	2.167	0.00150565	0.00236394
GCN	CS >= 7	21	254	411	11746	2.363	0.000673294	0.00113378
GCN	CS >= 8	19	230	413	11770	2.354	0.00125717	0.00199308
GCN	CS >= 9	16	201	416	11799	2.258	0.00420933	0.00582141
GCN	CS >= 10	11	167	421	11833	1.851	0.0596223	0.0675166
GCN	CS >= 11	10	120	422	11880	2.346	0.015166	0.0186703
-	Mendelian	115	449	517	13599	6.737	5.13196e-47	9.26603e-46
-	GWAS	85	1599	547	12449	1.21	0.110864	0.119704
N2V+MLP	CS >= 1	29	470	403	11530	1.765	0.00811299	0.0106791
N2V+MLP	CS >= 2	24	336	408	11664	2.042	0.00296049	0.00425734
N2V+MLP	CS >= 3	20	261	412	11739	2.183	0.00243284	0.00365096
N2V+MLP	CS >= 4	17	213	415	11787	2.267	0.00307558	0.00440336
N2V+MLP	CS >= 5	16	174	416	11826	2.614	0.000970855	0.00158557
N2V+MLP	CS >= 6	14	156	418	11844	2.543	0.00243295	0.00365096
N2V+MLP	CS >= 7	12	126	420	11874	2.693	0.00311286	0.00440665
N2V+MLP	CS >= 8	12	102	420	11898	3.333	0.000595324	0.00101832
N2V+MLP	CS >= 9	12	86	420	11914	3.958	0.0001443	0.000280824
N2V+MLP	CS >= 10	9	65	423	11935	3.907	0.0010145	0.00164856
N2V+MLP	CS >= 11	7	46	425	11954	4.28	0.00225626	0.00342656
-	Mendelian	115	449	517	13599	6.737	5.13196e-47	9.26603e-46
-	GWAS	85	1599	547	12449	1.21	0.110864	0.119704
MLP	CS >= 1	85	1576	347	10424	1.62	0.000174296	0.000333214
MLP	CS >= 2	63	1126	369	10874	1.649	0.000610288	0.00103845
MLP	CS >= 3	45	862	387	11138	1.502	0.0141823	0.0175925
MLP	CS >= 4	42	726	390	11274	1.672	0.00309167	0.00440665
MLP	CS >= 5	37	641	395	11359	1.66	0.00661475	0.00884688
MLP	CS >= 6	34	554	398	11446	1.765	0.00361302	0.00506135
MLP	CS >= 7	29	487	403	11513	1.701	0.00970377	0.0125148
MLP	CS >= 8	26	417	406	11583	1.779	0.0080308	0.0106531
MLP	CS >= 9	21	336	411	11664	1.774	0.017893	0.0216986
MLP	CS >= 10	14	229	418	11771	1.722	0.072677	0.0811416
MLP	CS >= 11	8	126	424	11874	1.778	0.145251	0.15427
-	Mendelian	115	449	517	13599	6.737	5.13196e-47	9.26603e-46

## Sheet: Diabetes
Method	CS/Mendelian	N Candidate/Mendelian and MKO	N Candidate/Mendelian not MKO	N Not Candidate/Mendelian and MKO	N Not Candidate/Mendelian Not MKO	OR	pval unadjusted	pval adjusted (FDR)
-	GWAS	84	1126	705	12800	1.354	0.0135526	0.0169408
FiLM	CS >= 1	34	311	601	12385	2.253	5.43549e-05	0.000110408
FiLM	CS >= 2	28	257	607	12439	2.233	0.000323917	0.000578423
FiLM	CS >= 3	25	231	610	12465	2.212	0.000861314	0.0014282
FiLM	CS >= 4	23	211	612	12485	2.224	0.000931098	0.00153608
FiLM	CS >= 5	20	193	615	12503	2.107	0.00491168	0.00667906
FiLM	CS >= 6	17	171	618	12525	2.015	0.0138466	0.017242
FiLM	CS >= 7	10	106	625	12590	1.9	0.0731522	0.0811416
FiLM	CS >= 8	3	30	632	12666	2.004	0.206475	0.217166
FiLM	CS >= 9	1	5	634	12691	4.003	0.253894	0.262788
FiLM	CS >= 10	0	3	635	12693	0	1	1
FiLM	CS >= 11	0	0	635	12696		1	1
-	Mendelian	70	104	719	13822	12.939	1.66903e-43	2.08629e-42
-	GWAS	84	1126	705	12800	1.354	0.0135526	0.0169408
TAG	CS >= 1	117	1050	518	11646	2.505	3.28189e-15	1.25484e-14
TAG	CS >= 2	51	408	584	12288	2.63	1.6601e-08	4.38387e-08
TAG	CS >= 3	30	215	605	12481	2.879	1.93966e-06	4.43937e-06
TAG	CS >= 4	20	145	615	12551	2.815	0.000113256	0.000221736
TAG	CS >= 5	12	94	623	12602	2.582	0.00451193	0.00621346
TAG	CS >= 6	8	67	627	12629	2.405	0.0258721	0.0308001
TAG	CS >= 7	5	43	630	12653	2.335	0.0769354	0.0850477
TAG	CS >= 8	2	30	633	12666	1.334	0.664075	0.674451
TAG	CS >= 9	1	20	634	12676	1	1	1
TAG	CS >= 10	1	8	634	12688	2.502	0.355565	0.363392
TAG	CS >= 11	0	2	635	12694	0	1	1
-	Mendelian	70	104	719	13822	12.939	1.66903e-43	2.08629e-42
-	GWAS	84	1126	705	12800	1.354	0.0135526	0.0169408
GCN	CS >= 1	66	660	569	12036	2.115	3.53272e-07	8.56817e-07
GCN	CS >= 2	36	373	599	12323	1.986	0.000351913	0.000621585
GCN	CS >= 3	26	265	609	12431	2.003	0.00193868	0.00297203
GCN	CS >= 4	22	228	613	12468	1.963	0.00608027	0.00822777
GCN	CS >= 5	22	190	613	12506	2.362	0.00052817	0.00091306
GCN	CS >= 6	18	155	617	12541	2.36	0.00172518	0.00265726
GCN	CS >= 7	14	134	621	12562	2.113	0.0169866	0.0206766
GCN	CS >= 8	13	94	622	12602	2.802	0.00168951	0.00261472
GCN	CS >= 9	10	70	625	12626	2.886	0.00455108	0.00624093
GCN	CS >= 10	8	45	627	12651	3.587	0.00336954	0.0047407
GCN	CS >= 11	5	8	630	12688	12.587	0.000225693	0.000423991
-	Mendelian	70	104	719	13822	12.939	1.66903e-43	2.08629e-42
-	GWAS	84	1126	705	12800	1.354	0.0135526	0.0169408
N2V+MLP	CS >= 1	43	512	592	12184	1.728	0.00151684	0.00237007
N2V+MLP	CS >= 2	25	327	610	12369	1.55	0.0420944	0.0490346
N2V+MLP	CS >= 3	16	251	619	12445	1.282	0.310449	0.319291
N2V+MLP	CS >= 4	14	197	621	12499	1.43	0.191455	0.202022
N2V+MLP	CS >= 5	13	147	622	12549	1.784	0.0582706	0.0662165
N2V+MLP	CS >= 6	10	111	625	12585	1.814	0.0818084	0.0901279
N2V+MLP	CS >= 7	9	84	626	12612	2.159	0.0433391	0.0503043
N2V+MLP	CS >= 8	9	69	626	12627	2.631	0.0115934	0.0148341
N2V+MLP	CS >= 9	7	50	628	12646	2.819	0.0180117	0.0217614
N2V+MLP	CS >= 10	5	35	630	12661	2.871	0.0401097	0.0468909
N2V+MLP	CS >= 11	4	17	631	12679	4.728	0.0159787	0.0195965
-	Mendelian	70	104	719	13822	12.939	1.66903e-43	2.08629e-42
-	GWAS	84	1126	705	12800	1.354	0.0135526	0.0169408
MLP	CS >= 1	110	1613	525	11083	1.44	0.00104571	0.00169082
MLP	CS >= 2	64	959	571	11737	1.372	0.0263204	0.0312194
MLP	CS >= 3	42	704	593	11992	1.206	0.24985	0.260739
MLP	CS >= 4	30	532	605	12164	1.134	0.479335	0.488351
MLP	CS >= 5	24	391	611	12305	1.236	0.293445	0.30276
MLP	CS >= 6	20	298	615	12398	1.353	0.183546	0.194307
MLP	CS >= 7	17	231	618	12465	1.484	0.129791	0.139215
MLP	CS >= 8	14	180	621	12516	1.568	0.122631	0.13197
MLP	CS >= 9	12	128	623	12568	1.891	0.0435316	0.050348
MLP	CS >= 10	9	88	626	12608	2.06	0.0500034	0.0574245
MLP	CS >= 11	5	46	630	12650	2.183	0.0942364	0.103469
-	Mendelian	70	104	719	13822	12.939	1.66903e-43	2.08629e-42

## Sheet: Immune Dysregulation
Method	CS/Mendelian	N Candidate/Mendelian and MKO	N Candidate/Mendelian not MKO	N Not Candidate/Mendelian and MKO	N Not Candidate/Mendelian Not MKO	OR	pval unadjusted	pval adjusted (FDR)
-	GWAS	70	247	1390	12736	2.597	3.07304e-10	9.33401e-10
FiLM	CS >= 1	249	619	932	11818	5.101	8.47121e-72	4.58857e-70
FiLM	CS >= 2	122	201	1059	12236	7.013	2.55756e-48	6.39389e-47
FiLM	CS >= 3	95	162	1086	12275	6.628	9.13624e-37	8.02508e-36
FiLM	CS >= 4	80	139	1101	12298	6.429	1.16283e-30	8.04086e-30
FiLM	CS >= 5	75	122	1106	12315	6.845	3.54581e-30	2.35182e-29
FiLM	CS >= 6	66	105	1115	12332	6.952	4.37252e-27	2.73283e-26
FiLM	CS >= 7	60	90	1121	12347	7.343	1.05865e-25	6.25566e-25
FiLM	CS >= 8	52	77	1129	12360	7.393	1.27658e-22	7.03203e-22
FiLM	CS >= 9	49	59	1132	12378	9.081	3.76675e-24	2.18606e-23
FiLM	CS >= 10	40	47	1141	12390	9.242	3.25938e-20	1.47125e-19
FiLM	CS >= 11	28	29	1153	12408	10.39	1.74217e-15	6.74055e-15
-	Mendelian	209	299	1251	12684	7.087	6.69746e-79	4.35335e-77
-	GWAS	70	247	1390	12736	2.597	3.07304e-10	9.33401e-10
TAG	CS >= 1	239	922	942	11515	3.169	3.4871e-40	3.54158e-39
TAG	CS >= 2	211	738	970	11699	3.448	1.61976e-40	1.69814e-39
TAG	CS >= 3	190	597	991	11840	3.802	1.11747e-41	1.25233e-40
TAG	CS >= 4	176	487	1005	11950	4.297	1.4856e-44	2.54117e-43
TAG	CS >= 5	156	386	1025	12051	4.752	3.63542e-44	5.62624e-43
TAG	CS >= 6	128	290	1053	12147	5.092	2.75733e-39	2.71555e-38
TAG	CS >= 7	94	179	1087	12258	5.922	1.72381e-33	1.24497e-32
TAG	CS >= 8	72	121	1109	12316	6.608	2.33919e-28	1.49066e-27
TAG	CS >= 9	54	78	1127	12359	7.592	8.21462e-24	4.68377e-23
TAG	CS >= 10	40	40	1141	12397	10.865	6.38655e-22	3.40267e-21
TAG	CS >= 11	28	19	1153	12418	15.872	1.89778e-18	8.11551e-18
-	Mendelian	209	299	1251	12684	7.087	6.69746e-79	4.35335e-77
-	GWAS	70	247	1390	12736	2.597	3.07304e-10	9.33401e-10
GCN	CS >= 1	296	1173	885	11264	3.212	1.21791e-48	5.6546e-47
GCN	CS >= 2	221	751	960	11686	3.582	3.08605e-44	5.01482e-43
GCN	CS >= 3	178	518	1003	11919	4.083	1.25302e-42	1.50826e-41
GCN	CS >= 4	124	317	1057	12120	4.485	6.41708e-34	4.73989e-33
GCN	CS >= 5	97	215	1084	12222	5.087	1.93089e-30	1.30737e-29
GCN	CS >= 6	62	126	1119	12311	5.414	2.65507e-21	1.32753e-20
GCN	CS >= 7	38	85	1143	12352	4.831	1.46919e-12	5.42597e-12
GCN	CS >= 8	27	61	1154	12376	4.747	3.00441e-09	8.64101e-09
GCN	CS >= 9	22	40	1159	12397	5.883	4.19044e-09	1.18426e-08
GCN	CS >= 10	18	24	1163	12413	8.005	3.19787e-09	9.11674e-09
GCN	CS >= 11	10	12	1171	12425	8.842	5.67516e-06	1.24912e-05
-	Mendelian	209	299	1251	12684	7.087	6.69746e-79	4.35335e-77
-	GWAS	70	247	1390	12736	2.597	3.07304e-10	9.33401e-10
N2V+MLP	CS >= 1	188	596	993	11841	3.761	8.97322e-41	9.72099e-40
N2V+MLP	CS >= 2	155	401	1026	12036	4.534	5.74503e-42	6.66834e-41
N2V+MLP	CS >= 3	133	317	1048	12120	4.852	5.92063e-39	5.65942e-38
N2V+MLP	CS >= 4	119	255	1062	12182	5.353	2.27083e-38	2.10863e-37
N2V+MLP	CS >= 5	104	208	1077	12229	5.677	1.43051e-35	1.22346e-34
N2V+MLP	CS >= 6	96	164	1085	12273	6.621	4.24488e-37	3.83218e-36
N2V+MLP	CS >= 7	82	141	1099	12296	6.507	1.21103e-31	8.55618e-31
N2V+MLP	CS >= 8	72	116	1109	12321	6.896	3.35411e-29	2.18017e-28
N2V+MLP	CS >= 9	61	87	1120	12350	7.731	5.86622e-27	3.59721e-26
N2V+MLP	CS >= 10	48	68	1133	12369	7.706	1.46423e-21	7.43555e-21
N2V+MLP	CS >= 11	35	44	1146	12393	8.602	3.23767e-17	1.34903e-16
-	Mendelian	209	299	1251	12684	7.087	6.69746e-79	4.35335e-77
-	GWAS	70	247	1390	12736	2.597	3.07304e-10	9.33401e-10
MLP	CS >= 1	310	1890	871	10547	1.986	1.80328e-20	8.37235e-20
MLP	CS >= 2	256	1405	925	11032	2.173	6.49184e-22	3.40298e-21
MLP	CS >= 3	217	1130	964	11307	2.252	7.38963e-21	3.53181e-20
MLP	CS >= 4	196	952	985	11485	2.401	1.23693e-21	6.38097e-21
MLP	CS >= 5	173	819	1008	11618	2.435	3.69949e-20	1.64703e-19
MLP	CS >= 6	165	705	1016	11732	2.703	3.78454e-23	2.12065e-22
MLP	CS >= 7	148	604	1033	11833	2.807	2.86613e-22	1.55249e-21
MLP	CS >= 8	131	511	1050	11926	2.912	3.08541e-21	1.51933e-20
MLP	CS >= 9	109	410	1072	12027	2.983	8.83753e-19	3.88135e-18
MLP	CS >= 10	92	309	1089	12128	3.316	1.21523e-18	5.26599e-18
MLP	CS >= 11	70	196	1111	12241	3.935	8.91257e-18	3.7618e-17
-	Mendelian	209	299	1251	12684	7.087	6.69746e-79	4.35335e-77

## Sheet: Insulin Disorders
Method	CS/Mendelian	N Candidate/Mendelian and MKO	N Candidate/Mendelian not MKO	N Not Candidate/Mendelian and MKO	N Not Candidate/Mendelian Not MKO	OR	pval unadjusted	pval adjusted (FDR)
-	GWAS	46	184	1876	12606	1.68	0.002921	0.00421922
FiLM	CS >= 1	102	397	1561	11833	1.948	4.60002e-08	1.16797e-07
FiLM	CS >= 2	74	238	1589	11992	2.347	5.04497e-09	1.41346e-08
FiLM	CS >= 3	47	156	1616	12074	2.251	9.07171e-06	1.93968e-05
FiLM	CS >= 4	38	122	1625	12108	2.321	3.65441e-05	7.51697e-05
FiLM	CS >= 5	35	90	1628	12140	2.9	1.01487e-06	2.37291e-06
FiLM	CS >= 6	29	72	1634	12158	2.997	6.84403e-06	1.47305e-05
FiLM	CS >= 7	25	53	1638	12177	3.507	2.25188e-06	5.11791e-06
FiLM	CS >= 8	17	38	1646	12192	3.314	0.000152901	0.000295791
FiLM	CS >= 9	16	26	1647	12204	4.56	1.29781e-05	2.75678e-05
FiLM	CS >= 10	10	16	1653	12214	4.618	0.000508514	0.000883781
FiLM	CS >= 11	7	7	1656	12223	7.381	0.000555033	0.000954422
-	Mendelian	213	376	1709	12414	4.115	2.30834e-48	6.25175e-47
-	GWAS	46	184	1876	12606	1.68	0.002921	0.00421922
TAG	CS >= 1	350	1809	1313	10421	1.536	1.90369e-10	6.18699e-10
TAG	CS >= 2	240	1101	1423	11129	1.705	2.48675e-11	8.59781e-11
TAG	CS >= 3	173	749	1490	11481	1.78	6.22324e-10	1.87273e-09
TAG	CS >= 4	135	514	1528	11716	2.014	4.97999e-11	1.68593e-10
TAG	CS >= 5	101	377	1562	11853	2.033	6.68733e-09	1.84185e-08
TAG	CS >= 6	71	248	1592	11982	2.155	1.72356e-07	4.24361e-07
TAG	CS >= 7	47	175	1616	12055	2.003	9.34843e-05	0.000185259
TAG	CS >= 8	30	124	1633	12106	1.794	0.00811611	0.0106791
TAG	CS >= 9	22	82	1641	12148	1.986	0.00890586	0.0115776
TAG	CS >= 10	15	41	1648	12189	2.706	0.0026864	0.00396855
TAG	CS >= 11	7	17	1656	12213	3.037	0.0190999	0.0229906
-	Mendelian	213	376	1709	12414	4.115	2.30834e-48	6.25175e-47
-	GWAS	46	184	1876	12606	1.68	0.002921	0.00421922
GCN	CS >= 1	318	1521	1345	10709	1.665	5.71178e-13	2.13371e-12
GCN	CS >= 2	224	994	1439	11236	1.76	8.30618e-12	2.9027e-11
GCN	CS >= 3	178	745	1485	11485	1.848	3.73627e-11	1.2782e-10
GCN	CS >= 4	136	553	1527	11677	1.881	1.8504e-09	5.41784e-09
GCN	CS >= 5	117	431	1546	11799	2.072	2.51259e-10	8.00581e-10
GCN	CS >= 6	104	335	1559	11895	2.369	4.03072e-12	1.43954e-11
GCN	CS >= 7	88	258	1575	11972	2.593	3.09208e-12	1.11659e-11
GCN	CS >= 8	62	184	1601	12046	2.535	7.30993e-09	1.97977e-08
GCN	CS >= 9	37	97	1626	12133	2.846	6.84489e-07	1.61202e-06
GCN	CS >= 10	12	38	1651	12192	2.332	0.0148052	0.0182954
GCN	CS >= 11	6	14	1657	12216	3.16	0.0256361	0.0306314
-	Mendelian	213	376	1709	12414	4.115	2.30834e-48	6.25175e-47
-	GWAS	46	184	1876	12606	1.68	0.002921	0.00421922
N2V+MLP	CS >= 1	300	1296	1363	10934	1.857	3.63485e-17	1.49535e-16
N2V+MLP	CS >= 2	220	934	1443	11296	1.844	4.00511e-13	1.51356e-12
N2V+MLP	CS >= 3	182	746	1481	11484	1.892	4.54365e-12	1.60509e-11
N2V+MLP	CS >= 4	156	632	1507	11598	1.9	8.13461e-11	2.67045e-10
N2V+MLP	CS >= 5	128	537	1535	11693	1.816	2.85304e-08	7.3011e-08
N2V+MLP	CS >= 6	110	464	1553	11766	1.796	3.5866e-07	8.63441e-07
N2V+MLP	CS >= 7	90	393	1573	11837	1.723	1.63704e-05	3.45479e-05
N2V+MLP	CS >= 8	76	351	1587	11879	1.621	0.000349509	0.000620713
N2V+MLP	CS >= 9	61	295	1602	11935	1.541	0.00366473	0.0050899
N2V+MLP	CS >= 10	50	224	1613	12006	1.661	0.00246202	0.00367044
N2V+MLP	CS >= 11	34	143	1629	12087	1.764	0.00486265	0.00664017
-	Mendelian	213	376	1709	12414	4.115	2.30834e-48	6.25175e-47
-	GWAS	46	184	1876	12606	1.68	0.002921	0.00421922
MLP	CS >= 1	504	2919	1159	9311	1.387	2.27423e-08	5.86606e-08
MLP	CS >= 2	368	2128	1295	10102	1.349	4.18856e-06	9.32386e-06
MLP	CS >= 3	284	1659	1379	10571	1.312	0.000161481	0.00031054
MLP	CS >= 4	242	1346	1421	10884	1.377	3.28014e-05	6.7901e-05
MLP	CS >= 5	188	1076	1475	11154	1.321	0.00123235	0.00197213
MLP	CS >= 6	150	819	1513	11411	1.381	0.000697822	0.00116903
MLP	CS >= 7	109	606	1554	11624	1.345	0.00765366	0.0101944
MLP	CS >= 8	77	391	1586	11839	1.47	0.00364909	0.0050899
MLP	CS >= 9	42	242	1621	11988	1.284	0.139607	0.148761
MLP	CS >= 10	28	151	1635	12079	1.37	0.131575	0.140664
MLP	CS >= 11	14	77	1649	12153	1.34	0.328726	0.337022
-	Mendelian	213	376	1709	12414	4.115	2.30834e-48	6.25175e-47
