# Supplementary material for: Speos: an ensemble graph representation learning framework to predict core gene candidates for complex diseases
Source: Nat Commun. 2023 Nov 8;14:7206. doi: 10.1038/s41467-023-42975-z (PMC10632370; doi:10.1038/s41467-023-42975-z)
Supplement: Supplementary file 7 — Supplementary Data 4 [file 41467_2023_42975_MOESM7_ESM.xlsx]

## Sheet: Header
Supplementary Data 4:
Mouse KO Experiments including FiLM-Unbiased.	Each table shows the contingency tables of candidates/Mendelian genes against the background set, odds ratio and the results of the Fisher's exact test (two-sided).
Column	Explanation
Method	The Method by which the Candidates have been predicted (No effect on Mendelians and GWAS genes)
CS/Mendelian	The Convergence Score of the row (>=) or if the row indicates Mendelian Genes (or GWAS genes)
N Candidate/Mendelian and MKO	Number of candidate genes or mendelians (or GWAS genes) which lead to the respective phenotype in mouse knockout experiments
N Candidate/Mendelian not MKO	Number of candidate genes or mendelians (or GWAS genes) which do not lead to the respective phenotype in mouse knockout experiments
N Not Candidate/Mendelian and MKO	Number of non-candidate genes or non-mendelians (or non-GWAS genes) which lead to the respective phenotype in mouse knockout experiments
N Not Candidate/Mendelian Not MKO	Number of non-candidate genes or non-mendelians (or non-GWAS genes) which do not lead to the respective phenotype in mouse knockout experiments
OR	Odds ratio of the contingency table
pval unadjusted	unadjusted pvalue from Fisher's exact test (two-sided)
pval adjusted (FDR)	pval adjusted via False Discovery Rate across all pvals in this document

## Sheet: Body Mass Disorders
Method	CS/Mendelian	N Candidate/Mendelian and MKO	N Candidate/Mendelian not MKO	N Not Candidate/Mendelian and MKO	N Not Candidate/Mendelian Not MKO	OR	pval unadjusted	pval adjusted (FDR)
-	GWAS	199	1027	1686	11797	1.356	0.000293882	0.00045302
FiLM	CS >= 1	305	948	1507	11826	2.525	2.90134e-34	1.98513e-33
FiLM	CS >= 2	174	501	1638	12273	2.602	3.79226e-22	1.66178e-21
FiLM	CS >= 3	110	303	1702	12471	2.66	2.15685e-15	7.8614e-15
FiLM	CS >= 4	69	193	1743	12581	2.581	6.28383e-10	1.64476e-09
FiLM	CS >= 5	46	125	1766	12649	2.636	2.53041e-07	5.87417e-07
FiLM	CS >= 6	33	78	1779	12696	3.019	1.34937e-06	2.97319e-06
FiLM	CS >= 7	22	46	1790	12728	3.401	1.38895e-05	2.68163e-05
FiLM	CS >= 8	11	28	1801	12746	2.78	0.00642386	0.00824113
FiLM	CS >= 9	7	17	1805	12757	2.91	0.0230529	0.0273271
FiLM	CS >= 10	3	10	1809	12764	2.117	0.213135	0.221071
FiLM	CS >= 11	2	2	1810	12772	7.056	0.077949	0.08661
-	Mendelian	73	50	1812	12774	10.293	2.80566e-34	1.95394e-33
-	GWAS	199	1027	1686	11797	1.356	0.000293882	0.00045302
FiLM-Unbiased	CS >= 1	364	1531	1448	11243	1.846	9.22164e-20	3.86714e-19
FiLM-Unbiased	CS >= 2	233	848	1579	11926	2.075	1.72754e-18	7.01814e-18
FiLM-Unbiased	CS >= 3	167	542	1645	12232	2.291	3.78816e-17	1.49231e-16
FiLM-Unbiased	CS >= 4	130	410	1682	12364	2.331	3.31128e-14	1.14283e-13
FiLM-Unbiased	CS >= 5	109	301	1703	12473	2.652	3.29117e-15	1.18848e-14
FiLM-Unbiased	CS >= 6	87	218	1725	12556	2.905	2.5769e-14	8.97312e-14
FiLM-Unbiased	CS >= 7	58	162	1754	12612	2.574	2.07209e-08	5.08249e-08
FiLM-Unbiased	CS >= 8	39	105	1773	12669	2.654	1.55524e-06	3.40755e-06
FiLM-Unbiased	CS >= 9	28	62	1784	12712	3.218	2.35314e-06	5.04244e-06
FiLM-Unbiased	CS >= 10	16	34	1796	12740	3.338	0.000233639	0.000371217
FiLM-Unbiased	CS >= 11	9	12	1803	12762	5.309	0.000499156	0.000748734
-	Mendelian	73	50	1812	12774	10.293	2.80566e-34	1.95394e-33
-	GWAS	199	1027	1686	11797	1.356	0.000293882	0.00045302
TAG	CS >= 1	356	1396	1456	11378	1.993	1.24024e-23	5.75828e-23
TAG	CS >= 2	250	796	1562	11978	2.408	1.60779e-26	8.58955e-26
TAG	CS >= 3	189	521	1623	12253	2.739	8.85196e-26	4.48346e-25
TAG	CS >= 4	143	345	1669	12429	3.087	5.45149e-24	2.62479e-23
TAG	CS >= 5	113	245	1699	12529	3.401	4.27546e-22	1.8527e-21
TAG	CS >= 6	90	172	1722	12602	3.829	1.45472e-20	6.23452e-20
TAG	CS >= 7	63	111	1749	12663	4.109	4.91877e-16	1.84616e-15
TAG	CS >= 8	43	73	1769	12701	4.229	8.90038e-12	2.75488e-11
TAG	CS >= 9	26	35	1786	12739	5.299	3.63872e-09	9.21495e-09
TAG	CS >= 10	5	5	1807	12769	7.066	0.0043188	0.00559578
TAG	CS >= 11	0	1	1812	12773	0	1	1
-	Mendelian	73	50	1812	12774	10.293	2.80566e-34	1.95394e-33
-	GWAS	199	1027	1686	11797	1.356	0.000293882	0.00045302
GCN	CS >= 1	166	710	1646	12064	1.714	1.28409e-08	3.18979e-08
GCN	CS >= 2	102	418	1710	12356	1.763	1.86996e-06	4.05158e-06
GCN	CS >= 3	78	294	1734	12480	1.909	3.06575e-06	6.42818e-06
GCN	CS >= 4	67	229	1745	12545	2.103	7.24977e-07	1.64384e-06
GCN	CS >= 5	59	177	1753	12597	2.395	1.24e-07	3.00374e-07
GCN	CS >= 6	48	145	1764	12629	2.37	2.43919e-06	5.19827e-06
GCN	CS >= 7	36	122	1776	12652	2.102	0.000238212	0.000376124
GCN	CS >= 8	24	74	1788	12700	2.304	0.000979734	0.00142043
GCN	CS >= 9	14	35	1798	12739	2.834	0.00195275	0.00271023
GCN	CS >= 10	12	26	1800	12748	3.269	0.00157495	0.00220154
GCN	CS >= 11	4	4	1808	12770	7.063	0.0109794	0.0136524
-	Mendelian	73	50	1812	12774	10.293	2.80566e-34	1.95394e-33
-	GWAS	199	1027	1686	11797	1.356	0.000293882	0.00045302
N2V+MLP	CS >= 1	188	784	1624	11990	1.77	1.75398e-10	4.99307e-10
N2V+MLP	CS >= 2	122	498	1690	12276	1.78	1.43683e-07	3.4378e-07
N2V+MLP	CS >= 3	94	330	1718	12444	2.063	1.37541e-08	3.39499e-08
N2V+MLP	CS >= 4	66	247	1746	12527	1.917	1.23856e-05	2.40318e-05
N2V+MLP	CS >= 5	48	191	1764	12583	1.793	0.000701676	0.00103266
N2V+MLP	CS >= 6	41	150	1771	12624	1.948	0.000369247	0.000562524
N2V+MLP	CS >= 7	35	105	1777	12669	2.376	4.45644e-05	8.05247e-05
N2V+MLP	CS >= 8	27	75	1785	12699	2.561	0.000108363	0.000183747
N2V+MLP	CS >= 9	23	57	1789	12717	2.868	9.76378e-05	0.000166283
N2V+MLP	CS >= 10	17	32	1795	12742	3.771	4.76607e-05	8.52646e-05
N2V+MLP	CS >= 11	12	15	1800	12759	5.671	3.73963e-05	6.84721e-05
-	Mendelian	73	50	1812	12774	10.293	2.80566e-34	1.95394e-33
-	GWAS	199	1027	1686	11797	1.356	0.000293882	0.00045302
MLP	CS >= 1	236	1430	1576	11344	1.188	0.0244224	0.0288628
MLP	CS >= 2	163	929	1649	11845	1.26	0.0113858	0.0140807
MLP	CS >= 3	123	695	1689	12079	1.266	0.0218802	0.0260161
MLP	CS >= 4	101	585	1711	12189	1.23	0.0658874	0.0734174
MLP	CS >= 5	88	487	1724	12287	1.288	0.0386973	0.0441285
MLP	CS >= 6	70	416	1742	12358	1.194	0.183623	0.192508
MLP	CS >= 7	66	344	1746	12430	1.366	0.0272845	0.0318592
MLP	CS >= 8	54	266	1758	12508	1.444	0.0202341	0.0241325
MLP	CS >= 9	48	212	1764	12562	1.612	0.00431572	0.00559578
MLP	CS >= 10	35	146	1777	12628	1.704	0.00856947	0.0109577
MLP	CS >= 11	23	70	1789	12704	2.333	0.00124255	0.00177507
-	Mendelian	73	50	1812	12774	10.293	2.80566e-34	1.95394e-33

## Sheet: Cardiovascular Disease
Method	CS/Mendelian	N Candidate/Mendelian and MKO	N Candidate/Mendelian not MKO	N Not Candidate/Mendelian and MKO	N Not Candidate/Mendelian Not MKO	OR	pval unadjusted	pval adjusted (FDR)
-	GWAS	85	1599	547	12449	1.21	0.110864	0.11977
FiLM	CS >= 1	41	410	476	13189	2.771	1.13389e-07	2.76386e-07
FiLM	CS >= 2	31	308	486	13291	2.753	2.71661e-06	5.75803e-06
FiLM	CS >= 3	25	249	492	13350	2.724	2.60799e-05	4.84341e-05
FiLM	CS >= 4	22	191	495	13408	3.12	1.17032e-05	2.30517e-05
FiLM	CS >= 5	21	154	496	13445	3.696	1.72828e-06	3.76552e-06
FiLM	CS >= 6	14	128	503	13471	2.929	0.000716019	0.0010498
FiLM	CS >= 7	10	104	507	13495	2.559	0.00901497	0.0114897
FiLM	CS >= 8	9	77	508	13522	3.111	0.00416273	0.00544787
FiLM	CS >= 9	6	51	511	13548	3.119	0.0175324	0.0211038
FiLM	CS >= 10	3	33	514	13566	2.399	0.143935	0.152956
FiLM	CS >= 11	2	16	515	13583	3.297	0.139441	0.148584
-	Mendelian	115	449	517	13599	6.737	5.13196e-47	6.45633e-46
-	GWAS	85	1599	547	12449	1.21	0.110864	0.11977
FiLM-Unbiased	CS >= 1	42	460	475	13139	2.526	6.2094e-07	1.42451e-06
FiLM-Unbiased	CS >= 2	27	304	490	13295	2.41	0.000140428	0.000230112
FiLM-Unbiased	CS >= 3	22	231	495	13368	2.572	0.00023195	0.00037074
FiLM-Unbiased	CS >= 4	17	167	500	13432	2.735	0.000432237	0.000655924
FiLM-Unbiased	CS >= 5	14	134	503	13465	2.797	0.00107644	0.00154911
FiLM-Unbiased	CS >= 6	12	107	505	13492	2.996	0.00138555	0.00195078
FiLM-Unbiased	CS >= 7	11	80	506	13519	3.674	0.000478288	0.000720201
FiLM-Unbiased	CS >= 8	8	65	509	13534	3.273	0.00510351	0.00656887
FiLM-Unbiased	CS >= 9	5	46	512	13553	2.877	0.0381233	0.0436014
FiLM-Unbiased	CS >= 10	3	36	514	13563	2.199	0.170524	0.179737
FiLM-Unbiased	CS >= 11	2	20	515	13579	2.637	0.191842	0.200586
-	Mendelian	115	449	517	13599	6.737	5.13196e-47	6.45633e-46
-	GWAS	85	1599	547	12449	1.21	0.110864	0.11977
TAG	CS >= 1	80	763	437	12836	3.08	2.05516e-15	7.56144e-15
TAG	CS >= 2	71	594	446	13005	3.485	2.27648e-16	8.79036e-16
TAG	CS >= 3	60	508	457	13091	3.383	9.76716e-14	3.25572e-13
TAG	CS >= 4	53	453	464	13146	3.315	4.23534e-12	1.33208e-11
TAG	CS >= 5	48	403	469	13196	3.351	2.65664e-11	7.99577e-11
TAG	CS >= 6	45	348	472	13251	3.63	9.73678e-12	2.99004e-11
TAG	CS >= 7	43	308	474	13291	3.915	3.02468e-12	9.66905e-12
TAG	CS >= 8	36	254	481	13345	3.932	1.30967e-10	3.7835e-10
TAG	CS >= 9	33	214	484	13385	4.265	1.12581e-10	3.27662e-10
TAG	CS >= 10	27	166	490	13433	4.459	2.06249e-09	5.36247e-09
TAG	CS >= 11	15	102	502	13497	3.954	2.36264e-05	4.42994e-05
-	Mendelian	115	449	517	13599	6.737	5.13196e-47	6.45633e-46
-	GWAS	85	1599	547	12449	1.21	0.110864	0.11977
GCN	CS >= 1	55	667	462	12932	2.308	2.21205e-07	5.22848e-07
GCN	CS >= 2	43	537	474	13062	2.207	1.21858e-05	2.37623e-05
GCN	CS >= 3	39	465	478	13134	2.305	9.71844e-06	1.93377e-05
GCN	CS >= 4	35	407	482	13192	2.354	2.43904e-05	4.55132e-05
GCN	CS >= 5	34	370	483	13229	2.517	5.88524e-06	1.20802e-05
GCN	CS >= 6	32	344	485	13255	2.542	9.16044e-06	1.84153e-05
GCN	CS >= 7	31	303	486	13296	2.799	1.9895e-06	4.28677e-06
GCN	CS >= 8	28	275	489	13324	2.774	6.78105e-06	1.3774e-05
GCN	CS >= 9	25	245	492	13354	2.77	2.03407e-05	3.83231e-05
GCN	CS >= 10	16	206	501	13393	2.076	0.0100162	0.012601
GCN	CS >= 11	11	147	506	13452	1.989	0.0497005	0.0561832
-	Mendelian	115	449	517	13599	6.737	5.13196e-47	6.45633e-46
-	GWAS	85	1599	547	12449	1.21	0.110864	0.11977
N2V+MLP	CS >= 1	43	586	474	13013	2.015	7.64467e-05	0.000133099
N2V+MLP	CS >= 2	36	413	481	13186	2.39	9.66243e-06	1.93249e-05
N2V+MLP	CS >= 3	28	325	489	13274	2.339	0.000130507	0.000218446
N2V+MLP	CS >= 4	25	265	492	13334	2.557	8.44311e-05	0.000145058
N2V+MLP	CS >= 5	23	220	494	13379	2.831	3.068e-05	5.64397e-05
N2V+MLP	CS >= 6	21	197	496	13402	2.88	5.21544e-05	9.24555e-05
N2V+MLP	CS >= 7	18	165	499	13434	2.937	0.000135376	0.000222771
N2V+MLP	CS >= 8	16	136	501	13463	3.161	0.000143774	0.00023461
N2V+MLP	CS >= 9	14	110	503	13489	3.413	0.000176948	0.000287541
N2V+MLP	CS >= 10	11	85	506	13514	3.456	0.000756427	0.00110489
N2V+MLP	CS >= 11	8	58	509	13541	3.669	0.00272296	0.00371312
-	Mendelian	115	449	517	13599	6.737	5.13196e-47	6.45633e-46
-	GWAS	85	1599	547	12449	1.21	0.110864	0.11977
MLP	CS >= 1	110	1859	407	11740	1.707	3.83073e-06	7.94673e-06
MLP	CS >= 2	82	1343	435	12256	1.72	3.80028e-05	6.92575e-05
MLP	CS >= 3	60	1020	457	12579	1.619	0.00127071	0.0018021
MLP	CS >= 4	55	865	462	12734	1.753	0.000356654	0.000545471
MLP	CS >= 5	50	762	467	12837	1.804	0.00032514	0.00049923
MLP	CS >= 6	44	658	473	12941	1.83	0.000588145	0.000875482
MLP	CS >= 7	39	576	478	13023	1.845	0.000874706	0.00127289
MLP	CS >= 8	34	493	483	13106	1.871	0.00128852	0.00182074
MLP	CS >= 9	28	398	489	13201	1.899	0.0034929	0.00460214
MLP	CS >= 10	18	271	499	13328	1.774	0.0257499	0.0303398
MLP	CS >= 11	11	152	506	13447	1.923	0.0534949	0.0601239
-	Mendelian	115	449	517	13599	6.737	5.13196e-47	6.45633e-46

## Sheet: Diabetes
Method	CS/Mendelian	N Candidate/Mendelian and MKO	N Candidate/Mendelian not MKO	N Not Candidate/Mendelian and MKO	N Not Candidate/Mendelian Not MKO	OR	pval unadjusted	pval adjusted (FDR)
-	GWAS	84	1126	705	12800	1.354	0.0135526	0.0164147
FiLM	CS >= 1	37	360	682	13462	2.029	0.000221332	0.000355224
FiLM	CS >= 2	31	300	688	13522	2.031	0.000701322	0.00103266
FiLM	CS >= 3	28	270	691	13552	2.034	0.0010437	0.00150757
FiLM	CS >= 4	26	244	693	13578	2.088	0.00150011	0.00210447
FiLM	CS >= 5	23	225	696	13597	1.997	0.00428889	0.0055942
FiLM	CS >= 6	20	200	699	13622	1.949	0.0108362	0.0135452
FiLM	CS >= 7	13	125	706	13697	2.018	0.0264633	0.0310864
FiLM	CS >= 8	5	32	714	13790	3.018	0.03429	0.0395654
FiLM	CS >= 9	1	6	718	13816	3.207	0.298862	0.305921
FiLM	CS >= 10	0	4	719	13818	0	1	1
FiLM	CS >= 11	0	0	719	13822		1	1
-	Mendelian	70	104	719	13822	12.939	1.66903e-43	1.58761e-42
-	GWAS	84	1126	705	12800	1.354	0.0135526	0.0164147
FiLM-Unbiased	CS >= 1	59	550	660	13272	2.157	7.34195e-07	1.65512e-06
FiLM-Unbiased	CS >= 2	38	349	681	13473	2.154	6.4396e-05	0.00011364
FiLM-Unbiased	CS >= 3	31	271	688	13551	2.253	0.000123898	0.000208276
FiLM-Unbiased	CS >= 4	25	216	694	13606	2.269	0.000440022	0.000665149
FiLM-Unbiased	CS >= 5	21	176	698	13646	2.333	0.0012477	0.00177592
FiLM-Unbiased	CS >= 6	14	131	705	13691	2.075	0.0179811	0.0215774
FiLM-Unbiased	CS >= 7	12	113	707	13709	2.059	0.0338813	0.0392098
FiLM-Unbiased	CS >= 8	9	88	710	13734	1.978	0.0575717	0.06452
FiLM-Unbiased	CS >= 9	5	61	714	13761	1.58	0.261908	0.270222
FiLM-Unbiased	CS >= 10	3	26	716	13796	2.223	0.17098	0.179737
FiLM-Unbiased	CS >= 11	0	1	719	13821	0	1	1
-	Mendelian	70	104	719	13822	12.939	1.66903e-43	1.58761e-42
-	GWAS	84	1126	705	12800	1.354	0.0135526	0.0164147
TAG	CS >= 1	136	1199	583	12623	2.456	9.10526e-17	3.55105e-16
TAG	CS >= 2	62	464	657	13358	2.717	1.94889e-10	5.4681e-10
TAG	CS >= 3	34	241	685	13581	2.797	7.78775e-07	1.74553e-06
TAG	CS >= 4	23	164	696	13658	2.752	5.08926e-05	9.06306e-05
TAG	CS >= 5	14	107	705	13715	2.545	0.00259051	0.0035449
TAG	CS >= 6	10	78	709	13744	2.485	0.011409	0.0140807
TAG	CS >= 7	6	52	713	13770	2.228	0.0658263	0.0734174
TAG	CS >= 8	3	36	716	13786	1.605	0.44137	0.447102
TAG	CS >= 9	2	23	717	13799	1.674	0.352573	0.358082
TAG	CS >= 10	2	9	717	13813	4.281	0.0999212	0.109773
TAG	CS >= 11	0	2	719	13820	0	1	1
-	Mendelian	70	104	719	13822	12.939	1.66903e-43	1.58761e-42
-	GWAS	84	1126	705	12800	1.354	0.0135526	0.0164147
GCN	CS >= 1	85	753	634	13069	2.327	1.94099e-10	5.4681e-10
GCN	CS >= 2	45	424	674	13398	2.11	1.88756e-05	3.59096e-05
GCN	CS >= 3	34	294	685	13528	2.284	4.52003e-05	8.12355e-05
GCN	CS >= 4	30	253	689	13569	2.335	7.74152e-05	0.000134186
GCN	CS >= 5	30	212	689	13610	2.795	3.2721e-06	6.82416e-06
GCN	CS >= 6	25	173	694	13649	2.842	1.54717e-05	2.9724e-05
GCN	CS >= 7	21	148	698	13674	2.78	9.19447e-05	0.000157274
GCN	CS >= 8	20	104	699	13718	3.774	2.74668e-06	5.79029e-06
GCN	CS >= 9	16	77	703	13745	4.063	1.16387e-05	2.30411e-05
GCN	CS >= 10	11	51	708	13771	4.195	0.000202088	0.000327031
GCN	CS >= 11	6	10	713	13812	11.623	7.47984e-05	0.000130813
-	Mendelian	70	104	719	13822	12.939	1.66903e-43	1.58761e-42
-	GWAS	84	1126	705	12800	1.354	0.0135526	0.0164147
N2V+MLP	CS >= 1	49	587	670	13235	1.649	0.00192808	0.00268553
N2V+MLP	CS >= 2	29	382	690	13440	1.479	0.0495864	0.0561832
N2V+MLP	CS >= 3	20	295	699	13527	1.312	0.236412	0.244565
N2V+MLP	CS >= 4	16	235	703	13587	1.316	0.301171	0.307478
N2V+MLP	CS >= 5	15	180	704	13642	1.615	0.0926866	0.102112
N2V+MLP	CS >= 6	12	140	707	13682	1.659	0.0914547	0.101041
N2V+MLP	CS >= 7	11	108	708	13714	1.973	0.0504118	0.0568226
N2V+MLP	CS >= 8	11	88	708	13734	2.425	0.00963668	0.0121628
N2V+MLP	CS >= 9	9	64	710	13758	2.725	0.00961668	0.0121628
N2V+MLP	CS >= 10	7	43	712	13779	3.15	0.0109919	0.0136524
N2V+MLP	CS >= 11	5	18	714	13804	5.37	0.00466262	0.00602127
-	Mendelian	70	104	719	13822	12.939	1.66903e-43	1.58761e-42
-	GWAS	84	1126	705	12800	1.354	0.0135526	0.0164147
MLP	CS >= 1	135	1930	584	11892	1.424	0.000538058	0.000803995
MLP	CS >= 2	77	1143	642	12679	1.33	0.026935	0.0315455
MLP	CS >= 3	53	831	666	12991	1.244	0.148885	0.157786
MLP	CS >= 4	38	618	681	13204	1.192	0.3099	0.315564
MLP	CS >= 5	31	462	688	13360	1.303	0.168382	0.177965
MLP	CS >= 6	23	347	696	13475	1.283	0.272254	0.279784
MLP	CS >= 7	20	271	699	13551	1.431	0.131468	0.140473
MLP	CS >= 8	17	213	702	13609	1.547	0.0904731	0.10024
MLP	CS >= 9	15	153	704	13669	1.904	0.0287322	0.0334494
MLP	CS >= 10	12	107	707	13715	2.176	0.0170078	0.0205357
MLP	CS >= 11	5	53	714	13769	1.819	0.210473	0.218892
-	Mendelian	70	104	719	13822	12.939	1.66903e-43	1.58761e-42

## Sheet: Immune Dysregulation
Method	CS/Mendelian	N Candidate/Mendelian and MKO	N Candidate/Mendelian not MKO	N Not Candidate/Mendelian and MKO	N Not Candidate/Mendelian Not MKO	OR	pval unadjusted	pval adjusted (FDR)
-	GWAS	70	247	1390	12736	2.597	3.07304e-10	8.15298e-10
FiLM	CS >= 1	284	669	967	12015	5.275	3.7112e-83	1.44737e-80
FiLM	CS >= 2	149	235	1102	12449	7.163	7.23192e-59	3.52556e-57
FiLM	CS >= 3	116	189	1135	12495	6.757	1.05315e-44	1.24463e-43
FiLM	CS >= 4	98	163	1153	12521	6.529	2.88519e-37	2.29638e-36
FiLM	CS >= 5	88	144	1163	12540	6.589	6.25483e-34	4.20583e-33
FiLM	CS >= 6	77	124	1174	12560	6.643	3.86645e-30	2.47199e-29
FiLM	CS >= 7	71	106	1180	12578	7.14	2.40055e-29	1.44033e-28
FiLM	CS >= 8	63	93	1188	12591	7.18	2.3323e-26	1.22919e-25
FiLM	CS >= 9	58	73	1193	12611	8.399	7.1469e-27	3.98047e-26
FiLM	CS >= 10	48	56	1203	12628	8.998	1.98742e-23	9.11877e-23
FiLM	CS >= 11	34	34	1217	12650	10.394	2.3444e-18	9.42593e-18
-	Mendelian	209	299	1251	12684	7.087	6.69746e-79	3.73144e-77
-	GWAS	70	247	1390	12736	2.597	3.07304e-10	8.15298e-10
FiLM-Unbiased	CS >= 1	150	391	1101	12293	4.283	2.1515e-38	1.8241e-37
FiLM-Unbiased	CS >= 2	110	274	1141	12410	4.366	1.52294e-29	9.57981e-29
FiLM-Unbiased	CS >= 3	95	222	1156	12462	4.613	2.97062e-27	1.72917e-26
FiLM-Unbiased	CS >= 4	81	186	1170	12498	4.652	9.30342e-24	4.4248e-23
FiLM-Unbiased	CS >= 5	74	151	1177	12533	5.218	3.49666e-24	1.70462e-23
FiLM-Unbiased	CS >= 6	62	127	1189	12557	5.156	2.20193e-20	9.33427e-20
FiLM-Unbiased	CS >= 7	55	102	1196	12582	5.673	1.00989e-19	4.18998e-19
FiLM-Unbiased	CS >= 8	45	87	1206	12597	5.403	7.32493e-16	2.72069e-15
FiLM-Unbiased	CS >= 9	40	64	1211	12620	6.513	2.53372e-16	9.68777e-16
FiLM-Unbiased	CS >= 10	29	43	1222	12641	6.977	8.22367e-13	2.71799e-12
FiLM-Unbiased	CS >= 11	20	24	1231	12660	8.57	2.1513e-10	5.99291e-10
-	Mendelian	209	299	1251	12684	7.087	6.69746e-79	3.73144e-77
-	GWAS	70	247	1390	12736	2.597	3.07304e-10	8.15298e-10
TAG	CS >= 1	258	954	993	11730	3.195	2.28344e-43	2.12034e-42
TAG	CS >= 2	230	767	1021	11917	3.5	1.61299e-44	1.85019e-43
TAG	CS >= 3	208	620	1043	12064	3.88	3.41266e-46	4.15918e-45
TAG	CS >= 4	192	504	1059	12180	4.381	4.40542e-49	9.54508e-48
TAG	CS >= 5	170	400	1081	12284	4.83	2.18693e-48	3.60101e-47
TAG	CS >= 6	140	301	1111	12383	5.184	3.35264e-43	3.04077e-42
TAG	CS >= 7	105	186	1146	12498	6.156	4.6329e-38	3.84432e-37
TAG	CS >= 8	80	126	1171	12558	6.809	9.13496e-32	5.93773e-31
TAG	CS >= 9	59	81	1192	12603	7.701	6.30237e-26	3.23411e-25
TAG	CS >= 10	43	42	1208	12642	10.714	3.95298e-23	1.77203e-22
TAG	CS >= 11	29	20	1222	12664	15.027	1.5583e-18	6.39725e-18
-	Mendelian	209	299	1251	12684	7.087	6.69746e-79	3.73144e-77
-	GWAS	70	247	1390	12736	2.597	3.07304e-10	8.15298e-10
GCN	CS >= 1	329	1236	922	11448	3.305	1.57694e-55	6.15008e-54
GCN	CS >= 2	252	793	999	11891	3.783	5.63574e-53	1.69072e-51
GCN	CS >= 3	205	549	1046	12135	4.332	1.96403e-51	5.10649e-50
GCN	CS >= 4	144	336	1107	12348	4.78	3.38906e-41	2.93718e-40
GCN	CS >= 5	114	230	1137	12454	5.429	3.48039e-37	2.7147e-36
GCN	CS >= 6	74	137	1177	12547	5.758	3.66685e-26	1.90676e-25
GCN	CS >= 7	46	90	1205	12594	5.342	4.9231e-16	1.84616e-15
GCN	CS >= 8	31	66	1220	12618	4.858	1.54268e-10	4.42386e-10
GCN	CS >= 9	26	43	1225	12641	6.24	7.45627e-11	2.21981e-10
GCN	CS >= 10	20	26	1231	12658	7.91	5.74945e-10	1.51506e-09
GCN	CS >= 11	10	12	1241	12672	8.509	7.7511e-06	1.56628e-05
-	Mendelian	209	299	1251	12684	7.087	6.69746e-79	3.73144e-77
-	GWAS	70	247	1390	12736	2.597	3.07304e-10	8.15298e-10
N2V+MLP	CS >= 1	228	631	1023	12053	4.257	1.74223e-55	6.17698e-54
N2V+MLP	CS >= 2	189	429	1062	12255	5.084	7.26205e-56	3.14689e-54
N2V+MLP	CS >= 3	166	341	1085	12343	5.538	1.78733e-53	5.80882e-52
N2V+MLP	CS >= 4	150	276	1101	12408	6.125	7.99264e-53	2.22652e-51
N2V+MLP	CS >= 5	133	228	1118	12456	6.499	2.15954e-49	4.95423e-48
N2V+MLP	CS >= 6	123	179	1128	12505	7.618	3.03745e-51	7.40379e-50
N2V+MLP	CS >= 7	106	153	1145	12531	7.582	2.04336e-44	2.27689e-43
N2V+MLP	CS >= 8	95	128	1156	12556	8.061	1.20303e-41	1.06632e-40
N2V+MLP	CS >= 9	80	96	1171	12588	8.958	1.07328e-37	8.72042e-37
N2V+MLP	CS >= 10	66	74	1185	12610	9.491	1.81832e-32	1.20194e-31
N2V+MLP	CS >= 11	49	50	1202	12634	10.301	1.26994e-25	6.34972e-25
-	Mendelian	209	299	1251	12684	7.087	6.69746e-79	3.73144e-77
-	GWAS	70	247	1390	12736	2.597	3.07304e-10	8.15298e-10
MLP	CS >= 1	347	1970	904	10714	2.088	2.9683e-25	1.46536e-24
MLP	CS >= 2	289	1471	962	11213	2.29	4.34024e-27	2.48925e-26
MLP	CS >= 3	250	1186	1001	11498	2.421	7.2465e-27	3.98047e-26
MLP	CS >= 4	228	1004	1023	11680	2.593	3.3961e-28	2.00678e-27
MLP	CS >= 5	203	862	1048	11822	2.657	9.71876e-27	5.26433e-26
MLP	CS >= 6	192	744	1059	11940	2.91	1.87284e-29	1.15938e-28
MLP	CS >= 7	175	637	1076	12047	3.076	1.99778e-29	1.2174e-28
MLP	CS >= 8	153	541	1098	12143	3.128	6.61016e-27	3.73618e-26
MLP	CS >= 9	128	435	1123	12249	3.21	1.0618e-23	4.98917e-23
MLP	CS >= 10	108	329	1143	12355	3.548	3.02942e-23	1.37381e-22
MLP	CS >= 11	83	207	1168	12477	4.283	1.82664e-22	8.09533e-22
-	Mendelian	209	299	1251	12684	7.087	6.69746e-79	3.73144e-77

## Sheet: Insulin Disorders
Method	CS/Mendelian	N Candidate/Mendelian and MKO	N Candidate/Mendelian not MKO	N Not Candidate/Mendelian and MKO	N Not Candidate/Mendelian Not MKO	OR	pval unadjusted	pval adjusted (FDR)
-	GWAS	46	184	1876	12606	1.68	0.002921	0.00390134
FiLM	CS >= 1	109	407	1600	12007	2.01	3.38509e-09	8.62865e-09
FiLM	CS >= 2	80	244	1629	12170	2.449	2.36718e-10	6.54752e-10
FiLM	CS >= 3	53	161	1656	12253	2.436	2.3545e-07	5.49853e-07
FiLM	CS >= 4	41	127	1668	12287	2.378	1.19242e-05	2.33689e-05
FiLM	CS >= 5	38	94	1671	12320	2.981	2.26355e-07	5.31799e-07
FiLM	CS >= 6	32	76	1677	12338	3.098	8.51728e-07	1.89814e-06
FiLM	CS >= 7	28	55	1681	12359	3.743	2.13571e-07	5.07883e-07
FiLM	CS >= 8	19	39	1690	12375	3.567	3.00203e-05	5.54878e-05
FiLM	CS >= 9	18	26	1691	12388	5.072	1.29887e-06	2.87818e-06
FiLM	CS >= 10	12	16	1697	12398	5.479	4.45983e-05	8.05247e-05
FiLM	CS >= 11	8	7	1701	12407	8.336	0.000132428	0.000218843
-	Mendelian	213	376	1709	12414	4.115	2.30834e-48	3.60101e-47
-	GWAS	46	184	1876	12606	1.68	0.002921	0.00390134
FiLM-Unbiased	CS >= 1	94	427	1615	11987	1.634	6.5568e-05	0.000115187
FiLM-Unbiased	CS >= 2	63	261	1646	12153	1.782	0.000131872	0.000218843
FiLM-Unbiased	CS >= 3	52	184	1657	12230	2.086	1.78678e-05	3.4159e-05
FiLM-Unbiased	CS >= 4	40	145	1669	12269	2.028	0.000234153	0.000371217
FiLM-Unbiased	CS >= 5	31	120	1678	12294	1.893	0.00350683	0.00460493
FiLM-Unbiased	CS >= 6	22	92	1687	12322	1.747	0.0289125	0.0335591
FiLM-Unbiased	CS >= 7	16	64	1693	12350	1.824	0.0379159	0.0434918
FiLM-Unbiased	CS >= 8	10	45	1699	12369	1.618	0.208786	0.217718
FiLM-Unbiased	CS >= 9	8	30	1701	12384	1.941	0.127204	0.136291
FiLM-Unbiased	CS >= 10	6	16	1703	12398	2.73	0.0420228	0.047781
FiLM-Unbiased	CS >= 11	4	7	1705	12407	4.158	0.0349959	0.0402607
-	Mendelian	213	376	1709	12414	4.115	2.30834e-48	3.60101e-47
-	GWAS	46	184	1876	12606	1.68	0.002921	0.00390134
TAG	CS >= 1	371	1858	1338	10556	1.575	5.56361e-12	1.73585e-11
TAG	CS >= 2	252	1127	1457	11287	1.732	2.62149e-12	8.44942e-12
TAG	CS >= 3	181	763	1528	11651	1.809	1.08439e-10	3.17979e-10
TAG	CS >= 4	143	526	1566	11888	2.064	3.72364e-12	1.18066e-11
TAG	CS >= 5	105	386	1604	12028	2.04	3.29624e-09	8.45746e-09
TAG	CS >= 6	72	255	1637	12159	2.097	3.04415e-07	7.02496e-07
TAG	CS >= 7	48	181	1661	12233	1.953	0.000131295	0.000218825
TAG	CS >= 8	30	127	1679	12287	1.729	0.00958246	0.0121628
TAG	CS >= 9	22	84	1687	12330	1.914	0.0102507	0.0128546
TAG	CS >= 10	15	42	1694	12372	2.608	0.0031982	0.00422812
TAG	CS >= 11	7	17	1702	12397	2.999	0.0201871	0.0241325
-	Mendelian	213	376	1709	12414	4.115	2.30834e-48	3.60101e-47
-	GWAS	46	184	1876	12606	1.68	0.002921	0.00390134
GCN	CS >= 1	335	1556	1374	10858	1.701	1.91897e-14	6.80361e-14
GCN	CS >= 2	240	1015	1469	11399	1.835	6.70848e-14	2.29501e-13
GCN	CS >= 3	193	757	1516	11657	1.96	7.00184e-14	2.35407e-13
GCN	CS >= 4	148	562	1561	11852	1.999	1.05234e-11	3.20634e-11
GCN	CS >= 5	127	438	1582	11976	2.195	1.50882e-12	4.90366e-12
GCN	CS >= 6	113	340	1596	12074	2.514	2.07326e-14	7.28443e-14
GCN	CS >= 7	96	263	1613	12151	2.75	1.77234e-14	6.3414e-14
GCN	CS >= 8	69	188	1640	12226	2.736	9.5211e-11	2.81305e-10
GCN	CS >= 9	43	100	1666	12314	3.178	7.23577e-09	1.82061e-08
GCN	CS >= 10	15	39	1694	12375	2.81	0.00235929	0.00323986
GCN	CS >= 11	8	14	1701	12400	4.166	0.00301701	0.00400216
-	Mendelian	213	376	1709	12414	4.115	2.30834e-48	3.60101e-47
-	GWAS	46	184	1876	12606	1.68	0.002921	0.00390134
N2V+MLP	CS >= 1	312	1330	1397	11084	1.861	8.04981e-18	3.20349e-17
N2V+MLP	CS >= 2	230	960	1479	11454	1.855	6.82527e-14	2.31466e-13
N2V+MLP	CS >= 3	190	765	1519	11649	1.905	8.66397e-13	2.83945e-12
N2V+MLP	CS >= 4	162	646	1547	11768	1.908	2.66526e-11	7.99577e-11
N2V+MLP	CS >= 5	133	549	1576	11865	1.824	1.2256e-08	3.06401e-08
N2V+MLP	CS >= 6	115	475	1594	11939	1.813	1.42002e-07	3.41856e-07
N2V+MLP	CS >= 7	95	404	1614	12010	1.75	6.63539e-06	1.35487e-05
N2V+MLP	CS >= 8	81	361	1628	12053	1.661	0.000109081	0.000184163
N2V+MLP	CS >= 9	65	305	1644	12109	1.57	0.00203744	0.00281774
N2V+MLP	CS >= 10	54	229	1655	12185	1.736	0.000608694	0.000902626
N2V+MLP	CS >= 11	37	144	1672	12270	1.886	0.00120068	0.00172157
-	Mendelian	213	376	1709	12414	4.115	2.30834e-48	3.60101e-47
-	GWAS	46	184	1876	12606	1.68	0.002921	0.00390134
MLP	CS >= 1	526	2980	1183	9434	1.408	2.63705e-09	6.81092e-09
MLP	CS >= 2	385	2170	1324	10244	1.373	6.81976e-07	1.55538e-06
MLP	CS >= 3	300	1692	1409	10722	1.349	1.98089e-05	3.75022e-05
MLP	CS >= 4	256	1370	1453	11044	1.42	3.86851e-06	7.98265e-06
MLP	CS >= 5	200	1098	1509	11316	1.366	0.000204791	0.000330035
MLP	CS >= 6	161	834	1548	11580	1.444	8.08961e-05	0.000139599
MLP	CS >= 7	115	617	1594	11797	1.379	0.00294245	0.00391658
MLP	CS >= 8	81	400	1628	12014	1.494	0.00213944	0.00294834
MLP	CS >= 9	44	248	1665	12166	1.296	0.122755	0.131885
MLP	CS >= 10	30	157	1679	12257	1.395	0.112677	0.121392
MLP	CS >= 11	15	81	1694	12333	1.348	0.27261	0.279784
-	Mendelian	213	376	1709	12414	4.115	2.30834e-48	3.60101e-47
