# Supplementary material for: Speos: an ensemble graph representation learning framework to predict core gene candidates for complex diseases
Source: Nat Commun. 2023 Nov 8;14:7206. doi: 10.1038/s41467-023-42975-z (PMC10632370; doi:10.1038/s41467-023-42975-z)
Supplement: Supplementary file 8 — Supplementary Data 6 [file 41467_2023_42975_MOESM8_ESM.xlsx]

## Sheet: Header
Supplementary Data 6:
Biological Processes	Biological Processes. Gene set enrichment analysis for gene ontology (GO) biological process using multiple Fisher's exact tests (one-sided, greater).
Column	Explanation
GOBP	Identifier of the GO term in the gene ontology biological process (BP)
fdr_q_value	pvalue after FDR adjustment (only terms with FDR < 5% are shown)
p_value	pvalue of Fisher's exact test (one-sided, greater)
genes	identifiers of predicted genes that belong to the respective ontology term
description	human readable description of the respective ontology term
observed	n of genes that were observed for this ontology term
total	totaln of genes for this ontology term
expected	n of genes that were expected to be observed for this ontology term
enrichment	fold enrichment based on observed and expected
log_q	base 10 log of fdr_q_value

## Sheet: bm_disorder_film
GOBP	fdr_q_value	p_value	genes	description	observed	total	expected	enrichment	log_q
GO:0045944	1.05962e-131	8.46075e-136	ZBTB7C;MEN1;WWP2;ARNTL;PIK3R2;NR5A2;NFIB;E2F3;DVL2;ITGB1BP1;MEIS2;TCERG1;BACH1;ZNF609;CHUK;TBXT;TP73;CLOCK;FGF10;MAFG;CRX;HOXC11;HOXA2;FOXO3;CREB3;LMX1B;BRD4;MITF;MAF;NR1I2;NFAT5;ABLIM3;SOX30;TNKS;NFATC1;ESRRB;ECD;EOMES;ONECUT2;ABL1;FOS;MYC;CGA;FSHB;TP53;IGF1;APP;JUN;TFAP2A;RB1;PGR;HEXB;SP1;GLI1;NFIC;SERPINF2;HOXC4;FGF2;HOXB5;POU2F2;HOXB7;CSF3;GLI2;GLI3;MYBL1;MYBL2;RARA;IRF1;EGR2;ERG;TOP2A;VDR;ES…	Positive Regulation Of Transcription By Rna Polymerase Ii	360	1139	79.6357	4.52058	130.975
GO:0006357	2.90542e-99	4.63977e-103	FOXN3;ARID1A;BACH1;ZNF609;MAFG;FOXO3;CREB3;MAF;ZBTB7A;FOS;JUN;ATF2;FOSL1;FOSL2;CREB1;JUNB;JUND;TAL1;CEBPB;XBP1;ATF1;ATF3;ATF4;ATF6;WT1;USF1;HOXD12;DDIT3;AHR;BRCA1;STAT3;RFX2;CEBPA;SMARCA4;ZNF143;CEBPG;MAX;SMAD3;DR1;POU5F1;SP4;PPARD;RBPJ;TBX2;NFATC2;CAMK2D;NFYC;NFE2L1;TAF7;TSC22D1;ELF2;CEBPE;NFE2L2;HLF;MAPK14;NFE2;NFIL3;ZNF423;KLF17;ARID2;PBRM1;ATOH7;ZNF579;DPF3;SMARCC1;SNF8;NR1H4;RBBP8;BACH2;AMBR…	Regulation Of Transcription By Rna Polymerase Ii	387	1617	113.056	3.42308	98.5368
GO:0000122	7.35942e-57	1.76288e-60	MEN1;WWP2;BHLHE40;CUX2;OVOL1;MEIS2;TCERG1;BACH1;TBXT;MAFG;HOXA2;FOXO3;MAFK;MSC;SHOX2;MITF;MAF;E2F6;DKK1;SOX30;ZBTB7A;CBX6;SNAI1;TBX18;EOMES;MYC;IFNG;TP53;JUN;TFAP2A;RB1;ENO1;NFIC;FBP1;GLI2;GLI3;NR2F6;VDR;IRF2;ETS2;ATF2;VEGFA;HIVEP1;CD36;JUND;CEBPB;SPI1;EGR1;ATF3;ATF4;WT1;RXRA;NR1D1;ZBTB25;NR2F2;GADD45A;CCNE1;CDK2;YY1;PAX6;POU1F1;KDM5A;HOXA7;MSX2;DDIT3;SREBF1;ZEB1;SNCA;CUX1;STAT3;ETV5;BCL6;ETV6;ST…	Negative Regulation Of Transcription By Rna Polymerase Ii	227	914	63.9044	3.55218	56.1332
GO:0045893	1.03062e-53	3.29166e-57	PSMD9;ARNTL;NR5A2;NFIB;ARID1A;MAP2K7;CHUK;AXIN1;TP73;CLOCK;FOXO3;BRD4;MITF;PHF2;CAND2;NR1I2;ZIC2;NFATC1;ESRRB;SNAI1;TBX18;EOMES;WNT11;AGT;FOS;MYC;TF;TP53;IGF1;JUN;TFAP2A;INSR;RET;SP1;GLI1;FGF2;GLI2;GLI3;ZBTB48;MYBL1;RARA;IRF1;EGR2;ETS1;TCF4;CREB1;TAL1;CEBPB;EGR1;ATF4;TFEB;WT1;RXRA;NR1D1;BCL3;MDK;NFYA;PAX3;NR2F2;CDK2;YY1;PAX6;TEAD1;RXRB;SHC1;KDM5A;HOXA11;HOXC13;ELF1;GTF2H1;RORA;DDIT3;AHR;BRCA1;STA…	Positive Regulation Of Transcription, Dna-templated	188	682	47.6836	3.94266	52.9869
GO:0010628	2.95496e-24	1.17972e-27	CUX2;MAFG;SPRY2;MITF;NOS1AP;MAF;NR1I2;DKK1;NFAT5;WNT11;MYC;KRAS;LDLR;AVP;FSHB;IFNG;FN1;TFRC;APOB;TP53;IGF1;APP;ITGB3;TFAP2A;HPN;PGR;RET;SP1;HSPA1A;CXCL8;VDR;ETS1;LIF;ATF2;VEGFA;CD36;SPI1;EGR1;ATF3;ATF4;WT1;HOXA5;FGFR4;GATA2;YY1;PAX6;MAPK1;EPHB2;NTS;BRCA1;STAT3;PIK3CB;MTOR;NKX2-1;MAPK8;CTCF;CEBPA;HMGA2;NKX2-5;WNT3A;SMAD3;CDK6;HSF1;E2F1;MEF2A;NRG1;ID2;ID3;MAP2K1;CAV1;PPARD;RELA;TLE1;RBPJ;MEF2C;GABP…	Positive Regulation Of Gene Expression	107	437	30.5538	3.50201	23.5294
GO:0045892	6.36774e-23	3.05066e-26	SMTNL1;MEN1;WWP2;ARNTL;FOXN3;BHLHE40;FOXP2;CLOCK;CBFA2T3;NR1I2;ZBTB7A;ZIC2;WNT11;IFNG;TP53;JUN;TFAP2A;RB1;ENO1;GLI3;RARA;IRF1;VDR;POU2F1;FABP4;SPI1;WT1;NR1D1;BCL3;MYF6;NR2F2;SHC1;PML;HOXA7;MSX2;DDIT3;SOX6;AHR;ZEB1;BRCA1;BCL6;NKX2-1;RFX3;CTCF;CEBPA;SMARCA4;HMGA2;NKX2-5;ATXN1;HDAC4;CTBP2;PITX1;E2F1;RELB;TFAP4;NRG1;ID2;SP3;ID3;MECOM;PPARD;RELA;TLE1;ZNF91;RBPJ;FOXF2;REST;TBX2;IKZF1;SMAD4;RUNX2;TFDP2;…	Negative Regulation Of Transcription, Dna-templated	121	555	38.8041	3.11823	22.196
GO:0006355	4.41356e-20	2.46685e-23	ARNTL;NR5A2;BHLHE40;DVL2;BACH1;CLOCK;CRX;FADS1;LMX1B;MSC;MITF;NR1I2;ESRRB;ABL1;TP53;INSR;RB1;SP1;HOXB7;ESRRA;IRF2;HOXB1;ATF2;CEBPB;SPI1;ATF4;TFEB;WT1;NFYA;POLR2A;POU1F1;PML;RORA;HOXD13;DDIT3;SOX6;AHR;STAT3;GATA4;NKX2-1;RFX3;NR2C2;CEBPA;HMGA2;CKS1B;ESRRG;SUPT4H1;YBX1;POU6F2;SSBP2;SMAD3;NFKB2;E2F1;DR1;POU5F1;SP3;CREM;RELA;PRKCQ;MEF2C;SOX4;NFIA;FOXC1;REST;KLF1;NFATC2;ACVR2B;RUNX3;NFYC;SIX1;TEAD2;JMJ…	Regulation Of Transcription, Dna-templated	111	520	36.357	3.05306	19.3552
GO:0006366	1.92382e-18	1.22888e-21	WWP2;MAF;NFAT5;ABLIM3;FOS;RB1;NFIC;FGF2;IRF1;SRF;MYOD1;JUND;CEBPB;XBP1;ERCC2;ATF4;POLR2C;TBP;NR4A1;TCEA1;NFYA;GATA2;POLR2A;PAX6;HOXA13;GTF2H1;GTF2F1;HOXD13;SOX5;BCL6;NKX2-5;FOSB;FOXA3;PKNOX1;WNT3A;ISL1;PAX5;EP300;NR5A1;NFATC2;SMAD4;CBFB;TAF7;TEAD2;TSC22D1;SMAD1;MAPK14;NFIL3;PTF1A;DTX1;GLIS3;NKX2-3;RREB1;PROX1;NR1H4;TBX5;TP63;GSX1;ELL3;GCM1;PHRF1;LEF1;GMEB2;NFE2L3;ETV7	Transcription By Rna Polymerase Ii	65	222	15.5216	4.1877	17.7158
GO:0030522	9.93651e-14	7.14058e-17	NR5A2;NR1I2;ESRRB;NR2F6;ESRRA;NR1D1;NR4A1;NR2F2;ARNT;RORA;AHR;SREBF1;STAT3;NR2C2;RORC;PPARD;PPARA;NR1H3;NR5A1;HNF4G;NR1I3;NR1H4	Intracellular Receptor Signaling Pathway	22	34	2.37719	9.25464	13.0028
GO:0009952	1.298e-13	1.03641e-16	HOXC11;HOXA2;GLI3;HOXB2;HOXB1;NR2F2;YY1;ACVR2A;HOXD10;HOXA10;HOXA11;HOXC13;HOXD13;MSX2;PBX1;EMX2;ACVR2B;TSHZ1;BARX1;HOXC10;HOXA5;HOXC4;HOXA7;BHLHE40;HOXB6;HEY2;HOXC6;HOXA3;HOXA6;HOXB7;HEYL;HOXA9;HOXC9;HOXB9;HOXB5	Anterior/posterior Pattern Specification	35	89	6.22264	5.62463	12.8867
GO:1902895	1.64442e-12	1.44431e-15	FOXO3;FOS;MYC;PRL;TP53;JUN;NGFR;FGF2;SRF;ETS1;FOSL1;SPI1;EGR1;WT1;GATA2;TEAD1;SREBF1;STAT3;SMARCA4;SMAD3;RELA;SREBF2;SMAD4;SMAD1	Positive Regulation Of Mirna Transcription	24	45	3.14628	7.62806	11.784
GO:0006468	2.15504e-11	2.06487e-14	STK25;AURKA;CHUK;ERN1;PRKD3;WNT11;ABL1;APP;INSR;RET;RARA;ERG;PSKH1;MYOD1;CREB1;FER;PRKCA;IGFBP3;TBP;CCNE1;CDK2;PAX6;MAPK1;LTK;TGFBR2;MTOR;MAPK8;CLK3;DAPK1;MAPK10;SLC12A3;CDK6;PRKCE;MAP2K1;PRKCQ;ITK;PAK1;PAK2;STK3;MAP3K1;ATM;ROCK1;CAMK2B;CAMK2D;RUNX3;PRKG1;TAF7;SPEG;SMAD1;OBSCN;CDC42BPA;NEK5;KSR2;STRADA;TAF8;VRK2;TEX14;LMTK2;NEK11;NEK9;TRIB2;IP6K3;NEK1;TRIB1;SIK2;NEK6;LATS2;UVRAG;RABGEF1;TNIK;TLK1…	Protein Phosphorylation	89	489	34.1895	2.60314	10.6665
GO:0140467	2.41899e-11	2.51093e-14	CREB3;MAF;FOS;JUN;FOSL1;JUNB;CEBPB;ATF4;DDIT3;CEBPA;CEBPG;CEBPE;NFE2L2;NFE2;BATF3;NFE2L3;MAFB	Integrated Stress Response Signaling	17	24	1.67801	10.131	10.6164
GO:0032922	1.29762e-08	1.45055e-11	ARNTL;BHLHE40;CLOCK;NGFR;TOP1;DRD2;EGR1;ATF4;NR1D1;KDM5A;PML;RORA;AHR;NRIP1;RORC;RELB;ID2;PPARA;ZFHX3;CARTPT;HDAC2;NPAS2;LGR4;PPARGC1A;ID3	Circadian Regulation Of Gene Expression	25	68	4.75437	5.25832	7.88685
GO:0042632	2.64132e-08	3.16351e-11	NR5A2;NPC1;APOM;ABCA1;LDLR;APOA1;APOA2;APOC3;APOB;APOA4;FABP4;XBP1;NR1D1;FGFR4;CES1;RORA;SOAT1;CAV1;SREBF2;NR1H3;APOA5;PCSK9;TSKU;NR1H4;ABCG8;ABCG5;LIPG	Cholesterol Homeostasis	27	81	5.6633	4.76754	7.57818
GO:0048704	2.63018e-08	3.36018e-11	HOXB5;HOXB7;HOXB2;HOXB1;PDGFRA;HOXB6;HOXA5;HOXD10;HOXA7;ZEB1;SIX1;OSR2;SATB2;HOXC9;HOXA9;HOXC4;ALX1;HOXA3;HOXB9	Embryonic Skeletal System Morphogenesis	19	41	2.86661	6.62804	7.58001
GO:0008284	4.56833e-08	6.20103e-11	E2F3;ITGB1BP1;F2;MYC;KRAS;AVP;CGA;FSHB;IFNG;FN1;IGF1;INSR;THBS1;IGF1R;GLI1;FGF2;PDGFRB;RARA;BCL2;LIF;FOSL1;VEGFA;PDGFRA;TSHR;FER;XBP1;FLT1;ATF3;FGFR4;CDK2;SHC1;FLT4;TGFBR2;IL15;SMARCA4;AKR1C2;NKX2-5;EPHA4;HDAC4;WNT3A;ISL1;HSF1;NRG1;GHRHR;PTH1R;RELA;MST1R;PTK2;SOX4;TJP1;TIAM1;PAK1;LAMC2;EZH2;FXN;SHC4;OSR2;HDAC2;PROX1;SMARCC1;CDX2;OSMR;TIPIN;WWTR1;MLXIPL;SPHK2;PDGFC;HOXC10;LEF1;SHANK2;PRLR;MPL;EPOR…	Positive Regulation Of Cell Population Proliferation	79	474	33.1408	2.38377	7.34024
GO:0001889	4.88008e-08	7.01385e-11	COBL;PHF2;ONECUT2;ASS1;ARG1;JUN;RARA;IGF2R;HGF;ATF2;XBP1;CEBPA;CEBPG;SMAD3;SP3;TGFBR3;RELA;ARID5B;MED1;RPGRIP1L;PCSK9;PROX1;GATA6;ONECUT1	Liver Development	24	67	4.68446	5.12333	7.31157
GO:0035914	4.62655e-08	7.01889e-11	EOMES;FOS;KRAS;RB1;EGR2;EGR1;ATF3;NR4A1;WNT3A;PAX5;MEF2D;HLF;VAX1;HIVEP3;MYLK2;HEYL;MAFF;MYOG;MYF6;MYOD1	Skeletal Muscle Cell Differentiation	20	47	3.28611	6.08622	7.33474
GO:0009410	4.49719e-08	7.18171e-11	SMTNL1;ACACB;KCNK3;NPC1;AGPAT2;TP73;FOXO3;ABL1;ASS1;FOS;MYC;APOA2;ARG1;JUN;RET;THBS1;BCL2;TOP1;DRD2;FOSL1;CREB1;ITGA2;MDK;GAL;CPS1;AHR;SREBF1;TGFBR2;SNCA;STAT1;GATA4;MAP2K6;FOSB;XPC;GNA12;EMX2;RAD51;NFATC2;ATR;PTCH1;KCNJ11;RPTOR;HDAC2;GATA6;NPAS2;ABCG8;ABCG5;SHANK2;DNMT3A	Response To Xenobiotic Stimulus	49	231	16.1509	3.03389	7.34706
GO:0046777	9.08365e-08	1.52313e-10	STK25;AURKA;ERN1;ABL1;INSR;IGF1R;PDGFRB;PDGFRA;FER;FLT1;FGFR4;CAD;FLT4;MTOR;CLK3;DAPK1;EPHA4;TEK;PTK2;TYRO3;PAK1;PAK2;ATM;ATR;CAMK2B;CAMK2D;VRK2;LMTK2;MYO3A;TRPM7;MAP3K3;SIK2;MYLK2;PEAK1;NEK6;CDK12;TNIK;TAOK2;ALK;WNK2	Protein Autophosphorylation	40	170	11.8859	3.36532	7.04174
GO:0043065	3.31214e-07	5.81819e-10	UNC13B;TP73;BCL2L11;FOXO3;ATG7;ABL1;KNG1;TP53;JUN;LGALS1;PDGFRB;RARB;TOP2A;IGF2R;FOSL1;IGFBP3;ATF4;ATF6;HOXA5;TGM2;GAL;NR4A1;GADD45A;APC;SNCA;BCL6;MAPK8;MAP2K6;DAPK1;CASP9;CASP6;E2F1;TFAP4;ID3;SOX4;KCNMA1;BNIP3;REST;STK3;ATM;IRF5;ARHGEF7;ENDOG;RPS6KA2;NCOA1;CAMK1D;DCUN1D3;DIABLO;SPHK2;ING3;IP6K2;FAF1;LATS2	Positive Regulation Of Apoptotic Process	53	276	19.2972	2.74652	6.47989
GO:0045766	4.38673e-07	8.05612e-10	C3;C5;LRG1;ITGB3;THBS1;SP1;FGF2;CXCL8;HGF;ETS1;VEGFA;PRKCA;XBP1;FLT1;PLCG1;GATA2;CD40;TGFBR2;BRCA1;STAT3;GATA4;HMGA2;ISL1;RUNX1;TEK;HYAL1;NFE2L2;GATA6;ANGPTL4;SPHK1;WARS2;AKT3;VEGFB;TIE1	Positive Regulation Of Angiogenesis	34	137	9.57866	3.54956	6.35786
GO:0090398	4.83036e-07	9.25653e-10	MAP2K7;ABL1;TP53;IGF1R;SRF;CDK2;PML;MAPK8;BRCA2;MAP2K6;MAPK10;ID2;MAP2K1;TBX2;ATM;WRN;MAPK14;KAT5;TP63;ZMIZ1	Cellular Senescence	20	53	3.70561	5.39722	6.31602
GO:0033344	5.16555e-07	1.07237e-09	NPC1;APOM;ABCA1;APOA1;APOA2;APOC3;APOB;APOA4;SOAT1;ABCA7;TSKU;ABCG8;ABCG5;APOA5	Cholesterol Efflux	14	26	1.81785	7.70141	6.28688
GO:0009954	5.37217e-07	1.07237e-09	HOXC11;GLI1;GLI2;GLI3;HOXD10;HOXA10;HOXA11;PBX1;EN1;TP63;HOXC10;HOXB9;HOXC9;HOXA9	Proximal/distal Pattern Formation	14	26	1.81785	7.70141	6.26985
GO:0030154	5.22108e-07	1.12559e-09	SOCS3;ITGB1BP1;CRX;ZIC2;MYBL1;TCF4;ZNF3;SYT1;MDK;ARNT;ZEB1;NKX2-5;DLK1;NHLH1;CREM;MECOM;GNA12;CAMK2B;ZIC1;ZNF423;BMP8A;TAF8;PEG10;OSR2;NGEF;SPATA5;GLIS1;TDRD9;TWIST2;PPDPFL;PBXIP1;TCF12;AMBRA1;EPC1;NANOG;PRMT7;FOXJ3;FER;CDX2;SMAD3;NR1H3;NR1D1;SMAD1;ELF2;NKX2-1;PPARD;FGF10;PPARA;RB1;MEF2A;ETV7;CDX1;ERG;TNK2;CAV1;MEF2D;NRG1;ELF1;ETS2;NR2F2;FRK;SPI1;NR1H4;NKX2-3;ID2;ETS1;HNF4G;SMAD4;RARA;NR2F6;FOXC1…	Cell Differentiation	89	594	41.5308	2.14299	6.28224
GO:0043433	5.61287e-07	1.25487e-09	MEN1;WWP2;BHLHE40;TBXT;EOMES;RB1;DDIT3;CEBPG;HDAC4;E2F1;ID2;ID3;PTCH1;EZH2;HDAC2;PROX1;TRIB1;EGLN1;HEYL;TCF7L2;SUFU;FOXA2;BTRC	Negative Regulation Of Dna-binding Transcription Factor Activity	23	70	4.89421	4.69943	6.25082
GO:0007507	8.91306e-07	2.06387e-09	DVL2;OXT;RBP4;GLI2;GLI3;PSKH1;SRF;EPOR;WT1;SHC1;TGFBR2;KCNQ1;ISL1;PPP3R1;MEF2A;ID2;ID3;MAP2K1;TEK;PPARD;MEF2C;SOX4;PPARA;EP300;AKAP13;FOXC1;ATM;ACVR2B;CACNA1C;TFDP2;NCOA6;RPS6KA2;CALCRL;SYPL2;JMJD6;DZIP1;TBX5;MIXL1;TAB2;HEG1;FN1	Heart Development	41	192	13.4241	3.05421	6.04997
GO:0048146	8.85838e-07	2.12194e-09	FGF10;ABL1;AGT;MYC;FN1;IGF1;ITGB3;JUN;NGFR;PDGFRB;LIF;FOSL2;PDGFRA;PML;CDK6;E2F1;PDGFC;SPHK1;ZMIZ1	Positive Regulation Of Fibroblast Proliferation	19	50	3.49586	5.435	6.05265
GO:0030182	1.53647e-06	3.80315e-09	LMX1B;WNT11;ABL1;CEBPB;ATF4;WNT3A;ATP2B2;ID3;MEF2C;PIN1;PCSK9;FZD4;DNMT3A;NOTO;RUNX2;RUNX1;VAX1;LHX2;BHLHE22;LMX1A;EN1;LHX8;LHX3;LHX9;BHLHA15;LHX4;MAP2K1;NEUROD2;NEUROG3;RUNX3;ATOH7;GSX1;VAX2;EN2;OTP;EMX2	Neuron Differentiation	36	159	11.1168	3.23833	5.81348
GO:0006974	3.29603e-06	8.42168e-09	MEN1;CHD2;TP73;BRD4;POLQ;ABL1;MYC;TP53;BCL2;TOP2A;ATF2;BCL3;APC;YY1;MAPK1;DDIT3;BRCA1;BCL6;MTOR;BLM;CASP9;CBX1;RAD51;TP53BP1;PAK1;ATM;NFATC2;ATR;WRN;TRIP12;NCOA6;RBBP5;RPTOR;ZBTB38;DDB2;IRF7;KAT5;RAD51AP1;VCPIP1;UBE2E2;NPAS2;TRAIP;FOXP1;RAD18;FANCL;BAZ1B;TLK1;TAOK2	Cellular Response To Dna Damage Stimulus	48	256	17.8988	2.68174	5.48201
GO:0008285	4.22923e-06	1.11438e-08	ZBTB7C;MEN1;ITGB1BP1;SPRY2;CBFA2T3;PLG;TP53;APP;JUN;TFAP2A;THBS1;HSPA1A;CXCL8;RARA;IRF1;VDR;SRF;DRD2;ETS1;LIF;MYOG;FOSL1;IGFBP3;WT1;IGFBP6;APC;POU1F1;PML;NF2;MSX2;STAT3;CTCF;CEBPA;LBX1;CTBP2;ADARB1;SMAD3;CDK6;TFAP4;MAP2K1;PTH1R;SOX4;REST;SMAD4;RPS6KA2;PTPN14;SPEG;SMAD1;ARID2;PBRM1;CHERP;TSC1;PROX1;E2F7;PINX1;DLC1;TBX5;AMBRA1;AGTPBP1;SH2B3;ATF5;WNK2	Negative Regulation Of Cell Population Proliferation	62	376	26.2889	2.35841	5.37374
GO:1902894	4.17282e-06	1.13283e-08	NFIB;RARA;SRF;YY1;POU5F1;PPARD;RELA;PPARA;NFATC3;REST;GATA6	Negative Regulation Of Mirna Transcription	11	18	1.25851	8.74049	5.37957
GO:0035264	4.57069e-06	1.27734e-08	TP53;ERCC1;RARA;RARB;ERCC2;HOXA5;MTOR;ADARB1;SP2;EN1;EP300;ATM;ARID5B;STIL;GRHL2;SLC25A25;TTC8;TBL1XR1;WWTR1;TNKS2;RC3H2;SMPD3;HEG1;ATF5	Multicellular Organism Growth	24	84	5.87305	4.08646	5.34002
GO:0030325	4.93162e-06	1.41758e-08	WNT11;APOA1;INSR;CRH;PDGFRA;WT1;MDK;PBX1;SMAD3;NR5A1;SMAD4;ARID5B	Adrenal Gland Development	12	22	1.53818	7.80143	5.30701
GO:0035115	6.88062e-06	2.03276e-08	SHOX2;ALX3;TFAP2A;HOXA9;HOXA11;HOXA13;MSX2;EN1;CACNA1C;RUNX2;RPGRIP1L;OSR2;TBX5;TP63	Embryonic Forelimb Morphogenesis	14	31	2.16743	6.45925	5.16237
GO:0072089	7.24936e-06	2.19958e-08	NFIB;OVOL1;FGF10;HOXA3;SHOX2;WNT11;TP53;FGF2;GLI3;RARB;PBX1;RBPJ;PTCH1;RUNX2;OSR2;TP63;ELL3;ZNRF3	Stem Cell Proliferation	18	51	3.56578	5.04798	5.1397
GO:0030335	7.86934e-06	2.45053e-08	SPRY2;SNAI1;WNT11;F10;CGA;FSHB;IGF1;INSR;LAMB1;RET;THBS1;IGF1R;F7;PDGFRB;HGF;VEGFA;PDGFRA;FER;PRKCA;XBP1;FLT1;MDK;APC;EPHB2;STAT3;EPHA4;SMAD3;CAV1;PTK2;TJP1;PPP3CA;TIAM1;PAK1;ATM;LAMC2;TWIST2;SYNE2;PIK3R3;SPHK1;ONECUT1;LEF1;FZD4;PDGFC	Positive Regulation Of Cell Migration	43	224	15.6615	2.74559	5.10406
GO:0006338	8.31187e-06	2.6547e-08	ARID1A;ZBTB7A;EOMES;MYC;RB1;TOP1;YY1;PAX6;SMARCA4;HDAC4;PAK1;HLTF;EZH2;ARID2;NFRKB;PBRM1;GATAD2A;HDAC2;DPF3;SMARCC1;RSF1;MTA3;TP63;SMARCAD1;CHD8;DAXX;BAZ2B;BAZ1B;CHD2;DR1;BRD4;SATB1;KDM5A;SATB2;KDM4B	Chromatin Remodeling	35	163	11.3965	3.07112	5.0803
GO:0007169	8.18999e-06	2.68117e-08	PTPRG;PIK3CB;TEK;SH2B1;SH2B3;EPHB2;SHC4;PDGFRB;FGFR4;ALK;FER;ROR1;EPHA4;SHC1;DOK6;FLT4;LTK;FLT1;TNK2;SHC2;TIE1;INSR;TYRO3;PTK2;MST1R;FRK;IGF1R;RET;PDGFRA;LMTK2	Transmembrane Receptor Protein Tyrosine Kinase Signaling Pathway	30	127	8.87949	3.37857	5.08672
GO:0009887	9.67822e-06	3.24565e-08	CRX;ONECUT2;ITGA2;PAX3;PAX6;FLI1;RELA;TLE1;EP300;PTCH1;E2F4;SMARCC1;LHX4;PDGFC;LHX3;ETV7;LAMB1;PBX1;LAMC1;LAMC2;PBX4;NTNG1;MEIS1;FGF2;CDX2;MEIS2;FGF10;FOXF2;CDX1;PBX3	Animal Organ Morphogenesis	30	128	8.94941	3.35218	5.0142
GO:0048856	1.03409e-05	3.55044e-08	NR2C2;NR2F6;TFAP2A;PAX6;RXRA;HNF4G;HOXC11;HOXA11;RXRB;ZEB1;PAX3;TFAP2E;PAX7;NR2F2;ATXN1;PAX5;PAX8	Anatomical Structure Development	17	47	3.28611	5.17329	4.98544
GO:0010718	1.0853e-05	3.81295e-08	SNAI1;LRG1;MDK;TGFBR2;MTOR;ISL1;SMAD3;FOXC1;TIAM1;SMAD4;ALX1;EZH2;HDAC2;WWTR1;LEF1;TBX20	Positive Regulation Of Epithelial To Mesenchymal Transition	16	42	2.93652	5.44862	4.96445
GO:0007596	1.09901e-05	3.94886e-08	PAPSS2;F2;F10;PLG;SERPINC1;SERPINA1;KNG1;F11;PROC;ITGB3;SERPING1;SERPIND1;F7;CD59;CD36;ITGA2;GNA12;ITPK1;JMJD1C;SERPINA10;F12;HGFAC	Blood Coagulation	22	76	5.31371	4.14023	4.959
GO:0007420	1.11722e-05	4.10348e-08	MEN1;NFIB;KCNK3;BCL2L11;KDM4B;ZIC2;EOMES;EGR2;EPOR;SYT1;PTPRG;SOX6;TGFBR2;NKX2-1;RGS7;BRCA2;ATXN1;ATP2B2;PPP3CA;ATM;PTCH1;WRN;NCOA6;MED1;ZIC1;PFKFB3;VAX1;SPATA5;PROX1;ARNT2;CHD8;SPHK2;CA10;SPHK1;IFT172;SHANK2;GRHL2;MEIS2;PBX3;MEIS1;PBX4;ADGRL2;PBX1;ZFHX3;EMX2	Brain Development	45	244	17.0598	2.63778	4.95186
GO:0001666	1.12096e-05	4.20672e-08	CBFA2T3;TFRC;ANG;THBS1;F7;SRF;DRD2;VEGFA;ITGA2;EGR1;USF1;ARNT;PML;PKLR;TGFBR2;SMAD3;CAV1;TGFBR3;PPARA;EP300;KCNMA1;BNIP3;REST;ATM;SMAD4;PIN1;ITPR2;ITPR1;ANGPTL4;EGLN1;ARNT2;NGB;VEGFB	Response To Hypoxia	33	151	10.5575	3.12574	4.95041
GO:0030879	1.34821e-05	5.16719e-08	BCL2L11;GLI2;ITGA2;HOXB9;HOXA9;FASN;WNT3A;NRG1;CAV1;LEF1;PRL	Mammary Gland Development	11	20	1.39835	7.86644	4.87024
GO:0001649	1.46888e-05	5.74698e-08	SHOX2;SNAI1;WNT11;GLI1;FGF2;GLI3;VCAN;JUNB;IGFBP3;IGFBP5;MSX2;FASN;MAP2K6;WNT3A;MEF2C;SMAD4;RUNX2;CBFB;FHL2;MEF2D;NR1I3;MAPK14;CREB3L1;CTHRC1;LGR4;WWTR1;WWOX;LEF1	Osteoblast Differentiation	28	117	8.18032	3.42285	4.83301
GO:0009653	2.04137e-05	8.14983e-08	IGF2BP3;CHUK;TSHB;HOXB5;PAX7;HOXA11;HOXC13;HOXA1;LBX1;CLTCL1;POU5F1;EN1;PAX8;NFE2L1;BICD1;GCM1;MLXIPL;SIX2;ONECUT1;SIX4;IGF2BP2;FBN3;SMAD3;SMAD1;SOX4;FOXA3;FOXA2;SMAD4;PITX1;FOXC1	Anatomical Structure Morphogenesis	30	133	9.29899	3.22616	4.69008
GO:0002062	2.50346e-05	1.01946e-07	NFIB;RB1;GLI3;SOX5;SOX6;CCN3;HMGA2;PTH1R;MEF2C;MEF2D;MAPK14;CREB3L2;OSR2;SIX2;RUNX3;RUNX2;RUNX1	Chondrocyte Differentiation	17	50	3.49586	4.86289	4.60146
GO:0035556	2.4995e-05	1.0378e-07	SOCS2;SOCS3;DVL2;ITGB1BP1;SOCS1;ADCY3;ADCY9;SOCS5;NFATC1;TFRC;CXCL8;SCG2;FER;IGFBP5;SHC1;PRKAR2B;RGS7;HMGA2;DAPK1;SHC2;TGFBR3;PRKCQ;ITK;STK3;CBLB;SMAD4;ARHGEF7;RPS6KA2;ITSN1;MAPK14;SHC4;NEK11;APBB2;RIT2;MAP3K3;SIK2;LATS2;CISH;SPHK1;PRKAG3;PRKAG2;TNIK;TLK1;WNK2;DMRT1;NRG1;MAPK1;MAPK10;PAK1;MAPK12;SH2B1;AKT3;PAK2;SIK3;MAPK8;TAOK2;PRKCE;PRKCA;SH2B3	Intracellular Signal Transduction	59	372	26.0092	2.26843	4.60215
GO:0043066	2.75554e-05	1.16611e-07	SOCS2;SOCS3;AURKA;SPRY2;MITF;DKK1;TNFRSF6B;WNT11;MYC;AVP;ALB;TFRC;PROC;TP53;IGF1;TFAP2A;HPN;THBS1;IGF1R;PDGFRB;HSPA1A;GLI3;BCL2;VEGFA;PRLR;XBP1;WT1;BCL3;PAX7;SHC1;LTK;MSX2;FLT4;SNCA;MTOR;MAPK8;HMGA2;NKX2-5;DAPK1;SMAD3;TEK;PPARD;RELA;PTK2;TJP1;BNIP3;PAK2;FHL2;STIL;MED1;FXN;CAMK1D;TWIST2;HDAC2;GATA6;LHX4;ITCH;HHIP;NR1H4;SIN3A;ANGPTL4;SPHK1;LHX3;MALT1;SIX4;LEF1;ATF5;TSC22D1;HGF	Negative Regulation Of Apoptotic Process	69	464	32.4416	2.1269	4.55979
GO:1990440	4.00062e-05	1.72496e-07	TP53;CEBPB;ATF3;ATF4;ATF6;DDIT3;CREB3L3;CREB3L1	Positive Regulation Of Transcription From Rna Polymerase Ii Promoter In Response To Endoplasmic Reticulum Stress	8	11	0.76909	10.4019	4.39787
GO:0060045	4.27161e-05	1.8759e-07	GLI1;FGF2;TGFBR3;RBPJ;MEF2C;TBX2;MAPK14;GATA6;TBX5;HEY2;TBX20	Positive Regulation Of Cardiac Muscle Cell Proliferation	11	22	1.53818	7.15131	4.36941
GO:0042789	4.26049e-05	1.90504e-07	RARA;VDR;ATF2;CREB1;ATF4;RXRA;TBP;SREBF1;STAT3;NR1H3;HLTF;TAF7;MED1;NCOA1;TAF8	Mrna Transcription By Rna Polymerase Ii	15	41	2.86661	5.23267	4.37054
GO:0048568	4.22201e-05	1.92155e-07	TP53;ERCC1;HOXB7;PTCH1;ARID2;PDGFC;PBX4;TEAD4;PBX3;PBX1;TEAD3;TEAD2;TEAD1	Embryonic Organ Development	13	31	2.16743	5.99787	4.37448
GO:0010629	4.34843e-05	2.01381e-07	WWP2;ACACB;AURKA;LDLR;IFNG;IGF1;APP;RB1;PGR;FGF2;CXCL8;PC;VEGFA;CD36;SPI1;GATA2;YY1;NTS;STAT3;KCNQ1;MAX;HSF1;TFAP4;ID2;ID3;REL;MEF2C;REST;DIP2A;SMCR8;CREB3L1;NDFIP1;GATA5;FOXP1;HEYL;HEY2;DAXX;RCOR1;ZNF148;SETDB2;SETDB1	Negative Regulation Of Gene Expression	41	224	15.6615	2.61789	4.36167
GO:0030878	5.6068e-05	2.64134e-07	FGF10;HOXA3;CGA;SRF;HOXA5;MAPK1;NKX2-1;NKX2-5;SMAD3;MAP2K1;PAX8;SIX1	Thyroid Gland Development	12	27	1.88777	6.35672	4.25129
GO:0007623	7.56043e-05	3.62205e-07	BHLHE40;CLOCK;ASS1;F7;TOP1;CREB1;JUND;DDC;SREBF1;NRIP1;ID2;EP300;ATOH7;PROX1;ATF5;NFIL3;ARNTL	Circadian Rhythm	17	54	3.77553	4.50268	4.12145
GO:0009755	9.06865e-05	4.41702e-07	CGA;LHB;RXRA;GTF2H1;NR1H3;LATS2;NR5A2;RARA;PPARD;PPARA;NR5A1;TSHR;RARB;NR1D1	Hormone-mediated Signaling Pathway	14	38	2.65686	5.26939	4.04246
GO:0030324	0.000125597	6.21769e-07	RBP4;ARG1;CYP1A2;CRH;GLI1;GLI2;GLI3;VEGFA;PDGFRA;SREBF1;NKX2-1;CEBPA;SP3;EP300;ACVR2B;JMJD6;PROX1;TBX5;LHX3;HEG1;FGF2	Lung Development	21	81	5.6633	3.70809	3.90102
GO:0045785	0.000126903	6.48497e-07	PIK3R2;LAMB1;LAMC1;VEGFA;PRKCA;ITGA2;MDK;TGM2;IL12A;EPHA4;PPP3CA;HYAL1;ATM;ZFHX3;FRMD5;DUSP26;EPB41L4B	Positive Regulation Of Cell Adhesion	17	56	3.91537	4.34187	3.89653
GO:0042475	0.000128917	6.48497e-07	FGF10;BCL2L11;NGFR;GLI2;GLI3;PDGFRA;ACVR2A;NF2;FOXC1;ACVR2B;RUNX2;LHX8;NKX2-3;HDAC2;GATA6;TP63;LEF1	Odontogenesis Of Dentin-containing Tooth	17	56	3.91537	4.34187	3.88969
GO:0048701	0.00013124	6.8114e-07	ALX3;TFAP2A;PDGFRA;TGFBR2;SMAD3;PAX5;RUNX2;SIX1;GRHL2;TBX15;SIX2;SIX4	Embryonic Cranial Skeleton Morphogenesis	12	29	2.0276	5.91833	3.88193
GO:0007179	0.000131355	6.92225e-07	ONECUT2;FOS;FSHB;APOA1;TP53;JUN;COL1A2;SPI1;ITGB5;PML;TGFBR2;STAT3;SMAD3;TGFBR3;PTK2;SMAD4;SMAD1;AMHR2;WFIKKN2;ONECUT1;ZMIZ1;USP15;TGFBR3L	Transforming Growth Factor Beta Receptor Signaling Pathway	23	95	6.64214	3.46274	3.88155
GO:0050728	0.000129394	6.92225e-07	SOCS3;SOCS5;APOA1;PROC;RB1;HGF;NR1D1;NT5E;RORA;CCN3;ISL1;SMAD3;TEK;TYRO3;PPARA;NR1H3;CALCRL;NDFIP1;RABGEF1;MFHAS1;NR1H4;PPARD;TNFAIP8L2	Negative Regulation Of Inflammatory Response	23	95	6.64214	3.46274	3.88808
GO:0001938	0.000129476	7.02998e-07	FGF10;NRP2;LRG1;ANG;ARG1;ITGB3;JUN;FGF2;SCG2;VEGFA;PRKCA;NR4A1;ARNT;FLT4;STAT5A;TEK;RPTOR;PROX1;AKT3;VEGFB	Positive Regulation Of Endothelial Cell Proliferation	20	75	5.24379	3.81403	3.88781
GO:0003151	0.000139755	7.69968e-07	DVL2;WNT11;JUN;ATF2;VEGFA;TGFBR2;ISL1;TGFBR3;RBPJ;MEF2C;TBX2;SIX1;HEYL;HEY2;PLXND1	Outflow Tract Morphogenesis	15	45	3.14628	4.76754	3.85463
GO:0008203	0.00013887	7.76182e-07	NPC1;ABCA1;LDLR;APOA1;APOB;APP;CYP1A2;APOA4;CES1;SOAT1;STAR;CEBPA;PPARD;SREBF2;NFE2L1;PCSK9;TSKU;APOF;APOA2	Cholesterol Metabolic Process	19	69	4.82429	3.9384	3.85739
GO:0018108	0.000146806	8.3226e-07	MAP2K7;ABL1;INSR;RET;PDGFRB;PDGFRA;FER;FLT1;FGFR4;EPHB2;TIE1;FLT4;ABL2;FRK;MAP2K6;EPHA4;ROR1;MAP2K1;TEK;MST1R;PTK2;TYRO3;TNK2;TTN;NEK1;PEAK1;BAZ1B;CLK3	Peptidyl-tyrosine Phosphorylation	28	132	9.22908	3.03389	3.83326
GO:0006351	0.000153965	8.85138e-07	CBFA2T3;ZBTB7A;COL4A2;HOXB9;CDK2;HOXA9;HOXC9;RFX3;E2F1;MEF2A;RELA;PAX8;SMAD4;TEAD4;SMAD1;DTX1;EPC1;DIDO1;TCEA2;TCEA1	Transcription, Dna-templated	20	76	5.31371	3.76385	3.81258
GO:0001708	0.000181026	1.05517e-06	TEAD4;FOXA2;MGA;TBX15;TBXT;EOMES;TBX2;APC;TBX20;TBX18;TBX5;TBX21	Cell Fate Specification	12	30	2.09752	5.72105	3.74226
GO:0120163	0.000179562	1.06097e-06	ARNTL;RB1;ATF4;NR1D1;DDIT3;IL15;MAP2K6;RBPJ;NR1H3;ACVR2B;RHEB;ZNF423;IP6K1;LGR4;HOXC10	Negative Regulation Of Cold-induced Thermogenesis	15	46	3.21619	4.6639	3.74579
GO:0032355	0.000185245	1.10934e-06	SOCS2;FGF10;ASS1;AGT;OXT;GH1;APOB;F7;PDGFRB;RARA;ESRRA;NR2F2;STAT3;CASP9;STXBP1;PTCH1;ENDOG;EZH2;NCOR2;DNMT3A	Response To Estradiol	20	77	5.38363	3.71497	3.73225
GO:2000647	0.000201858	1.22495e-06	NFIB;OVOL1;FGF10;WNT11;TP53;FGF2;GLI3;RARB;RBPJ;PTCH1	Negative Regulation Of Stem Cell Proliferation	10	21	1.46826	6.81077	3.69495
GO:0043627	0.000243953	1.49987e-06	TSHB;APOA2;F7;PDGFRB;GLI3;GAL;HOXA10;HOXA11;TGFBR2;BRCA1;GHRHR;CAV1;EP300;RBBP5;ZNF366;GATA6	Response To Estrogen	16	53	3.70561	4.31777	3.61269
GO:0042753	0.00026162	1.62938e-06	ARNTL;CLOCK;RORA;NKX2-1;RORC;KAT5;BTRC	Positive Regulation Of Circadian Rhythm	7	10	0.699173	10.0118	3.58233
GO:0043536	0.000338501	2.13523e-06	THBS1;SP1;FGF2;ETS1;VEGFA;PRKCA;PLCG1;GATA2;CD40;STAT5A;NFE2L2;MAPK14;AKT3	Positive Regulation Of Blood Vessel Endothelial Cell Migration	13	37	2.58694	5.02525	3.47044
GO:0018105	0.000358752	2.29161e-06	SMTNL1;AURKA;TNKS;BCL2;TOP1;PRKCA;CDK2;MAPK1;PCK1;TGFBR2;MTOR;MAPK8;MAPK12;PRKCE;PAK2;ATM;ROCK1;ATR;CAMK2D;MAPK14;LMTK2;NEK6;CSNK1G3;LATS2;VRK2;CAMK1D;TLK1;MYO3A;PRKCQ;RPS6KA2;AKT3;CHUK	Peptidyl-serine Phosphorylation	32	170	11.8859	2.69226	3.44521
GO:0045663	0.000382793	2.47574e-06	ARID1A;MYOG;IGFBP3;SMARCA4;MEF2C;SOX4;MAPK14;ARID2;PBRM1;DPF3;SMARCC1;KAT5;MYOD1;MYF6	Positive Regulation Of Myoblast Differentiation	14	43	3.00644	4.65667	3.41704
GO:0051091	0.000380142	2.48895e-06	DVL2;ZIC2;APP;CSF3;SRF;ATF2;FOSL1;DDIT3;SMARCA4;CEBPG;HDAC4;WNT3A;SMAD3;HSF1;PPP3CA;EP300;TP53BP1;TRAF2;STK3;ARID5B;NEUROD2;ESR2;PPARGC1A;FZD4	Positive Regulation Of Dna-binding Transcription Factor Activity	24	109	7.62098	3.1492	3.42005
GO:0002076	0.000384147	2.54585e-06	MEN1;HOXA2;GLI2;JUND;MSX2;SMAD3;PTH1R;RUNX2;SATB2	Osteoblast Development	9	18	1.25851	7.15131	3.4155
GO:0071333	0.000386324	2.59112e-06	MEN1;UNC13B;FOXO3;ERN1;SRF;XBP1;PCK1;GATA4;GHRHR;SOX4;PPP3CA;SMAD4;ENDOG;KAT5;SIN3A;IGF1R	Cellular Response To Glucose Stimulus	16	55	3.84545	4.16076	3.41305
GO:0001822	0.00043502	2.95247e-06	OVOL1;TP73;BCL2L11;ASS1;AGT;TFAP2A;GLI2;VEGFA;WT1;AGTR1;ARL3;CASP9;PAX8;FOXC1;ACVR2B;ARID5B;SIX1;RPGRIP1L;JMJD6;PCSK9;TSC1;PROX1;SIX2;PLXND1	Kidney Development	24	110	7.6909	3.12057	3.36149
GO:0000165	0.000435652	2.99154e-06	MEN1;MYC;KRAS;RET;SCG2;CD36;IGFBP3;NF2;MAP2K6;MAPK12;HSF1;MEF2A;PRKCE;NRG1;CAV1;MEF2C;PAK1;MAP3K1;SMAD1;RIT2;MAP3K3;MAP3K2;MAP2K7;MAP2K1;TAOK2;TNIK	Mapk Cascade	26	125	8.73966	2.97495	3.36086
GO:0014068	0.00044238	3.07307e-06	F2;AGT;GH1;FN1;IGF1;FGF2;PDGFRB;CSF3;HGF;PDGFRA;FLT1;NEDD4;TEK;PPARD;PTK2;PDGFC;ROR1;IGF1R;INSR	Positive Regulation Of Phosphatidylinositol 3-kinase Signaling	19	75	5.24379	3.62333	3.3542
GO:0007275	0.000457702	3.21605e-06	EPHA4;INSR;FLT1;PDGFRB;FLT4;TIE1;TEK;VDR;MST1R;PDGFRA;ALK;IGF1R;RET;FGFR4;GREB1;ROR1;LMTK2;LTK;TYRO3;EPHB2	Multicellular Organism Development	20	82	5.73321	3.48844	3.33942
GO:0060379	0.000581522	4.17893e-06	TBXT;SRF;ISL1;NRG1;RBPJ;REST;TBX2	Cardiac Muscle Cell Myoblast Differentiation	7	11	0.76909	9.10167	3.23543
GO:0034380	0.000588056	4.17893e-06	APOM;ABCA1;APOA1;APOA2;ABCA7;APOA4;APOA5	High-density Lipoprotein Particle Assembly	7	11	0.76909	9.10167	3.23058
GO:0009267	0.000608403	4.42068e-06	FADS1;ATG7;ALB;MYOD1;TFEB;SREBF1;MTOR;FOXA3;MAX;PPARA;SREBF2;WRN;CARTPT;PDK4;PCSK9;EHMT2;AMBRA1;RPTOR	Cellular Response To Starvation	18	70	4.89421	3.67782	3.21581
GO:0046889	0.000613064	4.5035e-06	CREB1;MTOR;PPARA;HSD17B13;RPTOR;MLXIPL;APOA5;APOA4;APOA1	Positive Regulation Of Lipid Biosynthetic Process	9	19	1.32843	6.77493	3.21249
GO:0001701	0.000671608	4.98719e-06	AXIN1;MAFG;BCL2L11;ADCY9;SEC24D;C5;APOB;TP53;GLI3;ATF2;FOSL1;VEGFA;PDGFRA;ERCC2;TIE1;TGFBR2;WNT3A;YBX1;SMAD3;GNA12;PTH1R;FOXC1;SMAD4;PTCH1;ENDOG;STIL;RPGRIP1L;GATA6;FKBP10;SIN3A;ARNT2;CHD8;HEG1;ZMIZ1;MAFF	In Utero Embryonic Development	35	201	14.0534	2.49051	3.17288
GO:0033173	0.000675272	5.06832e-06	NFATC1;MTOR;RCAN1;PPP3R1;PPP3CA;NFATC3;NFAT5;NFATC2	Calcineurin-nfat Signaling Cascade	8	15	1.04876	7.62806	3.17052
GO:0060347	0.000661204	5.06832e-06	RBP4;SRF;NKX2-5;TEK;TGFBR3;FHL2;EGLN1;HEY2	Heart Trabecula Formation	8	15	1.04876	7.62806	3.17966
GO:0043691	0.000668164	5.06832e-06	APOM;ABCA1;APOA1;APOA2;APOC3;APOA4;CES1;LIPG	Reverse Cholesterol Transport	8	15	1.04876	7.62806	3.17512
GO:0033674	0.000709698	5.4967e-06	FGFR4;TEK;EPHB2;ALK;TIE1;INSR;PDGFRA;FLT1;MST1R;TYRO3;RET;PDGFRB;LTK;FLT4;ROR1;IGF1R;LMTK2;EPHA4	Positive Regulation Of Kinase Activity	18	71	4.96412	3.62602	3.14893
GO:0032526	0.000776314	6.07464e-06	DKK1;OXT;RBP4;TFRC;PDGFRB;RARA;IGF2R;RXRA;TIE1;SREBF1;TBX2;PTCH1;GATA6;RXRB	Response To Retinoic Acid	14	46	3.21619	4.35297	3.10996
GO:0042127	0.000831227	6.57071e-06	NR5A2;CXCL11;MAFG;MITF;AGT;TFRC;ESRRA;AGTR1;RPA3;HOXD13;TGFBR2;PTK2;E2F4;FANCL;JUNB;STAT1;STAT4;STAT2;JUN;STAT5A;LTK;JUND;STAT3;BCL6;TFAP2A;ALK;TFAP2E	Regulation Of Cell Population Proliferation	27	138	9.64858	2.79834	3.08028
GO:0048536	0.000884932	7.06589e-06	FGF10;BCL2L11;ABL1;BCL2;BCL3;PBX1;NKX2-5;NFKB2;NKX2-3;RC3H2;BARX1;ONECUT1	Spleen Development	12	35	2.4471	4.90376	3.05309
GO:0001570	0.000880783	7.10309e-06	VEGFA;JUNB;WT1;HOXA13;TIE1;TGFBR2;NKX2-5;CAV1;CUL7;TEAD2;HEY2;WARS2;HEG1;ZMIZ1;FZD4;TBX20	Vasculogenesis	16	59	4.12512	3.87868	3.05513
GO:0045821	0.000927008	7.62391e-06	IFNG;IGF1;APP;INSR;GPD1;ARNT;MTOR;RPTOR;MLXIPL	Positive Regulation Of Glycolytic Process	9	20	1.39835	6.43618	3.03292
GO:0008585	0.000936096	7.62391e-06	FANCA;NR2F2;BRCA2;NR5A1;ARID5B;AMHR2;LHX8;CSMD1;LHX9	Female Gonad Development	9	20	1.39835	6.43618	3.02868
GO:0060218	0.000918094	7.62391e-06	CHD2;TP53;BCL2;SRF;ERCC2;MEOX1;CDK6;MED1;SH2B3	Hematopoietic Stem Cell Differentiation	9	20	1.39835	6.43618	3.03711
GO:0045669	0.000943553	7.91066e-06	IGF1;FGF2;GLI3;HGF;JUND;CEBPB;ACVR2A;MSX2;CEBPA;MEF2C;PPP3CA;ACVR2B;RUNX2;SMAD1;CTHRC1;WWTR1;TP63	Positive Regulation Of Osteoblast Differentiation	17	66	4.61454	3.68401	3.02523
GO:0007498	0.000959733	8.12294e-06	OVOL1;TBXT;ETS2;VEGFA;ACVR2A;TIE1;LHX2;IKZF1;ACVR2B;MEST;IKZF3	Mesoderm Development	11	30	2.09752	5.24429	3.01785
GO:2000379	0.000950763	8.12294e-06	F2;AGT;TP53;THBS1;PDGFRB;GADD45A;AGTR1;TGFBR2;NFE2L2;MAPK14;DCXR	Positive Regulation Of Reactive Oxygen Species Metabolic Process	11	30	2.09752	5.24429	3.02193
GO:0007517	0.000949121	8.18469e-06	CHD2;ZNF609;IGF1;MYOD1;XBP1;PAX7;PAX3;SOX6;UTRN;LBX1;MAPK12;MEF2A;ID3;MEF2C;MEF2D;TEAD4;SPEG;ZFHX3;TRIM72;DPF3;TCF12	Muscle Organ Development	21	94	6.57222	3.19527	3.02268
GO:0042752	0.00103344	8.9943e-06	BHLHE40;CLOCK;ATG7;TOP2A;NR1D1;PML;MTOR;MAPK8;MAPK10;ID2;PPARA;NR1H3;EZH2;PROX1;PPARGC1A;BTRC	Regulation Of Circadian Rhythm	16	60	4.19504	3.81403	2.98572
GO:0033700	0.00105546	9.35454e-06	ABCA1;APOA1;APOA2;APOC3;APOA4;ABCA7;APOA5	Phospholipid Efflux	7	12	0.839007	8.3432	2.97656
GO:0030850	0.00106506	9.35454e-06	GLI1;GLI3;RARA;HOXA10;HOXA9;HOXA11;PTCH1	Prostate Gland Development	7	12	0.839007	8.3432	2.97263
GO:0051918	0.00104604	9.35454e-06	F2;PLG;APOH;VTN;THBS1;SERPINF2;USF1	Negative Regulation Of Fibrinolysis	7	12	0.839007	8.3432	2.98045
GO:0042060	0.00112645	1.01636e-05	FGF10;IGF1;ITGB3;FGF2;PDGFRB;GLI3;PDGFRA;TGFBR2;GATA4;SMAD3;NRG1;PPARD;PPARA;PPP3CA;PAK1;SMAD4;TSKU;FKBP10;EPB41L4B;MACF1	Wound Healing	20	88	6.15272	3.2506	2.94829
GO:0030308	0.00116706	1.06232e-05	NME6;WNT11;AGT;TP53;RB1;ENO1;FBP1;HSPA1A;BCL2;WT1;ENPP1;PML;BCL6;CCN3;SMARCA4;SMAD3;PPARD;HYAL1;SMAD4;DCUN1D3;ESR2;DCSTAMP;SPHK2;IP6K2	Negative Regulation Of Cell Growth	24	118	8.25024	2.90901	2.93291
GO:0051726	0.00127396	1.1698e-05	ARNTL;TP73;CDK14;ABL1;TP53;RB1;FGF2;IRF1;MYOG;YY1;NF2;BRCA1;STAT3;MAP2K6;MAPK12;ADARB1;CDK6;DR1;ID3;MECOM;ATM;TFDP2;RHEB;ZFHX3;NFRKB;KAT5;EPC1;RPRM;ING3;CDK12;BTRC;SKP2;JUN;JUND;GADD45A;TSC1;JUNB	Regulation Of Cell Cycle	37	226	15.8013	2.34158	2.89484
GO:0007389	0.00125352	1.17104e-05	ALX3;GLI2;HOXB1;HOXD12;ZEB1;SIX1;ZIC1;RNF111;RAX;TBX5;APC	Pattern Specification Process	11	31	2.16743	5.07512	2.90187
GO:0003180	0.00126432	1.17104e-05	NFATC1;SNAI1;RB1;TIE1;GATA4;NKX2-5;ROCK1;GATA5;HEYL;HEY2;TBX20	Aortic Valve Morphogenesis	11	31	2.16743	5.07512	2.89814
GO:0009791	0.001293	1.21826e-05	ABL1;APOB;CYP1A2;BCL2;IGF2R;ERCC2;GABRG2;MTOR;IREB2;ATM;ACVR2B;ITPR1;ARID5B;SCN9A;RC3H2;HEG1;ATF5	Post-embryonic Development	17	68	4.75437	3.57566	2.8884
GO:0045165	0.00133482	1.26832e-05	SPRY2;MITF;ONECUT2;TAL1;PML;ONECUT1;HEY2;WNT11;GATA5;WNT3A;SOX6;GATA4;GATA2;GATA6;SOX5	Cell Fate Commitment	15	55	3.84545	3.90072	2.87458
GO:0007584	0.00143121	1.37132e-05	ASS1;TFRC;ERCC1;POR;PKLR;TGFBR2;STAT1;MTOR;GIPR;HSF1;ABCG8;ABCG5;SHANK2;LIPG	Response To Nutrient	14	49	3.42595	4.08646	2.8443
GO:0070527	0.00146157	1.41209e-05	FGA;FGB;FGG;ITGB3;PDGFRA;MYL9;MPL;PIK3CB;WNT3A;STXBP1;HBB;TYRO3;FN1	Platelet Aggregation	13	43	3.00644	4.32405	2.83518
GO:0045444	0.00154072	1.50086e-05	SOCS1;ZBTB7A;EGR2;NR4A1;SREBF1;CEBPA;HMGA2;WNT3A;EP300;ARID5B;MED1;TTC8;JDP2;SENP2;TCF7L2;ATF5;MAFB	Fat Cell Differentiation	17	69	4.82429	3.52383	2.81228
GO:0014031	0.00160044	1.57182e-05	BCL2;FOXC1;HEYL;HEY2;TBX20	Mesenchymal Cell Development	5	6	0.419504	11.9189	2.79576
GO:0045648	0.00167638	1.65978e-05	FOXO3;HSPA1A;ETS1;TAL1;GATA2;ACVR2A;ARNT;STAT3;STAT1;MED1;MAPK14	Positive Regulation Of Erythrocyte Differentiation	11	32	2.23735	4.91653	2.77563
GO:2000648	0.00166297	1.65978e-05	FGF10;HOXA3;SHOX2;FGF2;PBX1;HMGA2;RUNX2;OSR2;TP63;NANOG;ELL3	Positive Regulation Of Stem Cell Proliferation	11	32	2.23735	4.91653	2.77912
GO:0043551	0.00165258	1.6626e-05	SOCS2;SOCS3;SOCS1;SOCS5;WDR81;CISH;PIK3R3;PIK3R2	Regulation Of Phosphatidylinositol 3-kinase Activity	8	17	1.18859	6.73065	2.78184
GO:0060021	0.00173954	1.76398e-05	MSC;SNAI1;TFAP2A;GLI3;PDGFRA;EPHB2;MEOX2;FOXF2;TBX2;ACVR2B;ARID5B;VAX1;OSR2;WFIKKN2;IFT172;SATB2	Roof Of Mouth Development	16	63	4.40479	3.63241	2.75957
GO:0007519	0.00173148	1.76963e-05	MYOD1;MYOG;MYF6;NR2F2;HOXD10;CASQ1;MEOX2;CAV1;MEF2C;EP300;SIX1;MAPK14;SIX4;MSC	Skeletal Muscle Tissue Development	14	50	3.49586	4.00473	2.76158
GO:0051402	0.00178683	1.84047e-05	KRAS;TP53;APP;RB1;NGFR;BCL2;SNCA;CASP9;MAX;STXBP1;TYRO3;BNIP3;ATM;NLRP1;TP63;PPARGC1A;DIABLO	Neuron Apoptotic Process	17	70	4.89421	3.47349	2.74792
GO:0007259	0.00177495	1.84241e-05	SOCS2;SOCS3;SOCS1;SOCS5;GH1;IFNG;PRLR;STAT3;STAT1;STAT5A;STAT2;STAT4	Receptor Signaling Pathway Via Jak-stat	12	38	2.65686	4.51662	2.75081
GO:0010666	0.00180746	1.89059e-05	AGT;TP53;LTK;BNIP3;SMAD4;CAMK2D;GATA6	Positive Regulation Of Cardiac Muscle Cell Apoptotic Process	7	13	0.908924	7.70141	2.74293
GO:0048596	0.00179377	1.89059e-05	PAX6;ZEB1;SP3;FOXF2;TBX2;KDM2B;IFT172	Embryonic Camera-type Eye Morphogenesis	7	13	0.908924	7.70141	2.74623
GO:0070328	0.00179081	1.90177e-05	APOA1;APOC3;RORA;NR1H3;APOA5;ANGPTL4;ABCG8;ABCG5;MLXIPL;APOA4	Triglyceride Homeostasis	10	27	1.88777	5.29727	2.74695
GO:0090090	0.00181686	1.94394e-05	AXIN1;FOXO3;DKK1;WNT11;GLI1;GLI3;EGR1;MDK;MCC;IGFBP6;APC;DDIT3;NKX2-5;ISL1;CAV1;STK3;MAPK14;CTHRC1;WWTR1;CHD8;TCF7L2;LATS2;ZNRF3;TLE1;FZD4	Negative Regulation Of Canonical Wnt Signaling Pathway	25	130	9.08924	2.7505	2.74068
GO:0043525	0.00225875	2.43478e-05	MAP2K7;BCL2L11;FOXO3;ABL1;TP53;TFAP2A;MYBL2;ATF2;ATF4;DDIT3;CASP9;ATM;PCSK9	Positive Regulation Of Neuron Apoptotic Process	13	45	3.14628	4.13187	2.64613
GO:0009953	0.00227866	2.47443e-05	NOTO;HOXA2;LMX1B;GLI1;HOXB2;HOXA11;LHX2;EN1;PTCH1;HHIP;IFT172;TBX20	Dorsal/ventral Pattern Formation	12	39	2.72677	4.40081	2.64232
GO:0035924	0.00251689	2.75322e-05	ITGB1BP1;SPRY2;ERN1;VEGFA;FLT1;NR4A1;FLT4;RELA;MAPK14;SPHK1	Cellular Response To Vascular Endothelial Growth Factor Stimulus	10	28	1.95768	5.10808	2.59914
GO:0042730	0.00251293	2.78902e-05	F2;PLG;F12;FGA;FGB;FGG;SERPING1;SERPINF2	Fibrinolysis	8	18	1.25851	6.35672	2.59982
GO:0042157	0.00253114	2.78902e-05	APOM;APOC3;PPARA;PCSK9;APOA5;APOA4;APOA2;APOA1	Lipoprotein Metabolic Process	8	18	1.25851	6.35672	2.59668
GO:0021983	0.00267938	2.99515e-05	FGF10;GLI1;GLI2;CREB1;PAX6;NKX2-1;ISL1;PITX1;RBPJ	Pituitary Gland Development	9	23	1.6081	5.59668	2.57197
GO:0071222	0.0027319	3.07568e-05	MAP2K7;ABCA1;ABL1;ASS1;ARG1;VIM;CSF3;CXCL8;RARA;CD36;CEBPB;XBP1;NR1D1;EPHB2;MAPK8;HSF1;IRF8;PPARD;RELA;MEF2C;NR1H3;CEBPE;MAPK14;NR1H4;PLSCR4;NFKBIL1;CXCL2;CXCL11	Cellular Response To Lipopolysaccharide	28	158	11.0469	2.53464	2.56353
GO:0045599	0.0027823	3.15463e-05	ARNTL;AXIN1;ENPP1;GATA2;RORA;MSX2;DDIT3;WNT3A;SMAD3;E2F1;JDP2;TRIB2;WWTR1	Negative Regulation Of Fat Cell Differentiation	13	46	3.21619	4.04205	2.5556
GO:0048538	0.00276284	3.15463e-05	FGF10;HOXA3;BCL2L11;ABL1;BCL2;SRF;MAPK1;PBX1;MAP2K1;ATM;SIX1;SIX4;MAFB	Thymus Development	13	46	3.21619	4.04205	2.55864
GO:0051092	0.00276951	3.18437e-05	CHUK;CLOCK;ZBTB7A;AGT;TFRC;APP;S100A9;HSPA1A;FER;CD36;CD40;NTS;STAT3;TIRAP;ROR1;CAV1;RELA;PRKCQ;EP300;TRAF2;TRAF1;ERC1;RNF31;SPHK1;TERF2IP;MALT1;ALK	Positive Regulation Of Nf-kappab Transcription Factor Activity	27	150	10.4876	2.57447	2.5576
GO:0007595	0.00283895	3.28687e-05	SOCS2;PRL;VDR;VEGFA;CREB1;PRLR;STAT5A;GHRHR;CAV1;MED1;USF2;NCOR2	Lactation	12	40	2.79669	4.29079	2.54684
GO:0000082	0.00282977	3.29884e-05	E2F3;MYC;BCL2;CCNE1;CDC25A;CDK6;PPP3CA;SKP2;CUL2;EZH2;CUL5;RBBP8;LATS2;E2F1;CDK2;CCNE2	G1/s Transition Of Mitotic Cell Cycle	16	66	4.61454	3.4673	2.54825
GO:0090037	0.00290839	3.46016e-05	PLA2G6;WNT11;VEGFA;CD40;FLT4;SPHK2	Positive Regulation Of Protein Kinase C Signaling	6	10	0.699173	8.58157	2.53635
GO:0070828	0.00292804	3.46016e-05	SNAI1;MECOM;HDAC2;PRDM16;SETDB1;SETDB2	Heterochromatin Organization	6	10	0.699173	8.58157	2.53342
GO:0060396	0.00294796	3.46016e-05	SOCS2;GH1;STAT3;PTK2;CSH2;GH2	Growth Hormone Receptor Signaling Pathway	6	10	0.699173	8.58157	2.53048
GO:1901522	0.002889	3.46016e-05	JUN;ATF2;RELA;SMAD4;RUNX2;SMAD1	Positive Regulation Of Transcription From Rna Polymerase Ii Promoter Involved In Cellular Response To Chemical Stimulus	6	10	0.699173	8.58157	2.53925
GO:0008283	0.00298265	3.59613e-05	IGF1;JUN;ERCC1;IRF2;FER;ITGA2;LTK;CDC25A;CDC25C;STAT3;LBX1;WNT3A;ISL1;PPARD;PTH1R;FOXC1;SMAD4;PDK1;GRHL2;OGFOD1;TSC1;SIX2;LHX9;SPHK2;SPHK1;TBX20;LIPG	Cell Population Proliferation	27	151	10.5575	2.55742	2.5254
GO:0010903	0.00298034	3.61714e-05	APOA1;APOA2;APOC3;NR1H4	Negative Regulation Of Very-low-density Lipoprotein Particle Remodeling	4	4	0.279669	14.3026	2.52573
GO:0030300	0.00294163	3.61714e-05	APOA2;APOA1;APOA5;APOA4	Regulation Of Intestinal Cholesterol Absorption	4	4	0.279669	14.3026	2.53141
GO:1990787	0.00290392	3.61714e-05	GLI1;GLI3;ENPP1;SUFU	Negative Regulation Of Hh Target Transcription Factor Activity	4	4	0.279669	14.3026	2.53702
GO:0060486	0.00292265	3.61714e-05	NFIB;NKX2-1;RBPJ;GATA6	Club Cell Differentiation	4	4	0.279669	14.3026	2.53422
GO:0014904	0.00296086	3.61714e-05	IGF1;MYOD1;NFATC2;SMYD3	Myotube Cell Development	4	4	0.279669	14.3026	2.52858
GO:0045597	0.00290295	3.63911e-05	ARID1A;SOCS3;SERPINF2;SRF;JUNB;NF2;SMARCA4;ISL1;ARID2;PBRM1;DPF3;SMARCC1;CDX2;LEF1	Positive Regulation Of Cell Differentiation	14	53	3.70561	3.77805	2.53716
GO:0071356	0.00300886	3.79591e-05	CHUK;ASS1;APOB;THBS1;CXCL8;FABP4;MYOD1;MYOG;NR1D1;GPD1;MAPK1;RORA;BRCA1;CEBPA;RELA;HYAL1;NFE2L2;MAPK14;DCSTAMP;FOXP1;SMPD3;CD40;CCL25	Cellular Response To Tumor Necrosis Factor	23	119	8.32015	2.76437	2.5216
GO:0007568	0.00330286	4.19319e-05	FOXO3;ASS1;AGT;FOS;TFRC;ARG1;SERPING1;IGF1R;COL4A2;FGF2;PDGFRB;JUND;ERCC2;IGFBP5;SREBF1;TGFBR2;IL15;CASP9;PAX5;PPP3CA;SMAD4;WRN;ENDOG;NFE2L2;SIN3A;DNMT3A	Aging	26	144	10.0681	2.58242	2.48111
GO:0120162	0.00334304	4.27089e-05	OXT;IGF1R;FABP4;VEGFA;PRLR;TSHR;CD36;CEBPB;APC;G0S2;ESRRG;HSF1;CAV1;GRB10;IRF4;KSR2;PRDM16;PDGFC;PPARGC1A	Positive Regulation Of Cold-induced Thermogenesis	19	89	6.22264	3.05337	2.47586
GO:0060412	0.00336069	4.32027e-05	WNT11;TGFBR2;NKX2-5;TGFBR3;RBPJ;SOX4;SMAD4;PROX1;EGLN1;HEYL;HEY2	Ventricular Septum Morphogenesis	11	35	2.4471	4.49511	2.47357
GO:0032735	0.00334055	4.32106e-05	IFNG;IRF1;CD36;MDK;TIRAP;ISL1;IRF8;RELA;IRF5;MAPK14;IL23R;CD40	Positive Regulation Of Interleukin-12 Production	12	41	2.86661	4.18613	2.47618
GO:0090103	0.00342916	4.46306e-05	DVL2;TBX18;HPN;ZEB1;HOXA1;TBX2;SIX1;MYO3A;CTHRC1	Cochlea Morphogenesis	9	24	1.67801	5.36348	2.46481
GO:0016477	0.00343945	4.50391e-05	ITGB1BP1;ANG;VTN;THBS1;PDGFRB;LAMC1;FLT1;ITGB5;PLCG1;HOXA5;FGFR4;IGFBP6;APC;IL12A;PIK3CB;TGFBR3;PTK2;FOXC1;TIAM1;PAK1;NFATC2;CDC42BPA;PBXIP1;CTHRC1;PEAK1;SIX2;ONECUT1;TAOK2;MST1R;TGFBR3L;LAMB1;NCK1;ITGB3;GPC5;TYRO3;NTNG1;RND1;SDC2	Cell Migration	38	249	17.4094	2.18273	2.46351
GO:0051897	0.00365843	4.81987e-05	ITGB1BP1;SPRY2;F10;INSR;RET;THBS1;F7;FGF2;CSF3;IGFBP5;NTS;PIK3CB;AKR1C2;NRG1;TEK;MST1R;PTK2;STK3;TCF7L2;MFHAS1;IGF1R	Positive Regulation Of Protein Kinase B Signaling	21	105	7.34131	2.86052	2.43671
GO:0032147	0.00362299	4.83104e-05	AXIN1;WNT11;ITGB3;INSR;DRD2;VEGFA;TGFBR2;MAP2K1;ACVR2B;STRADA;RPTOR;GPRC5B;DAXX;PRKAG2;TAOK2	Activation Of Protein Kinase Activity	15	61	4.26495	3.51704	2.44093
GO:0001947	0.00364482	4.83104e-05	NOTO;SRF;TGFBR2;GATA4;NKX2-5;LBX1;WNT3A;SMAD3;MEF2C;TBX2;STIL;SETDB2;IFT172;TBX20;SUFU	Heart Looping	15	61	4.26495	3.51704	2.43832
GO:0065003	0.00363355	4.87413e-05	AXIN1;FANCA;MITF;FGA;FGB;FGG;TP53;LAMC1;ATF1;APC;CD40;TEAD1;PML;KNTC1;MAX;FANCC;HSF1;TFAP4;TRAF2;TIAM1;TRAF1;TEAD2;HFE;PPARGC1A;ZNF148	Protein-containing Complex Assembly	25	137	9.57866	2.60997	2.43967
GO:0070371	0.0042174	5.691e-05	FGF10;SPRY2;ABL1;AGT;MYC;AVP;APOA1;TF;IGF1;FGF2;MAPK1;MAP2K1;GRB10;SMAD4	Erk1 And Erk2 Cascade	14	55	3.84545	3.64067	2.37495
GO:0071466	0.00433623	5.9206e-05	MYC;TFRC;TP53;ITGB3;RB1;FBP1;UCHL1;DDC;KCNQ1;HSF1;E2F1;MEF2C;REST;NFE2L2;EHMT2	Cellular Response To Xenobiotic Stimulus	15	62	4.33487	3.46031	2.36289
GO:0010595	0.00436174	5.9206e-05	ITGB1BP1;NRP2;ABL1;AGT;ITGB3;THBS1;FGF2;ETS1;VEGFA;PRKCA;FLT4;PIK3CB;TEK;PROX1;FOXP1	Positive Regulation Of Endothelial Cell Migration	15	62	4.33487	3.46031	2.36034
GO:0048384	0.00441579	6.17026e-05	RARA;RXRA;PML;ESRRG;PTF1A;RARB;RXRB	Retinoic Acid Receptor Signaling Pathway	7	15	1.04876	6.67456	2.35499
GO:0030278	0.00446684	6.17026e-05	EGR2;ESRRA;MAPK1;PBX1;RUNX2;MAPK14;SIX2	Regulation Of Ossification	7	15	1.04876	6.67456	2.35
GO:0050872	0.0043907	6.17026e-05	FGF10;FABP4;ATF2;PDGFRA;CEBPA;CTBP2;TBL1XR1	White Fat Cell Differentiation	7	15	1.04876	6.67456	2.35747
GO:0046426	0.00444117	6.17026e-05	SOCS2;SOCS3;SOCS1;BCL3;NF2;CAV1;SH2B3	Negative Regulation Of Receptor Signaling Pathway Via Jak-stat	7	15	1.04876	6.67456	2.3525
GO:1903351	0.00434137	6.17026e-05	ABL1;ATF4;TGM2;MAPK1;GABPA;HDAC2;SIN3A	Cellular Response To Dopamine	7	15	1.04876	6.67456	2.36237
GO:0071404	0.0043659	6.17026e-05	NPC1;SOCS5;ABCA1;LDLR;CD36;CES1;SREBF2	Cellular Response To Low-density Lipoprotein Particle Stimulus	7	15	1.04876	6.67456	2.35993
GO:0010832	0.00449281	6.17026e-05	XBP1;CCN3;NKX2-5;HDAC4;TRIM72;BHLHA15;PLPP7	Negative Regulation Of Myotube Differentiation	7	15	1.04876	6.67456	2.34748
GO:0010575	0.00454426	6.49491e-05	C3;C5;ATF4;ARNT;RORA;FLT4;BRCA1;GATA4;ISL1	Positive Regulation Of Vascular Endothelial Growth Factor Production	9	25	1.74793	5.14894	2.34254
GO:0030225	0.00451902	6.49491e-05	SOCS1;IFNG;LIF;VEGFA;SPI1;IL15;CEBPA;CEBPE;NKX2-3	Macrophage Differentiation	9	25	1.74793	5.14894	2.34496
GO:0048260	0.00479962	6.97486e-05	C3;TF;VTN;H1-1;HFE;APOA5;BICD1;RAB21	Positive Regulation Of Receptor-mediated Endocytosis	8	20	1.39835	5.72105	2.31879
GO:2000773	0.00477339	6.97486e-05	ABL1;BCL6;HMGA2;YBX1;CDK6;TBX2;MAP3K3;AKT3	Negative Regulation Of Cellular Senescence	8	20	1.39835	5.72105	2.32117
GO:0001892	0.00482614	6.97486e-05	ESRRB;CEBPB;TFEB;GATA2;ARNT;CEBPA;SP3;MED1	Embryonic Placenta Development	8	20	1.39835	5.72105	2.3164
GO:0036302	0.00484004	7.11088e-05	GATA4;RBPJ;TBX2;SMAD4;GATA6;TBX20	Atrioventricular Canal Development	6	11	0.76909	7.80143	2.31515
GO:0007399	0.00513048	7.57856e-05	ARID1A;CRX;SHOX2;FOS;APOB;FGF2;HOXB2;VEGFA;TCF4;MDK;PAX3;EPHB2;STAT3;NR2C2;SMARCA4;HDAC4;RAP1A;NRG1;MEF2C;EP300;CAMK2B;ARHGEF7;MEF2D;NEUROD2;ZNF423;CAMK1D;CHERP;NGEF;NRGN;SMARCC1;TCF12;SCN3B;NEUROG3;NUMBL;IGF2BP1;APC;ATXN1;TYRO3;FN1;MST1R;DPF3;RBFOX1;IGF2BP2;IGF2BP3	Nervous System Development	44	311	21.7443	2.02352	2.28984
GO:1990830	0.00541857	8.04738e-05	NR5A2;SOCS3;SPRY2;NRP2;MSC;GFPT2;TFRC;MYBL2;CREB1;PAX6;PML;RFX2;CTBP2;EPS8;ARID5B;TEX14;SPRY4;PRDM5;FZD4	Cellular Response To Leukemia Inhibitory Factor	19	93	6.5023	2.92204	2.26612
GO:0090263	0.00560717	8.37225e-05	ARNTL;TNKS;FGF2;WNT3A;SMAD3;CAV1;SOX4;PIN1;ASPM;FRAT1;LGR4;TBL1XR1;TNKS2;RNF146;GPRC5B;WNK2;CSNK1G3;GPC5;PPM1B;FGF10	Positive Regulation Of Canonical Wnt Signaling Pathway	20	101	7.06164	2.8322	2.25126
GO:0046676	0.00613094	9.25222e-05	PSMD9;DRD2;SREBF1;CCN3;PPP3CA;REST;KCNJ11;BMP8A;CHGA	Negative Regulation Of Insulin Secretion	9	26	1.81785	4.95091	2.21247
GO:0003148	0.00616355	9.25222e-05	NRP2;MSX2;TGFBR2;NKX2-5;ISL1;TBX2;SMAD4;GATA6;TBX20	Outflow Tract Septum Morphogenesis	9	26	1.81785	4.95091	2.21017
GO:0030900	0.00611638	9.27908e-05	DKK1;APP;NR2F2;ZEB1;NKX2-1;E2F1;PRKG1;STIL;KDM2B;DLC1;VAX2;NEUROG3	Forebrain Development	12	44	3.07636	3.90072	2.21351
GO:0008584	0.00633838	9.66648e-05	FANCA;BCL2L11;LHB;INSR;ERCC1;PDGFRB;BCL2;WT1;HOXA10;HOXA9;HOXA11;GATA4;NR5A1;ARID5B;AMHR2;ASPM;GATA6;CSMD1;LHX9;SIX4	Male Gonad Development	20	102	7.13156	2.80444	2.19802
GO:0007417	0.00656452	0.000100638	NGFR;PAX6;POU6F2;ID3;NHLH1;PAX8;STK3;VPS13B;NPAS2;NMUR2;WWP1;ARNT2;PDGFC;NEUROG3;VAX1;GSX1;APP;ZIC1;EMX2;ZIC2;NOTO;VCAN;SOX6;MSI2;VAX2	Central Nervous System Development	25	143	9.99817	2.50046	2.1828
GO:0030194	0.00664142	0.000102347	F2;F12;APOH;THBS1;F7;CD36;NFE2L2	Positive Regulation Of Blood Coagulation	7	16	1.11868	6.2574	2.17774
GO:0060216	0.00660719	0.000102347	MEIS1;GATA2;HOXA9;SP3;TEK;TGFBR3;CBFB	Definitive Hemopoiesis	7	16	1.11868	6.2574	2.17998
GO:0048666	0.00654853	0.000102484	GLI2;NR2F6;SRF;LIF;XBP1;EN2;EN1;MEF2C;NEUROD2;ALK;PBX3;PBX4;PBX1	Neuron Development	13	51	3.56578	3.64577	2.18386
GO:0048661	0.00658212	0.000102484	IGF1;ITGB3;THBS1;IGF1R;SERPINF2;PDGFRB;ITGA2;TGFBR2;STAT1;ZNF143;ID2;FOXP1;SMPD3	Positive Regulation Of Smooth Muscle Cell Proliferation	13	51	3.56578	3.64577	2.18163
GO:0030512	0.00658476	0.000103577	SPRY2;ZBTB7A;ONECUT2;TP53;HSPA1A;NKX2-1;CAV1;TGFBR3;PPARA;PIN1;SPRED2;PEG10;WFIKKN2;HDAC2;SIN3A;PRDM16;ONECUT1;ZNF451	Negative Regulation Of Transforming Growth Factor Beta Receptor Signaling Pathway	18	87	6.0828	2.95916	2.18146
GO:0060038	0.00657671	0.000105026	NKX2-5;TGFBR3;FOXC1;SMAD1;ARID2;GATA6;TBX5;HEY2	Cardiac Muscle Cell Proliferation	8	21	1.46826	5.44862	2.18199
GO:0043401	0.00660976	0.000105026	ESRRB;ESRRA;RXRA;NR1D1;RXRB;ESRRG;PPARD;PPARA	Steroid Hormone Mediated Signaling Pathway	8	21	1.46826	5.44862	2.17981
GO:0030099	0.00664315	0.000105026	HOXB7;PML;CEBPA;TIRAP;IRF8;CBFB;NCOA6;CEBPE	Myeloid Cell Differentiation	8	21	1.46826	5.44862	2.17763
GO:0042593	0.00677016	0.000108656	VGF;RBP4;INSR;NGFR;USF1;FGFR4;IGFBP5;PAX6;PCK1;STAT3;CEBPA;SOX4;PTCH1;PDK4;BHLHA15;CSMD1;MLXIPL;TCF7L2;IGF1R	Glucose Homeostasis	19	95	6.64214	2.86052	2.1694
GO:0050729	0.0077974	0.000125764	CLOCK;AGT;LDLR;IFNG;APP;S100A9;LGALS1;ETS1;FABP4;ITGA2;CEBPB;MDK;AGTR1;SNCA;IL15;CEBPA;TLR10;NLRP1;GPRC5B	Positive Regulation Of Inflammatory Response	19	96	6.71206	2.83073	2.10805
GO:0051592	0.00783766	0.00012704	TSHB;FGA;FGB;FGG;THBS1;CALM3;NEDD4;GIPR;CAV1;PPP3CA;KCNMA1;TTN;SLC25A13	Response To Calcium Ion	13	52	3.6357	3.57566	2.10581
GO:1905920	0.00777146	0.000128449	AGT;APOA1;APOA2;APOA4;AGTR1	Positive Regulation Of Coa-transferase Activity	5	8	0.559338	8.93914	2.1095
GO:0070933	0.00780919	0.000128449	HDAC4;REST;HDAC2;SMARCAD1;RCOR1	Histone H4 Deacetylation	5	8	0.559338	8.93914	2.10739
GO:0032489	0.00788575	0.000128449	ABCA1;ABL1;APOA1;APOC3;RIT2	Regulation Of Cdc42 Protein Signal Transduction	5	8	0.559338	8.93914	2.10316
GO:0045617	0.00784728	0.000128449	HOXA7;MSX2;EZH2;GRHL2;TP63	Negative Regulation Of Keratinocyte Differentiation	5	8	0.559338	8.93914	2.10528
GO:0048511	0.00777113	0.000129684	ATG7;SP1;TOP2A;NFYA;MTOR;NKX2-1;MAPK8;MAPK10;NFKB2;CREM;EZH2;HLF;SIN3A;BTRC	Rhythmic Process	14	59	4.12512	3.39384	2.10952
GO:0045665	0.00780849	0.000129684	MEIS1;TP73;HOXA2;FOXO3;APP;GLI3;PAX6;PBX1;ISL1;REST;MED1;DTX1;ASPM;LMX1A	Negative Regulation Of Neuron Differentiation	14	59	4.12512	3.39384	2.10743
GO:0003007	0.00775509	0.000130036	TBXT;INSR;VEGFA;MTOR;NKX2-5;TGFBR3;PTK2;PTCH1;ARID2;DLC1;ZMIZ1	Heart Morphogenesis	11	39	2.72677	4.03407	2.11041
GO:0060413	0.00784895	0.000132863	GATA4;NKX2-5;ISL1;TBX5;HEY2;TBX20	Atrial Septum Morphogenesis	6	12	0.839007	7.15131	2.10519
GO:0021670	0.00788615	0.000132863	CDK6;PAX5;RPGRIP1L;KDM2B;TSKU;NUMBL	Lateral Ventricle Development	6	12	0.839007	7.15131	2.10313
GO:0070059	0.00797864	0.000135696	ERN1;TP53;BCL2;CEBPB;ATF4;PML;DDIT3;TRAF2;ITPR1;BBC3	Intrinsic Apoptotic Signaling Pathway In Response To Endoplasmic Reticulum Stress	10	33	2.30727	4.33413	2.09807
GO:0070374	0.00799049	0.000136535	MAP2K7;SPRY2;ABL1;FGA;FGB;FGG;IGF1;APP;ITGB3;JUN;SERPINF2;FGF2;PDGFRB;DRD2;PDGFRA;CD36;PRKCA;FGFR4;SHC1;FLT4;GATA4;TIRAP;RAP1A;NRG1;MAP2K1;TEK;ABCA7;MFHAS1;CCL25;FGF10;PDGFC;ROR1	Positive Regulation Of Erk1 And Erk2 Cascade	32	207	14.4729	2.21103	2.09743
GO:0010906	0.00892066	0.000153854	ACACB;MLYCD;IGFBP3;RORA;RORC;TFF3;PDK1;PDK4	Regulation Of Glucose Metabolic Process	8	22	1.53818	5.20095	2.0496
GO:0097150	0.00887955	0.000153854	FOXO3;FANCC;REST;PCM1;ASPM;PROX1;FANCD2;IGF2BP1	Neuronal Stem Cell Population Maintenance	8	22	1.53818	5.20095	2.05161
GO:0010667	0.00896215	0.000153854	MDK;GATA4;NKX2-5;HSF1;PAX8;NFE2L2;AMBRA1;HEY2	Negative Regulation Of Cardiac Muscle Cell Apoptotic Process	8	22	1.53818	5.20095	2.04759
GO:0001525	0.00922263	0.000160534	FGF10;HOXA3;NRP2;FN1;ANG;JUN;COL4A2;CXCL8;SCG2;VEGFA;PRKCA;XBP1;FLT1;EPHB2;SHC1;HOXA7;RORA;TIE1;CCN3;MEOX2;TEK;CAV1;PTK2;RBPJ;FOXC1;PDE3B;MED1;MAPK14;CALCRL;ANGPTL4;PLXND1;PDGFRB;MEIS1;PKNOX1	Angiogenesis	34	227	15.8712	2.14224	2.03515
GO:0003161	0.00928445	0.000162352	MSC;MSX2;NKX2-5;NRG1;SMAD4;SMAD1;HEY2	Cardiac Conduction System Development	7	17	1.18859	5.88931	2.03224
GO:0043923	0.00924224	0.000162352	JUN;HPN;SP1;SMARCA4;TFAP4;EP300;LEF1	Positive Regulation By Host Of Viral Transcription	7	17	1.18859	5.88931	2.03422
GO:1904355	0.00920042	0.000162352	MAP2K7;TNKS;MAPK1;PRKCQ;PKIB;TNKS2;RTEL1	Positive Regulation Of Telomere Capping	7	17	1.18859	5.88931	2.03619
GO:0046321	0.00957106	0.000169656	MLYCD;PPARD;PPARA;PPARGC1A	Positive Regulation Of Fatty Acid Oxidation	4	5	0.349586	11.4421	2.01904
GO:0045840	0.00996686	0.000177468	AURKA;IGF1;INSR;PDGFRB;HOXA13;SH2B1;SMPD3;SPHK1;DMRT1	Positive Regulation Of Mitotic Nuclear Division	9	28	1.95768	4.59727	2.00144
GO:0048662	0.00992236	0.000177468	IFNG;ANG;IGFBP3;IGFBP5;IL12A;IL15;PPARD;TRIB1;PPARGC1A	Negative Regulation Of Smooth Muscle Cell Proliferation	9	28	1.95768	4.59727	2.00338
GO:0001934	0.0100081	0.0001798	DVL2;AXIN1;PLA2G6;ABL1;F2;C3;KRAS;IFNG;TFRC;APP;ITGB3;INSR;ATF2;VEGFA;CD40;ACVR2A;FLT4;WNT3A;TEK;PTK2;PAK1;PIN1;PIK3R3;DAXX;TNIK;FXR2;FGF2;HGF;VEGFB;FGF10	Positive Regulation Of Protein Phosphorylation	30	192	13.4241	2.23478	1.99965
GO:0001837	0.0102492	0.000184951	SNAI1;WNT11;HGF;HMGA2;PPP3R1;TGFBR3;RBPJ;FOXF2;ROCK1;CUL7;LEF1;TGFBR3L	Epithelial To Mesenchymal Transition	12	47	3.28611	3.65173	1.98931
GO:0042531	0.0104638	0.000189659	GH1;IFNG;IGF1;LIF;VEGFA;CD40;IL12A;ISL1;HSF1;IL23R;HDAC2;IL15;CSH2;GH2	Positive Regulation Of Tyrosine Phosphorylation Of Stat Protein	14	61	4.26495	3.28257	1.98031
GO:0006915	0.0106569	0.000194009	MAP2K7;AURKA;AXIN1;BCL2L11;BUB1B;NME6;TNFRSF6B;AVP;IFNG;JUN;S100A9;LGALS1;BCL2;RARB;IRF1;XBP1;IGFBP3;ERCC2;NR4A1;PAX3;GADD45A;MAPK1;AHR;TGFBR2;NSG1;MAP2K6;DAPK1;CASP9;MEF2A;PRKCE;MECOM;PPARD;MEF2C;EP300;BNIP3;TRAF1;TRAF3;PAK1;PAK2;STK3;TBX2;ESPL1;MEF2D;SIX1;MAPK14;SHC4;DPP8;PEG10;PCSK9;KAT5;LHX4;CIDEC;ITCH;BBC3;DLC1;TRAIP;NLRP1;PEG3;TP63;NEK6;NGB;DIABLO;LHX3;TAOK2;FAF1;CASP6;PRUNE2	Apoptotic Process	67	555	38.8041	1.72662	1.97237
GO:0007565	0.0109219	0.000199706	AGT;FOS;OXT;FSHB;AMBP;CRH;RARA;BCL2;FOSL1;ITGA2;IGFBP5;FOSB;PAPPA;TEAD3;SPHK2;PRL	Female Pregnancy	16	76	5.31371	3.01108	1.9617
GO:0001501	0.0112359	0.000206345	SHOX2;IGF1;HEXB;COL1A2;GLI2;VDR;ETS2;HOXA10;HOXA11;HOXA13;HOXD12;HOXD13;PITX1;PTH1R;EN1;SOX4;TEAD4;WFIKKN2;TP63;HOXC10;TRPS1;VCAN	Skeletal System Development	22	124	8.66974	2.53756	1.94939
GO:0050731	0.0114791	0.000211728	FGF10;ABL1;AGT;GH1;VTN;TP53;IGF1;ITGB3;CSF3;HGF;LIF;VEGFA;CD36;IL15;MTOR;TNK2;PAK2	Positive Regulation Of Peptidyl-tyrosine Phosphorylation	17	84	5.87305	2.89458	1.94009
GO:0048863	0.0114574	0.000212242	LIF;HOXA7;MSX2;HMGA2;RUNX2;EZH2;MAPK14;SHC4;GATA6;CDX2;ELL3	Stem Cell Differentiation	11	41	2.86661	3.83729	1.94091
GO:0071456	0.0117378	0.000218373	KCNK3;FOXO3;FOS;MYC;TP53;BCL2;VEGFA;JUND;RORA;MPL;MTOR;E2F1;PRKCE;PPARD;BNIP3;ENDOG;RPTOR;GATA6;DNMT3A;EGLN1	Cellular Response To Hypoxia	20	108	7.55106	2.64863	1.93041
GO:0010875	0.0117712	0.000219935	ABCA1;APOA1;RXRA;CES1;CAV1;NR1H3;PTCH1;ABCA7	Positive Regulation Of Cholesterol Efflux	8	23	1.6081	4.97482	1.92918
GO:0031018	0.0121827	0.000230541	ONECUT2;RFX3;GIPR;SOX4;FOXA2;NEUROG3	Endocrine Pancreas Development	6	13	0.908924	6.60121	1.91426
GO:0030851	0.0122343	0.000230541	CBFA2T3;CSF3;SPI1;CEBPA;SP3;CEBPE	Granulocyte Differentiation	6	13	0.908924	6.60121	1.91242
GO:0003198	0.0122864	0.000230541	SNAI1;MSX2;RBPJ;SMAD4;HEYL;HEY2	Epithelial To Mesenchymal Transition Involved In Endocardial Cushion Formation	6	13	0.908924	6.60121	1.91058
GO:0038084	0.0121315	0.000230541	NRP2;VEGFA;FLT1;FLT4;FOXC1;VEGFB	Vascular Endothelial Growth Factor Signaling Pathway	6	13	0.908924	6.60121	1.91609
GO:0006953	0.0122238	0.000233272	F2;HP;ASS1;SERPINA1;APCS;FN1;ORM1;TFRC;SERPINF2;CEBPB	Acute-phase Response	10	35	2.4471	4.08646	1.91279
GO:0050680	0.0121265	0.000233352	MEN1;HPN;RB1;DRD2;ATF2;MCC;PAX6;ISL1;CDK6;TGFBR3;PPARD;STK3;RUNX3	Negative Regulation Of Epithelial Cell Proliferation	13	55	3.84545	3.38062	1.91626
GO:0032868	0.0121771	0.000233352	VGF;EGR2;EGR1;GAL;PCK1;MTOR;KCNQ1;MAX;GHRHR;PPARA;MAPK14;TSC1;KHK	Response To Insulin	13	55	3.84545	3.38062	1.91446
GO:0048010	0.0123554	0.000239728	FGF10;VEGFA;FLT1;FLT4;PTK2;FOXC1;PAK2;MAPK14;VEGFB	Vascular Endothelial Growth Factor Receptor Signaling Pathway	9	29	2.0276	4.43874	1.90814
GO:0006306	0.0124064	0.000239728	EOMES;FOS;PAX6;CTCF;EZH2;GATAD2A;EHMT2;MTRR;DNMT3A	Dna Methylation	9	29	2.0276	4.43874	1.90635
GO:0033138	0.0126176	0.000245824	AXIN1;SPRY2;AVP;TFRC;APP;CSF3;BCL2;LIF;VEGFA;SNCA;WNT3A;CAV1;PAK1;RPTOR;AKAP9;SMYD3;TERF2IP	Positive Regulation Of Peptidyl-serine Phosphorylation	17	85	5.94297	2.86052	1.89902
GO:0090190	0.0125706	0.000247918	AGT;HOXB7;VEGFA;PAX8;SIX1;LGR4;SIX4	Positive Regulation Of Branching Involved In Ureteric Bud Morphogenesis	7	18	1.25851	5.56213	1.90065
GO:0043011	0.0126732	0.000247918	SPI1;TGFBR2;RELB;RBPJ;IRF4;DCSTAMP;BATF3	Myeloid Dendritic Cell Differentiation	7	18	1.25851	5.56213	1.89711
GO:0045945	0.0126217	0.000247918	MTOR;CEBPA;ZNF143;RPTOR;BRF1;CHD8;BAZ1B	Positive Regulation Of Transcription By Rna Polymerase Iii	7	18	1.25851	5.56213	1.89888
GO:0032092	0.0128794	0.000255039	MEN1;VTN;APP;CSF3;IDE;WNT3A;CAV1;EP300;TIAM1;STK3;PIN1;HFE;CTHRC1;TCF7L2;PLXND1	Positive Regulation Of Protein Binding	15	70	4.89421	3.06485	1.8901
GO:0060548	0.0128277	0.000255039	NPC1;WNT11;ITGB3;FGF2;HSPA1A;DRD2;NCK1;LRPAP1;SOX4;BNIP3;SMAD4;TEAD2;NPAS2;RAD18;CCN3	Negative Regulation Of Cell Death	15	70	4.89421	3.06485	1.89185
GO:0051006	0.0133896	0.000270487	APOH;APOA4;NR1H3;APOA5;APOA1	Positive Regulation Of Lipoprotein Lipase Activity	5	9	0.629255	7.9459	1.87323
GO:0010887	0.0134963	0.000270487	ABCA1;CES1;PPARA;NR1H3;PPARD	Negative Regulation Of Cholesterol Storage	5	9	0.629255	7.9459	1.86978
GO:2000650	0.0132846	0.000270487	NEDD4;PRKCE;CAMK2D;PCSK9;HECW2	Negative Regulation Of Sodium Ion Transmembrane Transporter Activity	5	9	0.629255	7.9459	1.87665
GO:0071559	0.0133369	0.000270487	MEN1;ROCK1;SMAD4;RUNX3;ZFHX3	Response To Transforming Growth Factor Beta	5	9	0.629255	7.9459	1.87494
GO:0010863	0.0135503	0.000270487	FGF2;PDGFRB;PDGFRA;FLT1;ABL2	Positive Regulation Of Phospholipase C Activity	5	9	0.629255	7.9459	1.86805
GO:0048743	0.0134428	0.000270487	SHOX2;BCL2;MYOG;MYF6;MYOD1	Positive Regulation Of Skeletal Muscle Fiber Development	5	9	0.629255	7.9459	1.87151
GO:0010467	0.0133914	0.000273731	CHD2;NPC1;HOXA3;EOMES;EGR2;ENPP1;DDIT3;NKX2-1;KCNQ1;SOX4;GRB10;RUNX2;SIX1;ZIC1;GATA6;TCF12	Gene Expression	16	78	5.45355	2.93387	1.87317
GO:0045666	0.0133393	0.000273731	SOCS2;RARA;TCF4;GATA2;ZEB1;BCL6;NKX2-5;MEF2C;REST;NEUROD2;NCOA1;SIN3A;TCF12;HEYL;GPRC5B;NEUROG3	Positive Regulation Of Neuron Differentiation	16	78	5.45355	2.93387	1.87487
GO:0042981	0.013803	0.000284349	BCL2L11;ALX3;ZBTB7A;TP53;LGALS1;RARA;EGR1;BCL3;TGM2;NF2;STAT1;DAPK1;PAX8;TRAF2;TRAF3;SKP2;ATM;WRN;TNFAIP8L2;KAT5;NLRP1;EPC1;ING3;MALT1;IKZF3;ALK;CIDEC;DAXX;ABL1;AGT	Regulation Of Apoptotic Process	30	197	13.7737	2.17806	1.86003
GO:0010468	0.0142867	0.000295452	TP73;MYC;IGF1;APP;CYP1A2;BCL2;TFEB;AHR;TGFBR2;CCN3;CDK6;POU5F1;PIN1;SHC4;TSKU;PROX1;PEG3;FOXP1;NANOG;DAXX;AFF1;CHD8;PRDM5;ZFP64;YBX1;REST;IGF2BP2;IGF2BP3;CDK2;AFF4;ZNF451;IGF2BP1;ZNF462	Regulation Of Gene Expression	33	225	15.7314	2.09772	1.84507
GO:0048844	0.0148162	0.000307587	WNT11;LDLR;APOB;VEGFA;HOXA13;HOXA1;FOXC1;ZMIZ1	Artery Morphogenesis	8	24	1.67801	4.76754	1.82926
GO:0043392	0.0153103	0.000319067	JUN;HMGA2;E2F1;TFAP4;WFIKKN2;HDAC2;ZNF462;RSF1;LEF1	Negative Regulation Of Dna Binding	9	30	2.09752	4.29079	1.81502
GO:0018107	0.0154786	0.000323809	TNKS;BCL2;ATF2;PRKCA;CAD;MAPK1;TGFBR2;MTOR;MAPK8;CAMK2D;LMTK2;MYLK2;CDC42BPA;ROCK1	Peptidyl-threonine Phosphorylation	14	64	4.4747	3.1287	1.81027
GO:0001658	0.0159352	0.000334634	MYC;FGF2;GLI3;BCL2;WT1;HOXA11;PBX1;PAX8;SMAD4;PTCH1;SIX1	Branching Involved In Ureteric Bud Morphogenesis	11	43	3.00644	3.65881	1.79764
GO:0034097	0.0158748	0.000334634	FOS;RARA;BCL2;SRF;FOSL1;PML;STAT1;OSMR;RELB;RELA;REL	Response To Cytokine	11	43	3.00644	3.65881	1.79929
GO:0032332	0.0173137	0.000366346	GLI3;POR;HOXA11;SOX5;SOX6;SMAD3;RUNX2	Positive Regulation Of Chondrocyte Differentiation	7	19	1.32843	5.26939	1.76161
GO:0035329	0.0172486	0.000366346	TEAD1;STK3;TEAD4;TEAD2;TEAD3;WWTR1;LATS2	Hippo Signaling	7	19	1.32843	5.26939	1.76325
GO:0034375	0.0174223	0.000376991	APOM;APOA1;APOA2;APOC3;APOA4;LIPG	High-density Lipoprotein Particle Remodeling	6	14	0.978842	6.1297	1.75889
GO:0002021	0.0176833	0.000376991	VGF;SLC12A3;MAPK14;SLC25A25;TBL1XR1;PPARGC1A	Response To Dietary Excess	6	14	0.978842	6.1297	1.75244
GO:0045651	0.0173582	0.000376991	RB1;LIF;PRKCA;HSF1;ID2;TRIB1	Positive Regulation Of Macrophage Differentiation	6	14	0.978842	6.1297	1.76049
GO:0062009	0.0172947	0.000376991	WNT11;TGFBR2;WNT3A;TGFBR3;SMAD4;LEF1	Secondary Palate Development	6	14	0.978842	6.1297	1.76209
GO:0021542	0.0174868	0.000376991	MDK;CDK6;EMX2;LMX1A;PROX1;LEF1	Dentate Gyrus Development	6	14	0.978842	6.1297	1.75729
GO:0006349	0.0175518	0.000376991	DIRAS3;BRCA1;CTCF;KCNQ1;PRMT7;DNMT3A	Regulation Of Gene Expression By Genomic Imprinting	6	14	0.978842	6.1297	1.75568
GO:0003222	0.0176173	0.000376991	NKX2-5;NRG1;RBPJ;MED1;HEY2;HEG1	Ventricular Trabecula Myocardium Morphogenesis	6	14	0.978842	6.1297	1.75406
GO:0045595	0.0175397	0.000383734	FADS1;TFAP2A;NANOG;LIF;CEBPB;RUNX1;RUNX3;APC;BCL6;RUNX2	Regulation Of Cell Differentiation	10	37	2.58694	3.86557	1.75598
GO:0001932	0.0189112	0.000415248	SOCS1;APOA1;FN1;FER;STAT2;PTK2;RAD51;PIN1;RIT2;SMPD3;IGF1	Regulation Of Protein Phosphorylation	11	44	3.07636	3.57566	1.72328
GO:0033574	0.0190083	0.000418899	AVP;THBS1;HOXA10;HOXA9;HOXA11;HOXA13;HOXD13;HSF1;FOXP1	Response To Testosterone	9	31	2.16743	4.15237	1.72106
GO:2000352	0.0189397	0.000418899	ABL1;FGA;FGB;FGG;SCG2;GATA2;TEK;NFE2L2;ANGPTL4	Negative Regulation Of Endothelial Cell Apoptotic Process	9	31	2.16743	4.15237	1.72263
GO:0046854	0.0189545	0.00042074	PIK3CB;IP6K1;IP6K2;SOCS1;IP6K3;PIP4K2C;SOCS5;PIK3R2;CISH;PIK3R3;SOCS3;SOCS2	Phosphatidylinositol Phosphate Biosynthetic Process	12	51	3.56578	3.36532	1.72229
GO:0071549	0.0188651	0.000421769	ASS1;ARG1;IGF1R;CASP9;TFAP4;SMYD3;ERRFI1;PCK1	Cellular Response To Dexamethasone Stimulus	8	25	1.74793	4.57684	1.72434
GO:0032967	0.0189327	0.000421769	F2;VIM;SERPINF2;PDGFRB;ITGA2;RUNX1;HDAC2;CREB3L1	Positive Regulation Of Collagen Biosynthetic Process	8	25	1.74793	4.57684	1.72279
GO:0006469	0.0201758	0.000452682	ITGB1BP1;RB1;FABP4;EPHB2;NF2;SNCA;PAK2;TAF7;SMCR8;TRIB2;TRIB1;WWTR1;SMYD3;PRKAG2	Negative Regulation Of Protein Kinase Activity	14	66	4.61454	3.03389	1.69517
GO:0055005	0.0201641	0.00046691	NKX2-5;MEF2A;PROX1	Ventricular Cardiac Myofibril Assembly	3	3	0.209752	14.3026	1.69542
GO:1990144	0.0198223	0.00046691	TP53;ATF2;BNIP3	Intrinsic Apoptotic Signaling Pathway In Response To Hypoxia	3	3	0.209752	14.3026	1.70285
GO:0110024	0.0198897	0.00046691	MEIS2;ATF2;GATA6	Positive Regulation Of Cardiac Muscle Myoblast Proliferation	3	3	0.209752	14.3026	1.70137
GO:0071930	0.020026	0.00046691	RB1;E2F1;E2F7	Negative Regulation Of Transcription Involved In G1/s Transition Of Mitotic Cell Cycle	3	3	0.209752	14.3026	1.69841
GO:0060745	0.0200948	0.00046691	VDR;MED1;CSMD1	Mammary Gland Branching Involved In Pregnancy	3	3	0.209752	14.3026	1.69692
GO:0097043	0.0199576	0.00046691	EP300;PBXIP1;LEF1	Histone H3-k56 Acetylation	3	3	0.209752	14.3026	1.69989
GO:0035284	0.0203749	0.00046691	HOXA2;EGR2;MAFB	Brain Segmentation	3	3	0.209752	14.3026	1.69091
GO:0006990	0.0205901	0.00046691	CREB3;XBP1;EP300	Positive Regulation Of Transcription From Rna Polymerase Ii Promoter Involved In Unfolded Protein Response	3	3	0.209752	14.3026	1.68634
GO:0048807	0.0202338	0.00046691	FGF10;RBP4;TP63	Female Genitalia Morphogenesis	3	3	0.209752	14.3026	1.69392
GO:0038091	0.0203041	0.00046691	PDGFRB;VEGFA;PDGFRA	Positive Regulation Of Cell Proliferation By Vegf-activated Platelet Derived Growth Factor Receptor Signaling Pathway	3	3	0.209752	14.3026	1.69242
GO:0030910	0.0204461	0.00046691	SIX1;PROX1;SIX4	Olfactory Placode Formation	3	3	0.209752	14.3026	1.68939
GO:0021775	0.0205178	0.00046691	GLI2;GLI3;SUFU	Smoothened Signaling Pathway Involved In Ventral Spinal Cord Interneuron Specification	3	3	0.209752	14.3026	1.68787
GO:0000432	0.0207361	0.00046691	USF1;USF2;FOXA2	Positive Regulation Of Transcription From Rna Polymerase Ii Promoter By Glucose	3	3	0.209752	14.3026	1.68327
GO:0002034	0.0206628	0.00046691	AGT;SERPINF2;AGTR1	Maintenance Of Blood Vessel Diameter Homeostasis By Renin-angiotensin	3	3	0.209752	14.3026	1.68481
GO:0051567	0.0200692	0.000477533	SETDB2;PRDM5;SETDB1;EHMT2	Histone H3-k9 Methylation	4	6	0.419504	9.53508	1.69747
GO:0003309	0.0202048	0.000477533	MEN1;PAX6;GATA6;ONECUT1	Type B Pancreatic Cell Differentiation	4	6	0.419504	9.53508	1.69455
GO:0042693	0.0201368	0.000477533	FGF10;MYOD1;MYOG;MYF6	Muscle Cell Fate Commitment	4	6	0.419504	9.53508	1.69601
GO:0060510	0.0199354	0.000477533	NFIB;FGF10;NKX2-1;GATA6	Type Ii Pneumocyte Differentiation	4	6	0.419504	9.53508	1.70038
GO:0051891	0.0200021	0.000477533	GATA4;NKX2-5;GATA6;TBX5	Positive Regulation Of Cardioblast Differentiation	4	6	0.419504	9.53508	1.69893
GO:0061419	0.0198692	0.000477533	TP53;VEGFA;RBPJ;NFE2L2	Positive Regulation Of Transcription From Rna Polymerase Ii Promoter In Response To Hypoxia	4	6	0.419504	9.53508	1.70182
GO:0030316	0.0200445	0.000484947	MITF;FOS;TFRC;TF;CREB1;JUNB;IREB2;MAPK14;DCSTAMP;FOXP1	Osteoclast Differentiation	10	38	2.65686	3.76385	1.69801
GO:0071392	0.0199785	0.000484947	BCL2L11;IGF1R;MYOD1;MYOG;ITGA2;MSX2;NRIP1;HSF1;ESR2;KAT5	Cellular Response To Estradiol Stimulus	10	38	2.65686	3.76385	1.69944
GO:0006289	0.0201108	0.000484947	TP53;ERCC1;ERCC2;GTF2H1;RPA3;BRCA2;XPC;DDB2;KAT5;FANCC	Nucleotide-excision Repair	10	38	2.65686	3.76385	1.69657
GO:0071560	0.0199831	0.000486653	ABL1;ARG1;IGF1R;COL4A2;SOX5;SOX6;ZEB1;SMAD3;CAV1;MEF2C;PAK2;HDAC2;WWOX	Cellular Response To Transforming Growth Factor Beta Stimulus	13	59	4.12512	3.15143	1.69934
GO:0030903	0.0205903	0.000506372	NOTO;COBL;ID3;STIL;TEAD2	Notochord Development	5	10	0.699173	7.15131	1.68634
GO:2000347	0.0204574	0.000506372	HPN;XBP1;MDK;WNT3A;MED1	Positive Regulation Of Hepatocyte Proliferation	5	10	0.699173	7.15131	1.68915
GO:0060272	0.0205236	0.000506372	HOXC11;SHOX2;HOXA11;HYAL1;OSR2	Embryonic Skeletal Joint Morphogenesis	5	10	0.699173	7.15131	1.68775
GO:0010225	0.0206573	0.000506372	BCL3;YY1;BRCA2;WRN;DCUN1D3	Response To Uv-c	5	10	0.699173	7.15131	1.68493
GO:0001759	0.0207249	0.000506372	FGF10;HOXC11;FGF2;HOXA11;SIX1	Organ Induction	5	10	0.699173	7.15131	1.68351
GO:0001678	0.0211842	0.000526053	PIK3R2;NGFR;NR1D1;FOXA3;CARTPT;NR1H4;PPARGC1A	Cellular Glucose Homeostasis	7	20	1.39835	5.00592	1.67399
GO:0030301	0.0209818	0.000526053	NPC1;LDLR;APOA1;APOB;CD36;CAV1;APOA2	Cholesterol Transport	7	20	1.39835	5.00592	1.67816
GO:0021772	0.0210488	0.000526053	EOMES;LHX2;ID2;ZIC1;RPGRIP1L;TTC8;AGTPBP1	Olfactory Bulb Development	7	20	1.39835	5.00592	1.67677
GO:0007492	0.0211163	0.000526053	HOXC11;LAMC1;GATA4;NKX2-1;SMAD3;MIXL1;ONECUT1	Endoderm Development	7	20	1.39835	5.00592	1.67538
GO:0070373	0.0211524	0.000532019	ITGB1BP1;SPRY2;ABL1;LIF;ATF3;EPHB2;EPHA4;SMAD4;PIN1;SPRED2;DUSP26;SPRY4;ERRFI1;WNK2	Negative Regulation Of Erk1 And Erk2 Cascade	14	67	4.68446	2.98861	1.67464
GO:0008306	0.0215231	0.000543062	ABL1;AGT;SRF;DRD2;NPTX2;NEUROD2;TSC1;NRGN;SHANK2	Associative Learning	9	32	2.23735	4.02261	1.66709
GO:0046718	0.0220058	0.000556998	WWP2;NPC1;LDLR;AVP;TFRC;ITGB3;INSR;HSPA1A;NCAM1;IDE;ITGA2;ITGB5;AGTR1;TYRO3;NECTIN2;ITCH;WWP1;UVRAG	Viral Entry Into Host Cell	18	99	6.92181	2.60048	1.65746
GO:0045879	0.0223739	0.000568101	RB1;GLI3;PTCH1;RUNX2;HHIP;IFT172;SUFU;BTRC	Negative Regulation Of Smoothened Signaling Pathway	8	26	1.81785	4.40081	1.65026
GO:0000083	0.023053	0.000587184	BACH1;BRD4;E2F6;E2F1;E2F4;CDK14	Regulation Of Transcription Involved In G1/s Transition Of Mitotic Cell Cycle	6	15	1.04876	5.72105	1.63727
GO:0051216	0.0239512	0.000611977	HOXA3;HOXC4;ESRRA;SOX5;SOX6;ZEB1;PITX1;HYAL1;SMAD1;CREB3L2;BMP8A;SATB2	Cartilage Development	12	53	3.70561	3.23833	1.62067
GO:0048144	0.027148	0.000695824	FGF10;ECD;AGT;TP53;NGFR;LIF;CKS1B;CAV1;PDGFC	Fibroblast Proliferation	9	33	2.30727	3.90072	1.56626
GO:0042472	0.0283853	0.000732071	SPRY2;TFAP2A;GATA2;EPHB2;KCNQ1;WNT3A;PAX8;SIX1;ZIC1;SIX4;MYO15A;MAFB	Inner Ear Morphogenesis	12	54	3.77553	3.17836	1.54691
GO:0002931	0.0284735	0.000732071	MLYCD;TP53;UCHL1;BCL2;EGR1;PIK3CB;MAP2K6;RCAN1;CASP9;CAV1;MEF2C;REST	Response To Ischemia	12	54	3.77553	3.17836	1.54556
GO:0031016	0.0284715	0.000736566	MEIS2;FGF10;ISL1;ACVR2B;PTF1A;PROX1;TCF7L2	Pancreas Development	7	21	1.46826	4.76754	1.54559
GO:0032869	0.0287675	0.00074882	PIK3R2;INSR;RB1;SP1;FBP1;FER;XBP1;ENPP1;USF1;PCK1;STAT1;GHRHR;PDE3B;PCSK9;ERRFI1;PKLR	Cellular Response To Insulin Stimulus	16	85	5.94297	2.69226	1.5411
GO:0034599	0.0286796	0.00074882	FOXO3;ABL1;HSPA1A;ATF2;ATF4;SNCA;ETV5;MAPK8;NFE2L1;NFE2L2;VRK2;FANCD2;BRF2;PPARGC1A;MSRA;FANCC	Cellular Response To Oxidative Stress	16	85	5.94297	2.69226	1.54243
GO:0030509	0.0288561	0.00074882	ABL1;ATF2;HIVEP1;EGR1;ACVR2A;TGFBR3;SMAD4;ACVR2B;RUNX2;SMAD1;HFE;SMPD3;LEF1;USP15;SMAD3;BMP8A	Bmp Signaling Pathway	16	85	5.94297	2.69226	1.53976
GO:0035116	0.0287468	0.00075287	ALX3;RARB;MSX2;PITX1;MED1;RPGRIP1L;OSR2;TP63	Embryonic Hindlimb Morphogenesis	8	27	1.88777	4.23781	1.54141
GO:0001568	0.0287078	0.000754142	COL1A2;PAX6;AHR;TGFBR2;MEF2C;CDX2;MAP3K3;TCF7L2;SPHK2;SPHK1	Blood Vessel Development	10	40	2.79669	3.57566	1.542
GO:0045786	0.0288596	0.000760432	MEN1;RB1;NR4A1;HOXD10;HOXC9;BRCA1;MAPK12;CDK6;RUNX3;RPS6KA2;CDT1	Negative Regulation Of Cell Cycle	11	47	3.28611	3.34742	1.53971
GO:0006606	0.0315973	0.000835094	E2F3;AGT;TP53;GLI3;ATF2;BCL3;PML;STAT3;PPP3R1;PPP3CA;STK3;MED1;SIX2;TNPO3;SPRN;NUP85;NUP88	Protein Import Into Nucleus	17	94	6.57222	2.58664	1.50035
GO:0043410	0.0327255	0.000867524	TP73;FGF10;IGF1;INSR;RET;FGF2;HGF;LIF;IGFBP3;FLT1;IGFBP6;SHC1;FLT4;SHC2;PRKCE;ROCK1;CARTPT;RIT2;TAOK2;ALK;IGF1R;DOK6;TEK	Positive Regulation Of Mapk Cascade	23	146	10.2079	2.25315	1.48511
GO:0048598	0.0323944	0.000869092	FGF2;FLT1;YBX1;ROCK1;MSX2	Embryonic Morphogenesis	5	11	0.76909	6.50119	1.48953
GO:0031639	0.0325883	0.000869092	FGA;FGB;FGG;APOH;F11	Plasminogen Activation	5	11	0.76909	6.50119	1.48694
GO:0071679	0.0322027	0.000869092	NFIB;NCAM1;VEGFA;EPHB2;PTCH1	Commissural Neuron Axon Guidance	5	11	0.76909	6.50119	1.49211
GO:0045670	0.0324911	0.000869092	MITF;FSHB;ESRRA;CEBPB;MTOR	Regulation Of Osteoclast Differentiation	5	11	0.76909	6.50119	1.48824
GO:0070198	0.0322982	0.000869092	TNKS;ATR;PINX1;TNKS2;TERF2IP	Protein Localization To Chromosome, Telomeric Region	5	11	0.76909	6.50119	1.49082
GO:1904385	0.0321077	0.000869092	AGT;IGF1R;HSF1;RELA;NFE2L2	Cellular Response To Angiotensin	5	11	0.76909	6.50119	1.49339
GO:0030299	0.0326862	0.000869092	LDLR;CD36;ABCG8;ABCG5;NPC1	Intestinal Cholesterol Absorption	5	11	0.76909	6.50119	1.48564
GO:0016055	0.0320676	0.000870568	FGF10;MITF;CDK14;TNKS;DRD2;MCC;CCNE1;APC;DDIT3;TLE1;TNKS2;BARX1;SENP2;CHD8;CELSR2;RNF146;WWOX;VAX2;TNIK;ZNRF3;FZD4;MACF1;BTRC;CSNK1G3	Wnt Signaling Pathway	24	155	10.8372	2.2146	1.49393
GO:2000811	0.0318758	0.000878086	BCL2;CAV1;TLE1;PTK2;PDK4;PIK3R3	Negative Regulation Of Anoikis	6	16	1.11868	5.36348	1.49654
GO:0030902	0.0322497	0.000878086	NFIB;GLI2;EN2;SMAD1;KDM2B;NEUROG3	Hindbrain Development	6	16	1.11868	5.36348	1.49147
GO:0051403	0.0319685	0.000878086	MAP2K7;AGT;MAPK1;MAPK8;MAP2K6;TAOK2	Stress-activated Mapk Cascade	6	16	1.11868	5.36348	1.49528
GO:0045780	0.0320617	0.000878086	FSHB;TFRC;TF;ITGB3;PRKCA;DCSTAMP	Positive Regulation Of Bone Resorption	6	16	1.11868	5.36348	1.49401
GO:0040037	0.0321554	0.000878086	THBS1;NGFR;FGF2;CREB3L1;SPRY2;SPRY4	Negative Regulation Of Fibroblast Growth Factor Receptor Signaling Pathway	6	16	1.11868	5.36348	1.49275
GO:0032212	0.031738	0.000881893	MAP2K7;TNKS;MAPK1;PRKCQ;ATM;ATR;PKIB;TNKS2;POT1	Positive Regulation Of Telomere Maintenance Via Telomerase	9	34	2.37719	3.78599	1.49842
GO:0030071	0.0318295	0.000881893	ARID1A;SMARCA4;CENPE;ARID2;PBRM1;DPF3;SMARCC1;NEK6;HECW2	Regulation Of Mitotic Metaphase/anaphase Transition	9	34	2.37719	3.78599	1.49717
GO:0051591	0.0316471	0.000881893	VGF;FOS;OXT;FOSL1;PKLR;SREBF1;STAT1;FOSB;GATA6	Response To Camp	9	34	2.37719	3.78599	1.49967
GO:0010634	0.0319215	0.000881893	FGF10;IFNG;JUN;ITGA2;PLCG1;TGFBR2;PRKCE;HYAL1;RREB1	Positive Regulation Of Epithelial Cell Migration	9	34	2.37719	3.78599	1.49592
GO:0042733	0.0328599	0.000918314	HOXC11;GLI3;HOXA11;HOXD12;HOXD13;GNA12;TBX2;SMAD4;GRHL2;OSR2;HDAC2	Embryonic Digit Morphogenesis	11	48	3.35603	3.27768	1.48333
GO:0006094	0.0330516	0.000928948	RBP4;FBP1;PC;ATF3;ATF4;GPD1;PCK1;PPARA;PPARGC1A;SLC25A13	Gluconeogenesis	10	41	2.86661	3.48844	1.48081
GO:0001756	0.0331457	0.000928948	TBX18;TP53;MYF6;SMAD3;RBPJ;EP300;FOXC1;ATM;LEF1;TBXT	Somitogenesis	10	41	2.86661	3.48844	1.47957
GO:0043010	0.0329579	0.000928948	MITF;WT1;PKNOX1;FOXC1;CACNA1C;VAX1;GRHL2;SLC25A25;TSKU;RAX	Camera-type Eye Development	10	41	2.86661	3.48844	1.48204
GO:0007219	0.0339696	0.000960175	ITGB1BP1;APP;AGXT;TGFBR2;CEBPA;CDK6;RBPJ;FOXC1;TBX2;SIX1;ZNF423;RITA1;NR1H4;TP63;HEYL;ONECUT1;HEY2;IFT172;DTX1	Notch Signaling Pathway	19	112	7.83073	2.42634	1.46891
GO:0016525	0.0343457	0.000973549	SPRY2;AGT;PRL;APOH;THBS1;COL4A2;ATF2;HOXA5;GADD45A;PML;TIE1;STAT1;TEK;FOXC1;PDE3B;ROCK1	Negative Regulation Of Angiogenesis	16	87	6.0828	2.63037	1.46413
GO:0009636	0.0344052	0.000977984	FOS;PDGFRB;BCL2;SRF;DRD2;ATF4;CES1;CPS1;AHR;RAD51;SCN9A;GATA6;DNMT3A;PON3	Response To Toxic Substance	14	71	4.96412	2.82024	1.46338
GO:0010506	0.0343089	0.000977984	PIK3R2;ABL1;DDIT3;ABL2;DAPK1;EP300;ATM;ROCK1;ITPR1;CISD2;PIP4K2C;SMCR8;UVRAG;RPTOR	Regulation Of Autophagy	14	71	4.96412	2.82024	1.46459
GO:0002052	0.0343896	0.000983031	FGF2;GLI3;DRD2;VEGFA;PAX6;OTP;ASPM;DISC1	Positive Regulation Of Neuroblast Proliferation	8	28	1.95768	4.08646	1.46357
GO:0010332	0.0342938	0.000983031	MEN1;MYC;TP53;BCL2;PML;BRCA2;DCUN1D3;FANCD2	Response To Gamma Radiation	8	28	1.95768	4.08646	1.46478
GO:0097421	0.0341985	0.000983031	AURKA;VTN;GLI1;GLI3;CEBPB;PTCH1;EZH2;SERPINA10	Liver Regeneration	8	28	1.95768	4.08646	1.46599

## Sheet: bm_disorder_film_unbiased
GOBP	fdr_q_value	p_value	genes	description	observed	total	expected	enrichment	log_q
GO:0045944	8.97881e-66	7.16928e-70	MEN1;SUPT5H;WWP2;ARNTL;NR5A2;CCN1;NFIB;E2F3;DVL2;ITGB1BP1;MEIS2;BACH1;CLOCK;FGF10;CRX;KLF4;FOXO3;CREB3;SMARCA5;KDM1A;DLX3;LMX1B;BRD4;MITF;LRP5;MAF;NR1I2;RPS6KA5;MED6;KLF7;NFAT5;ABLIM3;SOX30;NKX2-2;SPDEF;TNKS;NFATC1;ESRRB;ECD;EOMES;ONECUT2;FOS;MYC;CGA;TNF;RAF1;TP53;APP;JUN;RB1;PGR;DCN;HEXB;GLI1;MET;NFIC;SERPINF2;HOXC4;FGF2;HOXB5;POU2F2;HOXB7;CSF3;GLI2;GLI3;MYBL2;RARA;IRF1;EGR2;ERG;ESRRA;BMP4;HGF;D…	Positive Regulation Of Transcription By Rna Polymerase Ii	348	1139	122.168	2.84854	65.0468
GO:0006357	1.25981e-48	2.01183e-52	PDLIM1;FOXN3;BACH1;GSC2;FOXO3;CREB3;SMARCA5;KDM1A;TSC22D2;MAF;SUPT3H;TADA3;CREG1;FOS;TNF;JUN;ATF2;FOSL1;FOSL2;CREB1;JUNB;JUND;TAL1;CEBPB;XBP1;ATF1;ATF3;ATF4;ATF6;PAM;WT1;HOXC12;FOXN2;AHR;BRCA1;STAT3;RFX2;CEBPA;ZNF143;SMAD3;DR1;POU5F1;SP4;RBPJ;BPTF;NFATC2;CAMK2D;SNW1;NFYC;NFE2L1;BRD3;TAF7;TSC22D1;CEBPE;HLF;NFE2;NFIL3;ZNF423;BCL7A;ARID2;TAF2;PBRM1;ZBTB46;ZNF713;ZNF579;SP7;ARNTL2;DPF3;SMARCE1;SNF8;N…	Regulation Of Transcription By Rna Polymerase Ii	399	1617	173.438	2.30054	47.8997
GO:0000122	1.49966e-27	3.59229e-31	MEN1;SUPT5H;WWP2;BHLHE40;CUX2;MEIS2;BACH1;KLF11;PER2;KLF4;FOXO3;SNAI2;KDM1A;MSC;SHOX2;MITF;DEAF1;MAF;E2F6;KLF7;DKK1;SOX30;SPDEF;SNAI1;CBX7;EOMES;MBD3;MYC;TNF;IFNG;TP53;JUN;RB1;ENO1;NFIC;FBP1;GLI2;GLI3;NR2F6;BMP4;ETS2;ATF2;VEGFA;HIVEP1;CD36;JUND;CEBPB;SPI1;EGR1;NELFE;ATF3;ATF4;WT1;RXRA;NR1D1;ZBTB25;NR2F2;GADD45A;EDNRB;CCNE1;PAX6;CALR;POU1F1;KDM5A;CCND3;HOXC8;MSX2;SREBF1;ZEB1;CUX1;STAT3;ETV5;BCL6;E…	Negative Regulation Of Transcription By Rna Polymerase Ii	231	914	98.0346	2.35631	26.824
GO:0045893	4.13308e-24	1.32005e-27	PDLIM1;PSMD9;ARNTL;NR5A2;NFIB;PER2;AXIN1;CLOCK;KLF4;FOXO3;BRD4;MITF;CAND2;LRP5;TBX10;DEAF1;NR1I2;SUPT3H;TADA3;ZIC2;YEATS4;NFATC1;ESRRB;SNAI1;EOMES;MBD3;AGT;FOS;MYC;TNF;COL1A1;APOE;TF;TP53;JUN;INSR;RET;GLI1;FGF2;GLI2;GLI3;RARA;IRF1;EGR2;BMP4;ACTN1;ETS1;TCF4;CREB1;PPP3CB;TAL1;CEBPB;EGR1;ATF4;TFEB;WT1;RXRA;NR1D1;BCL3;MDK;NFYA;PAX3;NR2F2;PAX6;TEAD1;SHC1;KDM5A;HOXA11;AKT1;GTF2H1;RORA;ACTN2;AHR;BRCA1;S…	Positive Regulation Of Transcription, Dna-templated	182	682	73.1505	2.48802	23.3837
GO:0045892	4.69679e-20	1.87512e-23	MEN1;WWP2;ARNTL;FOXN3;BHLHE40;PER2;FOXP2;CLOCK;KLF4;KDM1A;DEAF1;NR1I2;RPS6KA5;CREG1;ZIC2;MBD3;TNF;IFNG;TP53;JUN;RB1;ENO1;GLI3;RARA;IRF1;BMP4;POU2F1;FABP4;SPI1;WT1;NR1D1;BCL3;MYF6;NR2F2;CALR;SHC1;MSX2;SOX6;AHR;ZEB1;BRCA1;BCL6;ELK3;NKX2-1;LIMS1;RFX3;CENPF;CTCF;CEBPA;CDKN1C;ASCL1;HMGA2;NKX2-5;ATXN1;HDAC4;CTBP2;PITX1;FOXK1;RELB;NRG1;ID2;SP3;PAX2;MECOM;RELA;TLE1;ZNF91;RBPJ;CBX3;MTA1;IKZF1;NAB1;SNW1;RU…	Negative Regulation Of Transcription, Dna-templated	150	555	59.5286	2.5198	19.3282
GO:0006468	8.04604e-14	3.8547e-17	STK25;CHEK1;IRAK2;HUS1;ROCK2;RPS6KA5;RAF1;ERBB2;APP;INSR;RET;RARA;BCR;ERG;MYOD1;CREB1;PPP3CB;PRKCA;IGFBP3;CDK11B;PRKACB;CCNE1;PAX6;MARK3;MAPK1;PRKAR1B;AKT1;TGFBR2;PRKCI;MTOR;MAPK8;CLK2;STK19;NEK4;DAPK1;MAPK10;PRKAG1;SRPK2;CDK6;PRKCE;MAP2K1;ACVR1;RNASEL;MAP4K2;MERTK;STK3;MAP3K1;PRKG2;CLN3;PTK7;ATM;SQSTM1;CAMK2B;CAMK2D;RUNX3;PRKG1;GAS6;TAF13;TAF7;CAMK4;OBSCN;CDC42BPA;MAST2;TAF2;NEK5;KSR2;TAOK1;STRA…	Protein Phosphorylation	124	489	52.4496	2.36418	13.0944
GO:0010628	5.11976e-11	2.86157e-14	CUX2;MUSK;KLF4;SPRY2;MITF;NOS1AP;ROCK2;MAF;NR1I2;TADA3;DKK1;NFAT5;NKX2-2;MYC;KRAS;LDLR;TNF;IFNG;FN1;APOB;TP53;APP;ITGB3;HPN;PGR;RET;HSPA1A;HSPA1B;BMP4;F3;ETS1;ATF2;VEGFA;CD36;SPI1;EGR1;ATF3;ATF4;WT1;HOXA5;FGFR4;GATA2;PAX6;CALR;MAPK1;EPHB2;HOXD3;AKT1;BRCA1;STAT3;MTOR;NKX2-1;MAPK8;YAP1;LIMS1;CTCF;CEBPA;HMGA2;NKX2-5;PRKAG1;ACTA1;SRPK2;SMAD3;CDK6;ANK2;NRG1;ID2;MAP2K1;CAV1;RELA;TLE1;RBPJ;GABPA;ANK3;NR…	Positive Regulation Of Gene Expression	108	437	46.8721	2.30414	10.2908
GO:0006355	7.07739e-10	4.52085e-13	SUPT5H;ARNTL;NR5A2;BHLHE40;DVL2;BACH1;CLOCK;CRX;SMARCA5;FADS1;LMX1B;MSC;MITF;PTP4A3;NR1I2;SUPT3H;TADA3;RPS6KA5;YEATS4;ESRRB;TP53;INSR;RB1;HOXB7;ESRRA;ATF2;CEBPB;SPI1;ATF4;TFEB;WT1;CDK11B;NFYA;POLR2A;CALR;POU1F1;RORA;SOX6;AHR;STAT3;GATA4;NKX2-1;RFX3;NR2C2;CEBPA;HMGA2;CKS1B;ESRRG;PPP2CA;YBX1;POU6F2;SSBP2;SMAD3;NFKB2;DR1;POU5F1;SP3;RELA;EFEMP1;BPTF;NFIA;NMI;KLF1;NFATC2;NAB1;ACVR2B;RUNX3;NFYC;ZNF268;…	Regulation Of Transcription, Dna-templated	119	520	55.7746	2.13359	9.15013
GO:0042632	1.52315e-09	1.09457e-12	NR5A2;NPC1;INSIG1;LRP5;SOAT2;APOM;LDLR;APOA1;APOE;APOA2;APOC2;APOC3;APOB;APOA4;FABP4;XBP1;NR1D1;FGFR4;CES1;RORA;SOAT1;CAV1;AKR1C1;SREBF2;NR1H3;TTC39B;APOA5;PCSK9;SCARB1;TSKU;NR1H4;ABCG8;LIMA1;HDAC9;PLA2G12B	Cholesterol Homeostasis	35	81	8.68796	4.02856	8.81726
GO:0009410	1.4111e-09	1.12671e-12	ACACB;NPC1;AGPAT2;FOXO3;TRAF3IP2;BCAR3;CBX7;SOD1;ASS1;FOS;MYC;TNF;COL1A1;APOA2;MAS1;ARG1;JUN;RET;THBS1;HSP90AB1;MMP2;BCL2;TOP1;DRD2;FOSL1;CREB1;IGFBP2;PAM;MDK;GAL;CALR;PTPRM;CPS1;ABCC1;AHR;SREBF1;TGFBR2;NNMT;HADHA;STAT1;GATA4;CENPF;CPT1A;MAP2K6;HMGCS2;ADAM17;GNA12;EMX2;RAD51;GRIN2A;NFATC2;ATR;PTCH1;KCNJ11;BAK1;DUSP6;RPTOR;TFAP2B;GATA6;USP47;ABCA3;ABCG8;CARD9;PARP4;FZD1;RAD54B;DNMT3A	Response To Xenobiotic Stimulus	67	231	24.7768	2.70414	8.85044
GO:0030522	6.91694e-09	6.07524e-12	NR5A2;NR1I2;ESRRB;NR2F6;ESRRA;NR1D1;NR4A1;NR2F2;ARNT;RORA;AHR;SREBF1;STAT3;NR2C2;RORC;NR1H3;NR5A1;HNF4G;NR1I3;DCBLD2;NR1H4	Intracellular Receptor Signaling Pathway	21	34	3.6468	5.75847	8.16009
GO:0006366	1.40978e-07	1.35079e-10	WWP2;KLF4;DEAF1;MAF;SUPT3H;NFAT5;ABLIM3;SPDEF;FOS;RB1;NFIC;FGF2;IRF1;BMP4;MYOD1;JUND;CEBPB;XBP1;ATF4;NR4A1;TCEA1;NFYA;GATA2;POLR2A;PAX6;HOXA13;GTF2H1;SOX5;BCL6;GTF2A2;NKX2-5;FOXA3;PKNOX1;POLR2F;NKX3-2;PAX5;EP300;NR5A1;NMI;NFATC2;SQSTM1;GTF2H3;TAF13;TAF7;TSC22D1;NFIL3;PTF1A;GLIS3;NKX2-3;TFAP2B;RREB1;PROX1;NR1H4;TP63;GSX1;ELL3;GCM1;PHRF1;LEF1;NFE2L3;RPAP1	Transcription By Rna Polymerase Ii	61	222	23.8115	2.56179	6.85085
GO:0033344	1.69218e-07	1.75649e-10	NPC1;SOAT2;ABCA8;APOM;APOA1;APOE;APOA2;APOC1;APOC2;APOC3;APOB;APOA4;SOAT1;SCARB1;TSKU;ABCG8;APOA5	Cholesterol Efflux	17	26	2.78873	6.09597	6.77155
GO:0009952	5.77136e-07	6.45153e-10	GLI3;HOXB2;NR2F2;ACVR2A;HOXD10;HOXD3;HOXA10;HOXA11;HOXC8;MSX2;PBX1;EMX2;BPTF;ACVR2B;PCSK5;ALX4;BARX1;HOXC10;HOXA5;HOXC4;BHLHE40;HOXB6;HEY2;HOXC6;HOXA3;HOXA6;HOXB7;LRP5;HOXC5;HOXA9;HOXC9;HOXB9;HOXB5	Anterior/posterior Pattern Specification	33	89	9.54604	3.45693	6.23872
GO:0001889	2.27799e-06	2.72835e-09	COBL;ZMPSTE24;ONECUT2;ASS1;ARG1;JUN;RARA;IGF2R;HGF;ATF2;XBP1;ACAT1;CEBPA;HMGCS2;SMAD3;PKD1;SP3;TGFBR3;RELA;ARID5B;MED1;PCSK9;PROX1;JARID2;GATA6;ONECUT1;MET	Liver Development	27	67	7.18634	3.75713	5.64245
GO:0048856	2.14736e-06	2.74336e-09	NR2C2;NR2F6;RXRG;PAX6;SPARC;TFAP2B;RXRA;EYA1;HNF4G;HOXD11;HOXA11;EGFL7;PAX2;ZEB1;PAX3;EYA2;PAX7;NR2F2;ATXN1;PAX5;EGFL8;PAX8	Anatomical Structure Development	22	47	5.04116	4.36407	5.66809
GO:0048704	4.33253e-06	5.88095e-09	HOXB5;HOXB7;HOXB2;PDGFRA;HOXB6;HOXA5;HOXD10;HOXD3;ZEB1;DLG1;SIX1;EYA1;ALX4;SATB2;HOXC9;HOXA9;HOXC4;ALX1;HOXA3;HOXB9	Embryonic Skeletal System Morphogenesis	20	41	4.39761	4.54792	5.36326
GO:1902895	4.69335e-06	6.74547e-09	KLF4;FOXO3;FOS;MYC;PRL;TNF;TP53;JUN;FGF2;ETS1;FOSL1;SPI1;EGR1;WT1;GATA2;TEAD1;SREBF1;STAT3;SMAD3;RELA;SREBF2	Positive Regulation Of Mirna Transcription	21	45	4.82665	4.35085	5.32852
GO:0030335	7.76308e-06	1.17773e-08	CCN1;SPRY2;SNAI2;ROCK2;SNAI1;F10;CGA;COL1A1;ITGB1;INSR;LAMB1;RET;THBS1;IGF1R;MMP2;PDGFRB;HSPA5;F3;HGF;VEGFA;PDGFRA;PRKCA;XBP1;MDK;APC;EPHB2;STAT3;MCAM;MMP14;EPHA4;CDH13;BCAR1;ADAM17;SMAD3;ROR2;CAV1;ACVR1;PTK2;TJP1;PPP3CA;STX4;TRIM32;ATM;LAMC2;ZNF268;SH3RF2;TWIST2;SYNE2;PIK3R3;ELP3;SPHK1;ONECUT1;LEF1;FZD4;PDGFD;PTP4A1;SEMA4G	Positive Regulation Of Cell Migration	57	224	24.026	2.37243	5.10997
GO:0010906	7.90439e-06	1.26228e-08	ACACB;ZMPSTE24;MLYCD;IGFBP3;IGFBP4;RORA;RORC;FOXK1;TFF3;PDK1;PDK2;PDK4;C1QTNF1;BCKDK	Regulation Of Glucose Metabolic Process	14	22	2.35969	5.93297	5.10213
GO:0042753	2.36286e-05	3.96199e-08	ARNTL;CLOCK;RORA;NKX2-1;RORC;ARNTL2;KAT5;BTRC;THRAP3	Positive Regulation Of Circadian Rhythm	9	10	1.07259	8.39092	4.62656
GO:0046777	2.22688e-05	4.08961e-08	EEF2K;STK25;MUSK;ERBB2;INSR;IGF1R;PDGFRB;PDGFRA;FGFR4;AKT1;FLT4;MTOR;CLK1;CLK2;DAPK1;EPHB4;EPHB1;EPHA4;PTK2;TYRO3;ATM;ATR;CAMK2B;CAMK2D;DDR2;TAOK1;VRK2;LMTK2;MYO3A;AURKB;TRPM7;PASK;MAP3K3;PRKD2;SIK2;MYLK2;PEAK1;NEK6;CDK12;EIF2AK4;TNIK;TAOK2;ALK;CAMK2A;WNK2;CAMK4	Protein Autophosphorylation	46	170	18.234	2.52276	4.6523
GO:0018105	2.3281e-05	4.08961e-08	ROCK2;TNKS;BCL2;TOP1;PRKCA;MARK3;MAPK1;AKT1;PCK1;TGFBR2;PRKCI;MTOR;MAPK8;CLK1;SRPK2;PKD1;PRKCE;ATM;ATR;CAMK2D;GAS6;BAK1;TTBK2;LMTK2;PINK1;PRKD2;WNK1;NEK6;CSNK1G1;CAMK2A;CSNK1G3;CAMK4;SGK3;RPS6KA5;CAMKV;VRK2;CAMK1D;TLK1;MYO3A;RPS6KA2;STK32C;AKT3;NEK7;MAST3;PBK;MAST2	Peptidyl-serine Phosphorylation	46	170	18.234	2.52276	4.633
GO:0007420	2.5112e-05	4.81227e-08	MEN1;EML1;NFIB;NDUFS4;BCL2L11;KDM4B;NKX2-2;UNC5C;ZIC2;EOMES;MBD3;APOD;GNAI3;EGR2;BCR;SYT1;PTPRG;ACAT1;SOX6;TGFBR2;NKX2-1;PPP3CC;RGS4;RGS7;BRCA2;RIDA;ATXN1;HMGCS2;HSPG2;ATP2B2;PTPN11;PPP3CA;BPTF;GRIN2A;ATM;PTCH1;WRN;MED1;ZIC1;DPYSL2;BAK1;UGP2;VAX1;SPATA5;PROX1;FOXJ1;SLC38A3;ARNT2;CA10;SPHK1;GRHL2;MEIS2;PAFAH1B2;PBX3;MEIS1;PBX4;PBX1;EMX2;CNTN5	Brain Development	59	244	26.1712	2.25439	4.60012
GO:0007275	4.94881e-05	9.87864e-08	EPHA4;INSR;EPHB1;PDGFRB;FLT4;MUSK;MST1R;FSTL5;CDH8;PDGFRA;EPHB4;ALK;IGF1R;RET;ERBB2;FGFR4;GREB1;DDR2;EPHA5;MERTK;FSTL4;ROR1;MET;LMTK2;ROR2;TYRO3;FSTL1;EPHB2	Multicellular Organism Development	28	82	8.79522	3.18355	4.3055
GO:0046889	7.85645e-05	1.63101e-07	APOE;CREB1;AKT1;MTOR;HSD17B13;RPTOR;ABHD6;ZBTB20;MLXIPL;APOA5;APOA4;APOA1	Positive Regulation Of Lipid Biosynthetic Process	12	19	2.03792	5.88836	4.10477
GO:0034384	0.000148116	3.19317e-07	APOM;LDLR;APOA1;APOE;APOA2;APOC2;SCARB1	High-density Lipoprotein Particle Clearance	7	7	0.750812	9.32324	3.8294
GO:0018108	0.000144765	3.23653e-07	MUSK;RPS6KA5;ERBB2;INSR;RET;MET;PDGFRB;BCR;PDGFRA;FGFR4;EPHB2;FLT4;ABL2;FRK;MAP2K6;EPHA5;EPHB4;EPHB1;EPHA4;ROR1;ROR2;MAP2K1;MST1R;PTK2;TYRO3;TNK2;EFEMP1;MERTK;DDR2;TTN;PBK;SCYL1;NEK1;PEAK1;BAZ1B;CLK2;CLK1	Peptidyl-tyrosine Phosphorylation	37	132	14.1582	2.61333	3.83934
GO:0070328	0.000191963	4.445e-07	APOA1;APOE;APOC2;APOC3;RORA;NR1H3;GCKR;APOA5;SCARB1;ANGPTL4;ABCG8;MLXIPL;APOA4;PLA2G12B	Triglyceride Homeostasis	14	27	2.89599	4.83427	3.71678
GO:0035914	0.000240552	5.76219e-07	EOMES;FOS;KRAS;RB1;EGR2;EGR1;ATF3;NR4A1;FOXN2;PAX5;MEF2D;HLF;VAX1;HIVEP3;MYLK2;MAFF;MYOG;MYF6;MYOD1	Skeletal Muscle Cell Differentiation	19	47	5.04116	3.76897	3.61879
GO:0140467	0.000241159	5.96929e-07	CREB3;MAF;FOS;JUN;FOSL1;JUNB;CEBPB;ATF4;CEBPA;CEBPE;NFE2;NFE2L3;MAFB	Integrated Stress Response Signaling	13	24	2.57421	5.05009	3.6177
GO:0006953	0.000238605	6.09657e-07	F2;HP;ASS1;SERPINA1;SERPINA3;APCS;FN1;ORM1;AHSG;SERPINF2;SAA2;CEBPB;ORM2;SAA4;ITIH4;TFR2	Acute-phase Response	16	35	3.75406	4.26205	3.62232
GO:0006338	0.000252527	6.65395e-07	SMARCA5;EOMES;MBD3;MYC;RB1;TOP1;PAX6;FOXA1;HDAC4;BPTF;CBX3;MTA1;HLTF;EZH2;BCL7A;ARID2;NFRKB;PBRM1;GATAD2A;GATAD1;DPF3;EZH1;SMARCE1;BCL7B;MTA3;TP63;SMARCAD1;CHRAC1;BAZ2B;BAZ1B;RUVBL2;ZBTB1;RAD54B;BRD3;JARID2;YEATS4;DR1;BRD4;SATB1;KDM5A;SATB2;KDM4B	Chromatin Remodeling	42	163	17.4832	2.40231	3.59769
GO:0001822	0.000297462	8.07546e-07	BCL2L11;TRAF3IP2;LRP4;ASS1;AGT;GLI2;BMP4;VEGFA;WT1;ARL3;SERPINF1;CENPF;RIDA;HMGCS2;CASP9;PKD1;PAX8;AP1B1;HYAL2;PTK7;ACVR2B;ARID5B;SNX17;SIX1;TIPARP;PCSK9;TFAP2B;TSC1;PROX1;PCSK5;ADAMTS1;PLXND1	Kidney Development	32	110	11.7985	2.71222	3.52657
GO:0008285	0.000297909	8.32548e-07	MEN1;ITGB1BP1;KLF11;KLF4;SPRY2;SPRY1;DDAH1;PLG;RAF1;HRG;TP53;APP;JUN;THBS1;HSPA1A;HSPA1B;RARA;IRF1;BMP4;DRD2;ETS1;MYOG;FOSL1;IGFBP3;WT1;IGFBP6;APC;AZGP1;POU1F1;NF2;MSX2;STAT3;CDKN2C;CTCF;CEBPA;RARRES1;LBX1;NUDT6;CDH13;CTBP2;SMAD3;CDK6;MAP2K1;TNFRSF9;ASPH;PTPRJ;NMI;ZNF268;CDK10;PTPRK;RPS6KA2;PTPN14;IGFBP7;BAK1;AGBL4;DAB2IP;KANK2;ARID2;SFRP4;PODN;PBRM1;DIS3L2;TFAP2B;TSC1;PROX1;E2F7;PINX1;DLC1;CGRRF…	Negative Regulation Of Cell Population Proliferation	77	376	40.3293	1.90928	3.52592
GO:0043065	0.000290436	8.34852e-07	DNM1L;CCN1;UNC13B;KLF11;BCL2L11;FOXO3;UNC5C;SPDEF;ATG7;SOD1;KNG1;TNF;HRG;TP53;JUN;ITGB1;MMP2;LGALS1;PDGFRB;HSPD1;RARB;IGF2R;BMP4;FOSL1;IGFBP3;ATF4;ATF6;HOXA5;TGM2;GAL;NR4A1;GADD45A;APC;BCL6;MAPK8;MAP2K6;DAPK1;CASP9;CASP6;FOXA1;GRIN2A;BNIP3;STK3;ATM;SQSTM1;IRF5;ARHGEF7;ZNF268;RPS6KA2;NCOA1;BAK1;DUSP6;ANO6;DAB2IP;SFRP4;CAMK1D;CTNNBL1;MAP3K5;AIFM2;FAF1;HTRA1	Positive Regulation Of Apoptotic Process	61	276	29.6034	2.06057	3.53695
GO:0030182	0.000298186	8.80939e-07	LMX1B;HSPA5;CEBPB;ATF4;PTPRD;HOXC8;RXRG;ASCL1;ATP2B2;MIB1;PCSK9;HOXD1;NGRN;EIF4ENIF1;FZD4;FZD1;DNMT3A;RUNX2;ASCL2;RUNX1;VAX1;BHLHE22;LMX1A;LHX8;LHX3;NEUROD4;LHX9;MET;LHX6;BHLHA15;LHX4;MAP2K1;NEUROD2;NEUROG3;RUNX3;GSX1;VAX2;EN2;ERBB2;OTP;EMX2	Neuron Differentiation	41	159	17.0542	2.40411	3.52551
GO:0045669	0.000295366	8.96192e-07	CCN1;LRP5;FGF2;GLI3;BMP4;HGF;JUND;CEBPB;ACVR2A;MSX2;FBN2;IL6ST;YAP1;CEBPA;ACVR1;PPP3CA;ACVR2B;RUNX2;DDR2;CTHRC1;WWTR1;TP63;FBXO5	Positive Regulation Of Osteoblast Differentiation	23	66	7.07908	3.24901	3.52964
GO:0007596	0.00033793	1.05232e-06	PAPSS2;F2;F10;PLG;SERPINC1;SERPINA1;KNG1;PROC;ITGB3;SERPING1;SERPIND1;PROS1;ANXA5;TFPI;F3;CD36;C4BPB;LMAN1;GNAQ;GNA12;GAS6;JMJD1C;ANO6;VKORC1;F12	Blood Coagulation	25	76	8.15167	3.06686	3.47117
GO:0009887	0.000395696	1.2638e-06	ABLIM1;CRX;SIX6;ONECUT2;DCN;PAX3;PAX6;EFNB2;FLI1;RELA;TLE1;EP300;PTCH1;GAMT;E2F4;TMEM176B;LHX4;LHX3;LAMB1;PBX1;LAMC1;LAMC2;ASXL2;PBX4;NTNG1;HSPG2;LAMA3;MEIS1;FGF2;CDX2;MEIS2;FGF10;MEGF9;CDX1;PBX3	Animal Organ Morphogenesis	35	128	13.7291	2.54932	3.40264
GO:0007623	0.000466462	1.52706e-06	BHLHE40;PER2;CLOCK;ASS1;TNF;TOP1;CREB1;JUND;DDC;SREBF1;NRIP1;ID2;EP300;ARNTL2;PROX1;TIMELESS;ATF5;THRAP3;NFIL3;ARNTL	Circadian Rhythm	20	54	5.79198	3.45305	3.33118
GO:0042060	0.000551743	1.8503e-06	FGF10;COL1A1;COL3A1;RAF1;ERBB2;ITGB3;FGF2;TPM1;PDGFRB;GLI3;PDGFRA;TGFBR2;ELK3;GATA4;YAP1;SMAD3;NRG1;PPP3CA;PTK7;EXT1;SCARB1;TSKU;FKBP10;DCBLD2;MAP3K5;EPB41L4B;MACF1	Wound Healing	27	88	9.43878	2.86054	3.25826
GO:0009954	0.000575948	1.97746e-06	LRP4;GLI1;GLI2;GLI3;HOXD10;HOXA10;HOXA11;PBX1;TP63;HOXC10;HOXB9;HOXC9;HOXA9	Proximal/distal Pattern Formation	13	26	2.78873	4.66162	3.23962
GO:0008203	0.000618499	2.17295e-06	NPC1;LRP5;SOAT2;LDLR;APOA1;APOE;APOC1;APOB;APP;CYP1A2;APOA4;CES1;SOAT1;STAR;CEBPA;SULT2A1;SCAP;SREBF2;NFE2L1;PCSK9;TSKU;LIMA1;APOA2	Cholesterol Metabolic Process	23	69	7.40086	3.10775	3.20866
GO:0006641	0.000634853	2.28109e-06	INSIG1;APOE;APOA2;APOC3;APOH;CYP2E1;TNXB;CPT1A;CAV1;PTPN11;APOA5;PCSK9;NKX2-3;APOC1	Triglyceride Metabolic Process	14	30	3.21776	4.35085	3.19733
GO:0060612	0.000621052	2.28109e-06	SH3PXD2B;LRP5;ATF2;XBP1;ACAT1;RORC;HMGCS2;ARID5B;SLC25A25;VPS13B;PUM2;EBF2;PPARGC1A;RASAL2	Adipose Tissue Development	14	30	3.21776	4.35085	3.20687
GO:0072089	0.000668551	2.50893e-06	NFIB;FGF10;HOXA3;SHOX2;TP53;FGF2;GLI3;RARB;PBX1;CDKN2C;YAP1;PRRX1;RBPJ;PTCH1;RUNX2;CEP120;TP63;ELL3;ZNRF3	Stem Cell Proliferation	19	51	5.4702	3.47336	3.17487
GO:0030878	0.000887359	3.40093e-06	FGF10;HOXA3;CGA;RAF1;HOXA5;MAPK1;HOXD3;NKX2-1;NKX2-5;SMAD3;MAP2K1;PAX8;SIX1	Thyroid Gland Development	13	27	2.89599	4.48897	3.0519
GO:0034644	0.000899119	3.51779e-06	KDM1A;MYC;TP53;ATF4;CDC25A;NEDD4;CASP9;EP300;ATR;PTPRK;BAK1;RHBDD1;DDB2;AURKB;USP47;PBK;EIF2AK4;RUVBL2;ZBTB1	Cellular Response To Uv	19	52	5.57746	3.40657	3.04618
GO:0007492	0.000928363	3.70633e-06	LAMC1;BMP4;GATA4;NKX2-1;SMAD3;BPTF;EXT1;KIF16B;MIXL1;EPB41L5;ONECUT1	Endoderm Development	11	20	2.14518	5.12778	3.03228
GO:0048536	0.000899778	3.7359e-06	FGF10;BCL2L11;TRAF3IP2;BCL2;BCL3;PBX1;NKX2-5;NKX3-2;ADAM17;NFKB2;NKX2-3;JARID2;RC3H2;BARX1;ONECUT1	Spleen Development	15	35	3.75406	3.99568	3.04586
GO:0030326	0.000917421	3.7359e-06	DKK1;HOXD10;HOXA10;HOXA11;FBN2;PBX1;PRRX1;DLX6;PTCH1;FRAS1;ACD;MBNL1;HOXC10;SALL4;LEF1	Embryonic Limb Morphogenesis	15	35	3.75406	3.99568	3.03743
GO:0033674	0.00089407	3.78359e-06	FGFR4;MUSK;EPHB1;EPHB2;ALK;MET;INSR;PDGFRA;MERTK;EPHB4;MST1R;TYRO3;RET;PDGFRB;EPHA5;FLT4;DDR2;ROR1;IGF1R;ROR2;LMTK2;ERBB2;EPHA4	Positive Regulation Of Kinase Activity	23	71	7.61538	3.02021	3.04863
GO:0042981	0.000900989	3.88481e-06	HIP1;TRAF5;BCL2L11;LRP5;ALX3;YEATS4;RAF1;TP53;CTSB;LGALS1;RARA;ACTN1;EGR1;BCL3;TGM2;CALR;AKT1;PRDX2;NF2;ACTN2;STAT1;DAPK1;BCAR1;PAX8;TRAF3;SKP2;ATM;WRN;IRF3;KAT5;AKT1S1;BCL2L13;ALX4;CARD9;EPC1;SDF2L1;MORF4L1;CCNL1;IKZF3;ALK;RUVBL2;PINK1;CIDEC;USP36;ANP32E;AGT	Regulation Of Apoptotic Process	46	197	21.13	2.177	3.04528
GO:0001934	0.00101016	4.43617e-06	CCN1;DVL2;MUSK;AXIN1;PLA2G6;ROCK2;F2;C3;KRAS;TNF;IFNG;ERBB2;APP;ITGB3;INSR;BMP4;ATF2;VEGFA;EDNRB;CD40;ACVR2A;CCND2;CCND3;AKT1;FLT4;ADAM17;PTK2;CLN3;SQSTM1;GAS6;ITLN1;PIK3R3;AURKB;RARRES2;PINK1;AKTIP;EIF2AK4;TNIK;FZD1;LIMCH1;FXR2;FGF2;HGF;VEGFB;FGF10	Positive Regulation Of Protein Phosphorylation	45	192	20.5937	2.18513	2.99561
GO:0007507	0.000992119	4.43617e-06	SH3PXD2B;DVL2;TRAF3IP2;MBD3;MB;COL3A1;RBP4;ERBB2;MMP2;GLI2;GLI3;PPP3CB;PAM;WT1;SHC1;TGFBR2;ECE1;RXRG;ASCL1;KCNQ1;CASP7;FGF12;PKD1;ID2;MAP2K1;PTPN11;EP300;AP1B1;AKAP13;ATM;ACVR2B;TFDP2;RPS6KA2;SMYD4;PCSK5;FOXJ1;MIXL1;POFUT1;TAB2;PLCE1;HDAC9;FN1;PDLIM1;ACVR1;LDB3	Heart Development	45	192	20.5937	2.18513	3.00344
GO:1990440	0.00097942	4.4576e-06	TP53;HSPA5;CEBPB;ATF3;ATF4;ATF6;CREB3L3;CREB3L1	Positive Regulation Of Transcription From Rna Polymerase Ii Promoter In Response To Endoplasmic Reticulum Stress	8	11	1.17985	6.78054	3.00903
GO:0034375	0.0010958	5.07477e-06	APOM;APOA1;APOE;APOA2;APOC1;APOC3;APOA4;PLTP;SCARB1	High-density Lipoprotein Particle Remodeling	9	14	1.50162	5.99351	2.96027
GO:0006958	0.00124722	5.87562e-06	C3;C5;C1QA;C1QB;C1QC;C9;C4BPA;SERPING1;CFI;C2;C8A;C8G;C1S;C4BPB	Complement Activation, Classical Pathway	14	32	3.43228	4.07892	2.90406
GO:0051091	0.00128143	6.13907e-06	TRAF5;DVL2;KDM1A;LRP5;ZIC2;TNF;APP;CSF3;ATF2;FOSL1;AKT1;FOXA1;HDAC4;SMAD3;PPP3CA;EP300;TP53BP1;TRIM32;STK3;ARID5B;PPP2R5B;NEUROD2;DDR2;ESR2;COPS5;PINK1;PRKD2;PPARGC1A;FZD4;FZD1	Positive Regulation Of Dna-binding Transcription Factor Activity	30	109	11.6912	2.56603	2.89231
GO:0051726	0.00157653	7.67873e-06	ARNTL;PER2;TADA3;CDK14;YEATS4;TP53;ITGB1;RB1;HSP90AB1;FGF2;IRF1;BCR;MYOG;NF2;BRCA1;STAT3;CDK8;MAP2K6;PKD1;CDK3;CDK6;DR1;MECOM;ATM;TFDP2;E2F2;ZNF268;RHEB;BAK1;DAB2IP;NFRKB;CABLES1;CDKL2;COPS5;KAT5;CDK15;EPC1;CDK12;DTL;MORF4L1;CCNL1;RUVBL2;BTRC;USP16;SKP2;JUN;JUND;GADD45A;TSC1;JUNB	Regulation Of Cell Cycle	50	226	24.2405	2.06266	2.8023
GO:0042789	0.00156	7.72276e-06	RARA;ATF2;CREB1;ATF4;RXRA;SREBF1;STAT3;NR1H3;HLTF;TAF13;TAF7;MED1;NCOA1;TAF2;TAF4B;ZBTB1	Mrna Transcription By Rna Polymerase Ii	16	41	4.39761	3.63834	2.80688
GO:0035556	0.0015742	7.91874e-06	MYO9A;SOCS2;SOCS3;DVL2;ITGB1BP1;TRAF3IP2;SH3BP5;ADCY3;ADCY9;SOCS5;RPS6KA5;ADCY5;NFATC1;ERBB2;SCG2;IGFBP5;SHC1;PRKAR2B;AKT1;RGS7;HMGA2;DAPK1;SRPK2;TGFBR3;MAP4K2;STK3;CBLB;SQSTM1;ARHGEF7;RPS6KA2;ITSN1;SHC4;APBB2;RIT2;MAP3K3;PINK1;PRKD2;SIK2;WNK1;SPHK1;PRKAG2;DCDC2;AKAP11;TNIK;TLK1;GRIP1;WNK2;MAP4K5;ASB3;DMRT1;NRG1;MAPK1;MAPK10;MARK3;PRKCI;MAST3;AKT3;PASK;DGKG;CAMK4;CHEK1;MAST2;HUNK;SIK3;MAPK8;STK32…	Intracellular Signal Transduction	73	372	39.9003	1.82956	2.80294
GO:0030154	0.00154984	7.91999e-06	SH3PXD2B;HIP1;SOCS3;ITGB1BP1;MUSK;CRX;FKBP6;ZIC2;RAF1;TCF4;SYT1;MDK;ARNT;AKT1;ZEB1;CENPF;NKX2-5;SRPK2;DLK1;FOXK1;HSPG2;NHLH1;MECOM;GNA12;SQSTM1;CAMK2B;ZNF268;SHB;CCDC85B;ZIC1;DUSP6;ZNF423;ABCB5;HERC4;COL13A1;SFRP4;PEG10;ARHGAP24;NGEF;SPATA5;GLIS1;PSMA8;TWIST2;PBXIP1;TCF12;RARRES2;BCL7B;SLC25A31;EPC1;PRMT7;ASF1B;FOXJ2;ZHX1;ADAM18;CLIC4;EYA2;FSTL5;CDX2;SMAD3;NR1H3;NR1D1;NKX2-1;NKX3-2;FGF10;RB1;FSTL…	Cell Differentiation	106	594	63.7117	1.66374	2.80971
GO:0035264	0.00155172	8.05348e-06	ZMPSTE24;COL3A1;TP53;RARA;RARB;HOXA5;MTOR;SP2;PTPN11;EP300;ATM;ARID5B;STIL;TARBP2;EXT1;GRHL2;SLC25A25;RBBP6;WWTR1;TNKS2;RC3H2;SMPD3;RASAL2;ATF5;CLIC4	Multicellular Organism Growth	25	84	9.00974	2.77477	2.80919
GO:0042730	0.00175798	9.26433e-06	F2;PLG;F12;FGA;FGB;FGG;HRG;SERPING1;PROS1;SERPINF2	Fibrinolysis	10	18	1.93066	5.17958	2.75499
GO:0120163	0.00178712	9.5606e-06	ARNTL;RB1;ATF4;NR1D1;IL15;MAP2K6;ADAM17;RBPJ;NR1H3;ACVR2B;RHEB;ZNF423;IP6K1;DOCK7;ABHD6;LGR4;HOXC10	Negative Regulation Of Cold-induced Thermogenesis	17	46	4.93391	3.44555	2.74785
GO:0001649	0.00186369	1.01191e-05	CCN1;SNAI2;SHOX2;SNAI1;COL1A1;GLI1;FGF2;GLI3;BMP4;VCAN;JUNB;IGFBP3;IGFBP5;AKT1;MSX2;FASN;HSD17B4;MAP2K6;HSPE1;RRAS2;RUNX2;FHL2;MEF2D;NR1I3;SP7;CREB3L1;CTHRC1;LGR4;WWTR1;WWOX;LEF1	Osteoblast Differentiation	31	117	12.5493	2.47026	2.72963
GO:0001938	0.001927	1.06167e-05	FGF10;LRG1;ANG;ARG1;ITGB3;JUN;FGF2;BMP4;SCG2;F3;VEGFA;PRKCA;NR4A1;ARNT;AKT1;FLT4;CDH13;RPTOR;PROX1;PRKD2;EGFL7;AKT3;VEGFB	Positive Regulation Of Endothelial Cell Proliferation	23	75	8.04441	2.85913	2.71512
GO:0043691	0.00200219	1.13507e-05	APOM;APOA1;APOE;APOA2;APOC2;APOC3;APOA4;CES1;SCARB1	Reverse Cholesterol Transport	9	15	1.60888	5.59395	2.69849
GO:0033173	0.00203079	1.13507e-05	NFATC1;PPP3CB;MTOR;PPP3CC;RCAN1;PPP3CA;NFATC3;NFAT5;NFATC2	Calcineurin-nfat Signaling Cascade	9	15	1.60888	5.59395	2.69233
GO:0033700	0.00208364	1.19788e-05	APOA1;APOE;APOA2;APOC1;APOC2;APOC3;APOA4;APOA5	Phospholipid Efflux	8	12	1.28711	6.21549	2.68118
GO:0045785	0.00210497	1.22694e-05	TNF;ERBB2;LAMB1;TPM1;LAMC1;NID1;VEGFA;PRKCA;MDK;TGM2;EPHA4;PPP3CA;HYAL1;STX4;PTPRJ;ATM;FRMD5;PRKD2;EPB41L4B	Positive Regulation Of Cell Adhesion	19	56	6.00649	3.16324	2.67676
GO:0030324	0.00223478	1.32045e-05	ADAMTS2;COL3A1;RBP4;ARG1;CYP1A2;GLI1;GLI2;GLI3;VEGFA;PDGFRA;SREBF1;NKX2-1;CEBPA;MMP14;RIDA;HMGCS2;SP3;EP300;ACVR2B;PROX1;ABCA3;LHX3;TIMELESS;FGF2	Lung Development	24	81	8.68796	2.76244	2.65077
GO:0090090	0.00236656	1.41722e-05	AXIN1;FOXO3;SNAI2;LRP4;DKK1;APOE;GLI1;GLI3;IGFBP2;EGR1;MDK;IGFBP4;MCC;IGFBP6;APC;NKX2-5;CAV1;STK3;G3BP1;DAB2IP;SFRP4;RBMS3;CTHRC1;PRICKLE1;WWTR1;TCF7L2;DKK3;LIMD1;ZNRF3;FZD1;RUVBL2;TLE1;FZD4	Negative Regulation Of Canonical Wnt Signaling Pathway	33	130	13.9436	2.36667	2.62588
GO:0001658	0.00259809	1.57661e-05	MYC;FGF2;GLI3;BCL2;BMP4;WT1;HOXA11;HOXD11;PBX1;PAX2;PAX8;DLG1;PTCH1;SIX1;EYA1;TMEM59L	Branching Involved In Ureteric Bud Morphogenesis	16	43	4.61213	3.46911	2.58535
GO:0032355	0.00279199	1.71657e-05	SOCS2;FGF10;MBD3;ASS1;AGT;GH1;COL1A1;APOB;PDGFRB;RARA;ESRRA;IGFBP2;PAM;NR2F2;CALR;STAT3;CASP9;FOXA1;STXBP1;PTCH1;EZH2;NCOR2;DNMT3A	Response To Estradiol	23	77	8.25893	2.78486	2.55409
GO:0043627	0.00327041	2.03682e-05	APOA2;MMP2;PDGFRB;GLI3;IGFBP2;GAL;HOXA10;HOXA11;CTNNA1;TGFBR2;BRCA1;MMP14;CAV1;EP300;RBBP5;ZNF366;GATA6;ASH2L	Response To Estrogen	18	53	5.68472	3.16638	2.4854
GO:0010875	0.00336944	2.12541e-05	ABCA8;APOA1;APOE;RXRA;CES1;PLTP;CAV1;LRP1;NR1H3;PTCH1;ABCA3	Positive Regulation Of Cholesterol Efflux	11	23	2.46695	4.45894	2.47244
GO:0010467	0.00338917	2.16491e-05	NPC1;HOXA3;DLX3;EOMES;APOE;EGR2;ENPP1;EDNRB;AKT1;NKX2-1;KCNQ1;HADHB;GRB10;RUNX2;SIX1;ZIC1;EXT1;SP7;GATA6;EXT2;TCF12;ANKH;RASAL2	Gene Expression	23	78	8.36619	2.74916	2.46991
GO:0048706	0.00342259	2.21359e-05	DEAF1;COL1A1;RBP4;HOXC6;ACVR2A;HOXA6;PBX1;NKX3-2;HOXC5;SP3;KIAA1217;PCSK5;HOXD1	Embryonic Skeletal System Development	13	31	3.32502	3.90975	2.46564
GO:0007169	0.00340974	2.2325e-05	ERBB2;PTPRG;SH2B3;EPHB2;EPHA5;ROR2;SHC4;DDR2;PDGFRB;FGFR4;ALK;ROR1;EPHA4;SHC1;MERTK;DOK6;BCAR1;FLT4;MUSK;TNK2;INSR;EPHB4;TYRO3;MET;EPHB1;PTK2;MST1R;FRK;IGF1R;RET;PDGFRA;LMTK2	Transmembrane Receptor Protein Tyrosine Kinase Signaling Pathway	32	127	13.6219	2.34916	2.46728
GO:0032922	0.00340255	2.25496e-05	ARNTL;BHLHE40;PER2;CLOCK;TOP1;DRD2;EGR1;ATF4;NR1D1;KDM5A;RORA;AHR;NRIP1;RORC;RELB;ID2;MTA1;ZPBP2;ARNTL2;LGR4;PPARGC1A	Circadian Regulation Of Gene Expression	21	68	7.2936	2.87924	2.4682
GO:0051897	0.00350038	2.34775e-05	HIP1;ITGB1BP1;SPRY2;F10;TNF;ITGB1;INSR;RET;THBS1;HSP90AB1;FGF2;CSF3;F3;IGFBP5;AKR1C2;NRG1;MST1R;PTK2;PTPRJ;STK3;GAS6;C1QTNF1;PINK1;LIN28A;TCF7L2;MFHAS1;IGF1R;MET	Positive Regulation Of Protein Kinase B Signaling	28	105	11.2622	2.4862	2.45588
GO:0018107	0.00426888	2.89728e-05	CHEK1;ROCK2;TNKS;BCL2;ATF2;PRKCA;MAPK1;AKT1;TGFBR2;MTOR;MAPK8;CLK1;ACVR1;CAMK2D;CDK10;LMTK2;PRKD2;MYLK2;WNK1;CDC42BPA	Peptidyl-threonine Phosphorylation	20	64	6.86456	2.91351	2.36969
GO:0007405	0.00435404	2.98984e-05	EML1;TP53;ITGB1;FGF2;GLI3;DRD2;PAX6;CTNNA1;ASCL1;VAX1;OTP;PROX1;NEUROD4;ACSL6	Neuroblast Proliferation	14	36	3.86132	3.62571	2.36111
GO:0006974	0.00433149	3.00894e-05	MEN1;CHEK1;BRD4;HUS1;MYC;TP53;BCL2;ATF2;BCL3;APC;MAPK1;BRCA1;BCL6;MTOR;YAP1;NEK4;BLM;CASP9;CBX1;CDK3;RAD51;TP53BP1;CBX3;ATM;NFATC2;ATR;WRN;IRF3;TRIP12;RBBP5;RIF1;MCM10;TAOK1;RBBP6;RPTOR;ZBTB38;DDB2;TANK;KAT5;USP47;UBE2E2;MACROD1;FOXP1;DTL;ASH2L;BAZ1B;TLK1;PARP4;TAOK2;TIMELESS;ZBTB1;USP16;AKTIP	Cellular Response To Dna Damage Stimulus	53	256	27.4583	1.9302	2.36336
GO:0090263	0.00442428	3.10873e-05	ARNTL;TNKS;RECK;COL1A1;FGF2;YAP1;PRDM15;SMAD3;CAV1;PTK7;SFRP4;ASPM;FRAT1;USP47;LGR4;TNKS2;WNK1;PLEKHA4;SMURF2;RNF146;TMEM9;WNK2;CSNK1G1;CSNK1G3;GPC5;PPM1B;FGF10	Positive Regulation Of Canonical Wnt Signaling Pathway	27	101	10.8331	2.49235	2.35416
GO:0001892	0.00439872	3.12589e-05	ESRRB;CEBPB;TFEB;GATA2;ARNT;CEBPA;PKD1;SP3;BPTF;MED1	Embryonic Placenta Development	10	20	2.14518	4.66162	2.35667
GO:0002062	0.00471042	3.385e-05	NFIB;COL3A1;RB1;GLI3;BMP4;SOX5;SOX6;CCN3;HMGA2;ADAMTS12;MEF2D;CREB3L2;EXT2;ADAMTS7;RUNX3;RUNX2;RUNX1	Chondrocyte Differentiation	17	50	5.36294	3.1699	2.32694
GO:0043066	0.00553139	4.01913e-05	EEF2K;CCN1;SOCS2;SOCS3;SPRY2;MITF;DKK1;MYC;ALB;RAF1;PROC;TP53;MPO;HPN;FABP1;THBS1;IGF1R;ANXA5;PDGFRB;HSPA1A;HSPA1B;GLI3;BCL2;HSPD1;HSPA5;BMP4;AKR1B1;VEGFA;XBP1;ARF4;WT1;BCL3;PAX7;EDNRB;SHC1;CCND2;AKT1;PRDX2;MSX2;FLT4;IL6ST;PRKCI;MTOR;MAPK8;ASCL1;HMGA2;NKX2-5;DAPK1;NKX3-2;SMAD3;PAX2;RELA;PTK2;TJP1;FSTL1;BNIP3;CLN3;FHL2;GAS6;ZNF268;STIL;MED1;DDR2;ZFAND6;CAMK1D;RHBDD1;SH3RF2;TWIST2;TFAP2B;COPS5;GATA…	Negative Regulation Of Apoptotic Process	84	464	49.7681	1.68783	2.25717
GO:0048538	0.00567554	4.16919e-05	FGF10;HOXA3;BCL2L11;ZMPSTE24;SOD1;RAF1;BCL2;MAPK1;PRDX2;PBX1;MAP2K1;ATM;SIX1;JARID2;ZBTB1;MAFB	Thymus Development	16	46	4.93391	3.24287	2.24599
GO:0045429	0.00577611	4.28919e-05	KLF4;NOS1AP;DDAH1;ASS1;AGT;TNF;IFNG;INSR;HSP90AB1;CD36;PTX3;AKT1;HBB;SMAD3	Positive Regulation Of Nitric Oxide Biosynthetic Process	14	37	3.96858	3.52771	2.23836
GO:0071230	0.00596236	4.52271e-05	ASS1;TNF;COL1A1;COL3A1;COL1A2;MMP2;PDGFRA;CEBPB;XBP1;ZEB1;MTOR;HMGCS2;RPTOR;SLC38A9;PDGFD;RRAGD;DNMT3A	Cellular Response To Amino Acid Stimulus	17	51	5.4702	3.10775	2.22458
GO:0048666	0.00602579	4.52271e-05	GLI2;NR2F6;XBP1;EN2;DGKG;ASCL1;EPHA5;NEUROD2;ISL2;SCYL1;WNK1;NEUROD4;ALK;PBX3;PBX4;VSX1;PBX1	Neuron Development	17	51	5.4702	3.10775	2.21999
GO:0042475	0.00616392	4.72482e-05	FGF10;BCL2L11;DLX3;LRP4;GLI2;GLI3;BMP4;PDGFRA;ACVR2A;CTNNA1;NF2;ACVR2B;RUNX2;LHX8;NKX2-3;GATA6;TP63;LEF1	Odontogenesis Of Dentin-containing Tooth	18	56	6.00649	2.99676	2.21014
GO:2001240	0.00632241	4.89679e-05	FGF10;SNAI2;TNF;HSPA1A;HSPA1B;BCL2;AKT1;PRDX2;CTNNA1;ZC3HC1;SGK3;EYA1;EYA2	Negative Regulation Of Extrinsic Apoptotic Signaling Pathway In Absence Of Ligand	13	33	3.53954	3.67279	2.19912
GO:0006635	0.00647697	5.06821e-05	SLC27A2;ECI2;ACADS;SCP2;ACAT1;ECHS1;HADHA;ACAA2;CPT1A;HSD17B4;HADHB;EHHADH;ECH1;DECR1;AUH	Fatty Acid Beta-oxidation	15	42	4.50487	3.32973	2.18863
GO:0007568	0.00675274	5.33792e-05	FOXO3;MBD3;SOD1;ASS1;AGT;FOS;C1QA;ARG1;APOD;SERPING1;MPO;IGF1R;MMP2;FGF2;PDGFRB;JUND;IGFBP2;EDNRB;IGFBP5;CTNNA1;SERPINF1;SREBF1;TGFBR2;IL15;CASP9;PAX5;PAX2;PPP3CA;SCAP;WRN;BAK1;AURKB;SIN3A;DNMT3A	Aging	34	144	15.4453	2.20132	2.17052
GO:0048701	0.00673845	5.38043e-05	ALX3;BMP4;PDGFRA;TGFBR2;MMP14;PRRX1;SMAD3;PAX5;RUNX2;SIX1;GRHL2;TBX15	Embryonic Cranial Skeleton Morphogenesis	12	29	3.11051	3.85789	2.17144
GO:1990830	0.00676123	5.45261e-05	NR5A2;SOCS3;KLF4;SPRY2;SMARCA5;MSC;PTP4A3;GFPT2;MYBL2;CREB1;GLDC;PAX6;CTH;RFX2;CTBP2;UBXN2A;EPS8;ARID5B;RIF1;JARID2;PMM1;SPRY4;PRDM5;FZD4;SHMT1	Cellular Response To Leukemia Inhibitory Factor	25	93	9.97507	2.50625	2.16997
GO:0010763	0.00716335	5.83409e-05	ITGB3;ITGB1;THBS1;AKT1;PRKCE;PTK2;ARHGEF7;DDR2	Positive Regulation Of Fibroblast Migration	8	14	1.50162	5.32757	2.14488
GO:0030199	0.00747731	6.1495e-05	PLOD3;ADAMTS2;COL1A1;COL3A1;COL1A2;SERPINF2;COL5A1;TNXB;LUM;ADAMTS12;EXT1;DDR2;FKBP10;ADAMTS7;LOXL1;CRTAP;SERPINH1;COL13A1	Collagen Fibril Organization	18	57	6.11375	2.94418	2.12625
GO:0010595	0.00741181	6.15481e-05	ITGB1BP1;ROCK2;AGT;ITGB3;THBS1;FGF2;SPARC;BMP4;ETS1;VEGFA;PRKCA;CALR;AKT1;FLT4;BCAR1;SCARB1;PROX1;PRKD2;FOXP1	Positive Regulation Of Endothelial Cell Migration	19	62	6.65005	2.85712	2.13008
GO:0030299	0.00814327	6.82724e-05	SOAT2;LDLR;CD36;AKR1C1;ABCG8;LIMA1;NPC1	Intestinal Cholesterol Absorption	7	11	1.17985	5.93297	2.0892
GO:0034380	0.00806644	6.82724e-05	APOM;APOA1;APOE;APOA2;PRKACB;APOA4;APOA5	High-density Lipoprotein Particle Assembly	7	11	1.17985	5.93297	2.09332
GO:0048665	0.00916511	7.90348e-05	TLX3;NKX2-2;ASCL1;FOXA1;SIX1;EHMT2;EYA1;GSX2;ISL2	Neuron Fate Specification	9	18	1.93066	4.66162	2.03786
GO:0002076	0.00925076	7.90348e-05	MEN1;GLI2;JUND;MSX2;SMAD3;RUNX2;LIMD1;SATB2;LRP5	Osteoblast Development	9	18	1.93066	4.66162	2.03382
GO:0016310	0.00990242	8.61837e-05	TK2;BCKDK;PIP5K1B;BUB1B;PAPSS2;NADK;TK1;CKM;TOP1;CKMT2;EPHB2;AKT1;STAT3;MTOR;PI4KA;ADK;MVK;TNK2;TAOK1;ADCK1;RPTOR;IP6K1;SEPHS2;UCK2;TPK1;LIMD1;ALK;XYLB;SPHK1	Phosphorylation	29	118	12.6565	2.29131	2.00426
GO:0030325	0.00995954	8.7476e-05	APOA1;INSR;PDGFRA;WT1;MDK;PBX1;SMAD3;NR5A1;ARID5B;DKK3	Adrenal Gland Development	10	22	2.35969	4.23784	2.00176
GO:0071356	0.0114271	0.000101279	ASS1;COL1A1;APOB;THBS1;FABP4;MYOD1;MYOG;NR1D1;GPD1;MAPK1;AKT1;RORA;BRCA1;CEBPA;ADAMTS12;AKAP12;RELA;HYAL1;HYAL2;ASAH1;DAB2IP;ZFAND6;PID1;TANK;MAP3K5;FOXP1;SMPD3;ADAMTS7;CD40	Cellular Response To Tumor Necrosis Factor	29	119	12.7638	2.27205	1.94206
GO:0045665	0.0113807	0.000101776	MEIS1;FOXO3;TLX3;NKX2-2;APP;ITGB1;GLI3;PAX6;CALR;PBX1;ASCL1;MED1;MIB1;ASPM;LMX1A;ISL2;EIF4ENIF1;EIF2AK4	Negative Regulation Of Neuron Differentiation	18	59	6.32827	2.84438	1.94383
GO:0002931	0.0113131	0.000102074	EEF2K;PER2;ROCK2;MLYCD;TP53;UCHL1;BCL2;EGR1;MAP2K6;RCAN1;CASP9;CAV1;SQSTM1;MAP3K5;PINK1;CAMK2A;HYOU1	Response To Ischemia	17	54	5.79198	2.93509	1.94642
GO:0016477	0.0123048	0.000112005	ITGB1BP1;ANG;VTN;ITGB1;THBS1;MMP2;PDGFRB;LAMC1;ITGB5;ARF4;PLCG1;HOXA5;COL5A1;FGFR4;IGFBP6;APC;PRKCI;BCAR1;ADAMTS12;TGFBR3;PTK2;PTK7;NFATC2;TNFAIP1;PTPRK;CDC42BPA;ELMO1;PBXIP1;CTHRC1;PEAK1;ONECUT1;LIMD1;LIMA1;TAOK2;MST1R;MEGF9;LAMB1;MET;NCK1;CTNNA1;ITGB3;MERTK;GPC5;RHOBTB3;TYRO3;CLEC14A;NTNG1;SDC2;LAMA3;DOCK1	Cell Migration	50	249	26.7074	1.87214	1.90993
GO:0050872	0.0122021	0.000112044	PER2;FGF10;SNAI2;FABP4;ATF2;PDGFRA;CEBPA;CTBP2	White Fat Cell Differentiation	8	15	1.60888	4.9724	1.91357
GO:0014070	0.0123795	0.00011565	ACACB;EPHX1;ATF2;JUND;EDNRB;ACAT1;ACSL1;MMP14;CPT1A;BAK1;DUSP6;TAF2;VKORC1;SLC7A11	Response To Organic Cyclic Compound	14	40	4.29035	3.26313	1.9073
GO:0001568	0.0124862	0.00011565	DLX3;COL1A1;COL1A2;COL5A1;PAX6;AHR;TGFBR2;MIB1;CDX2;MAP3K3;ANTXR1;TCF7L2;SPHK1;EGFL7	Blood Vessel Development	14	40	4.29035	3.26313	1.90357
GO:0032092	0.0126152	0.000118859	MEN1;VTN;APP;HSP90AB1;CSF3;EPB41;BMP4;IDE;MARK3;PKD1;CAV1;LRP1;EP300;STK3;HFE;CTHRC1;AKTIP;EPB41L5;TCF7L2;PLXND1	Positive Regulation Of Protein Binding	20	70	7.50812	2.66378	1.89911
GO:0034372	0.0130779	0.000124263	APOE;APOC2;APOA4;APOA1;APOA5	Very-low-density Lipoprotein Particle Remodeling	5	6	0.643553	7.76937	1.88346
GO:0048146	0.0135171	0.000130595	FGF10;NDUFS4;AGT;MYC;FN1;ITGB3;JUN;PDGFRB;FOSL2;PDGFRA;CDK6;GAS6;DDR2;PDGFD;SPHK1;ZMIZ1	Positive Regulation Of Fibroblast Proliferation	16	50	5.36294	2.98344	1.86912
GO:0010507	0.0136298	0.000130595	EIF4G3;MET;BCL2;HGF;AKT1;STAT3;MTOR;GATA4;FOXK1;HERC1;RPTOR;RNF5;ZKSCAN3;WDR6;TAB2;PTPN22	Negative Regulation Of Autophagy	16	50	5.36294	2.98344	1.86551
GO:0071333	0.0135127	0.000131632	MEN1;UNC13B;FOXO3;XBP1;PCK1;SERPINF1;GATA4;PAX2;PPP3CA;GAS6;KAT5;SIN3A;SLC29A1;LIN28A;ZBTB20;SLC12A7;IGF1R	Cellular Response To Glucose Stimulus	17	55	5.89924	2.88173	1.86926
GO:0009653	0.014655	0.000143929	IGF2BP3;GSC2;TBX10;DEAF1;HOXB5;PAX7;HOXA11;MCAM;HOXA1;EFNB2;LBX1;CLTCL1;PKD1;POU5F1;PAX8;NFE2L1;EZH1;BICD1;EYA1;GCM1;MLXIPL;ONECUT1;DKK3;IGF2BP2;SMAD3;FOXA3;FOXA1;FOXA2;FRAS1;PITX1;FBN2	Anatomical Structure Morphogenesis	31	133	14.2654	2.17309	1.83401
GO:0008284	0.0145716	0.000144273	TRAF5;E2F3;ITGB1BP1;LRP5;TBC1D8;F2;MYC;KRAS;CGA;IFNG;FN1;MAS1;INSR;THBS1;IGF1R;GLI1;FGF2;PDGFRB;RARA;BCL2;BMP4;FOSL1;VEGFA;PDGFRA;XBP1;ATF3;FGFR4;EDNRB;CALR;SHC1;CCND2;AKT1;SHMT2;FLT4;TGFBR2;IL6ST;IL15;EFNB2;AKR1C2;NKX2-5;EPHA4;HDAC4;SRPK2;ADAM17;NRG1;RELA;MST1R;EGR4;PTK2;TJP1;STX4;DLG1;LAMC2;ZNF268;NOLC1;EZH2;BCL7A;EAPP;SHC4;CCDC117;HPSE2;TFAP2B;PROX1;CDX2;OSMR;BCL7B;TIPIN;WWTR1;MLXIPL;HOXC10;AS…	Positive Regulation Of Cell Population Proliferation	83	474	50.8407	1.63255	1.83649
GO:0030850	0.0147366	0.000147083	GLI1;GLI3;RARA;HOXA10;HOXA9;HOXA11;PTCH1	Prostate Gland Development	7	12	1.28711	5.43856	1.8316
GO:0051918	0.0146196	0.000147083	F2;PLG;APOH;VTN;THBS1;SERPINF2;HRG	Negative Regulation Of Fibrinolysis	7	12	1.28711	5.43856	1.83506
GO:0030193	0.0163132	0.000165425	F2;HRG;EPHB2;CAV1;VKORC1;FOXA2	Regulation Of Blood Coagulation	6	9	0.965329	6.21549	1.78746
GO:0051006	0.0161858	0.000165425	APOC2;APOH;APOA4;NR1H3;APOA5;APOA1	Positive Regulation Of Lipoprotein Lipase Activity	6	9	0.965329	6.21549	1.79087
GO:0032526	0.0161259	0.0001661	KLF4;DKK1;RBP4;MMP2;PDGFRB;RARA;IGF2R;IGFBP2;RXRA;SREBF1;ASCL1;PTCH1;IGFBP7;GATA6;RXRG	Response To Retinoic Acid	15	46	4.93391	3.04019	1.79248
GO:2000648	0.0160592	0.000166695	FGF10;HOXA3;KDM1A;SHOX2;FGF2;PBX1;YAP1;HMGA2;PRRX1;RUNX2;TP63;ELL3	Positive Regulation Of Stem Cell Proliferation	12	32	3.43228	3.49622	1.79428
GO:0048661	0.0162162	0.000169621	TNF;ITGB3;THBS1;IGF1R;SERPINF2;PDGFRB;BMP4;AKT1;TGFBR2;STAT1;ZNF143;CDH13;ID2;PDGFD;FOXP1;SMPD3	Positive Regulation Of Smooth Muscle Cell Proliferation	16	51	5.4702	2.92494	1.79005
GO:0060486	0.017926	0.000194662	NFIB;NKX2-1;RBPJ;GATA6	Club Cell Differentiation	4	4	0.429035	9.32324	1.74652
GO:0010903	0.0183304	0.000194662	APOA1;APOA2;APOC3;NR1H4	Negative Regulation Of Very-low-density Lipoprotein Particle Remodeling	4	4	0.429035	9.32324	1.73683
GO:1990787	0.0177952	0.000194662	GLI1;GLI3;ENPP1;SUFU	Negative Regulation Of Hh Target Transcription Factor Activity	4	4	0.429035	9.32324	1.7497
GO:0010873	0.0184693	0.000194662	APOC1;APOA4;APOA1;APOA5	Positive Regulation Of Cholesterol Esterification	4	4	0.429035	9.32324	1.73355
GO:2000074	0.0176662	0.000194662	ARNTL;CLOCK;AKT1;RHEB	Regulation Of Type B Pancreatic Cell Development	4	4	0.429035	9.32324	1.75286
GO:0030300	0.0181936	0.000194662	APOA2;APOA1;APOA5;APOA4	Regulation Of Intestinal Cholesterol Absorption	4	4	0.429035	9.32324	1.74008
GO:0034382	0.0180588	0.000194662	APOE;APOC1;APOC2;APOC3	Chylomicron Remnant Clearance	4	4	0.429035	9.32324	1.74331
GO:2000811	0.0180988	0.000200873	SNAI2;ITGB1;BCL2;CAV1;TLE1;PTK2;PDK4;PIK3R3	Negative Regulation Of Anoikis	8	16	1.71614	4.66162	1.74235
GO:0043967	0.0187552	0.000209656	HAT1;YEATS4;MYOD1;ATF2;BRCA2;EP300;IRF4;NCOA1;KAT5;EPC1;MORF4L1;LEF1;USP22;RUVBL2	Histone H4 Acetylation	14	42	4.50487	3.10775	1.72688
GO:0090103	0.0188524	0.000212248	DVL2;HPN;ZEB1;HOXA1;PAX2;PTK7;SIX1;MYO3A;CTHRC1;EYA1	Cochlea Morphogenesis	10	24	2.57421	3.88468	1.72463
GO:0050728	0.0188788	0.000217068	SOCS3;KLF4;SOCS5;SOD1;APOA1;APOE;PROC;RB1;BCR;HGF;NR1D1;NT5E;RORA;SERPINF1;CCN3;SMAD3;MVK;TYRO3;NR1H3;PBK;NDFIP1;RABGEF1;MFHAS1;NR1H4	Negative Regulation Of Inflammatory Response	24	95	10.1896	2.35535	1.72402
GO:0007179	0.0191447	0.000217068	ONECUT2;FOS;COL3A1;APOA1;TP53;JUN;ITGB1;COL1A2;FURIN;SPI1;ITGB5;TGFBR2;STAT3;SMAD3;TGFBR3;ACVR1;PTK2;LRRC32;PTPRK;AMHR2;FUT8;ONECUT1;ZMIZ1;USP15	Transforming Growth Factor Beta Receptor Signaling Pathway	24	95	10.1896	2.35535	1.71795
GO:0042593	0.0190109	0.000217068	VGF;KLF7;RBP4;INSR;PYGL;FGFR4;IGFBP5;PAX6;AKT1;PCK1;STAT3;CEBPA;FOXA1;PTPN11;PTCH1;PDK2;PDK4;BHLHA15;TFAP2B;MLXIPL;TCF7L2;BACE2;GCKR;IGF1R	Glucose Homeostasis	24	95	10.1896	2.35535	1.721
GO:0045786	0.0187909	0.000217557	MEN1;RB1;BMP4;NR4A1;HOXD10;HOXC9;BRCA1;NUDT6;CDK6;TP53BP2;RUNX3;PTPRK;RPS6KA2;PPP1R13B;CDT1	Negative Regulation Of Cell Cycle	15	47	5.04116	2.9755	1.72605
GO:0045821	0.0185191	0.000218846	IFNG;APP;INSR;GPD1;ARNT;MTOR;RPTOR;ZBTB20;MLXIPL	Positive Regulation Of Glycolytic Process	9	20	2.14518	4.19546	1.73238
GO:0008585	0.0187728	0.000218846	FANCA;NR2F2;BRCA2;NR5A1;ARID5B;AMHR2;LHX8;TIPARP;LHX9	Female Gonad Development	9	20	2.14518	4.19546	1.72647
GO:0030879	0.0186451	0.000218846	BCL2L11;GLI2;HOXB9;HOXA9;FASN;NRG1;CAV1;LEF1;PRL	Mammary Gland Development	9	20	2.14518	4.19546	1.72944
GO:0050679	0.0201857	0.000240152	FGF10;MYC;ERBB2;LAMB1;LAMC1;BMP4;VEGFA;YAP1;NKX2-5;DLX6;PAX2;RBPJ;HYAL1;RUNX2;ST8SIA1;HTRA1;EYA1;TCF7L2;FGF2	Positive Regulation Of Epithelial Cell Proliferation	19	68	7.2936	2.60502	1.69496
GO:0045766	0.0211908	0.000253803	DDAH1;C3;C5;LRG1;ITGB3;ITGB1;THBS1;FGF2;F3;HGF;ETS1;VEGFA;PRKCA;XBP1;PLCG1;GATA2;CD40;TGFBR2;BRCA1;STAT3;GATA4;HMGA2;RUNX1;HYAL1;GATA6;ANGPTL4;PRKD2;SPHK1;ERAP1;AKT3;VEGFB	Positive Regulation Of Angiogenesis	31	137	14.6945	2.10964	1.67385
GO:0034599	0.0224182	0.000270293	FOXO3;HSPA1A;HSPA1B;ATF2;ATF4;PRDX2;ABCC1;ETV5;MAPK8;STX4;NFE2L1;SLC25A24;VRK2;VKORC1L1;PINK1;FANCD2;BRF2;STAU2;PPARGC1A;SLC7A11;MSRA;FANCC	Cellular Response To Oxidative Stress	22	85	9.117	2.41307	1.6494
GO:0034097	0.0228539	0.000277371	FOS;COL3A1;RARA;BCL2;FOSL1;PPP3CB;IL6ST;STAT1;ITIH4;OSMR;RELB;RELA;TIMP2;REL	Response To Cytokine	14	43	4.61213	3.03547	1.64104
GO:0071456	0.0228048	0.000278595	FOXO3;STC2;FOS;MYC;TP53;FABP1;BCL2;VEGFA;JUND;RORA;MTOR;ACAA2;NPEPPS;SLC8A3;PRKCE;BNIP3;DDR2;VASN;RPTOR;GATA6;SLC29A1;PINK1;HYOU1;TBL2;DNMT3A;EGLN1	Cellular Response To Hypoxia	26	108	11.584	2.24448	1.64197
GO:0090398	0.0226816	0.000278902	TP53;IGF1R;CALR;MAPK8;BRCA2;MAP2K6;MAPK10;ID2;MAP2K1;ATM;WRN;KAT5;NSMCE2;MAP3K5;TP63;ZMIZ1	Cellular Senescence	16	53	5.68472	2.81456	1.64433
GO:0010666	0.0231191	0.000286127	AGT;TP53;BNIP3;CAMK2D;GATA6;MAP3K5;CAMK2A	Positive Regulation Of Cardiac Muscle Cell Apoptotic Process	7	13	1.39436	5.02021	1.63603
GO:0051591	0.025931	0.000322998	VGF;NDUFS4;FOS;COL1A1;FOSL1;BCKDHB;PKLR;SREBF1;STAT1;HMGCS2;CDO1;GATA6	Response To Camp	12	34	3.6468	3.29056	1.58618
GO:1904707	0.0256027	0.000322998	AGT;TNF;JUN;MMP2;GNAI3;FGF2;IGFBP5;MEF2D;DDR2;MAP3K5;FOXJ2;ADAMTS1	Positive Regulation Of Vascular Associated Smooth Muscle Cell Proliferation	12	34	3.6468	3.29056	1.59171
GO:0051973	0.0257658	0.000322998	KLF4;TNKS;PARN;MYC;HSP90AB1;MAPK1;GRHL2;HMBOX1;NEK7;ACD;AURKB;POT1	Positive Regulation Of Telomerase Activity	12	34	3.6468	3.29056	1.58896
GO:0001666	0.025455	0.000323168	PDLIM1;TNF;MB;ANG;ATP1B1;THBS1;DRD2;VEGFA;EGR1;PAM;ARNT;ADSL;PKLR;TGFBR2;MMP14;ADAM17;SMAD3;PLOD1;CAV1;TGFBR3;EP300;SCAP;BNIP3;ATM;ITPR2;ITPR1;ASCL2;ANGPTL4;EGLN1;ARNT2;LIMD1;MMP2;VEGFB	Response To Hypoxia	33	151	16.1961	2.03753	1.59423
GO:2000647	0.0266786	0.000342962	NFIB;FGF10;TP53;FGF2;GLI3;RARB;CDKN2C;RBPJ;PTCH1	Negative Regulation Of Stem Cell Proliferation	9	21	2.25244	3.99568	1.57384
GO:0002042	0.0268454	0.000342962	ITGB1;FGF2;VEGFA;NR4A1;AKT1;EFNB2;EPHB4;CLEC14A;PIK3R3	Cell Migration Involved In Sprouting Angiogenesis	9	21	2.25244	3.99568	1.57113
GO:0003007	0.0271239	0.000350853	ZMPSTE24;INSR;VEGFA;COL5A1;MTOR;NKX2-5;EPHB4;TGFBR3;PTK2;PTCH1;ARID2;DLC1;ZMIZ1	Heart Morphogenesis	13	39	4.18309	3.10775	1.56665
GO:0043433	0.0277258	0.000360852	MEN1;WWP2;BHLHE40;KDM1A;EOMES;RB1;HDAC4;ID2;PTCH1;GAS6;EZH2;SFRP4;PROX1;TRIB1;EGLN1;TCF7L2;SUFU;FOXA2;BTRC	Negative Regulation Of Dna-binding Transcription Factor Activity	19	70	7.50812	2.53059	1.55712
GO:0030968	0.0277216	0.00036301	STC2;HSPA5;XBP1;ATF3;ATF4;ATF6;CTH;CREB3L3;CREB3L2;BHLHA15;CREB3L4;CREB3L1;TBL2;RHBDD2	Endoplasmic Reticulum Unfolded Protein Response	14	44	4.71939	2.96649	1.55718
GO:0048935	0.028241	0.000372067	ONECUT2;HOXD10;ASCL1;RUNX1;RUNX3;ISL2	Peripheral Nervous System Neuron Development	6	10	1.07259	5.59395	1.54912
GO:0030511	0.0293069	0.000390789	MEN1;AXIN1;LRG1;THBS1;HSP90AB1;CDKN1C;ADAM17;TGFBR3;EP300;SNW1;RNF111	Positive Regulation Of Transforming Growth Factor Beta Receptor Signaling Pathway	11	30	3.21776	3.41852	1.53303
GO:0001937	0.0294834	0.000390789	PRL;TNF;APOE;APOH;THBS1;SPARC;SCG2;NR2F2;PTPRM;STAT1;CAV1	Negative Regulation Of Endothelial Cell Proliferation	11	30	3.21776	3.41852	1.53042
GO:0035987	0.0291324	0.000390789	FN1;VTN;LAMB1;MMP2;ITGB5;MMP14;HMGA2;MAP2K1;ITGA7;LAMA3;MIXL1	Endodermal Cell Differentiation	11	30	3.21776	3.41852	1.53562
GO:0043567	0.0289016	0.000392308	IGFBP2;IGFBP3;IGFBP4;IGFBP6;IGFBP5	Regulation Of Insulin-like Growth Factor Receptor Signaling Pathway	5	7	0.750812	6.65946	1.53908
GO:0098883	0.0285655	0.000392308	DKK1;C1QA;C1QB;C1QC;EPHA4	Synapse Pruning	5	7	0.750812	6.65946	1.54416
GO:0060449	0.0287326	0.000392308	FGF10;SPRY2;SPRY1;BMP4;YAP1	Bud Elongation Involved In Lung Branching	5	7	0.750812	6.65946	1.54163
GO:0002067	0.0290726	0.000392308	NFIB;KLF4;YAP1;CAV1;EXT1	Glandular Epithelial Cell Differentiation	5	7	0.750812	6.65946	1.53652
GO:0042752	0.0303886	0.000419772	BHLHE40;PER2;CLOCK;ROCK2;ATG7;NR1D1;MTOR;MAPK8;MAPK10;ID2;NR1H3;EZH2;PROX1;USP7;PPARGC1A;TIMELESS;BTRC	Regulation Of Circadian Rhythm	17	60	6.43553	2.64159	1.51729
GO:0045732	0.0315891	0.000438877	AXIN1;ATG7;TNF;C4BPA;IDE;C4BPB;APC;NEDD4;TRIM32;CBLB;VGLL4;DAB2IP;TIPARP;SNF8;ITCH;NDFIP1;DTL;NDUFA13;FAF1	Positive Regulation Of Protein Catabolic Process	19	71	7.61538	2.49495	1.50046
GO:0009888	0.0314256	0.000439115	MBD3;WT1;PTF1A;LAMA3;LAMC2;NR5A1;LAMB1;MEGF9;LAMC1;NR5A2;NTNG1;HSPG2	Tissue Development	12	35	3.75406	3.19654	1.50272
GO:0050680	0.0316174	0.00044432	MEN1;HPN;RB1;BMP4;DRD2;ATF2;MCC;PAX6;CDKN1C;RIDA;CDK6;TGFBR3;DLG1;STK3;RUNX3;DAB2IP	Negative Regulation Of Epithelial Cell Proliferation	16	55	5.89924	2.71222	1.50007
GO:0010629	0.0326074	0.000460836	WWP2;ACACB;KLF4;ROCK2;STC2;LDLR;TNF;IFNG;APOE;APP;RB1;PGR;FGF2;PC;BMP4;VEGFA;CD36;SPI1;GATA2;AKT1;SERPINF1;STAT3;YAP1;KCNQ1;ID2;REL;LRP1;BAK1;RBMS3;TIPARP;SMCR8;CREB3L1;NDFIP1;GATA5;PINK1;FOXP1;ZBTB20;HEY2;RCOR1;DICER1;ZNF148;PTPN22;SETDB2;SETDB1	Negative Regulation Of Gene Expression	44	224	24.026	1.83135	1.48668
GO:0006006	0.0325259	0.000462281	TNF;APOD;DLAT;AKT1;PCK1;CPT1A;KCNQ1;KCNJ11;PDK1;PDK2;PDK4;DCXR;TFAP2B;ADPGK;ONECUT1	Glucose Metabolic Process	15	50	5.36294	2.79697	1.48777
GO:0009612	0.0323442	0.000462281	MEIS2;MPO;THBS1;MMP2;FOSL1;JUND;IGFBP2;TGFBR2;STAT1;GATA4;MMP14;ACTA1;PTCH1;MAPK8;COL1A1	Response To Mechanical Stimulus	15	50	5.36294	2.79697	1.4902
GO:0050766	0.0327195	0.000470258	SOD1;TNF;IFNG;APOA1;APOA2;AHSG;BCR;GATA2;PTX3;CALR;IL15;MERTK;GAS6;CAMK1D	Positive Regulation Of Phagocytosis	14	45	4.82665	2.90056	1.48519
GO:0006469	0.032989	0.000479399	ITGB1BP1;RB1;FABP4;EPHB2;AKT1;NF2;GNAQ;SHB;TAF7;TARBP2;SMCR8;TRIB2;AKT1S1;TRIB1;WWTR1;SMYD3;PRKAG2;UBASH3B	Negative Regulation Of Protein Kinase Activity	18	66	7.07908	2.5427	1.48163
GO:0000082	0.0331712	0.000479399	E2F3;MYC;ITGB1;BCL2;CCNE1;CCND2;CCND3;CDC25A;CDK3;CDK6;PPP3CA;SKP2;EIF4EBP1;CUL2;EZH2;CUL5;RBBP8;CAMK2A	G1/s Transition Of Mitotic Cell Cycle	18	66	7.07908	2.5427	1.47924
GO:0030308	0.0350601	0.000512296	NME6;NDUFS3;AGT;HRG;TP53;RB1;ENO1;FBP1;HSPA1A;HSPA1B;BCL2;WT1;ENPP1;BCL6;CDKN2C;CCN3;PPP2CA;SMAD3;HYAL1;HYAL2;PTPRJ;VGLL4;CCDC85B;ESR2;DCBLD2;NDUFA13;CGRRF1	Negative Regulation Of Cell Growth	27	118	12.6565	2.13328	1.45519
GO:0006349	0.0349796	0.000513913	DIRAS3;BRCA1;CTCF;KCNQ1;CTCFL;PRMT7;DNMT3A	Regulation Of Gene Expression By Genomic Imprinting	7	14	1.50162	4.66162	1.45619
GO:0016242	0.0347905	0.000513913	NPC1;AKT1;MTOR;SMCR8;TSC1;PINK1;USP36	Negative Regulation Of Macroautophagy	7	14	1.50162	4.66162	1.45854
GO:0021542	0.0346035	0.000513913	MDK;CDK6;EMX2;TMEM108;LMX1A;PROX1;LEF1	Dentate Gyrus Development	7	14	1.50162	4.66162	1.46088
GO:0042908	0.03463	0.000519837	ABCC5;NR1I2;SLC22A3;ABCA8;ABCC1;ABCB5;SLC22A18;SLC47A1;ABCA3	Xenobiotic Transport	9	22	2.35969	3.81405	1.46055
GO:0032331	0.0348152	0.000519837	SNAI2;GLI3;RARB;BMP4;ADAMTS12;NKX3-2;PTPN11;EFEMP1;ADAMTS7	Negative Regulation Of Chondrocyte Differentiation	9	22	2.35969	3.81405	1.45823
GO:0016055	0.0351711	0.000530768	FGF10;DLX3;MITF;LRP4;CDK14;TNKS;DRD2;CPE;MCC;CCNE1;APC;PKD1;TLE1;PIAS4;BCL7B;WDR61;TNKS2;BARX1;SENP2;CSNK1G1;RNF146;WWOX;DKK3;HMGXB4;VAX2;TNIK;ZNRF3;FZD4;MACF1;CTNND2;BTRC;AMOTL2;CSNK1G3	Wnt Signaling Pathway	33	155	16.6251	1.98495	1.45381
GO:0045931	0.0351426	0.000541562	MEIS2;APP;PRKCA;TAL1;BRCA2;FOXA1;PTPN11;EIF4EBP1;SHB;SPHK1;USP22	Positive Regulation Of Mitotic Cell Cycle	11	31	3.32502	3.30825	1.45417
GO:0003180	0.0356975	0.000541562	SNAI2;ROCK2;NFATC1;SNAI1;RB1;BMP4;GATA4;NKX2-5;GATA5;HEY2;TBX20	Aortic Valve Morphogenesis	11	31	3.32502	3.30825	1.44736
GO:0007389	0.0355106	0.000541562	ALX3;GLI2;ZEB1;ASPH;SIX1;ZIC1;RNF111;FOXJ1;EYA1;RAX;APC	Pattern Specification Process	11	31	3.32502	3.30825	1.44964
GO:0010719	0.0353256	0.000541562	SPRY2;SPRY1;HPN;NKX2-1;EPHA4;FOXA1;PPP2CA;DAB2IP;VASN;SPRED2;FOXA2	Negative Regulation Of Epithelial To Mesenchymal Transition	11	31	3.32502	3.30825	1.45191
GO:0048568	0.0349614	0.000541562	MBD3;TP53;HOXB7;PTCH1;ARID2;RBBP6;PBX4;TEAD4;PBX3;PBX1;TEAD1	Embryonic Organ Development	11	31	3.32502	3.30825	1.45641
GO:0048663	0.0350864	0.000549101	BMP4;PAX6;ASCL1;NRG1;ID2;PTF1A;ZNF521;GSX1	Neuron Fate Commitment	8	18	1.93066	4.14366	1.45486
GO:0042157	0.0352663	0.000549101	APOM;APOC1;APOC3;PCSK9;APOA5;APOA4;APOA2;APOA1	Lipoprotein Metabolic Process	8	18	1.93066	4.14366	1.45264
GO:0001701	0.0396681	0.000623971	AXIN1;BCL2L11;SLC25A20;ADCY9;PLOD3;SEC24D;MBD3;C5;COL3A1;APOB;TP53;ITGB1;GLI3;ATF2;FOSL1;VEGFA;PDGFRA;TGFBR2;MSH2;YBX1;SMAD3;PKD1;GNA12;ACVR1;PTCH1;STIL;TCTN1;RBBP6;MIB1;GATA6;FKBP10;SIN3A;EGFL8;FUT8;ARNT2;EPB41L5;MBNL1;RRN3;ZMIZ1;MAFF	In Utero Embryonic Development	40	201	21.559	1.85537	1.40156
GO:0001958	0.0413649	0.000653964	COL1A1;BMP4;MMP14;NAB1;RUNX2;MEF2D;NAB2;EXT1;COL13A1;SMPD3	Endochondral Ossification	10	27	2.89599	3.45305	1.38337
GO:0033138	0.0453706	0.000720916	AXIN1;SPRY2;TNF;RAF1;APP;HSP90AB1;CSF3;BCL2;VEGFA;AKT1;PFN2;CAV1;GAS6;RPTOR;DOCK7;AKAP9;PINK1;PRKD2;SMYD3;TERF2IP;BCAR3	Positive Regulation Of Peptidyl-serine Phosphorylation	21	85	9.117	2.30339	1.34323
GO:0010951	0.0459793	0.00073426	C3;C5;AMBP;VTN;APP;PROS1;FURIN;TFPI;COL6A3;ITIH1;PEBP1;AKT1;RARRES1;ITIH3;ITIH4;CRIM1;SERPINF1;AGT;SERPINA1;AHSG;SERPINA6;HRG;SERPING1;SERPINC1;SERPINH1;SERPINA3;SERPINF2;KNG1;SERPIND1;TIMP2	Negative Regulation Of Endopeptidase Activity	30	139	14.909	2.01221	1.33744
GO:0045670	0.0458977	0.000736621	MITF;ESRRA;CEBPB;MTOR;CAMK4;UBASH3B	Regulation Of Osteoclast Differentiation	6	11	1.17985	5.0854	1.33821
GO:0070198	0.0456705	0.000736621	TNKS;ATR;ACD;PINX1;TNKS2;TERF2IP	Protein Localization To Chromosome, Telomeric Region	6	11	1.17985	5.0854	1.34036
GO:0031032	0.0455257	0.00073792	TJP1;CDC42BPA;TRPM7;EPB41L4B;LIMCH1;EPB41;FRMD5;EPB41L5;FRMD6;EPB41L2;ROCK2	Actomyosin Structure Organization	11	32	3.43228	3.20486	1.34174
GO:0045648	0.0453025	0.00073792	FOXO3;HSPA1A;HSPA1B;ETS1;TAL1;GATA2;ACVR2A;ARNT;STAT3;STAT1;MED1	Positive Regulation Of Erythrocyte Differentiation	11	32	3.43228	3.20486	1.34388
GO:0021983	0.0467382	0.000765037	FGF10;GLI1;GLI2;BMP4;CREB1;PAX6;NKX2-1;PITX1;RBPJ	Pituitary Gland Development	9	23	2.46695	3.64823	1.33033
GO:0060021	0.0472919	0.000777877	INSIG1;SNAI2;MSC;SNAI1;GLI3;PDGFRA;EPHB2;PRRX1;DLX6;ASPH;ACVR2B;ARID5B;VAX1;TIPARP;FRAS1;ALX4;SATB2	Roof Of Mouth Development	17	63	6.75731	2.5158	1.32521
GO:0043536	0.046864	0.000778322	THBS1;FGF2;ETS1;VEGFA;PRKCA;PLCG1;GATA2;CD40;AKT1;ADAM17;PRKD2;AKT3	Positive Regulation Of Blood Vessel Endothelial Cell Migration	12	37	3.96858	3.02375	1.32916
GO:0045595	0.0466398	0.000778322	KLF4;FADS1;RAF1;TNXB;PPP2CA;TFAP2B;CEBPB;RUNX1;RUNX3;APC;BCL6;RUNX2	Regulation Of Cell Differentiation	12	37	3.96858	3.02375	1.33124
GO:0006695	0.0470904	0.000778322	INSIG1;TM7SF2;CYB5R3;FDPS;CES1;SREBF1;ACAA2;HMGCS2;MVK;APOA4;APOA1;APOA5	Cholesterol Biosynthetic Process	12	37	3.96858	3.02375	1.32707
GO:0010718	0.0468089	0.000784882	SNAI1;COL1A1;LRG1;BMP4;MDK;TGFBR2;MTOR;SMAD3;ALX1;EZH2;WWTR1;LEF1;TBX20	Positive Regulation Of Epithelial To Mesenchymal Transition	13	42	4.50487	2.88577	1.32967
GO:0043410	0.0479375	0.000807635	FGF10;ROCK2;BCAR3;SOD1;TNF;RAF1;INSR;RET;FGF2;BMP4;HGF;IGFBP3;IGFBP4;IGFBP6;SHC1;PRDX2;FLT4;PRKCE;PTPRJ;CDK10;DAB2IP;TMEM106A;RIT2;C1QTNF1;PLCE1;TAOK2;ALK;NENF;IGF1R;DOK6;ERBB2	Positive Regulation Of Mapk Cascade	31	146	15.6598	1.97959	1.31932
GO:0045444	0.0499582	0.000853645	KLF4;EGR2;NR4A1;SREBF1;CEBPA;HMGA2;RNASEL;EP300;TRIM32;ARID5B;MED1;PID1;TFAP2B;SENP2;TCF7L2;ERAP1;ATF5;MAFB	Fat Cell Differentiation	18	69	7.40086	2.43215	1.30139
GO:0060347	0.0492733	0.000865549	RBP4;NKX2-5;TGFBR3;FHL2;EGLN1;HEY2;ADAMTS1	Heart Trabecula Formation	7	15	1.60888	4.35085	1.30739
GO:0035909	0.0499545	0.000865549	SEC24B;PDGFRB;LRP1;SIX1;TFAP2B;FKBP10;EYA1	Aorta Morphogenesis	7	15	1.60888	4.35085	1.30143
GO:0048384	0.0494983	0.000865549	RARA;RXRA;ESRRG;SNW1;PTF1A;RXRG;RARB	Retinoic Acid Receptor Signaling Pathway	7	15	1.60888	4.35085	1.30541
GO:0071404	0.0490504	0.000865549	NPC1;SOCS5;LDLR;ITGB1;CD36;CES1;SREBF2	Cellular Response To Low-density Lipoprotein Particle Stimulus	7	15	1.60888	4.35085	1.30936
GO:0046426	0.0497254	0.000865549	SOCS2;SOCS3;BCL3;PTPRD;NF2;CAV1;SH2B3	Negative Regulation Of Receptor Signaling Pathway Via Jak-stat	7	15	1.60888	4.35085	1.30342
GO:0021631	0.0495027	0.000881436	GLI3;EPHB2;EPHB1;PAX2	Optic Nerve Morphogenesis	4	5	0.536294	7.45859	1.30537
GO:1902262	0.0484172	0.000881436	LRP5;SPI1;BAK1;LEF1	Apoptotic Process Involved In Blood Vessel Morphogenesis	4	5	0.536294	7.45859	1.315
GO:0003150	0.0497257	0.000881436	BMP4;TGFBR3;HEY2;FZD1	Muscular Septum Morphogenesis	4	5	0.536294	7.45859	1.30342
GO:0042159	0.0492817	0.000881436	LDLR;APOB;ATM;APOE	Lipoprotein Catabolic Process	4	5	0.536294	7.45859	1.30731
GO:0043243	0.0490627	0.000881436	TNF;INSR;IGF1R;BNIP3	Positive Regulation Of Protein-containing Complex Disassembly	4	5	0.536294	7.45859	1.30925
GO:0098901	0.0486304	0.000881436	NOS1AP;CALM1;CALM3;CAMK2D	Regulation Of Cardiac Muscle Cell Action Potential	4	5	0.536294	7.45859	1.31309
GO:0072307	0.0488456	0.000881436	YAP1;PAX2;PAX8;WWTR1	Regulation Of Metanephric Nephron Tubule Epithelial Cell Differentiation	4	5	0.536294	7.45859	1.31117
GO:0002052	0.0497936	0.000910471	KDM1A;ITGB1;FGF2;GLI3;DRD2;VEGFA;PAX6;OTP;ASPM;DISC1	Positive Regulation Of Neuroblast Proliferation	10	28	3.00325	3.32973	1.30283
GO:0035924	0.0495772	0.000910471	ITGB1BP1;SPRY2;VEGFA;NR4A1;AKT1;FLT4;RELA;DAB2IP;PRKD2;SPHK1	Cellular Response To Vascular Endothelial Growth Factor Stimulus	10	28	3.00325	3.32973	1.30472
GO:0071363	0.0494232	0.000911591	KLF4;ERBB2;INSR;THBS1;MYOG;DDC;SHC1;GAS6;PPP2R5B;AMHR2;ACVR1;TGFBR2;SPHK1;ACVR2B;ACVR2A	Cellular Response To Growth Factor Stimulus	15	53	5.68472	2.63865	1.30607
GO:0006898	0.0493913	0.000914945	LDLR;APOE;INSR;ASGR1;CD14;IGF2R;CD36;TGFBR2;CLTCL1;HSPG2;DNM1;LRP1;CLN3;SNX17;TMEM108;LRP1B;RABGEF1;TFR2;AP2A2	Receptor-mediated Endocytosis	19	75	8.04441	2.36189	1.30635
GO:1905920	0.0498834	0.000943976	AGT;APOA1;APOE;APOA2;APOA4	Positive Regulation Of Coa-transferase Activity	5	8	0.858071	5.82703	1.30204

## Sheet: bm_disorder_gcn
GOBP	fdr_q_value	p_value	genes	description	observed	total	expected	enrichment	log_q
GO:0006953	4.93528e-17	3.94065e-21	F2;HP;ASS1;SERPINA1;SERPINA3;A2M;INS;CRP;APCS;FN1;ORM1;AHSG;SERPINF2;SAA1;SAA2;MBL2;LBP;ORM2;SAA4;HAMP;ITIH4;CD163;TFR2	Acute-phase Response	23	35	1.79454	12.8166	16.3067
GO:0006936	2.21548e-13	3.53797e-17	FXYD1;MYL1;MYH7;MYL6B;CKMT2;RYR1;ACTA1;SCN7A;ASPH;TRDN;GAMT;TRIM63;MYLPF;ANKRD2;MYOT;MYH2;CERT1;TMOD4;TNNI2;LMOD2;TNNT3;MYH1;TPM3;TNNT2;TNNT1;TPM1;MYOM3;MYOM1;TNNI1;TNNI3	Muscle Contraction	30	84	4.3069	6.96556	12.6545
GO:0042632	4.46209e-12	1.06885e-15	NR5A2;INSIG1;APOM;ABCA1;LDLR;APOA1;APOE;APOA2;APOC2;APOC3;APOB;LCAT;APOA4;FABP4;CES1;G6PC1;NR1H2;SREBF2;NR1H3;APOA5;PCSK9;SCARB1;DGAT2;ABCG8;ABCG5;ANGPTL3;LIPG;NPC1L1	Cholesterol Homeostasis	28	81	4.15308	6.74198	11.3505
GO:0070328	5.5592e-12	1.77553e-15	APOA1;APOE;APOC2;APOC3;APOC4;ACSM2A;NR1H3;GCKR;APOA5;ANGPTL8;SCARB1;ANGPTL4;ABCG8;ABCG5;MLXIPL;ANGPTL3;APOA4	Triglyceride Homeostasis	17	27	1.38436	12.28	11.255
GO:0010951	4.49936e-11	1.7963e-14	A2M;C3;C5;AMBP;VTN;LPA;FURIN;TFPI;ITIH2;ITIH1;AKT1;SPINT3;SPINK7;ITIH3;SPP2;ITIH4;WFDC9;CRIM1;SERPINA11;TIMP4;SERPINF1;AGT;SERPINA1;SERPINA10;AHSG;SERPINA6;HRG;SERPINA5;SERPING1;SERPINC1;SERPINA3;SERPINF2;KNG1;TIMP3;SERPIND1	Negative Regulation Of Endopeptidase Activity	35	139	7.1269	4.91097	10.3468
GO:0006958	1.91141e-10	9.15717e-14	MASP2;C3;C5;C9;C4BPA;SERPING1;CFI;C2;C8A;C8B;C8G;C1S;C7;MBL2;C6;C4BPB;C1QBP	Complement Activation, Classical Pathway	17	32	1.64072	10.3613	9.71865
GO:0006956	1.7631e-10	9.85443e-14	CFD;C3;C2;C8A;CFH;C6;CFHR1;CFHR3;C7;CFB;CFHR5;C9;CFHR2;CFHR4;C8B	Complement Activation	15	24	1.23054	12.1897	9.75372
GO:0008203	1.59635e-10	1.01971e-13	ABCA1;LDLR;APOA1;APOE;APOC1;APOB;LCAT;CYP11A1;APOA4;CYP3A4;FDX1;CYP2D6;CYP2C9;CES1;STAR;PPARD;SULT2A1;SREBF2;PCSK9;ANGPTL3;CYP11B1;APOF;APOA2;CYP27A1	Cholesterol Metabolic Process	24	69	3.53781	6.78385	9.79687
GO:0043691	4.04978e-10	2.91026e-13	APOM;ABCA1;APOA1;APOE;APOA2;APOC2;APOC3;LCAT;APOA4;CES1;SCARB1;LIPG	Reverse Cholesterol Transport	12	15	0.76909	15.6029	9.39257
GO:0033344	6.56963e-10	5.24564e-13	ABCA8;APOM;ABCA1;APOA1;APOE;APOA2;APOC1;APOC2;APOC3;APOB;APOA4;SCARB1;ABCG8;ABCG5;APOA5	Cholesterol Efflux	15	26	1.33309	11.2521	9.18246
GO:0006957	1.73204e-08	1.52128e-11	CFD;CFB;C3;C5;C9;C8A;C8B;C8G;CFH;C7;CFHR5	Complement Activation, Alternative Pathway	11	15	0.76909	14.3026	7.76144
GO:0006629	5.6452e-08	5.40901e-11	RDH16;LDLR;APOC1;APOD;ATP5F1B;LPA;CYP3A4;PC;UGT2B7;CD36;SDS;AADAC;ATP5F1A;TTPA;RIDA;APOC4;LACTB;PPARD;AOX1;LRP1;SREBF2;APOF;THRSP;PTPRN2;ANGPTL4;TM6SF2;DPEP2;LIPG;FADS3;DGAT2;FADS1;FADS2;PLA2G15;LCAT	Lipid Metabolic Process	34	171	8.76762	3.8779	7.24832
GO:0007596	6.64823e-08	6.90091e-11	F2;F10;PLG;PLAT;SERPINC1;SERPINA1;KNG1;PROC;SERPING1;SERPIND1;ANXA5;TFPI;CD36;C4BPB;CYP4F2;PLAUR;SCUBE1;CPB2;VKORC1;SERPINA10;F12;PROZ	Blood Coagulation	22	76	3.89672	5.64577	7.17729
GO:0034375	1.82962e-07	2.04525e-10	APOM;APOA1;APOE;APOA2;APOC1;APOC3;LCAT;APOA4;SCARB1;LIPG	High-density Lipoprotein Particle Remodeling	10	14	0.717817	13.9311	6.73764
GO:0042730	2.53937e-07	3.0414e-10	F2;PLG;F12;PLAT;FGA;FGB;FGG;HRG;SERPING1;SERPINF2;CPB2	Fibrinolysis	11	18	0.922908	11.9189	6.59527
GO:0010875	4.48194e-07	5.72588e-10	ABCA8;ABCA1;APOA1;APOE;RXRA;CES1;NR1H2;LRP1;NR1H3;GPS2;TREM2;ZDHHC8	Positive Regulation Of Cholesterol Efflux	12	23	1.17927	10.1758	6.34853
GO:0033700	6.3806e-07	8.66099e-10	ABCA1;APOA1;APOE;APOA2;APOC1;APOC2;APOC3;APOA4;APOA5	Phospholipid Efflux	9	12	0.615272	14.6277	6.19514
GO:0051918	6.02612e-07	8.66099e-10	F2;PLG;PLAT;APOH;VTN;THBS1;SERPINF2;CPB2;HRG	Negative Regulation Of Fibrinolysis	9	12	0.615272	14.6277	6.21996
GO:0008202	6.12405e-07	9.29072e-10	RDH16;CYP17A1;CYP2E1;CYP3A4;CYP2C8;CYP2D6;CYP2A6;CYP2C9;CYP2B6;CYP3A5;G6PC1;SULT1A2;SULT2A1;DHCR24;HSD17B6;AKR1C4	Steroid Metabolic Process	16	45	2.30727	6.9346	6.21296
GO:0034384	9.56068e-07	1.52678e-09	APOM;LDLR;APOA1;APOE;APOA2;APOC2;SCARB1	High-density Lipoprotein Particle Clearance	7	7	0.358909	19.5036	6.01951
GO:0045214	2.44209e-06	4.09485e-09	TCAP;KLHL41;TPM1;CASQ1;ACTN2;FLNC;LMOD2;SYNPO2L;MYOZ1;MYOZ2;TNNT3;TNNT2;TNNT1;MYH7	Sarcomere Organization	14	37	1.89709	7.37973	5.61224
GO:0042157	4.15329e-06	7.29578e-09	APOM;APOC1;APOC3;PCSK9;APOLD1;NPC1L1;APOA5;APOA4;APOA2;APOA1	Lipoprotein Metabolic Process	10	18	0.922908	10.8353	5.38161
GO:0034380	6.47277e-06	1.18871e-08	APOM;ABCA1;APOA1;APOE;APOA2;ZDHHC8;APOA4;APOA5	High-density Lipoprotein Particle Assembly	8	11	0.563999	14.1844	5.18891
GO:0060048	1.00208e-05	1.9203e-08	CASQ2;TCAP;ATP1B1;MYL3;TPM1;MYH7;TNNI3;TNNT2;ATP1A2;KCNQ1;MYBPC3;TNNI2;MYL2;TNNI1	Cardiac Muscle Contraction	14	41	2.10218	6.65976	4.9991
GO:0006641	1.28018e-05	2.55546e-08	INSIG1;APOE;APOA2;APOC3;APOH;CYP2E1;LIPF;G6PC1;PTPN11;APOA5;PCSK9;APOC1	Triglyceride Metabolic Process	12	30	1.53818	7.80143	4.89273
GO:0034372	1.3407e-05	2.78332e-08	APOE;APOC2;LCAT;APOA4;APOA1;APOA5	Very-low-density Lipoprotein Particle Remodeling	6	6	0.307636	19.5036	4.87267
GO:0051006	2.31097e-05	4.98213e-08	APOC2;APOH;APOA4;NR1H2;NR1H3;APOA5;APOA1	Positive Regulation Of Lipoprotein Lipase Activity	7	9	0.461454	15.1694	4.63621
GO:0008286	7.98383e-05	1.78495e-07	INS;INSR;IGFBP1;PTPN2;PTPN1;AKT1;NAMPT;SLC39A14;PDK4;RARRES2;KL;GRB10;PIK3R2;PIK3R3;GSK3B	Insulin Receptor Signaling Pathway	15	55	2.82	5.31916	4.09779
GO:0042572	0.000138502	3.20709e-07	RDH16;RBP4;ADH4;CYP3A4;CYP2C8;CYP2D6;AKR1B1;CYP3A5;DGAT2;ADH1C;ADH1A;HSD17B6;ADH1B;ADH6	Retinol Metabolic Process	14	50	2.56363	5.461	3.85854
GO:0051180	0.000211606	5.06882e-07	APOA1;GC;AFM;TTPA;NPC1L1	Vitamin Transport	5	5	0.256363	19.5036	3.67447
GO:0003009	0.000238498	5.9034e-07	TCAP;TNNC2;MYH7;TNNT1;TNNT3;TNNI2;STAC3;TNNI1;TNNI3;STAC	Skeletal Muscle Contraction	10	26	1.33309	7.50138	3.62252
GO:1905920	0.000268621	7.07801e-07	AGT;APOA1;APOE;APOA2;APOA4;AGTR1	Positive Regulation Of Coa-transferase Activity	6	8	0.410181	14.6277	3.57086
GO:0006942	0.000277015	7.07801e-07	MYL3;MYL2;TNNI1;TNNT3;ATP1A2;MYBPC3	Regulation Of Striated Muscle Contraction	6	8	0.410181	14.6277	3.5575
GO:0042593	0.0003189	8.65745e-07	INS;RBP4;INSR;NGFR;PFKM;DBH;CYP11B1;PTPN2;IGFBP5;AKT1;PCK1;G6PC1;PTPN11;ACSM2A;PDK4;MLXIPL;TCF7L2;MBD5;GCKR	Glucose Homeostasis	19	95	4.8709	3.90072	3.49635
GO:0045723	0.000329161	9.46166e-07	APOC2;APOA4;NR1H2;NR1H3;APOA5;MLXIPL;APOA1	Positive Regulation Of Fatty Acid Biosynthetic Process	7	12	0.615272	11.3771	3.48259
GO:0030195	0.000338565	9.46166e-07	KNG1;APOE;APOH;VTN;PROC;TFPI;CD34	Negative Regulation Of Blood Coagulation	7	12	0.615272	11.3771	3.47036
GO:0006805	0.000336228	9.93327e-07	CYP2E1;EPHX1;CYP3A4;CYP2C8;CYP2D6;CYP2A6;CYP2C9;CYP2B6;CYP3A5;AADAC;SULT1A2;CYP4F2;AOX1;SULT2A1;ACSM2B;VKORC1;SLC22A7;GSTA1	Xenobiotic Metabolic Process	18	87	4.46072	4.03522	3.47337
GO:0002026	0.000428341	1.29966e-06	MYL3;CHGA;MYL2;MYH7;ATP2A2;PLN;ADM;ATP1A2	Regulation Of The Force Of Heart Contraction	8	17	0.871635	9.17815	3.36821
GO:0045926	0.000417358	1.29966e-06	MT2A;MT1E;MT1G;IGFBP5;MT1H;MT1X;PTK6;MT1M	Negative Regulation Of Growth	8	17	0.871635	9.17815	3.37949
GO:0010887	0.000633639	2.02376e-06	ABCA1;CES1;NR1H2;NR1H3;TREM2;PPARD	Negative Regulation Of Cholesterol Storage	6	9	0.461454	13.0024	3.19816
GO:0098869	0.00065173	2.13358e-06	APOM;HP;HBZ;APOE;ALB;FABP1;GSTA1;HBQ1;MGST1;GPX3;PRDX6;PRDX3;GPX4;HBB;PRXL2A;SRXN1	Cellular Oxidant Detoxification	16	74	3.79418	4.21699	3.18593
GO:0055010	0.000839794	2.8163e-06	MYL3;TPM1;MYL2;MYH7;TNNI1;TNNI3;TNNT2;MYBPC3;PROX1	Ventricular Cardiac Muscle Tissue Morphogenesis	9	24	1.23054	7.31384	3.07583
GO:0051005	0.000845261	2.90213e-06	APOC1;APOC3;SORT1;ANGPTL4;ANGPTL3	Negative Regulation Of Lipoprotein Lipase Activity	5	6	0.307636	16.253	3.07301
GO:0046889	0.00104156	3.65925e-06	INS;APOE;AKT1;HSD17B13;MLXIPL;APOA5;APOA4;APOA1	Positive Regulation Of Lipid Biosynthetic Process	8	19	0.97418	8.21203	2.98232
GO:0051258	0.00101223	3.71787e-06	CASQ2;FGA;FGB;FGG;VTN;CASQ1;GPX4	Protein Polymerization	7	14	0.717817	9.75179	2.99472
GO:0010273	0.00103472	3.71787e-06	MT3;MT1E;MT1G;MT1X;MT1H;MT1M;MT2A	Detoxification Of Copper Ion	7	14	0.717817	9.75179	2.98518
GO:0030301	0.00154658	5.80399e-06	ABCA8;LDLR;APOA1;APOB;LCAT;CD36;NPC1L1;APOA2	Cholesterol Transport	8	20	1.02545	7.80143	2.81063
GO:0120009	0.00168584	6.46121e-06	ABCA1;APOA1;APOE;APOA2;APOB;APOA4;TTPA;STAR;PITPNM2;ABCG8;ABCG5;CERT1	Intermembrane Lipid Transfer	12	47	2.40981	4.97964	2.77318
GO:0019835	0.0022806	8.92284e-06	C5;C9;C8A;C8B;C8G;C7;C6;PLA2G2A	Cytolysis	8	21	1.07673	7.42993	2.64195
GO:0010916	0.00226455	9.22165e-06	APOC1;APOC2;APOC3;LRPAP1	Negative Regulation Of Very-low-density Lipoprotein Particle Clearance	4	4	0.205091	19.5036	2.64502
GO:0030300	0.002221	9.22165e-06	APOA2;APOA1;APOA5;APOA4	Regulation Of Intestinal Cholesterol Absorption	4	4	0.205091	19.5036	2.65345
GO:0034382	0.00217909	9.22165e-06	APOE;APOC1;APOC2;APOC3	Chylomicron Remnant Clearance	4	4	0.205091	19.5036	2.66172
GO:0010873	0.00230984	9.22165e-06	APOC1;APOA4;APOA1;APOA5	Positive Regulation Of Cholesterol Esterification	4	4	0.205091	19.5036	2.63642
GO:0002933	0.00224812	9.69326e-06	CYP2E1;CYP3A4;CYP2C8;CYP3A5;CYP4A22	Lipid Hydroxylation	5	7	0.358909	13.9311	2.64818
GO:0014883	0.00220724	9.69326e-06	MYH7;TNNT1;ATP2A2;TNNI1;ACTN3	Transition Between Fast And Slow Fiber	5	7	0.358909	13.9311	2.65615
GO:0030049	0.00226149	1.0112e-05	MYL1;TPM1;MYH7;MYL6B;TNNT2;MYH2	Muscle Filament Sliding	6	11	0.563999	10.6383	2.64561
GO:0031639	0.00222181	1.0112e-05	PLAT;FGA;FGB;FGG;APOH;DHCR24	Plasminogen Activation	6	11	0.563999	10.6383	2.65329
GO:0009617	0.00260398	1.20593e-05	MACROD2;CFD;C3;CYP2E1;CA3;BMP2;FABP4;PRLR;PCK1;SCN7A;TRDN;NAALADL2;CCDC80;THRSP;C2;CFB	Response To Bacterium	16	84	4.3069	3.71497	2.58436
GO:0042178	0.00283272	1.33448e-05	CYP3A4;CYP2C8;CYP2D6;CYP2A6;CYP2C9;CYP2B6;CYP3A5;ACSL1	Xenobiotic Catabolic Process	8	22	1.128	7.09221	2.5478
GO:0035335	0.00350629	1.67979e-05	PTPN2;PTPN1;DUSP1;PTPN9;PTPN11;DUSP7;TNS2;PTPRR;UBASH3B	Peptidyl-tyrosine Dephosphorylation	9	29	1.48691	6.05283	2.45515
GO:0006695	0.00456146	2.22173e-05	INSIG1;CES1;ACAA2;HMGCS2;DHCR24;IDI2;NPC1L1;APOA4;APOA1;APOA5	Cholesterol Biosynthetic Process	10	37	1.89709	5.27124	2.3409
GO:0045429	0.00448789	2.22173e-05	ASS1;AGT;SOD2;ASL;INSR;HSP90AB1;CD36;PTX3;AKT1;HBB	Positive Regulation Of Nitric Oxide Biosynthetic Process	10	37	1.89709	5.27124	2.34796
GO:0032092	0.00468294	2.35568e-05	FLOT1;VTN;HSP90AB1;CSF3;BMP2;BMP4;GSK3B;B2M;LRP1;TIAM1;STK4;TRIB3;HIPK2;TCF7L2	Positive Regulation Of Protein Binding	14	70	3.58909	3.90072	2.32948
GO:0032489	0.00468114	2.4669e-05	NRP1;ABCA1;APOA1;APOE;APOC3	Regulation Of Cdc42 Protein Signal Transduction	5	8	0.410181	12.1897	2.32965
GO:0008228	0.00482742	2.4669e-05	CRP;MBL2;LBP;PTX3;FCN2	Opsonization	5	8	0.410181	12.1897	2.31628
GO:1900223	0.00454346	2.4669e-05	APOE;LRPAP1;TTPA;LRP1;TREM2	Positive Regulation Of Amyloid-beta Clearance	5	8	0.410181	12.1897	2.34261
GO:0150094	0.00461127	2.4669e-05	LDLR;MME;CD36;LRP1;TREM2	Amyloid-beta Clearance By Cellular Catabolic Process	5	8	0.410181	12.1897	2.33618
GO:0010898	0.00475315	2.4669e-05	APOC2;APOA4;AADAC;APOA5;APOA1	Positive Regulation Of Triglyceride Catabolic Process	5	8	0.410181	12.1897	2.32302
GO:0045717	0.0061061	3.41286e-05	INSIG1;APOC1;APOC3;BRCA1;ACADVL;TRIB3	Negative Regulation Of Fatty Acid Biosynthetic Process	6	13	0.666544	9.00165	2.21424
GO:0034374	0.00619459	3.41286e-05	AGT;APOE;APOA2;APOB;PLA2G2A;AGTR1	Low-density Lipoprotein Particle Remodeling	6	13	0.666544	9.00165	2.20799
GO:0006882	0.00714452	4.05031e-05	MT3;SLC39A14;SLC39A8;MT1G;MT1H;MT1X;MT2A;MT1E;MT1M	Cellular Zinc Ion Homeostasis	9	32	1.64072	5.48538	2.14603
GO:0050778	0.0073377	4.277e-05	C9;C8A;C8B;C8G;ELANE;C7;C6	Positive Regulation Of Immune Response	7	19	0.97418	7.18553	2.13444
GO:0042573	0.00743961	4.277e-05	CYP3A4;CYP2C8;CYP3A5;ADH1C;ADH6;ADH1B;ADH1A	Retinoic Acid Metabolic Process	7	19	0.97418	7.18553	2.12845
GO:0042158	0.00746036	4.40807e-05	APOA1;APOE;APOB;LCAT	Lipoprotein Biosynthetic Process	4	5	0.256363	15.6029	2.12724
GO:0042159	0.00736089	4.40807e-05	LDLR;APOB;CTSD;APOE	Lipoprotein Catabolic Process	4	5	0.256363	15.6029	2.13307
GO:0010942	0.00766126	4.64912e-05	KCNK2;HP;HBZ;BMP4;CD36;MT3;CALCR;HBB;LRP1;HPR	Positive Regulation Of Cell Death	10	40	2.05091	4.87589	2.1157
GO:0030212	0.00850598	5.29756e-05	ITIH2;ITIH1;ITIH3;HYAL1;ITIH4	Hyaluronan Metabolic Process	5	9	0.461454	10.8353	2.07028
GO:0051838	0.00839831	5.29756e-05	F2;HRG;CFHR2;CFHR1;CFHR5	Cytolysis By Host Of Symbiont Cells	5	9	0.461454	10.8353	2.07581
GO:0006069	0.00861645	5.29756e-05	ADH1B;ADH1C;ADH4;ADH6;ADH1A	Ethanol Oxidation	5	9	0.461454	10.8353	2.06467
GO:0015908	0.00837705	5.35104e-05	GOT2;ACSL1;PPARD;SLC43A3;CROT;FABP1;FABP4;RBP7	Fatty Acid Transport	8	26	1.33309	6.0011	2.07691
GO:0051384	0.00888169	5.74431e-05	A2M;OXT;APOA2;LCAT;GOT1;SDC1;MDK;CALCR;ADM;CDO1;TRIM63	Response To Glucocorticoid	11	49	2.51236	4.37835	2.0515
GO:0043407	0.00893087	5.84742e-05	AGT;APOE;BMP2;BMP4;PTPN1;BMP7;DUSP1;DUSP7;SORL1;SH2B3	Negative Regulation Of Map Kinase Activity	10	41	2.10218	4.75697	2.04911
GO:0045861	0.00934452	6.26748e-05	F2;PLAT;KNG1;INS;AKT1;NR1H2;NR1H3	Negative Regulation Of Proteolysis	7	20	1.02545	6.82625	2.02944
GO:0042759	0.0094571	6.26748e-05	FADS1;CYP2E1;CYP3A4;CYP2C8;CYP2D6;CYP2C9;GPX4	Long-chain Fatty Acid Biosynthetic Process	7	20	1.02545	6.82625	2.02424
GO:0071276	0.0127866	8.7803e-05	MT1E;MT1G;MMP9;MT3;AKT1;MT1H;MT1X;MT1M;MT2A	Cellular Response To Cadmium Ion	9	35	1.79454	5.01521	1.89325
GO:0019216	0.012937	8.7803e-05	SERPINA3;PLCG2;LACTB;GPS2;ANGPTL8;CERS2;TM6SF2;TREM2;PPARD	Regulation Of Lipid Metabolic Process	9	35	1.79454	5.01521	1.88817
GO:0042246	0.0128912	8.95508e-05	PLG;APOD;IGFBP1;MDK;TM4SF4;APOA5;MUSTN1	Tissue Regeneration	7	21	1.07673	6.50119	1.88971
GO:0055088	0.0127277	9.04472e-05	APOA4;NR1H3;THADA;OR10J5;TREM2;ANGPTL3;CERT1;MTCH2;TM6SF2;TLCD3B	Lipid Homeostasis	10	43	2.20472	4.53572	1.89525
GO:0030501	0.0128723	9.04472e-05	BMPR1B;CCN1;TGFB3;BMP2;BMP4;BMP7;RXRA;BMPR1A;ACVR2B;KL	Positive Regulation Of Bone Mineralization	10	43	2.20472	4.53572	1.89034
GO:0055089	0.0125892	9.04688e-05	INS;APOE;GOT1;DGAT2;GPAM;MLXIPL	Fatty Acid Homeostasis	6	15	0.76909	7.80143	1.9
GO:0071404	0.0124509	9.04688e-05	ABCA1;LDLR;CD36;CES1;SYK;SREBF2	Cellular Response To Low-density Lipoprotein Particle Stimulus	6	15	0.76909	7.80143	1.9048
GO:0006508	0.0123875	9.09973e-05	MASP2;FCN1;F2;F10;CFD;PLG;CFB;REN;PROC;CFI;HPN;C2;KLK3;CTSD;ELANE;MME;CFH;C1S;CTSA;MBL2;PEPD;MMP9;PGC;TGM2;PROZ;MST1;HTRA3;LACTB;HABP2;FCN2;PRSS53;AGBL2;MMP27;DPEP2;ADAMTS1;F12;CAPN11;CPB2;LPA;PLAT	Proteolysis	40	385	19.74	2.02635	1.90702
GO:0090277	0.0134738	0.000101129	INS;FGA;FGB;FGG;TFR2	Positive Regulation Of Peptide Hormone Secretion	5	10	0.512727	9.75179	1.87051
GO:0000050	0.0136187	0.000101129	ASS1;ASL;ARG1;CPS1;NAGS	Urea Cycle	5	10	0.512727	9.75179	1.86586
GO:0001822	0.0140796	0.0001068	REN;ASS1;AGT;MME;BMP4;AGTR1;SERPINF1;RIDA;HMGCS2;FADD;ACVR2B;ARID5B;TNS2;PCSK9;PROX1;ADAMTS1;CYP4A22	Kidney Development	17	110	5.63999	3.01419	1.85141
GO:0060336	0.0161582	0.000126438	ARG1;PTPN2;NR1H2;NR1H3	Negative Regulation Of Interferon-gamma-mediated Signaling Pathway	4	6	0.307636	13.0024	1.79161
GO:0070508	0.015995	0.000126438	LDLR;APOA1;CD36;SCARB1	Cholesterol Import	4	6	0.307636	13.0024	1.79601
GO:0010886	0.0164949	0.000126438	APOB;CD36;SREBF2;SCARB1	Positive Regulation Of Cholesterol Storage	4	6	0.307636	13.0024	1.78265
GO:0016098	0.0163248	0.000126438	CYP2E1;CYP3A4;CYP2D6;CYP2C9	Monoterpenoid Metabolic Process	4	6	0.307636	13.0024	1.78715
GO:0007507	0.0191041	0.00015254	OXT;MB;COL3A1;RBP4;SOD2;MYL2;MTHFD1;BMP2;TNNI3;ADM;KCNQ1;PRKDC;PPARD;PTPN11;MAP2K5;ACVR2B;TFDP2;SYPL2;CITED2;MBD2;HSPB7;FN1;PDLIM3;ZFPM2	Heart Development	24	192	9.84435	2.43795	1.71887
GO:0060612	0.0204138	0.000164628	CDK4;ACAT1;NAMPT;HMGCS2;PPARD;ARID5B;SLC25A25;EBF2	Adipose Tissue Development	8	30	1.53818	5.20095	1.69008
GO:0071400	0.0194351	0.000167598	ASS1;CPS1;DGAT2	Cellular Response To Oleic Acid	3	3	0.153818	19.5036	1.71141
GO:0002018	0.0205784	0.000167598	REN;AGT;AGTR1	Renin-angiotensin Regulation Of Aldosterone Production	3	3	0.153818	19.5036	1.68659
GO:0009822	0.0199904	0.000167598	CYP3A4;CYP2D6;CYP3A5	Alkaloid Catabolic Process	3	3	0.153818	19.5036	1.69918
GO:0050746	0.0196168	0.000167598	ANGPTL8;DGAT2;LIPG	Regulation Of Lipoprotein Metabolic Process	3	3	0.153818	19.5036	1.70737
GO:0002034	0.0203786	0.000167598	AGT;SERPINF2;AGTR1	Maintenance Of Blood Vessel Diameter Homeostasis By Renin-angiotensin	3	3	0.153818	19.5036	1.69083
GO:0006526	0.0201826	0.000167598	ASS1;ASL;NAGS	Arginine Biosynthetic Process	3	3	0.153818	19.5036	1.69502
GO:0032375	0.0198018	0.000167598	APOA2;APOC1;APOC2	Negative Regulation Of Cholesterol Transport	3	3	0.153818	19.5036	1.70329
GO:0051247	0.0196857	0.000171331	AGT;INS;AGTR1;AKT1;NR1H2;NR1H3;MAP2K5	Positive Regulation Of Protein Metabolic Process	7	23	1.17927	5.93587	1.70585
GO:0071294	0.0195068	0.000171331	MT2A;MT1E;MT1G;MT1H;MT1X;MT1M;MT3	Cellular Response To Zinc Ion	7	23	1.17927	5.93587	1.70981
GO:0009755	0.0197016	0.000174615	REN;CGA;LHB;RXRA;PTPN11;NR1H3;NR5A2;RARA;PPARD	Hormone-mediated Signaling Pathway	9	38	1.94836	4.61927	1.7055
GO:0030299	0.0197898	0.000176977	LDLR;CD36;ABCG8;ABCG5;NPC1L1	Intestinal Cholesterol Absorption	5	11	0.563999	8.86526	1.70356
GO:0006869	0.0220764	0.000199189	APOD;SERPINA5;APOA4;LPA;APOC4;APOF;APOA5;CFHR4;CIDEC;APOLD1;ABCA1;ABCA8	Lipid Transport	12	65	3.33272	3.60066	1.65607
GO:0061036	0.0219555	0.000203357	BMPR1B;CCN1;BMP2;BMP4;MDK;SOX5	Positive Regulation Of Cartilage Development	6	17	0.871635	6.88361	1.65846
GO:0006103	0.0223407	0.000203357	PHYH;GOT2;GOT1;TAT;IDH2;OGDH	2-oxoglutarate Metabolic Process	6	17	0.871635	6.88361	1.6509
GO:0033189	0.0221464	0.000203357	TSHB;ARG1;RARA;GATA4;HAMP;PPARD	Response To Vitamin A	6	17	0.871635	6.88361	1.6547
GO:0014068	0.0226788	0.000211866	F2;AGT;GH1;INS;FN1;IGF1;DCN;CSF3;OSM;PPARD;TREM2;NTRK1;INSR	Positive Regulation Of Phosphatidylinositol 3-kinase Signaling	13	75	3.84545	3.38062	1.64438
GO:0001889	0.0284406	0.000267965	ASS1;SOD2;ARG1;RARA;ACAT1;HMGCS2;BAAT;ARID5B;PCSK9;PROX1;CITED2;ONECUT1	Liver Development	12	67	3.43527	3.49318	1.54606
GO:0043567	0.0291982	0.000282097	IGFBP3;IGFBP1;IGFBP4;IGFBP5	Regulation Of Insulin-like Growth Factor Receptor Signaling Pathway	4	7	0.358909	11.1449	1.53464
GO:0032374	0.0294416	0.000282097	APOC1;APOA4;FURIN;LRP1	Regulation Of Cholesterol Transport	4	7	0.358909	11.1449	1.53104
GO:0072378	0.0289589	0.000282097	FGA;FGB;FGG;FN1	Blood Coagulation, Fibrin Clot Formation	4	7	0.358909	11.1449	1.53822
GO:0086036	0.0287235	0.000282097	FXYD1;ATP2A2;PLN;TRDN	Regulation Of Cardiac Muscle Cell Membrane Potential	4	7	0.358909	11.1449	1.54176
GO:0010757	0.029689	0.000282097	PLAT;THBS1;SERPINF2;CPB2	Negative Regulation Of Plasminogen Activation	4	7	0.358909	11.1449	1.5274
GO:0014912	0.0292515	0.000289618	IGFBP3;IGFBP5;BMPR1A;PPARD;LRP1	Negative Regulation Of Smooth Muscle Cell Migration	5	12	0.615272	8.12649	1.53385
GO:0060416	0.0290174	0.000289618	ASS1;IGFBP5;CPS1;AKT1;HMGCS2	Response To Growth Hormone	5	12	0.615272	8.12649	1.53734
GO:0019373	0.02891	0.000290855	CYP2C8;CYP2C9;CYP4F2;CYP2A6;CYP2B6;CYP2E1	Epoxygenase P450 Pathway	6	18	0.922908	6.50119	1.53895
GO:0006631	0.031231	0.000316699	C3;PCCA;PCCB;CD36;PRKAR2B;FASN;ACOT12;ECHDC3;CROT;ANGPTL3;PPARD;BAAT;GPAM	Fatty Acid Metabolic Process	13	78	3.99927	3.2506	1.50541
GO:0006006	0.0333872	0.00034123	INS;APOD;AKT1;PCK1;PGM1;KCNQ1;PPARD;PDK4;DCXR;ONECUT1	Glucose Metabolic Process	10	50	2.56363	3.90072	1.47642
GO:0001934	0.0375767	0.000387049	CCN1;DVL1;FLOT1;F2;C3;NTRK1;INSR;BMP2;BMP4;MMP9;FAS;MT3;AKT1;MAP2K4;CSNK1D;ARRB1;PLAUR;STK4;ITLN1;PIK3R3;RARRES2;HIPK2;TREM2	Positive Regulation Of Protein Phosphorylation	23	192	9.84435	2.33637	1.42508
GO:0060395	0.0373607	0.000387807	GDF11;TF;BMP2;BMP4;BMP7;NUP93;HIPK2;INHBE;TGFB3;INHBC;BMP8A	Smad Protein Signal Transduction	11	60	3.07636	3.57566	1.42758
GO:0006635	0.0374418	0.000391638	ACADS;ACAT1;ACAA2;PEX5;PPARD;EHHADH;ECH1;CROT;ECHDC2	Fatty Acid Beta-oxidation	9	42	2.15345	4.17934	1.42664
GO:0005977	0.0377167	0.000397525	PYGM;G6PC1;GSK3B;GBE1;PPP1R1A;PPP1R3B;UGP2	Glycogen Metabolic Process	7	26	1.33309	5.25096	1.42347
GO:0071280	0.0368786	0.000397525	MT1G;MT1M;MT2A;MT1H;MT1X;MT1E;MT3	Cellular Response To Copper Ion	7	26	1.33309	5.25096	1.43323
GO:0042744	0.0371538	0.000397525	APOA4;GPX3;PRDX3;HBB;PRDX1;HBZ;HBQ1	Hydrogen Peroxide Catabolic Process	7	26	1.33309	5.25096	1.43
GO:0010043	0.0374331	0.000397525	ASS1;SOD2;ARG1;CPS1;HAAO;HAMP;KHK	Response To Zinc Ion	7	26	1.33309	5.25096	1.42674
GO:0006082	0.0373285	0.000405355	CYP2C8;CYP2A6;CYP2D6;CYP2B6;CYP2C9;CYP2E1	Organic Acid Metabolic Process	6	19	0.97418	6.15902	1.42796
GO:0046470	0.0367875	0.000405355	LCAT;APOA4;PLA2G2A;PLA2G15;APOA1;APOA5	Phosphatidylcholine Metabolic Process	6	19	0.97418	6.15902	1.4343
GO:0043277	0.037056	0.000405355	RARA;CD36;TGM2;LRP1;NR1H3;TREM2	Apoptotic Cell Clearance	6	19	0.97418	6.15902	1.43114
GO:1904707	0.0378081	0.00041962	AGT;IGF1;MMP9;IGFBP5;DNMT1;BMPR1A;MAP3K5;ADAMTS1	Positive Regulation Of Vascular Associated Smooth Muscle Cell Proliferation	8	34	1.74327	4.58908	1.42242
GO:0097242	0.0390766	0.0004493	C3;LDLR;INSR;MME;LRP1	Amyloid-beta Clearance	5	13	0.666544	7.50138	1.40808
GO:0034383	0.0401931	0.0004493	LDLR;APOB;CD36;SCARB1;DGAT2	Low-density Lipoprotein Particle Clearance	5	13	0.666544	7.50138	1.39585
GO:0048009	0.0393498	0.0004493	IGF1;IGFBP5;AKT1;GRB10;CRIM1	Insulin-like Growth Factor Receptor Signaling Pathway	5	13	0.666544	7.50138	1.40506
GO:0044342	0.039627	0.0004493	IGFBP3;IGFBP4;IGFBP5;CCN3;ANGPTL8	Type B Pancreatic Cell Proliferation	5	13	0.666544	7.50138	1.40201
GO:0043568	0.039908	0.0004493	GH1;IGF1;IGFBP3;IGFBP4;IGFBP5	Positive Regulation Of Insulin-like Growth Factor Receptor Signaling Pathway	5	13	0.666544	7.50138	1.39894

## Sheet: bm_disorder_mlp
GOBP	fdr_q_value	p_value	genes	description	observed	total	expected	enrichment	log_q
GO:0120163	0.00430997	3.44137e-07	ARNTL;WNT10B;CIDEA;RB1;DDIT3;NOTCH1;ADAM17;ACTN3;NR1H3;IL18R1;ACVR2B;ZNF423;ARRDC3;DOCK7;HOXC10;PCTP;NOVA2;PLCL2	Negative Regulation Of Cold-induced Thermogenesis	18	46	4.70745	3.82373	2.36553

## Sheet: bm_disorder_n2vmlp
GOBP	fdr_q_value	p_value	genes	description	observed	total	expected	enrichment	log_q
GO:0042632	7.15906e-05	5.71627e-09	LRP5;SOAT2;ABCA1;APOB;LCAT;APOA4;FABP4;FGFR4;CYP7A1;ABCG1;AKR1C1;APOA5;SCARB1;SIRT1;NR1H4;ABCG8;ABCG5;ANGPTL3;NPC1L1;CYP39A1;PLA2G12B	Cholesterol Homeostasis	21	81	4.53912	4.62645	4.14514
GO:0060070	0.000268417	4.28644e-08	WNT9B;FOXO3;LRP5;DKK1;FGF2;WNT2;EDNRB;FGF9;WNT3A;WNT4;FOXD1;LRRK2;SOST;RSPO3;FZD3;FZD4;FZD1;FZD9;SFRP4;WNT11;WNT5A	Canonical Wnt Signaling Pathway	21	90	5.04347	4.1638	3.57119
GO:0010628	0.0044948	1.07668e-06	KPNA7;TLR4;CUX2;TNFSF11;TLR3;ROCK2;ALDH1A2;DKK1;NKX2-2;WNT11;KRAS;EGF;AVP;FSHB;APOB;IGF1;ITGB3;LIF;CD36;FGFR4;PAX6;EPHB2;CALCR;TGFBR1;WNT5A;PTGFR;MAPK9;HMGA2;PRKAG1;WNT3A;PSG9;MAP2K1;FOXC1;NR5A1;RPS6KA2;SMAD2;FOXD1;TTBK1;SFRP4;RIMS1;CTCFL;OSR1;PIK3R3;SEC16B;AGO2;FGF5;IL36G;FGF21;FGF10;FGF3;FGF9;FGF2	Positive Regulation Of Gene Expression	52	437	24.4888	2.12342	2.34729
GO:0070328	0.00511551	1.63383e-06	GCKR;APOA5;ANGPTL8;SCARB1;ANGPTL4;ABCG8;ABCG5;ANGPTL3;APOA4;PLA2G12B	Triglyceride Homeostasis	10	27	1.51304	6.60921	2.29111
GO:0008284	0.0137571	5.49228e-06	E2F3;GREM1;LRP5;ALDH1A2;GLP2R;KRAS;EGF;AVP;CGA;FSHB;MAS1;GNAI2;IGF1;INSR;ADRA2A;FGF2;WNT2;BCL2;FGF3;FGF5;LIF;FOSL1;FGFR4;TNFSF4;EDNRB;F2R;PRDX3;FGF9;TGFBR1;PTGFR;AKR1C2;WNT3A;ADAM17;MDM2;GHRHR;BAMBI;FXN;KLB;NLGN2;PROX1;SIRT1;CNOT6L;CDX2;OSMR;MARCHF7;PDGFC;HOXC10;BICRA;CEP131;MPL;FGF21;FGF10;PRL	Positive Regulation Of Cell Population Proliferation	53	474	26.5623	1.99531	1.86147
GO:0033344	0.0218021	1.0445e-05	SOAT2;ABCA1;APOB;APOA4;ABCG1;SCARB1;ABCG8;ABCG5;APOA5	Cholesterol Efflux	9	26	1.457	6.17707	1.6615
GO:1902474	0.0215282	1.20327e-05	MAPT;WNT5A;NLGN2;CLSTN3	Positive Regulation Of Protein Localization To Synapse	4	4	0.224154	17.8449	1.66699
GO:0030299	0.023207	1.4824e-05	SOAT2;CD36;AKR1C1;ABCG8;ABCG5;NPC1L1	Intestinal Cholesterol Absorption	6	11	0.616424	9.73356	1.63438
GO:0048701	0.0396777	2.85132e-05	WNT9B;ALX3;TGFBR1;PRRX1;SIX1;SMAD2;IFT140;TBX15;SIX2	Embryonic Cranial Skeleton Morphogenesis	9	29	1.62512	5.53806	1.40145
GO:0007596	0.0391552	3.12641e-05	F2RL2;PAPSS2;F10;F11;ITGB3;SERPIND1;F7;GP9;CD36;C4BPB;TFPI2;ANO6;SERPINA10;PROZ;HGFAC	Blood Coagulation	15	76	4.25893	3.52201	1.40721
GO:0006631	0.0490055	4.30422e-05	FABP2;CD36;PRKAR2B;ACADSB;ASAH1;ACOT6;ACOT12;MECR;ANGPTL3;ACOT2;BAAT;ACBD4;GPAM;DECR2;PPARA	Fatty Acid Metabolic Process	15	78	4.37101	3.4317	1.30976
GO:0008202	0.0471409	4.51686e-05	CYP2B6;CYP3A7;CYP2C19;SULT1A2;AKR1C2;RDH5;DHRS4;UGT2B28;HSD17B6;AKR1C4;AKR1C1	Steroid Metabolic Process	11	45	2.52173	4.36208	1.3266
GO:0007254	0.0449279	4.66355e-05	TLR4;MAP2K7;TNFSF11;TLR3;MAP3K7;WNT5A;MAPK9;MAP2K4;MAP4K2;LRRK2;MAP4K1;NOD1	Jnk Cascade	12	53	2.97004	4.04035	1.34748
GO:0120162	0.0478077	5.72593e-05	OXT;ADRB2;ADRB1;DBH;FABP4;CD36;ADCYAP1;ACHE;G0S2;ACADL;MFAP2;FFAR4;EBF2;PDGFC;FGF21;PEMT	Positive Regulation Of Cold-induced Thermogenesis	16	89	4.98743	3.20806	1.3205
GO:0035634	0.0422393	5.73354e-05	CIDEA;APOA4;CD36;USP18	Response To Stilbenoid	4	5	0.280193	14.2759	1.37428
GO:0070857	0.0398927	5.73354e-05	FGFR4;CYP7A1;SIRT1;NR1H4	Regulation Of Bile Acid Biosynthetic Process	4	5	0.280193	14.2759	1.39911
GO:0018057	0.0448793	5.73354e-05	LOX;LOXL2;LOXL4;LOXL1	Peptidyl-lysine Oxidation	4	5	0.280193	14.2759	1.34795
GO:0019915	0.0411946	6.24958e-05	CIDEA;CD36;NRIP1;B4GALNT1;ACVR1C;PLIN2;ANGPTL3;PLIN5	Lipid Storage	8	25	1.40096	5.71036	1.38516
GO:0090090	0.0461341	7.36731e-05	SHISA3;TMEM131L;FOXO3;GREM1;DKK1;WNT11;IGFBP1;WNT5A;DAB2;SFRP4;PTPRU;CTHRC1;PRICKLE1;SOST;DACT1;LIMD1;FZD1;INVS;AXIN2;FZD4	Negative Regulation Of Canonical Wnt Signaling Pathway	20	130	7.28501	2.74536	1.33598

## Sheet: bm_disorder_tag
GOBP	fdr_q_value	p_value	genes	description	observed	total	expected	enrichment	log_q
GO:0010628	3.86099e-20	3.08287e-24	TLR4;WNT7A;CUX2;TNFSF11;TRIM24;MAFG;LAMTOR5;PRKN;RAMP2;MITF;NOS1AP;MAF;DKK1;MYC;KRAS;PDGFB;LDLR;NGF;AVP;FSHB;IFNG;CRP;FN1;PF4;TFRC;APOB;TP53;IGF1;APP;ITGB3;PGR;CDK1;RET;SP1;HSPA1A;CXCL8;BMP2;BMP4;LIF;BRAF;ATF2;CD46;VEGFA;CD36;PLCG2;ENG;ATF3;ERBB3;BMP6;TNC;MT3;DNMT1;CNTF;MAPK1;CCN2;NOS3;CALCR;NTS;AKT1;ARRB2;CDH5;CTNNB1;RDX;TGFBR1;CASR;PIK3CB;MTOR;MAPK8;YAP1;CEBPA;PSEN1;GSK3B;MYOM1;HMGA2;NR1H2;FGF8…	Positive Regulation Of Gene Expression	123	437	43.1187	2.85259	19.4133
GO:0030335	3.66271e-16	5.84911e-20	SDCBP;ADAM10;SPAG9;DIAPH1;CEP43;EGFR;F10;PLAU;HRAS;PDGFB;CGA;FSHB;PDGFA;IGF1;FGF1;ITGB1;INSR;ITGAV;LAMB1;LYN;RET;THBS1;IGF1R;MMP2;F7;PDGFRB;HSPA5;BMP2;MMP9;VEGFA;PDGFRA;PRKCA;XBP1;FLT1;NTF3;APC;F2R;GRN;CDH5;RDX;KDR;TGFBR1;CCL11;EPHA4;BCAR1;ADAM17;SMAD3;TNFAIP6;CAV1;PTK2;TJP1;PPP3CA;TIAM1;PAK1;ATM;ADAM9;CARMIL2;CEMIP;PIK3R3;SEMA4D;FERMT2;MYOC;PDCD10;WNT5B;SPHK1;SUN2;LEF1;FZD4;CCL26;ANGPTL3;SEMA3G;…	Positive Regulation Of Cell Migration	75	224	22.102	3.39335	15.4362
GO:0008284	2.05542e-15	4.92356e-19	SDCBP;ADAM10;ITGB1BP1;RAD51B;PRC1;GREM1;CEP43;EGFR;F2;MYC;HRAS;KRAS;PDGFB;AVP;CGA;FSHB;IFNG;FN1;PDGFA;IGF1;FGF1;INSR;ITGAV;LYN;THBS1;IGF1R;GLI1;HCK;IL6R;FGF2;PDGFRB;BCL2;TGFB3;FGFR1;CDK4;PTHLH;BMP4;IL7;OSM;MIF;LIF;FOSL1;AREG;VEGFA;PDGFRA;XBP1;CR1;FLT1;ATF3;POU3F2;NTF3;IL11;FGFR2;BMP6;FGFR3;TNC;CDK2;F2R;CNTFR;CCN2;SHC1;PRDX3;FGF9;AKT1;KDR;FLT3;TGFBR1;TGFBR2;GDNF;CASR;LIFR;NAMPT;CRKL;FASLG;EPHA4;WN…	Positive Regulation Of Cell Population Proliferation	119	474	46.7695	2.5444	14.6871
GO:0070374	7.46757e-15	2.38504e-18	TLR4;MAP2K7;NRP1;ABL1;EGFR;HRAS;PDGFB;APOE;FGA;FGB;FGG;PDGFA;NTRK1;IGF1;APP;ITGB3;FGF1;JUN;PTPRC;SERPINF2;FGF2;PDGFRB;BMP2;BMP4;SRC;MIF;BRAF;PDGFRA;CD36;PRKCA;ADCYAP1;FGFR2;FGFR3;F2R;MT3;CCN2;SHC1;CALCR;S100A7;ARRB2;ADRA1A;KDR;CASR;CRKL;ARRB1;FGF8;TIRAP;RAP1A;NRG1;MAP2K1;TEK;AGER;ERBB4;ANGPT1;FFAR4;CXCL17;ALKAL1;FBXW7;FERMT2;TREM2;NOD1;MFHAS1;RAPGEF2;CCL26;CCL11;XCL1;CCL25;CCL13;PDGFC	Positive Regulation Of Erk1 And Erk2 Cascade	69	207	20.4246	3.37827	14.1268
GO:0014068	2.35159e-14	9.38832e-18	SEMA3E;F2;PDGFB;GH1;FN1;CAT;PDGFA;IGF1;DCN;FGF2;PDGFRB;CSF3;KIT;FGFR1;SRC;OSM;NCF1;PDGFRA;FLT1;ERBB3;CBL;F2R;KDR;FLT3;NEDD4;TEK;PPARD;PTK2;ERBB4;ANGPT1;SEMA4D;SIRT1;MYOC;TREM2;PDGFC;IGF1R;NTRK1;INSR	Positive Regulation Of Phosphatidylinositol 3-kinase Signaling	38	75	7.40023	5.13498	13.6286
GO:0043066	3.35738e-14	1.60846e-17	WNT7A;IFIT3;AURKA;MDM4;NUPR1;GREM1;NOL3;MITF;HIP1R;DKK1;TNFAIP8;EGFR;MYC;TGFA;AVP;CRYAB;ALB;TFRC;CAT;RAF1;PRNP;NTRK1;TP53;IGF1;CDK1;THBS1;IGF1R;HCK;PDGFRB;HSPA1A;BCL2;HSPA5;BMP4;SRC;IL7;MIF;MMP9;BRAF;AKR1B1;VEGFA;PRLR;XBP1;EIF2AK2;SLC9A1;CAPN3;RASA1;CBL;RPS6KB1;MT3;SHC1;AQP1;PRDX3;AKT1;CTNNB1;KDR;NUP62;SNCA;GDNF;MTOR;CASP3;MAPK8;COMP;PSEN1;GSK3B;HMGA2;PLK1;DAPK1;YWHAZ;UBE2B;PRKDC;SMAD3;TEK;PPARD;…	Negative Regulation Of Apoptotic Process	114	464	45.7828	2.49002	13.474
GO:0001934	7.28919e-14	4.07412e-17	AXIN1;FLOT1;ABL1;EGFR;F2;C3;HRAS;KRAS;IFNG;TFRC;ERBB2;NTRK1;APP;ITGB3;INSR;LYN;BMP2;BMP4;MMP9;ATF2;VEGFA;ENG;MT3;CCN2;CD6;AKT1;KDR;CRKL;ARRB1;WNT3A;RAC1;ADAM17;TEK;PLAUR;PTK2;STK4;PAK1;SQSTM1;AGER;ERBB4;EPHA7;ANGPT1;RSPO1;LRRK2;CLDN19;FNIP1;ITLN1;PIK3R3;SEMA4D;SIRT1;AURKB;FAM20A;PINK1;PELI2;TREM2;EIF2AK4;DAXX;TNIK;FXR2;FGF2;FGF1;VEGFB;FGF9;FGF8	Positive Regulation Of Protein Phosphorylation	64	192	18.9446	3.37827	13.1373
GO:0046777	1.28616e-13	8.21566e-17	AURKA;TRIM24;OXSR1;ABL1;EGFR;ERBB2;NTRK1;INSR;FYN;FES;LYN;IGF1R;PTPRC;HCK;PDGFRB;KIT;FGFR1;SRC;PDGFRA;FLT1;EIF2AK2;FGFR2;FGFR3;EPHA8;AKT1;KDR;FLT3;CSK;MTOR;GSK3B;NEK2;DAPK1;EPHA4;TEK;PTK2;DDR1;STK4;PAK1;PAK2;ATM;CAMK2B;CAMK2D;DYRK1A;MELK;ERBB4;STK11;LRRK2;MARK2;VRK2;MAP4K1;AURKB;TRPM7;VRK1;STK33;PEAK1;NEK6;EIF2AK4;TNIK;MAPKAPK2	Protein Autophosphorylation	59	170	16.7739	3.51738	12.8907
GO:0043065	9.27654e-13	6.66631e-16	HRK;APBB1;BIN1;TP73;BCL2L11;HIP1R;GADD45B;SLIT2;ATG7;TNFAIP8;SOD1;ABL1;KNG1;HRG;TP53;LGALS2;JUN;ITGB1;MMP2;PDGFRB;TGFB3;IAPP;IGF2R;BMP2;BMP4;SRC;MMP9;FOSL1;IGFBP3;SLC9A1;CNR1;TGM2;GAL;NR4A1;GADD45A;APC;CTNNB1;SNCA;MAPK8;FASLG;PSEN1;DNM2;RBM5;DAPK1;CASP9;BID;PRKDC;E2F1;ZBTB16;C1QBP;PPID;KCNMA1;GRIN2A;STK4;FADD;STK3;ATM;SQSTM1;IRF5;PMAIP1;ARHGEF7;SCRIB;MELK;CASP8;RNPS1;NCOA1;BAK1;NSMAF;OMA1;SIRT1;M…	Positive Regulation Of Apoptotic Process	78	276	27.2328	2.86419	12.0326
GO:0007165	1.69077e-12	1.35002e-15	PSD;APBB1;NRG2;CXCL11;MAP2K7;NRP1;ANGPT2;VGF;NPHP1;CLOCK;CREBL2;GREM1;HPGDS;TOM1L1;BCAR3;TNFSF15;OXSR1;EGFR;PLAU;C3;HRAS;OXT;AVP;LHB;TG;GAST;RAF1;ERBB2;IGF1;CHGB;FGF1;PGR;CRH;LYN;RET;IGF1R;MET;IGFBP1;FGF2;PDGFRB;CXCL8;KIT;IAPP;IGF2R;CDK4;MLN;SRC;BMP1;CREB1;EPOR;CD33;ITGAL;NTF3;IL11;RASA1;ERBB3;NR4A1;RPS6KB1;MCC;CRHBP;IL4R;FPR3;CNTF;KLRK1;CNTFR;MAPK1;GRN;LRPAP1;SRI;NTS;FGF9;AKT1;GUCY1A2;ADRA1A;FBN…	Signal Transduction	210	1136	112.089	1.87351	11.7719
GO:0007169	1.53857e-12	1.35135e-15	MTSS1;ERBB2;LYN;NTF3;ERBB3;PTPRG;PIK3CB;TEK;ERBB4;ABI1;STAP1;SH2B3;NGF;FYN;PDGFRB;NTRK1;EPHA8;FLT3;EPHA4;SHC1;BCAR1;KIT;HCK;FGFR2;FES;NTF4;EPHA6;FLT1;TNK2;LCK;LCP2;INSR;CLNK;MET;KDR;SHC3;PTK2;FGFR3;EPHA7;FRK;IGF1R;YES1;DDR1;RET;SRC;FGFR1;PDGFRA;EGFR	Transmembrane Receptor Protein Tyrosine Kinase Signaling Pathway	48	127	12.5311	3.83048	11.8129
GO:0043406	4.9996e-12	4.79041e-15	TLR4;TNFSF11;PDE5A;EGFR;HRAS;PDGFB;TGFA;GH1;PDGFA;ERBB2;FGF1;INSR;THBS1;ELANE;PTPRC;FGF2;PDGFRB;FGFR1;SRC;MIF;VEGFA;FLT1;NTF3;FLT3;CSK;PIK3CG;PSEN1;ADAM8;S100A12;ADAM9;LRRK2;PDCD10;ROBO1;KIT;PDGFC	Positive Regulation Of Map Kinase Activity	35	75	7.40023	4.72958	11.3011
GO:0050731	7.69434e-12	7.98678e-15	NRP1;ABL1;PDGFB;GH1;VTN;PRNP;TP53;IGF1;ITGB3;YES1;PTPRC;IL6R;CSF3;SRC;OSM;MIF;LIF;VEGFA;CD36;PLCG2;NTF3;IL11;BMP6;ARRB2;CD80;MTOR;FGF8;TNK2;CNTN1;PTPRJ;PAK2;ANGPT1;LRRK1;SEMA4D;TREM2;ANGPT4;SH2D1B	Positive Regulation Of Peptidyl-tyrosine Phosphorylation	37	84	8.28826	4.46415	11.1138
GO:0018108	3.34527e-11	3.73952e-14	MAP2K7;ABL1;EGFR;PDGFB;ERBB2;NTRK1;INSR;LCK;FYN;FES;YES1;LYN;RET;PTPRC;MET;HCK;PDGFRB;KIT;FGFR1;SRC;PDGFRA;FLT1;EIF2AK2;FGFR2;FGFR3;EPHA8;KDR;FLT3;CSK;ABL2;FRK;EPHA4;MAP2K1;TEK;PTK2;TNK2;DYRK1A;MELK;ERBB4;EPHA7;LRRK1;TTBK1;ABI1;TTN;NEK1;PEAK1;EPHA6	Peptidyl-tyrosine Phosphorylation	47	132	13.0244	3.60861	10.4756
GO:0043410	1.23124e-10	1.47466e-13	TP73;SPAG9;BCAR3;SOD1;HRAS;PDGFB;RAF1;PDGFA;IGF1;INSR;ADRB2;RET;PTPRC;FGF2;TGFB3;KIT;IAPP;FGFR1;BMP2;BMP4;OSM;LIF;PLCG2;IGFBP3;FLT1;EIF2AK2;IL11;FGFR2;FGFR3;F2R;EPHA8;SHC1;CTNNB1;ADRA1A;KDR;FLT3;TGFBR1;GRM5;ITGA1;CDC42;PRKCE;PTPRJ;ROCK1;MAP4K1;GDF15;PELI2;IGF1R;TEK;ERBB2	Positive Regulation Of Mapk Cascade	49	146	14.4058	3.40141	9.90966
GO:0006953	1.51737e-10	1.93852e-13	F2;HP;ASS1;SERPINA1;CRP;APCS;FN1;ORM1;AHSG;TFRC;SERPINF2;IL6R;SAA2;MBL2;CEBPB;LBP;ORM2;SAA4;HAMP;REG3A;ITIH4;CD163	Acute-phase Response	22	35	3.45344	6.37046	9.81891
GO:0009410	1.63542e-10	2.2199e-13	ACACB;KCNK3;NPC1;AGPAT2;TP73;CCNT1;BCAR3;OXSR1;SOD1;ABL1;ASS1;FOS;MYC;TGFA;PTH;APOA2;CAT;PDGFA;NTRK1;ARG1;JUN;LCK;CDK1;UMOD;LYN;RET;THBS1;ABCB1;MMP2;BCL2;CDK4;SRC;FOSL1;CREB1;ITGA2;ENG;GAL;RPS6KB1;LOX;ADORA2A;SLC8A1;CTNNB1;ADRA1A;SREBF1;TGFBR2;SNCA;CASP3;GCLM;TERF1;UBE2B;ADAM17;GAD2;RAD51;GRIN2A;NFATC2;BLMH;KCNJ11;BAK1;HADH;PLIN2;TIMP4;ABCG8;ABCG5;SHANK2;DNMT3A	Response To Xenobiotic Stimulus	65	231	22.7927	2.85179	9.78637
GO:0051897	1.60862e-10	2.31198e-13	HIP1;ITGB1BP1;TNFSF11;EGFR;F10;PDGFA;ITGB1;INSR;RET;THBS1;F7;FGF2;CSF3;IAPP;FGFR1;SRC;OSM;ENG;CALCR;NTS;ARRB2;TGFBR1;PIK3CB;PIK3CG;ADAM8;NRG1;TEK;PTK2;C1QBP;PTPRJ;STK3;ANGPT1;FERMT2;MYOC;GDF15;PINK1;TCF7L2;MFHAS1;IGF1R;MET	Positive Regulation Of Protein Kinase B Signaling	40	105	10.3603	3.86088	9.79355
GO:0001525	2.02936e-10	3.07872e-13	KRIT1;WNT7A;NRP1;RAMP2;TGFA;FN1;ANG;PDGFA;HRG;FGF1;JUN;ITGAV;MMP2;COL4A2;CXCL8;SCG2;VEGFA;PRKCA;XBP1;FLT1;FGFR2;COL8A1;CCN2;SHC1;NOS3;S100A7;FGF9;MYH9;KDR;PIK3CG;YWHAZ;ADAM8;JAG1;TEK;CAV1;PTK2;RBPJ;FAP;PDE3B;ADAM15;GAB1;CASP8;TGFBI;MED1;MAPK14;CALCRL;HIF1A;CXCL17;SIRT1;EPAS1;PDCD10;ANGPTL4;SEMA4A;SH2D2A;TNFRSF12A;ANGPT4;PLXND1;ANGPTL3;ANGPT1;COL22A1;PDGFRB;ANGPT2;ITGA2B;COL18A1	Angiogenesis	64	227	22.398	2.85739	9.69264
GO:0033138	3.06573e-10	4.89576e-13	AXIN1;CREBL2;EGFR;AVP;TFRC;RAF1;APP;CSF3;BCL2;OSM;MIF;LIF;BRAF;VEGFA;NTF3;IL11;CALCR;AKT1;ARRB2;SNCA;WNT3A;CAV1;EIF4G1;STK4;PAK1;ANGPT1;FNIP1;DOCK7;PDCD10;PINK1;SMYD3;TBK1;BCAR3;NGF;NTF4	Positive Regulation Of Peptidyl-serine Phosphorylation	35	85	8.38693	4.17316	9.51347
GO:0010629	3.17353e-10	5.32132e-13	ACACB;ADAM10;AURKA;PRKN;HRAS;PDGFB;LDLR;PTH;IFNG;CRYAB;APOE;IGF1;APP;FYN;RB1;PGR;CDK1;FGF2;CXCL8;MAPT;PC;BMP2;BMP4;MIF;CD46;VEGFA;CD36;ENG;POU3F2;DNMT1;CCN2;NTS;AKT1;CTNNB1;KDR;BMPR1A;CDKN1A;CRKL;YAP1;PSEN1;GSK3B;KCNQ1;NR1H2;LRP1;FLOT2;TERF2;BAK1;HIF1A;TTBK1;CLDN19;SMCR8;FBXW7;CREB3L1;SIRT1;SH3GL2;PDCD10;BRIP1;PINK1;HEY2;DAXX;TBK1;CNOT7;ROBO1	Negative Regulation Of Gene Expression	63	224	22.102	2.85042	9.49846
GO:0007229	9.90738e-10	1.74036e-12	ADAM10;ITGB1BP1;NRP1;ABL1;COL3A1;APOA1;FN1;ITGB3;ITGB2;ITGB1;ITGAV;ITGA2B;PLEK;HCK;SRC;VAV1;ITGA2;ITGB5;ITGB7;CCN2;MYH9;TEC;BCAR1;CDC42;PTK2;ADAM9;ADAM15;FERMT2;CCM2;TLN1;ANGPTL3;ITGA4;ITGAM;ITGAL;FYB1;ITGB6;ITGA1	Integrin-mediated Signaling Pathway	37	97	9.57096	3.86586	9.00404
GO:0035556	1.20336e-09	2.20994e-12	MYO9A;SDCBP;ITGB1BP1;DCLK1;NFATC1;OXSR1;TGFA;TFRC;ERBB2;LCK;FYN;LYN;MYZAP;CXCL8;KIT;SRC;SCG2;PRKAR2A;PRKCSH;PLCG2;RASA1;S100A1;CCN2;SHC1;PRKAR2B;AKT1;CD80;ADRA1A;TGFBR1;TEC;CRKL;PSEN1;PSEN2;GSK3B;HMGA2;DAPK1;RAC3;YWHAE;RAC1;TGFBR3;ITK;STK4;STK3;CBLB;SMAD4;SQSTM1;ARHGEF7;RPS6KA1;ITSN1;MAPK14;LRRK1;LRRK2;MAGI3;MARK2;PATJ;DEPTOR;PREX1;SHC3;RAB40C;PINK1;LATS2;SPHK1;NUDT4;TNIK;NOD1;RAPGEF2;ASB4;NRG1;M…	Intracellular Signal Transduction	87	372	36.7051	2.37024	8.9196
GO:0006468	1.84156e-09	3.52902e-12	TAF4;ADAM10;CHEK1;AURKA;DCLK1;CCNT1;PRKD3;OXSR1;ABL1;PDGFB;RAF1;ERBB2;NTRK1;APP;INSR;LCK;FYN;CDK1;LYN;RET;HCK;FGFR1;CDK4;BMP2;BRAF;CREB1;PRKCA;IGFBP3;EIF2AK2;ERBB3;CDK2;MAPK1;AKT1;BMPR1A;TGFBR1;TGFBR2;CSK;GRM5;MTOR;TEC;MAPK8;PIK3CG;MAPKAPK2;GSK3B;CCL11;NEK2;PLK1;DAPK1;MAPK10;SLC12A3;CDC42;YWHAZ;CSNK2A1;PRKDC;CDK6;PRKCE;MAP2K1;ITK;STK4;PAK1;PAK2;STK3;ATM;ROCK1;SQSTM1;CAMK2B;CAMK2D;DYRK1A;PRKG1;TAF…	Protein Phosphorylation	105	489	48.2495	2.17619	8.73481
GO:0043524	2.18924e-09	4.37008e-12	NRP1;SEMA3E;PRKN;SOD1;HRAS;KRAS;NTRK1;JUN;BCL2;TGFB3;BRAF;CEBPB;RASA1;ERBB3;PTPRZ1;F2R;MT3;CNTF;CNTFR;GRN;ADORA2A;ARRB2;KDR;SNCA;GDNF;GDF5;GCLM;MTNR1B;PSEN1;FGF8;ADAM8;GBE1;BCL2L1;ANGPT1;SIX1;CPEB4;PINK1;PPARGC1A;PLXND1;NTF4;APOE;NGF;NTF3	Negative Regulation Of Neuron Apoptotic Process	43	128	12.6297	3.40467	8.65971
GO:0048146	2.66885e-09	5.54056e-12	ABL1;EGFR;MYC;HRAS;PDGFB;FN1;PDGFA;IGF1;ITGB3;JUN;NGFR;PDGFRB;CDK4;MIF;LIF;PDGFRA;PML;AQP1;CDKN1A;CDK6;E2F1;SIRT6;CDC6;PDGFC;SPHK1	Positive Regulation Of Fibroblast Proliferation	25	50	4.93349	5.06741	8.57368
GO:0140467	2.83564e-09	6.11325e-12	CREB3;MAF;FOS;JUN;FOSL1;CEBPB;DDIT3;CEBPA;CEBPG;CEBPE;BATF;NFE2;BATF2;OMA1;BATF3;NFE2L3;MAFB	Integrated Stress Response Signaling	17	24	2.36807	7.17883	8.54735
GO:0006915	3.7896e-09	8.47243e-12	HRK;APBB1;HIP1;WNT7A;MAP2K7;CHEK1;AURKA;AXIN1;BCL2L11;CIDEA;GREM1;HIP1R;GADD45B;TNFRSF21;TNFSF15;TNFAIP8;NTN1;SOD1;AVP;IFNG;RAF1;ITGB2;JUN;CDK1;CD14;PARP1;BCL2;IAPP;NCF1;MMP9;XBP1;IGFBP3;CSNK2A2;CAPN3;FGFR2;NR4A1;RPS6KB1;PAX3;GADD45A;MT3;MAPK1;ADORA2A;PRDX3;ADRA1A;TGFBR1;TGFBR2;CASR;CASP3;NSG1;DCC;FASLG;MCM2;COMP;APLP1;RBM5;DAPK1;CASP9;UBE2B;DYNLL1;CSNK2A1;MDM2;PRKCE;KMT2A;PPARD;ZBTB16;C1QBP;PPID…	Apoptotic Process	114	555	54.7617	2.08175	8.42141
GO:0016477	3.88565e-09	8.99743e-12	ITGB1BP1;ANG;VTN;ITGB1;CDK1;ITGAV;THBS1;MMP2;PDGFRB;FGFR1;FLT1;ITGB5;PLCG1;SLC9A1;RPS6KB1;APC;CCN2;PIK3CB;BCAR1;RAC1;TGFBR3;PTK2;TIAM1;PAK1;ADAM9;NFATC2;SCRIB;FAT1;ERBB4;CDC42BPA;USP45;ARC;USP33;KCTD13;SORL1;SPATA13;PEAK1;ADGRE2;GPC6;NTNG2;NTN4;ITGB7;RHOF;VAV1;TGFBR3L;LAMB1;MET;KDR;RND3;NCK2;NCK1;ITGB3;ITGB6;ENG;RHOBTB3;SDC4;APC2;NTNG1;RND1;CRKL;ITGB2;SDC2;CRK;CARMIL2;PIK3CG	Cell Migration	65	249	24.5688	2.64564	8.41054
GO:0008285	4.39075e-09	1.05176e-11	MEN1;CACNB4;ITGB1BP1;IFIT3;MDM4;NCK2;GDF11;PLG;HRAS;NGF;RAF1;HRG;NTRK1;TP53;APP;JUN;UMOD;LYN;THBS1;HSPA1A;CXCL8;TGFB3;PTHLH;BMP2;BMP4;OSM;LIF;MYOG;FOSL1;IGFBP3;EIF2AK2;CD33;APC;F2R;POU1F1;ADORA2A;NOS3;PML;SSTR2;CDH5;CTNNB1;NF2;ADRA1A;NUP62;CDKN1A;COL18A1;CSK;CDKN2A;CDKN2C;CEBPA;TSC2;RBM5;ITGA1;ADARB1;SMAD3;CDK6;MAP2K1;PTH1R;ZBTB16;DDR1;RBBP4;ASPH;PTPRJ;SMAD4;ERBB4;STK11;BAK1;TNS2;PBRM1;ABI1;CLDN1…	Negative Regulation Of Cell Population Proliferation	86	376	37.0998	2.31807	8.35746
GO:1904646	6.78882e-09	1.6804e-11	TLR4;BCL2L11;PRNP;NTRK1;IGF1;APP;FYN;ADRB2;IGF1R;NGFR;PARP1;ITGA4;CD36;GRM5;PSEN1;GSK3B;EPHA4;LRP1;GRIN2A;AGER;BCL2L2;TREM2	Cellular Response To Amyloid-beta	22	41	4.04546	5.4382	8.16821
GO:0032092	1.58421e-08	4.04781e-11	MEN1;KRIT1;PRKN;HIP1R;FLOT1;SPTA1;VTN;APP;CSF3;BMP2;BMP4;IDE;PSEN1;GSK3B;WNT3A;B2M;CAV1;LRP1;EP300;TIAM1;STK4;STK3;LRRK2;USP33;TRIB3;TCF7L2;AMFR;PLXND1;RAPGEF2	Positive Regulation Of Protein Binding	29	70	6.90688	4.19871	7.80019
GO:0042060	1.78596e-08	4.70591e-11	TGFA;COL3A1;RAF1;PDGFA;ERBB2;IGF1;ITGB3;FGF1;FGF2;PDGFRB;TGFB3;PDGFRA;ITGB6;FGFR2;ERBB3;LOX;AQP1;SDC4;TGFBR1;TGFBR2;CDKN1A;CASP3;YAP1;SMAD3;NRG1;PPARD;PPP3CA;PAK1;SMAD4;SCRIB;SCARB1;MAP3K5;WNT5B	Wound Healing	33	88	8.68294	3.80056	7.74813
GO:0042730	2.20768e-08	5.99338e-11	F2;PLG;F12;PLAU;PLAT;FGA;FGB;FGG;KLKB1;HRG;KRT1;SERPING1;GP1BA;SERPINF2	Fibrinolysis	14	18	1.77606	7.88264	7.65606
GO:0030324	3.53242e-08	9.87183e-11	COL3A1;RBP4;ARG1;CYP1A2;EIF4E;CRH;GLI1;MME;VEGFA;PDGFRA;FGFR2;LOX;CCN2;NOS3;BMPR1A;SREBF1;CEBPA;PPP1CA;YWHAZ;EIF4G1;EP300;ACVR2B;JMJD6;CCBE1;PROX1;FBXW7;EPAS1;LHX3;FGF9;FGF2;FGF1	Lung Development	31	81	7.99225	3.87876	7.45193
GO:0018107	4.00148e-08	1.15022e-10	CHEK1;TNKS;OXSR1;CDK1;UMOD;BCL2;ATF2;PRKCA;MAPK1;AKT1;TGFBR1;TGFBR2;MTOR;MAPK8;GSK3B;CSNK2A1;PRKDC;CAMK2D;DYRK1A;STK11;LRRK2;TTBK1;MARK2;TBK1;CDC42BPA;ROCK1;CSNK2A2	Peptidyl-threonine Phosphorylation	27	64	6.31486	4.27563	7.39778
GO:0007160	5.40611e-08	1.59714e-10	ITGB1BP1;BCL2L11;COL3A1;FGA;FGB;FGG;VTN;ITGB3;ITGB2;ITGB1;ITGAV;ITGA4;ITGA2;ITGB5;ITGAL;TNXB;ITGB7;CCN2;CTNNB1;PXN;ITGA1;RAC1;TIAM1;ADAM9;ADAM15;FERMT2;FBLN5;ANGPTL3;FN1;STRC;NID2;ITGAM;ITGA2B;ITGB6;TNN	Cell-matrix Adhesion	35	101	9.96564	3.51207	7.26712
GO:0045766	6.93637e-08	2.10461e-10	NRP1;ANGPT2;ADAM12;GREM1;RAMP2;C3;C5;LRG1;ITGB3;FGF1;ITGB1;THBS1;SP1;FGF2;CXCL8;VEGFA;PRKCA;ENG;XBP1;FLT1;PLCG1;GRN;NOS3;AQP1;CDH5;KDR;TGFBR2;CCL11;HMGA2;RUNX1;TEK;GAB1;STIM1;HIF1A;CCBE1;SIRT1;ANGPTL4;SPHK1;AGO2;ANGPT4;ANGPTL3;VEGFB	Positive Regulation Of Angiogenesis	42	137	13.5178	3.10702	7.15887
GO:0007596	1.37892e-07	4.29397e-10	AP3B1;F2;F10;PLG;PLAU;PLAT;SERPINC1;SERPINA1;KNG1;F11;KLKB1;VWF;ITGB3;SERPING1;SERPIND1;THBD;GP1BA;F7;CD36;ITGA2;ADORA2A;TFPI2;CYP4F2;PLAUR;JMJD1C;SERPINA10;F12;PROZ;HGFAC	Blood Coagulation	29	76	7.4989	3.86723	6.86046
GO:0045944	1.37032e-07	4.37661e-10	AP3B1;TLR4;APBB1;MEN1;NR5A2;WNT7A;ITGB1BP1;TNFSF11;TP73;CLOCK;MAFG;NCK2;CREB3;PRKN;CCNT1;GREM1;LMX1B;TBX19;MITF;MAF;LRP6;ABLIM3;TNKS;NFATC1;ECD;ABL1;EGFR;FOS;MYC;HRAS;CGA;FSHB;PTH;IFNB1;PF4;RAF1;TP53;IGF1;APP;FGF1;JUN;RB1;PGR;ADRB2;DCN;YES1;SP1;GLI1;MET;SERPINF2;FGF2;PARP1;CSF3;TGFB3;BMP2;BMP4;OSM;GTF2F2;HOXB1;LIF;MYOG;ATF2;FOSL1;VEGFA;HIVEP1;TCF4;CREB1;NCK1;ATF7;CEBPB;ENG;XBP1;ADCYAP1;ATF1;ATF3;…	Positive Regulation Of Transcription By Rna Polymerase Ii	190	1139	112.385	1.69062	6.86318
GO:0007611	1.39036e-07	4.55166e-10	DKK1;EGFR;PRNP;S100B;NTRK1;APP;CRH;MME;SRC;PTPRZ1;CRHBP;MAPK1;GRM5;CASP3;PSEN1;CCL11;B2M;EP300;GRIN2A;GRIN2B;AGER;TTBK1;LILRB2;DNAAF4;NCSTN;AMFR	Learning Or Memory	26	63	6.21619	4.18262	6.85687
GO:0042542	2.2161e-07	7.43183e-10	SOD1;HP;CRYAB;MMP2;PDGFRB;BCL2;FOSL1;AREG;CAPN2;KCNA5;PRDX3;SLC8A1;CASP3;CRK;HBB;ADAM9;BAK1;SIRT1;PDCD10;CAT	Response To Hydrogen Peroxide	20	40	3.94679	5.06741	6.65441
GO:0008203	2.57344e-07	8.83567e-10	NPC1;CUBN;ABCA1;LDLR;APOA1;APOE;APOC1;CAT;APOB;LCAT;APP;CYP11A1;CYP1A2;APOA4;SOAT1;STAR;CEBPA;VLDLR;PPARD;NFE2L1;MBTPS1;PCSK9;OSBPL1A;ANGPTL3;CYP11B1;APOA2;CYP11B2	Cholesterol Metabolic Process	27	69	6.80821	3.9658	6.58949
GO:0032091	4.38059e-07	1.53901e-09	TTC36;ITGB1BP1;AURKA;PEX14;DKK1;PDGFB;LRPAP1;AKT1;CFHR2;CDKN1A;MAPK8;GSK3B;PPP1CA;CAV1;CFHR1;ROCK1;TDG;LRRK2;TTBK1;ZFPM1;USP33;SORL1;SYMPK;AURKB;WFIKKN1;CFHR5;DISC1;STUB1	Negative Regulation Of Protein Binding	28	75	7.40023	3.78367	6.35847
GO:0010595	4.90423e-07	1.76214e-09	WNT7A;ITGB1BP1;NRP1;ABL1;ITGB3;FGF1;THBS1;FGF2;SPARC;BMP4;VEGFA;PRKCA;GRN;AKT1;KDR;PIK3CB;PIK3CG;BCAR1;RAC1;TEK;ANGPT1;CCBE1;SCARB1;PROX1;ANGPT4	Positive Regulation Of Endothelial Cell Migration	25	62	6.11752	4.08662	6.30943
GO:0007179	5.93547e-07	2.18007e-09	FOS;FSHB;COL3A1;APOA1;TP53;JUN;ITGB1;PARP1;FURIN;TGFB3;SRC;ENG;ITGB5;ITGB6;PML;ARRB2;CDH5;BMPR1A;TGFBR1;TGFBR2;GDF5;PXN;SMAD3;TGFBR3;PTK2;ADAM9;SMAD4;FERMT2;SIRT1;GDF15;USP15;TGFBR3L	Transforming Growth Factor Beta Receptor Signaling Pathway	32	95	9.37363	3.41383	6.22654
GO:0010951	1.17874e-06	4.42355e-09	C3;C5;CSTA;NGF;AMBP;VTN;PRNP;GAPDH;APP;LPA;FURIN;ITIH1;AKT1;TFPI2;SPINK7;ITIH3;APLP2;BST2;SPP2;ROCK1;ITIH4;CD109;ITIH5;WFDC10B;WFDC11;PSMF1;WFIKKN1;UCHL5;SERPINA11;TIMP4;SERPINA1;SERPINA10;AHSG;HRG;SERPINA5;SERPING1;SERPINC1;SERPINF2;KNG1;SERPIND1	Negative Regulation Of Endopeptidase Activity	40	139	13.7151	2.91649	5.92858
GO:0071456	1.32816e-06	5.09037e-09	KCNK3;MDM4;KCNK2;FOS;MYC;TP53;BCL2;SRC;VEGFA;SLC9A1;MT3;AQP1;SLC8A1;CASR;MTOR;STC1;ADAM8;MDM2;E2F1;PRKCE;PPARD;PMAIP1;HIF1A;MGARP;SIRT1;EPAS1;BRIP1;PINK1;TREM2;KCND2;UBQLN1;STUB1;ANGPT4;DNMT3A	Cellular Response To Hypoxia	34	108	10.6563	3.19059	5.87675
GO:0045893	1.82364e-06	7.13496e-09	APBB1;PSMD9;TAF4;NR5A2;WNT7A;MAP2K7;ARHGEF11;TRIM24;AXIN1;ATXN7;TP73;CLOCK;NUPR1;CREBL2;MITF;LRP6;NFATC1;EGFR;FOS;MYC;PDGFB;APOE;TP53;IGF1;JUN;INSR;RET;SP1;GLI1;FGF2;TGFB3;BMP2;BMP4;SRC;NCF1;TCF4;CREB1;CEBPB;RXRA;CAPN3;PAX3;CDK2;F2R;MT3;SHC1;AKT1;CD80;CTNNB1;ACTN2;DDIT3;PPM1A;TGFBR1;NUP62;MLLT3;YAP1;PSEN1;DNM2;RORC;BRCA2;HMGA2;BLM;NR1H2;WNT3A;WDR5;UBE2L3;SMAD3;E2F1;RUNX1;MAP2K1;KMT2A;PPARD;RELA;Y…	Positive Regulation Of Transcription, Dna-templated	123	682	67.2928	1.82783	5.73906
GO:0033344	1.93958e-06	7.74345e-09	NPC1;ABCA8;ABCA1;APOA1;APOE;APOA2;APOC1;APOC2;APOB;APOA4;SOAT1;SCARB1;ABCG8;ABCG5;APOA5	Cholesterol Efflux	15	26	2.56541	5.84701	5.71229
GO:0043536	2.27765e-06	9.275e-09	PDGFB;THBS1;SP1;FGF2;FGFR1;VEGFA;PRKCA;PLCG1;NOS3;AKT1;KDR;STAT5A;ADAM17;ANGPT1;MAPK14;HIF1A;SIRT1;ANGPT4	Positive Regulation Of Blood Vessel Endothelial Cell Migration	18	37	3.65078	4.93045	5.64251
GO:0042632	2.73396e-06	1.13515e-08	NR5A2;NPC1;ABCA1;LDLR;APOA1;APOE;APOA2;APOC2;APOB;LCAT;APOA4;FABP4;XBP1;SOAT1;NR1H2;CAV1;NR1H3;TTC39B;APOA5;PCSK9;SCARB1;SIRT1;DGAT2;ABCG8;ABCG5;ANGPTL3;NPC1L1;PLA2G12B	Cholesterol Homeostasis	28	81	7.99225	3.50339	5.56321
GO:0051918	2.80238e-06	1.18593e-08	F2;PLG;PLAU;PLAT;APOH;VTN;THBD;THBS1;SERPINF2;HRG	Negative Regulation Of Fibrinolysis	10	12	1.18404	8.44568	5.55247
GO:0007155	3.0545e-06	1.31701e-08	ADAM12;MTSS1;DSCAM;FN1;AMBP;VTN;VWF;APP;ITGB3;ITGB2;ITGB1;ITGAV;GP1BA;LAMB1;THBS1;HCK;ITGAM;NCAM1;ACAN;ATP2A2;CD36;PRKCA;ITGA2;ENG;ITGB6;ITGAL;TNXB;TNC;APC;ITGB7;COL8A1;EPHA8;CTNNB1;MYH10;ACTN2;IGFALS;COL18A1;ABL2;PXN;CCL11;APLP1;EPHA4;BCAR1;RND3;ARF6;RAC1;ADAM17;TNFAIP6;APBA1;DDR1;CNTN1;FAP;ADAM9;ALCAM;NID2;SELPLG;FLOT2;MYBPC2;FAT1;HABP2;MYBPC3;SYMPK;SEMA4D;FERMT2;LMLN;CSF3R;TNFRSF12A;ADAM22;CNT…	Cell Adhesion	85	424	41.836	2.03174	5.51506
GO:0048013	3.29716e-06	1.4743e-08	SIPA1L1;NCK2;NTRK1;FYN;YES1;LYN;MMP2;SRC;MMP9;NCK1;RASA1;EPHA8;CRK;EPHA4;PTK2;TIAM1;PAK1;ARHGEF7;EPHA7;EPHA6;ANKS1B	Ephrin Receptor Signaling Pathway	21	50	4.93349	4.25662	5.48186
GO:0002062	3.35711e-06	1.4743e-08	WNT7A;COL2A1;COL3A1;RB1;BMP2;BMP4;FGFR3;CCN2;FGF9;CTNNB1;BMPR1A;GDF5;HMGA2;PTH1R;TGFBI;MAPK14;HIF1A;MUSTN1;WNT5B;RUNX2;RUNX1	Chondrocyte Differentiation	21	50	4.93349	4.25662	5.47403
GO:0007275	3.39842e-06	1.54671e-08	EPHA4;INSR;FGFR1;FLT1;CDH5;PDGFRB;NTRK1;KIT;TEK;PDGFRA;FGFR3;IGF1R;RET;ERBB2;DDR1;KDR;FGFR2;EPHA6;EPHA8;FLT3;FSTL4;EPHA7;ERBB3;MET;FST;FSTL1;ERBB4;EGFR	Multicellular Organism Development	28	82	8.09092	3.46067	5.46872
GO:0070328	3.38401e-06	1.56717e-08	APOA1;APOE;APOC2;APOC4;NR1H3;GCKR;APOA5;SCARB1;ANGPTL4;ABCG8;ABCG5;MLXIPL;ANGPTL3;APOA4;PLA2G12B	Triglyceride Homeostasis	15	27	2.66408	5.63046	5.47057
GO:0001666	3.85053e-06	1.81397e-08	ANGPT2;NOL3;PLAU;PLAT;MB;CRYAB;TFRC;ANG;CAT;PDGFA;THBS1;F7;TGFB3;BMP2;VEGFA;ITGA2;CAPN2;KCNA5;MT3;PML;PKLR;TGFBR2;CASP3;PSEN2;ADAM17;SMAD3;CAV1;TGFBR3;EP300;KCNMA1;ATM;SMAD4;BIRC2;ITPR2;AGER;HIF1A;EPAS1;ANGPTL4;LOXL2;MMP2;VEGFB	Response To Hypoxia	41	151	14.8991	2.75184	5.41448
GO:0043154	4.24499e-06	2.03369e-08	LAMTOR5;TNFAIP8;AVP;CRYAB;RAF1;THBS1;SRC;VEGFA;POR;NR4A1;MT3;ADORA2A;AQP1;PRDX3;AKT1;SFN;ARRB2;SNCA;CSNK2A1;BIRC2;RPS6KA1;SH3RF1;FNIP1;BIRC7	Negative Regulation Of Cysteine-type Endopeptidase Activity Involved In Apoptotic Process	24	64	6.31486	3.80056	5.37212
GO:1901216	5.08717e-06	2.47778e-08	DKK1;FOS;IFNG;PRNP;ITGB2;FYN;PARP1;MAPT;ITGAM;CAPN2;SNCA;GSK3B;GRIN2B;CASP8;SARM1;MAP3K5;DAXX	Positive Regulation Of Neuron Death	17	35	3.45344	4.92263	5.29352
GO:0007173	5.01585e-06	2.48309e-08	NCK2;ABL1;EGFR;SRC;BRAF;AREG;PLCG1;CBL;AKT1;BCAR1;GRB2;ADAM17;SOS1;GAB1;ERBB4;FAM83A;SHC3;TGFA;SHC1;PTK2	Epidermal Growth Factor Receptor Signaling Pathway	20	47	4.63748	4.31269	5.29966
GO:0007267	4.96532e-06	2.49772e-08	CXCL11;ADAM10;NRP1;DHH;SIGLEC6;FADS1;GREM1;GRAP2;AVP;TSHB;LHB;PDGFA;ITGB2;PGR;ECE2;MAPT;IAPP;PTHLH;BMP2;BMP3;IL7;AREG;ADCYAP1;CD33;NTF3;FGFR2;FGFR3;GJB2;ADORA2A;FGF9;GDF5;NAMPT;XCL1;FASLG;CRB1;TNFAIP6;TEK;CXCL9;FAT1;IHH;CTF1;LILRB2;ESR2;CCL13;GDF15;ANGPTL2;HCN2;CCL26;TNFRSF11A;ADRA1A;PTH;GJD2;FJX1	Cell-cell Signaling	53	223	22.0034	2.40872	5.30405
GO:0018105	5.20304e-06	2.65885e-08	AURKA;DCLK1;TNKS;PDGFB;CDK1;BCL2;SRC;PRKCA;CSNK2A2;RPS6KB1;CDK2;MAPK1;AKT1;PCK1;TGFBR1;TGFBR2;MTOR;MAPK8;MAPKAPK2;GSK3B;PLK1;CSNK2A1;PRKDC;PRKCE;STK4;PAK2;ATM;ROCK1;CAMK2D;DYRK1A;MAPK14;BAK1;LRRK2;TTBK1;MARK2;MAP4K1;PINK1;NEK6;TBK1;LATS2;VRK2;RPS6KA1;VRK1;NEK7	Peptidyl-serine Phosphorylation	44	170	16.7739	2.62313	5.28374
GO:0051402	6.26365e-06	3.25086e-08	TNFRSF21;HRAS;KRAS;GAPDH;NTRK1;TP53;APP;RB1;NGFR;BCL2;HSPA5;ERBB3;SNCA;CASP3;PSEN1;FGF8;CASP9;BID;BCL2L1;ATM;EPHA7;ANGPT1;HIF1A;NCSTN;PPARGC1A	Neuron Apoptotic Process	25	70	6.90688	3.61958	5.20317
GO:0001938	6.67417e-06	3.51721e-08	NRP1;PDGFB;LRG1;ANG;ARG1;ITGB3;JUN;FGF2;BMP2;BMP4;SCG2;VEGFA;PRKCA;BMP6;NR4A1;AKT1;KDR;TGFBR1;STAT5A;CCL11;TEK;HIF1A;PROX1;SIRT1;CCL26;VEGFB	Positive Regulation Of Endothelial Cell Proliferation	26	75	7.40023	3.5134	5.1756
GO:0030509	7.05155e-06	3.77239e-08	ABL1;BMP2;BMP4;ATF2;HIVEP1;ENG;FST;BMP6;BMPR1A;COMP;TGFBR3;SMAD4;ACVR2B;RUNX2;PDCD4;HJV;TMPRSS6;SOST;SMURF1;SMPD3;LEF1;USP15;TGFB3;SMAD3;BMP8B;GDF5;GDF15;BMP8A	Bmp Signaling Pathway	28	85	8.38693	3.33853	5.15172
GO:1900026	7.66044e-06	4.15929e-08	NRP1;ABL1;APOA1;FGA;FGB;FGG;ITGB3;BRAF;CRK;CRKL;DNM2;RAC3;CDC42;RAC1;C1QBP;ARHGEF7;PREX1;FERMT2;MYOC	Positive Regulation Of Substrate Adhesion-dependent Cell Spreading	19	44	4.34147	4.3764	5.11575
GO:0033674	8.17522e-06	4.50407e-08	TREM2;ERBB4;TEK;FGFR3;MET;EPHA8;EPHA6;ERBB3;NTRK1;INSR;FGFR1;PDGFRA;FLT1;DDR1;FLT3;EPHA7;EGFR;RET;PDGFRB;KDR;IGF1R;FGFR2;ERBB2;EPHA4;KIT	Positive Regulation Of Kinase Activity	25	71	7.00555	3.5686	5.0875
GO:0090398	9.02655e-06	5.04518e-08	MAP2K7;ABL1;HRAS;TP53;IGF1R;MIF;CDK2;PML;NUP62;CDKN1A;CDKN2A;MAPK8;BRCA2;MAPK10;MAP2K1;ATM;WRN;TERF2;MAPK14;SMC6;MAP3K5	Cellular Senescence	21	53	5.2295	4.01568	5.04448
GO:0050730	1.09933e-05	6.23224e-08	EGFR;PDGFA;PRNP;HRG;APP;ITGB2;FYN;IL7;PRKCE;EPHA7;PDGFC;TREM2	Regulation Of Peptidyl-tyrosine Phosphorylation	12	19	1.87473	6.40094	4.95887
GO:0051894	1.41371e-05	8.12738e-08	ITGB1BP1;NRP1;ABL1;HRG;VEGFA;SDC4;KDR;RAC1;SMAD3;TEK;PTPRJ;ROCK1;FERMT2;MYOC	Positive Regulation Of Focal Adhesion Assembly	14	26	2.56541	5.45721	4.84964
GO:0000165	1.46846e-05	8.55935e-08	MEN1;EGFR;MYC;HRAS;KRAS;RET;PTPRC;FGFR1;SCG2;BRAF;CD36;IGFBP3;FGFR3;CTNNB1;NF2;ADRA1A;PPP1CC;MAPKAPK2;PPP5C;FGF8;YWHAE;RBX1;PRKCE;NRG1;CAV1;PAK1;LRRK2;SETX;MAP3K5;MAP3K2;RAPGEF2;MAP2K7;MAP2K1;RAF1;TNIK	Mapk Cascade	35	125	12.3337	2.83775	4.83314
GO:0046718	1.76971e-05	1.04566e-07	NRP1;NPC1;EGFR;LDLR;AVP;TFRC;ITGB3;ITGB1;INSR;CDK1;ITGAV;CTSB;HSPA1A;NCAM1;IDE;CD46;ITGA2;CR1;ITGB5;ITGB6;CR2;ITGB7;AGTR1;CD80;EPS15;SELPLG;SLC10A1;SCARB1;NECTIN2;ITCH	Viral Entry Into Host Cell	30	99	9.7683	3.07116	4.7521
GO:0070371	1.7993e-05	1.07751e-07	TLR4;TNFSF11;ABL1;MYC;AVP;APOA1;IGF1;CDK1;ITGAV;FGF2;BRAF;MT3;MAPK1;KDR;CCL11;YWHAZ;MAP2K1;GRB10;SMAD4;KARS1;NOD1	Erk1 And Erk2 Cascade	21	55	5.42684	3.86966	4.7449
GO:0014911	2.31304e-05	1.40363e-07	TLR4;NRP1;PDGFB;VTN;IGF1;ITGB3;PDGFRB;BCL2;SRC;ITGA2;RPS6KB1;CRK	Positive Regulation Of Smooth Muscle Cell Migration	12	20	1.97339	6.08089	4.63582
GO:0010863	2.50434e-05	1.53972e-07	HRAS;FGF2;PDGFRB;KIT;FGFR1;PDGFRA;FLT1;ABL2	Positive Regulation Of Phospholipase C Activity	8	9	0.888028	9.00873	4.60131
GO:0061098	2.70225e-05	1.68297e-07	GREM1;EGFR;PDGFB;PRNP;PTPN1;ERBB3;GRM5;EPHA4;WNT3A;DLG4;NRG1;PAK2;UNC119;ERBB4;DOK7;ALKAL1;ABI1;STAP1	Positive Regulation Of Protein Tyrosine Kinase Activity	18	43	4.2428	4.24248	4.56827
GO:0033627	2.88563e-05	1.82022e-07	VTN;ITGB3;ITGB1;ITGAV;ITGA2;ITGB6;FBN1;ADAM17;ADAM9;ITGA1;ITGB5;ITGAL;ITGA4;ITGB2;ITGAM;ITGB7;ITGA2B	Cell Adhesion Mediated By Integrin	17	39	3.84812	4.41774	4.53976
GO:0030163	3.44828e-05	2.20267e-07	TRIM24;PRKN;AMBP;FYN;ELANE;MMP2;MME;IDE;CPN1;CAPN3;MTOR;CASP3;HAMP;NRG1;RELA;GRIN2A;TRAF2;CBLB;PAPPA;GGA3;GGA1	Protein Catabolic Process	21	57	5.62418	3.73388	4.4624
GO:0050714	3.4356e-05	2.22201e-07	APBB1;FGA;FGB;FGG;ANG;IGF1;TGFB3;CD33;BMP6;ADORA2A;MYH10;MYOM1;ARF6;ADAM8;PPID;ADAM9;TTN;EXOC1;TREM2	Positive Regulation Of Protein Secretion	19	48	4.73615	4.0117	4.464
GO:0010942	4.34726e-05	2.84634e-07	DKK1;KCNK2;HP;HBZ;HBE1;BMP4;CD36;APC;MT3;CCN2;CALCR;HBB;HBG1;EIF4G1;LRP1;NOD1;DNMT3A	Positive Regulation Of Cell Death	17	40	3.94679	4.3073	4.36178
GO:2001237	4.55598e-05	3.01938e-07	NRP1;NOL3;IGF1;ITGAV;THBS1;BMP4;SRC;SCG2;RPS6KB1;TGFBR1;YAP1;GCLM;RELA;ZMYND11;SH3RF1;TCF7L2	Negative Regulation Of Extrinsic Apoptotic Signaling Pathway	16	36	3.55211	4.50436	4.34142
GO:0050679	5.31994e-05	3.56815e-07	EGFR;MYC;HRAS;TGFA;ERBB2;IGF1;LAMB1;BMP4;VEGFA;FGFR2;BMP6;GRN;BMPR1A;YAP1;RBPJ;RUNX2;SCN5A;IHH;EYA1;TCF7L2;FGF2;FGF1;FGF9	Positive Regulation Of Epithelial Cell Proliferation	23	68	6.70954	3.42795	4.27409
GO:2000251	5.40299e-05	3.66699e-07	NRP1;ABL1;HRAS;FES;HCK;CSF3;NTF3;CDC42;TEK;STAP1;BAIAP2	Positive Regulation Of Actin Cytoskeleton Reorganization	11	18	1.77606	6.1935	4.26737
GO:0007568	5.8992e-05	4.05087e-07	SOD1;ASS1;FOS;TFRC;CAT;NTRK1;ARG1;SERPING1;IGF1R;MMP2;MME;COL4A2;IGFBP1;FGF2;PDGFRB;TGFB3;TNFRSF1B;CNR1;RPS6KB1;GJB2;CCN2;ADRA1A;SREBF1;TGFBR2;GCLM;CASP9;GRB2;HAMP;PPP3CA;SMAD4;WRN;BAK1;AURKB;SIN3A;AMFR;LOXL2;DNMT3A	Aging	37	144	14.2084	2.60409	4.22921
GO:0032967	5.88351e-05	4.08707e-07	F2;SERPINF2;PDGFRB;TGFB3;BMP4;ITGA2;ENG;F2R;CCN2;ARRB2;RUNX1;IHH;CREB3L1	Positive Regulation Of Collagen Biosynthetic Process	13	25	2.46674	5.27011	4.23036
GO:0048010	6.77323e-05	4.75922e-07	NRP1;FYN;SRC;VAV1;VEGFA;FLT1;FGF9;KDR;MAPKAPK2;BCAR1;PTK2;PAK2;MAPK14;VEGFB	Vascular Endothelial Growth Factor Receptor Signaling Pathway	14	29	2.86142	4.89267	4.1692
GO:0048538	7.97151e-05	5.66484e-07	CACNB4;BCL2L11;SOD1;ABL1;RAF1;BCL2;BRAF;MAPK1;CTNNB1;TGFBR1;CRKL;PSEN1;MAP2K1;FADD;ATM;SIX1;MAFB;MAD1L1	Thymus Development	18	46	4.53881	3.9658	4.09846
GO:0060045	8.13932e-05	5.84908e-07	CDK1;GLI1;FGF2;FGFR2;FGF9;BMPR1A;YAP1;TGFBR3;RBPJ;ERBB4;MAPK14;HEY2	Positive Regulation Of Cardiac Muscle Cell Proliferation	12	22	2.17073	5.52808	4.08941
GO:0006898	8.79874e-05	6.39321e-07	CUBN;HIP1R;LDLR;APOE;ITGB2;INSR;ASGR1;ADRB2;CD14;ITGAM;IGF2R;CD36;SFTPD;TGFBR2;DNM2;CLTCL1;VLDLR;CLTC;DNM1;LRP1;SORL1;AMN;RABGEF1;SNX9	Receptor-mediated Endocytosis	24	75	7.40023	3.24314	4.05558
GO:0001701	8.9134e-05	6.54769e-07	ADAM10;AXIN1;MAFG;BCL2L11;C5;COL3A1;APOB;TP53;ITGB1;TGFB3;BMP2;ATF2;FOSL1;VEGFA;PDGFRA;FGFR2;NOS3;CTNNB1;MYH9;BMPR1A;TGFBR1;TGFBR2;WNT3A;UBE2B;SMAD3;APBA1;PTH1R;BCL2L1;SMAD4;KEAP1;IHH;ANGPT1;TERF2;DBN1;C2CD3;WDR19;SIN3A;APBA2;CCM2;DNAAF2;UPB1;POLG2;DNMT3L;MAFF;JAG2;CERT1	In Utero Embryonic Development	46	201	19.8326	2.31941	4.04996
GO:0001867	9.37285e-05	6.96003e-07	MASP2;FCN1;FCN3;KRT1;MBL2;MASP1;FCN2;COLEC11	Complement Activation, Lectin Pathway	8	10	0.986697	8.10786	4.02813
GO:0071223	9.27313e-05	6.96003e-07	TLR4;CD14;CD36;LBP;TIRAP;RELA;MAPK14;TREM2	Cellular Response To Lipoteichoic Acid	8	10	0.986697	8.10786	4.03277
GO:0002092	9.70466e-05	7.36141e-07	GREM1;GH1;INSR;VEGFA;PLCG2;NTF3;ARRB2;ARRB1;WNT3A;ANGPT1;SCYL2;PCSK9;TBC1D5	Positive Regulation Of Receptor Internalization	13	26	2.56541	5.06741	4.01302
GO:0043552	0.000103714	8.03276e-07	PDGFB;LYN;FGF2;PDGFRB;KIT;SRC;PDGFRA;FLT1;FGFR3;EPHA8;FLT3;CDC42;TEK;PTK2	Positive Regulation Of Phosphatidylinositol 3-kinase Activity	14	30	2.96009	4.72958	3.98416
GO:0035987	0.000104794	8.03276e-07	FN1;VTN;ITGB2;ITGAV;LAMB1;MMP2;COL4A2;ITGA4;MMP9;ITGB5;COL8A1;HMGA2;GRB2;MAP2K1	Endodermal Cell Differentiation	14	30	2.96009	4.72958	3.97966
GO:0010862	0.000105479	8.25374e-07	SDCBP;TGFB3;BMP2;BMP4;ENG;BMP6;BMPR1A;TGFBR1;TGFBR2;SMAD4;BMP8B;GDF11;BMP3;GDF5;GDF15;BMP8A;INHBC;INHBE	Positive Regulation Of Pathway-restricted Smad Protein Phosphorylation	18	47	4.63748	3.88142	3.97683
GO:0006469	0.000107388	8.48882e-07	ITGB1BP1;GADD45B;LRP6;CEP43;RB1;PTPRC;FABP4;ADORA2A;AKT1;SFN;NF2;SNCA;TSC2;YWHAG;PAK2;DEPTOR;SMCR8;TRIB3;TRIB1;SMYD3;RTRAF;UBASH3B	Negative Regulation Of Protein Kinase Activity	22	66	6.5122	3.37827	3.96904
GO:0065003	0.000119667	9.555e-07	MDM4;AXIN1;NUPR1;MITF;PEX14;FGA;FGB;FGG;TP53;CDK1;ATF1;CAPN3;APC;PML;GCH1;YAP1;KNTC1;CAPZA1;BID;DLG4;SLC7A9;MDM2;APBA1;KMT2A;PPID;TRAF2;TIAM1;SLC9A3R2;RIC3;WDR19;ADGRL4;IL1RAP;PPARGC1A;SHANK1;SNX9	Protein-containing Complex Assembly	35	137	13.5178	2.58919	3.92203
GO:0051496	0.000118939	9.59189e-07	ITGB1BP1;NRP1;ABL1;APOA1;SERPINF2;TGFB3;BRAF;CCN2;SDC4;NF2;TGFBR1;MTOR;PXN;CDC42;RAC1;SMAD3;PAK1;FERMT2;MYOC	Positive Regulation Of Stress Fiber Assembly	19	52	5.13083	3.70311	3.92467
GO:0071320	0.000117773	9.59189e-07	PDE2A;ASS1;APP;HSPA5;CFTR;KCNE1;GPD1;CRHBP;AQP1;SLC8A1;PIK3CG;KCNQ1;STC1;RAP1A;ITPR2;HCN3;HCN2;HCN4;RAPGEF2	Cellular Response To Camp	19	52	5.13083	3.70311	3.92895
GO:0097242	0.000118192	9.72037e-07	C3;LDLR;ITGB2;INSR;IGF1R;MME;ITGAM;IDE;LRP1	Amyloid-beta Clearance	9	13	1.28271	7.01641	3.92741
GO:0097284	0.000117056	9.72037e-07	RB1;ATF2;PIK3CG;BID;ARF6;BCL2L1;STK4;STK3;DNMT3A	Hepatocyte Apoptotic Process	9	13	1.28271	7.01641	3.93161
GO:0031623	0.000117172	9.82361e-07	RAMP2;TFRC;ITGB2;ITGB1;CXCL8;CD36;ARRB2;SNCA;NEDD4;DNM2;GRB2;CLTC;CAV1;LRP1;CALCRL;DNM1;DNM3	Receptor Internalization	17	43	4.2428	4.00679	3.93117
GO:0045471	0.000123648	1.04653e-06	SOD1;AVP;PTH;CAT;CYP2E1;FYN;CDK1;IGF1R;CD14;CSF3;CNR1;FGFR2;CBL;RPS6KB1;ADH6;SREBF1;OPRK1;HAMP;EIF4G1;GRIN2A;GRIN2B;BIRC2;CASP8;SLC10A1;BAK1;GRIN3A;EHMT2;GABBR1	Response To Ethanol	28	98	9.66963	2.89566	3.90781
GO:0098609	0.000134917	1.15268e-06	NPHP1;LRP6;NTN1;ABL1;EGFR;CSTA;ITGB2;LGALS2;BCL2;SRC;CD33;ITGAL;TNXB;SHC1;CDH5;CTNNB1;PSEN1;AQP4;PPP1CA;ADAM8;DSG1;DLG1;SCRIB;FAT1;PDLIM5;TTYH1;BAIAP2;TLN1;CNTN1;ITGAM;ITGA4;DCC;ITGA1;ITGA2B;DLG4;OBSCN;TJP1;ITGAV;ITGA2;CNTN5;KIRREL3;KIRREL1	Cell-cell Adhesion	42	180	17.7606	2.36479	3.86993
GO:0071276	0.000145781	1.25713e-06	SOD1;EGFR;FOS;MT1A;CYP1A2;JUN;MT1G;NCF1;MMP9;MT3;MAPK1;AKT1;MAPK8;SUMO1;DAXX	Cellular Response To Cadmium Ion	15	35	3.45344	4.34349	3.8363
GO:0010544	0.000145684	1.26793e-06	F2;PDGFB;APOE;PDGFA;THBD;PDGFRA;NOS3	Negative Regulation Of Platelet Activation	7	8	0.789358	8.86797	3.83659
GO:2000352	0.000148783	1.31866e-06	KRIT1;RAMP2;ABL1;FGA;FGB;FGG;SCG2;BRAF;IL11;CDH5;KDR;TEK;ANGPT1;ANGPTL4	Negative Regulation Of Endothelial Cell Apoptotic Process	14	31	3.05876	4.57702	3.82745
GO:1900182	0.000150135	1.31866e-06	LAMTOR5;F2;TFRC;FYN;CDK1;NGFR;PARP1;SRC;LIF;AKT1;YAP1;PLK1;STK11;FERMT2	Positive Regulation Of Protein Localization To Nucleus	14	31	3.05876	4.57702	3.82352
GO:0046330	0.000161853	1.44742e-06	TLR4;SDCBP;MAP2K7;TNFSF11;AXIN1;GADD45B;HRAS;APP;SERPINF2;NCF1;GADD45A;CCN2;CRK;TIRAP;STK3;AGER;SH3RF1;SH3RF3;BIRC7;MAP3K5;TNIK;NOD1;MFHAS1;CRACR2A;TRAF3;TRAF2;WNT7A	Positive Regulation Of Jnk Cascade	27	94	9.27496	2.91107	3.79088
GO:0030301	0.00017285	1.57337e-06	NPC1;ABCA8;LDLR;APOA1;APOB;LCAT;CFTR;CD36;CAV1;NPC1L1;APOA2	Cholesterol Transport	11	20	1.97339	5.57415	3.76233
GO:0007171	0.00017438	1.57337e-06	GREM1;EGFR;TGFA;ADRB2;AREG;PRLR;NRG3;ANGPT1;PDGFC;ANGPT4;NRG1	Activation Of Transmembrane Receptor Protein Tyrosine Kinase Activity	11	20	1.97339	5.57415	3.7585
GO:0034372	0.000176242	1.61832e-06	APOE;APOC2;LCAT;APOA4;APOA1;APOA5	Very-low-density Lipoprotein Particle Remodeling	6	6	0.592018	10.1348	3.75389
GO:0050673	0.000180611	1.68728e-06	TRIM24;EGFR;FGF1;RB1;KIT;COL8A1;KDR;BMPR1A;YAP1;PSEN1;RBPJ;BCL2L1;STK4;STK3;RUNX2;BAK1;NCSTN;EYA1	Epithelial Cell Proliferation	18	49	4.83482	3.72299	3.74326
GO:0007584	0.000182168	1.68728e-06	ASS1;TFRC;ERCC1;POR;CNR1;RPS6KB1;PKLR;SLC8A1;TGFBR2;MTOR;GCLM;GIPR;SLC6A19;ABCG8;ABCG5;CCL28;SHANK2;BCKDHB	Response To Nutrient	18	49	4.83482	3.72299	3.73953
GO:0045184	0.000205841	1.93941e-06	ITGA2;MCC;PLK1;VCP;DLG4;MDM2;KPNB1;CEP55;CHMP1B;PHLDB2;SMYD3;PLEKHA1;CRIPT;WHRN;WDPCP	Establishment Of Protein Localization	15	36	3.55211	4.22284	3.68647
GO:1902895	0.000217177	2.08091e-06	FOS;MYC;PDGFB;PRL;TP53;JUN;NGFR;FGF2;BMP2;FOSL1;BMPR1A;SREBF1;NR1H2;SMAD3;RELA;SMAD4;HIF1A	Positive Regulation Of Mirna Transcription	17	45	4.44014	3.82871	3.66319
GO:0043525	0.000219002	2.08091e-06	MAP2K7;BCL2L11;NUPR1;ABL1;PRNP;TP53;ATF2;GRN;CTNNB1;DDIT3;CASP3;FASLG;CASP9;ITGA1;ATM;EPHA7;PCSK9	Positive Regulation Of Neuron Apoptotic Process	17	45	4.44014	3.82871	3.65955
GO:0038083	0.000216205	2.08886e-06	ABL1;EGFR;NTRK1;INSR;LCK;IGF1R;SRC;KDR;DDR1;DYRK1A	Peptidyl-tyrosine Autophosphorylation	10	17	1.67739	5.96166	3.66513
GO:0002040	0.000216658	2.11053e-06	NRP1;SEMA3E;RAMP2;THBS1;ENG;TEK;ANGPT1;JMJD6;CCBE1;E2F7;LEF1;LOXL2;VEGFB;VEGFA	Sprouting Angiogenesis	14	32	3.15743	4.43398	3.66423
GO:0035924	0.000218891	2.14976e-06	ITGB1BP1;NRP1;RAMP2;MT1G;VEGFA;FLT1;NR4A1;AKT1;KDR;MAPKAPK2;RELA;MAPK14;SPHK1	Cellular Response To Vascular Endothelial Growth Factor Stimulus	13	28	2.76275	4.70545	3.65977
GO:0090090	0.000227435	2.25183e-06	AXIN1;PRKN;GREM1;DKK1;APC2;APOE;GLI1;IGFBP1;BMP2;MCC;APC;CTNNB1;DDIT3;MLLT3;GSK3B;RBX1;CAV1;STK4;STK3;STK11;MAPK14;PTPRO;SCYL2;DRAXIN;SOST;TCF7L2;LATS2;AMFR;ZNRF3;CBY1;TLE1;FZD4;NOTUM	Negative Regulation Of Canonical Wnt Signaling Pathway	33	130	12.8271	2.57268	3.64314
GO:0031639	0.000231194	2.30751e-06	PLAU;PLAT;FGA;FGB;FGG;APOH;F11;KLKB1	Plasminogen Activation	8	11	1.08537	7.37078	3.63602
GO:0008360	0.000233911	2.35331e-06	SEMA3E;COCH;DIAPH1;F2;SPTA1;FN1;ITGB2;FYN;FES;HCK;KIT;VEGFA;RASA1;RDX;MYH9;KDR;CRK;CCL11;PTK2;EPS8;DLG1;SEMA4D;FERMT2;CCL13;SEMA4A;MYO10;PALMD;BAIAP2;RND1;PLXND1;RHOBTB3;MYH10;RAC3;RND3;RAC1;RHOF	Regulation Of Cell Shape	36	148	14.6031	2.46523	3.63095
GO:0010763	0.000242418	2.45825e-06	ITGB3;ITGB1;THBS1;AQP1;AKT1;SLC8A1;PRKCE;PTK2;ARHGEF7	Positive Regulation Of Fibroblast Migration	9	14	1.38138	6.51524	3.61543
GO:0008286	0.00025045	2.5597e-06	BCAR3;INSR;IGF1R;IGFBP1;IDE;PTPN1;APC;SHC1;AKT1;SREBF1;NAMPT;CSRP3;BCAR1;GRB2;GAB1;BAIAP2;GRB10;PIK3R3;GSK3B	Insulin Receptor Signaling Pathway	19	55	5.42684	3.50112	3.60128
GO:0007507	0.000266145	2.74135e-06	RAMP2;PDGFB;OXT;MB;COL3A1;RBP4;ERBB2;MMP2;PCNA;BMP2;EPOR;ERBB3;LOX;SHC1;SRI;FBN1;TGFBR1;TGFBR2;CDKN1A;CASP3;TSC2;KCNQ1;PRKDC;MAP2K1;TEK;PPARD;EP300;ATM;ACVR2B;CACNA1C;CASP8;ERBB4;CALCRL;JMJD6;SMYD1;HSPB7;ZFPM1;DNAAF4;CCM2;CACYBP;FN1;PDLIM5;LDB3	Heart Development	43	192	18.9446	2.26978	3.57488
GO:0002042	0.000287041	2.9795e-06	NRP1;GREM1;SLIT2;ITGB1;FGF2;VEGFA;NR4A1;AKT1;KDR;PIK3R3;ROBO1	Cell Migration Involved In Sprouting Angiogenesis	11	21	2.07206	5.30871	3.54206
GO:0038096	0.000284849	2.9795e-06	PLD2;ABL1;FYN;YES1;LYN;HCK;SRC;VAV1;PRKCE;PTK2;PAK1	Fc-gamma Receptor Signaling Pathway Involved In Phagocytosis	11	21	2.07206	5.30871	3.54538
GO:0071230	0.000312528	3.29398e-06	LAMTOR5;EGFR;ASS1;COL3A1;COL4A1;MMP2;PDGFRA;CAPN2;CEBPB;XBP1;GLRA1;DNMT1;MTOR;BCL2L1;CPEB4;CPEB3;PDGFC;DNMT3A	Cellular Response To Amino Acid Stimulus	18	51	5.03216	3.577	3.50511
GO:0071549	0.000321729	3.44232e-06	PLAT;ASS1;ARG1;EIF4E;IGF1R;RPS6KB1;GJB2;AQP1;USP8;CASP9;SMYD3;PCK1	Cellular Response To Dexamethasone Stimulus	12	25	2.46674	4.86471	3.49251
GO:0030225	0.000324148	3.44232e-06	IFNG;PARP1;BMP4;MMP9;LIF;VEGFA;CEBPA;CDC42;CASP8;CEBPE;SIRT1;L3MBTL3	Macrophage Differentiation	12	25	2.46674	4.86471	3.48926
GO:0030512	0.000322822	3.4798e-06	CIDEA;TP53;HSPA1A;TGFB3;HSPA5;BMP2;PPM1A;DNM2;ADAM17;HTRA4;HTRA3;CAV1;TGFBR3;RBBP4;VEPH1;CD109;PEG10;ADAMTSL2;SIRT1;WFIKKN1;SIN3A;SMURF2;SMURF1;STUB1;STRAP	Negative Regulation Of Transforming Growth Factor Beta Receptor Signaling Pathway	25	87	8.58427	2.9123	3.49104
GO:0045669	0.000323195	3.50962e-06	IGF1;IL6R;FGF2;BMP2;BMP4;CEBPB;BMP6;CTNNB1;FBN2;BMPR1A;YAP1;CEBPA;JAG1;PPP3CA;ACVR2B;RUNX2;FFAR4;SCUBE3;FERMT2;TENT5A;FBXO5	Positive Regulation Of Osteoblast Differentiation	21	66	6.5122	3.22472	3.49054
GO:0031175	0.00032186	3.52082e-06	PSD;SNAPIN;APOE;APP;LAMB1;MAPT;AREG;ADCYAP1;EPHA8;GDNF;NEDD4;GSK3B;RAC3;WDR5;ROCK1;AGER;CAMSAP1;BICDL1;VPS13B;CNTN4;DOCK7;SH3GL2;MYOC;VAPA;RAPGEF2;TNC;LYN;MANF;RB1;PPP1R9A	Neuron Projection Development	30	115	11.347	2.64387	3.49233
GO:0042531	0.000321967	3.5477e-06	GH1;IFNG;HPX;IGF1;FYN;LYN;IL6R;KIT;OSM;LIF;VEGFA;TNFRSF1A;FGFR3;CNTF;FLT3;ERBB4;CTF1;IL23A;ARL2BP;CSHL1	Positive Regulation Of Tyrosine Phosphorylation Of Stat Protein	20	61	6.01885	3.32289	3.49219
GO:0006954	0.000340007	3.77363e-06	AP3B1;NCR3;C3;C5;KNG1;FOS;CRP;ORM1;ITGB2;CRH;UMOD;THBS1;HCK;CXCL8;KIT;BMP2;SCG2;MIF;IL1R1;CEBPB;ITGB6;TNFRSF1A;TNFRSF1B;ITGAL;BMP6;GAL;CRHBP;F2R;PTX3;ADORA2A;AKT1;MTOR;PIK3CG;MAPKAPK2;CSRP3;TIRAP;LYZ;RAC1;ADAM8;S100A12;TNFAIP6;RELA;NFATC3;IRF5;AGER;FFAR4;CERS6;ITCH;CD180;PLGRKT;IL23A;IL1RAP;SPHK1;TBK1;ADGRE2;NOD1;MFHAS1;TLR4;PF4;OLR1;CD14;CCL26;CCL25;XCL1;CCL13;CXCL11;FPR3;CXCL9;CCL11;AGTR1;CXCL2…	Inflammatory Response	72	389	38.3825	1.87585	3.46851
GO:0008283	0.000346244	3.8705e-06	GDF11;IGF1;JUN;ERCC1;SRC;ITGA2;IL11;CDC25A;CDC25C;AKT1;MKI67;CRK;YAP1;WNT3A;UBE2L3;PPARD;PTH1R;ZBTB16;DDR1;ASPH;SMAD4;SCRIB;KANK1;MELK;TGFBI;ANKRD45;MCM10;FAM83A;ASCC3;FBXW8;SORL1;MAP4K1;AURKB;SPHK2;SPHK1;CERT1	Cell Population Proliferation	36	151	14.8991	2.41625	3.46062
GO:0001837	0.000371564	4.18321e-06	FGFR1;BMP2;FGFR2;S100A4;CTNNB1;TGFBR1;GSK3B;HMGA2;TGFBR3;RBPJ;ROCK1;CUL7;HIF1A;LEF1;LOXL2;ENG;TGFBR3L	Epithelial To Mesenchymal Transition	17	47	4.63748	3.66579	3.42997
GO:0032496	0.000389723	4.41877e-06	TLR4;REN;FOS;APOB;THBD;UMOD;ELANE;IFNAR1;LBP;CNR1;FGFR2;NR4A1;RPS6KB1;F2R;GJB2;PRDX3;CD6;GCH1;S100A7;SNCA;CASP3;FASLG;MAPKAPK2;CASP9;TIRAP;ADAM17;CASP8;TRIB1;TIMP4;TNFRSF11A;NOS3	Response To Lipopolysaccharide	31	122	12.0377	2.57524	3.40924
GO:0009887	0.000396496	4.52722e-06	NRP1;GMNN;SIX6;HRAS;PDGFA;DCN;BMP2;IL7;BRAF;ITGA2;FGFR2;PAX3;COL18A1;COMP;APLP1;RELA;TLE1;EP300;PALB2;PDGFC;LHX3;LAMB1;NTNG1;FGF8;FGF2;NTNG2;NTN1;GREM1;NTN4;FGF1;FGF9;NTN5	Animal Organ Morphogenesis	32	128	12.6297	2.5337	3.40176
GO:0001889	0.000399509	4.59353e-06	ASS1;ARG1;JUN;IGF2R;ATF2;XBP1;CEBPA;CEBPG;ARF6;SMAD3;TGFBR3;RELA;BAAT;MED1;PCSK9;PROX1;CADM1;UPF2;UPB1;PRKCSH;MET	Liver Development	21	67	6.61087	3.17659	3.39847
GO:0034446	0.00040563	4.69629e-06	NRP1;ABL1;FN1;ITGB3;ITGAV;LAMB1;SRC;ITGA4;BRAF;ITGB7;RAC1;TEK;FERMT2;PEAK1;FZD4;PXN;NTNG2;NTNG1;NTN4	Substrate Adhesion-dependent Cell Spreading	19	57	5.62418	3.37827	3.39187
GO:0000122	0.00044072	5.13774e-06	CNOT1;APBB1;MEN1;PDE2A;BIN1;SDCBP;CUX2;TNFSF11;MDM4;MAFG;PRKN;MITF;NCOR1;MAF;DKK1;CBX6;MYC;IFNG;TP53;JUN;RB1;ELANE;FBP1;PARP1;PCNA;BMP2;BMP4;ATF2;VEGFA;HIVEP1;CD36;CEBPB;ATF3;RXRA;FST;FGFR2;BMP6;HNRNPA2B1;GADD45A;CDK2;DNMT1;POU1F1;FGF9;CTNNB1;DDIT3;PPM1A;SREBF1;SNCA;ETV5;FRK;CBX5;YAP1;FASLG;NRIP1;CEBPA;PSEN1;RORC;HMGA2;PLK1;YWHAZ;UBE2I;HAMP;SMAD3;CDK6;MDM2;E2F1;RUNX1;SATB1;POU5F1;CAV1;PPARD;RELA;…	Negative Regulation Of Transcription By Rna Polymerase Ii	142	914	90.1841	1.57456	3.35584
GO:0051006	0.000440197	5.1668e-06	APOC2;APOH;APOA4;NR1H2;NR1H3;APOA5;APOA1	Positive Regulation Of Lipoprotein Lipase Activity	7	9	0.888028	7.88264	3.35635
GO:0070527	0.000442084	5.22424e-06	FGA;FGB;FGG;ITGB3;PLEK;PDGFRA;MYH9;PIK3CB;PIK3CG;COMP;WNT3A;HBB;TLN1;GP1BA;FN1;UBASH3B	Platelet Aggregation	16	43	4.2428	3.7711	3.3545
GO:0043393	0.000451712	5.37409e-06	SNAPIN;SRC;TGFBR1;CRK;PLK1;CDC42;TGFBR3;CBLB;ANGPT1;UBASH3B;PRMT7	Regulation Of Protein Binding	11	22	2.17073	5.06741	3.34514
GO:0001569	0.000465843	5.57941e-06	NRP1;SEMA3E;COL4A1;VEGFA;ENG;CTNNB1;KDR;TGFBR2;FGF8;STK4;IHH;LEF1;PLXND1	Branching Involved In Blood Vessel Morphogenesis	13	30	2.96009	4.39176	3.33176
GO:0006897	0.000482261	5.81455e-06	BIN1;NPC1;STBD1;ABL1;HRAS;LDLR;VTN;APP;CFI;ASGR2;CD6;PIK3CB;PIK3CG;AMPH;TSC2;DNM2;APLP1;OLR1;DNM1;BCL2L1;TNK2;UNC119;RIN1;AGER;RABEP1;LRRK2;ARC;CD163;USP33;PRG4;SORT1;DMBT1;TBC1D2B;DNM3;LOXL2;SNX9;HIP1;SRL;EPS15;CDC42;ITSN1;HIP1R	Endocytosis	42	191	18.8459	2.2286	3.31672
GO:0043627	0.00050826	6.1686e-06	WNT7A;DHH;TSHB;APOA2;MMP2;MME;F7;PDGFRB;TGFB3;GAL;IL4R;TGFBR2;OPRK1;GHRHR;CAV1;EP300;RBBP5;ZNF366	Response To Estrogen	18	53	5.2295	3.44201	3.29391
GO:0033700	0.000512433	6.26016e-06	ABCA1;APOA1;APOE;APOA2;APOC1;APOC2;APOA4;APOA5	Phospholipid Efflux	8	12	1.18404	6.75655	3.29036
GO:0001501	0.000515969	6.34456e-06	MATN3;GDF11;PTH;COL2A1;AHSG;IGF1;FGFR1;PTHLH;BMP2;BMP3;BMP1;COL11A2;MMP9;ACAN;FST;BMP6;FGFR3;BMP8B;HOXD12;FBN1;TGFBR1;COMP;WDR5;PTH1R;SPP2;COL9A2;IHH;WFIKKN1;HOXC10;TRPS1;JAG2	Skeletal System Development	31	124	12.235	2.5337	3.28738
GO:0046889	0.00065302	8.08193e-06	CREBL2;APOE;CREB1;AKT1;MTOR;HSD17B13;MLXIPL;APOA5;APOA4;APOA1	Positive Regulation Of Lipid Biosynthetic Process	10	19	1.87473	5.33412	3.18507
GO:0071560	0.000668481	8.32666e-06	PDE2A;WNT7A;ABL1;PDGFA;ARG1;FYN;YES1;IGF1R;COL4A2;FGFR2;FBN1;PPM1A;TGFBR1;CRK;CRKL;XCL1;SMAD3;CAV1;PAK2	Cellular Response To Transforming Growth Factor Beta Stimulus	19	59	5.82151	3.26376	3.17491
GO:0032436	0.000668634	8.38195e-06	AURKA;PRKN;GABARAP;HSPA1A;AKT1;CEBPA;PSEN1;GSK3B;PLK1;VCP;RBX1;SUMO1;MDM2;KEAP1;LRRK2;COP1;TRIB1;STUB1;SH3RF1;AXIN1;TRIB3;ARIH1;SH3RF3	Positive Regulation Of Proteasomal Ubiquitin-dependent Protein Catabolic Process	23	80	7.89358	2.91376	3.17481
GO:0086091	0.000728854	9.19505e-06	BIN1;KCNE1;KCNA5;KCNQ1;YWHAE;CACNA1D;CAV1;CAMK2D;CACNA1C;SCN5A;TRPM4;HCN3;HCN2;HCN4;KCNH6	Regulation Of Heart Rate By Cardiac Conduction	15	40	3.94679	3.80056	3.13736
GO:0010875	0.000731761	9.29016e-06	ABCA8;ABCA1;APOA1;APOE;RXRA;NR1H2;CAV1;LRP1;NR1H3;SIRT1;TREM2	Positive Regulation Of Cholesterol Efflux	11	23	2.2694	4.84709	3.13563
GO:1900745	0.000731757	9.34854e-06	GADD45B;BMP2;BMP4;NCF1;VEGFA;GADD45A;OPRK1;AGER;RELL2;MAP3K5;SPHK1;MFHAS1	Positive Regulation Of P38mapk Cascade	12	27	2.66408	4.50436	3.13563
GO:0034384	0.000799507	1.02779e-05	LDLR;APOA1;APOE;APOA2;APOC2;SCARB1	High-density Lipoprotein Particle Clearance	6	7	0.690688	8.68699	3.09718
GO:0008630	0.000797381	1.03142e-05	TP73;BCL2L11;ABL1;TNFRSF1A;SFN;CASP9;E2F1;BCL2L2;PRKDC;PML;BCL2L1;BCL2L10;TNFRSF1B;BAK1;BCL2;ATM	Intrinsic Apoptotic Signaling Pathway In Response To Dna Damage	16	45	4.44014	3.60349	3.09833
GO:0030155	0.000854687	1.11238e-05	ABL1;PLAU;VTN;FES;RET;CXCL8;PRLR;TNC;EPHA8;PML;ABL2;PLAUR;PTPRJ;ROCK1;TNN;JAG2;PTK2;TNXB	Regulation Of Cell Adhesion	18	55	5.42684	3.31685	3.06819
GO:0071222	0.000879904	1.15222e-05	TLR4;MAP2K7;ABCA1;ABL1;ASS1;ARG1;CD14;CSF3;CXCL8;CDK4;SRC;CD36;CAPN2;CEBPB;XBP1;LBP;TNFRSF1B;KLRK1;OPRK1;MAPK8;HAMP;PPARD;RELA;NR1H3;ADAM9;CEBPE;MAPK14;PDCD4;LILRB2;STAP1;PF4;CD180;CD80;CXCL2;CXCL9;CXCL11	Cellular Response To Lipopolysaccharide	36	158	15.5898	2.3092	3.05556
GO:0006974	0.000937757	1.23547e-05	APBB1;MEN1;CHEK1;TP73;ABL1;MYC;TP53;LYN;PARP1;BCL2;ATF2;CBL;APC;MAPK1;DDIT3;CDKN1A;MTOR;CASP3;CBX5;YAP1;MAPKAPK2;PSEN1;BLM;VCP;CASP9;RBX1;UBE2B;PRKDC;RAD51;TP53BP1;PAK1;ATM;NFATC2;PMAIP1;WRN;RBBP5;STK11;BATF;DDB1;MCM10;SETX;APLF;RNF168;CENPS;SETD7;SIRT1;SMC6;BARD1;VRK1;WDR76;BABAM2	Cellular Response To Dna Damage Stimulus	51	256	25.2595	2.01905	3.02791
GO:0045732	0.000948017	1.26412e-05	AXIN1;PRKN;ATG7;IDE;APC;RDX;NSF;NEDD4;GSK3B;VCP;CSNK2A1;HAMP;CBLB;DDB1;SORL1;ITCH;RILP;BARD1;GGA3;GGA1;APC2	Positive Regulation Of Protein Catabolic Process	21	71	7.00555	2.99762	3.02318
GO:0010506	0.000953728	1.26412e-05	PRKN;NUPR1;ABL1;CRYBA1;MAPT;DDIT3;ABL2;DAPK1;EP300;ATM;ROCK1;KEAP1;LRRK2;SOGA3;CISD2;TPCN2;PIP4K2C;SMCR8;USP33;TRIB3;MTCL1	Regulation Of Autophagy	21	71	7.00555	2.99762	3.02058
GO:0035265	0.00108769	1.45905e-05	CGA;BCL2;IL7;FGFR2;YAP1;FGF8;STK4;STK3;ACVR2B;EHMT2	Organ Growth	10	20	1.97339	5.06741	2.9635
GO:0050770	0.00108125	1.45905e-05	SIPA1L1;RET;POU3F2;GSK3B;EPHA4;MARK2;LRRC4C;KIF13B;PAK2;PAK1	Regulation Of Axonogenesis	10	20	1.97339	5.06741	2.96607
GO:0032355	0.00107517	1.45943e-05	WNT7A;DHH;ASS1;OXT;GH1;CRYAB;CAT;PDGFA;APOB;F7;PDGFRB;PCNA;AREG;GJB2;CCN2;CTNNB1;CASP3;CASP9;IHH;CASP8;NCOR2;DNMT3A	Response To Estradiol	22	77	7.59757	2.89566	2.96852
GO:0097049	0.00107191	1.47212e-05	BCL2;ATF2;ERBB3;CNTFR;ADARB1;FADD;ROCK1;RAPSN	Motor Neuron Apoptotic Process	8	13	1.28271	6.23681	2.96984
GO:0033628	0.00107817	1.47212e-05	ITGB1BP1;PLAU;LYN;EPHA8;CRK;CRKL;PIK3CG;PTK2	Regulation Of Cell Adhesion Mediated By Integrin	8	13	1.28271	6.23681	2.96731
GO:1901215	0.00105629	1.47597e-05	PRKN;CSF3;TNFRSF1B;CBL;HLA-F;AKT1;SNCA;GSK3B;WNT3A;PSMC1;EIF4G1;TRAF2;LRRK2;SORL1;SIRT1;PPARGC1A;SLC23A2	Negative Regulation Of Neuron Death	17	51	5.03216	3.37827	2.97622
GO:0030838	0.0010685	1.47597e-05	BIN1;NCK2;HCK;CSF3;NCK1;MTOR;VASP;CCL11;ARF6;GRB2;PRKCE;DLG1;LMOD2;KIRREL1;CCL26;SNX9;BAIAP2	Positive Regulation Of Actin Filament Polymerization	17	51	5.03216	3.37827	2.97122
GO:0048661	0.00106236	1.47597e-05	TLR4;PDGFB;IGF1;ITGB3;THBS1;IGF1R;ELANE;SERPINF2;IL6R;PDGFRB;BMP4;ITGA2;FGFR2;RPS6KB1;AKT1;TGFBR2;SMPD3	Positive Regulation Of Smooth Muscle Cell Proliferation	17	51	5.03216	3.37827	2.97373
GO:0043161	0.00105549	1.48328e-05	AURKA;AXIN1;CLOCK;PRKN;UBE4B;APC2;APC;PML;AKT1;ARRB2;CTNNB1;DDIT3;ARRB1;GSK3B;ATXN3;PSMD4;VCP;PSMC1;PSMC6;RBX1;UBE2B;MDM2;SKP2;BIRC2;ADRM1;DDB1;KBTBD6;COP1;KBTBD7;KCTD13;PSMF1;UBE2W;SIRT1;ITCH;NEDD4L;SMURF1;STUB1;NEDD4;UBXN2B;SMURF2;SPSB1;FBXW7	Proteasome-mediated Ubiquitin-dependent Protein Catabolic Process	42	198	19.5366	2.14981	2.97655
GO:0001649	0.00105323	1.48852e-05	DHH;CAT;GLI1;FGF2;BMP2;BMP4;BMP3;IGFBP3;BMP6;TNC;LOX;FGF9;AKT1;BMPR1A;HSD17B4;WNT3A;CLTC;SMAD4;RUNX2;FHL2;IHH;NR1I3;MAPK14;CREB3L1;MYOC;IFT80;GABBR1;LEF1;ASF1A	Osteoblast Differentiation	29	117	11.5444	2.51205	2.97747
GO:1905064	0.00104626	1.49537e-05	NFATC1;PDGFB;NFATC3;NFATC2;PDCD4	Negative Regulation Of Vascular Associated Smooth Muscle Cell Differentiation	5	5	0.493349	10.1348	2.98036
GO:0006704	0.00105214	1.49537e-05	CYP17A1;CRH;CYP11B1;CYP11A1;CYP11B2	Glucocorticoid Biosynthetic Process	5	5	0.493349	10.1348	2.97793
GO:0045595	0.00112616	1.61856e-05	FADS1;TBX19;RAF1;FES;FGFR1;POU3F2;TNXB;BIRC2;LIF;CEBPB;RUNX1;APC2;APC;RUNX2	Regulation Of Cell Differentiation	14	37	3.65078	3.8348	2.9484
GO:0120162	0.00122372	1.77833e-05	OXT;ADRB2;IGF1R;ADRB1;FABP4;VEGFA;PRLR;CD36;CEBPB;ADCYAP1;IL4R;APC;G0S2;CAV1;GRB10;HADH;FFAR4;SIRT6;OMA1;EPAS1;EBF2;PDGFC;PPARGC1A;PEMT	Positive Regulation Of Cold-induced Thermogenesis	24	89	8.78161	2.73299	2.91232
GO:0007265	0.00123048	1.77833e-05	SDCBP;MRAS;GRAP2;NTN1;HRAS;TP53;IGF1;JUN;RB1;FGF2;CDK2;DNMT1;CDKN1A;CDKN2A;CRKL;GRB2;SOS1;PLD1;RIT1;RABGEF1;USP8;SOS2;RAPGEF2;KRAS	Ras Protein Signal Transduction	24	89	8.78161	2.73299	2.90992
GO:0010718	0.00125094	1.82786e-05	SDCBP;LRG1;TGFB3;BMP2;BMP4;CTNNB1;TGFBR1;TGFBR2;MTOR;SMAD3;TIAM1;SMAD4;FERMT2;LEF1;LOXL2	Positive Regulation Of Epithelial To Mesenchymal Transition	15	42	4.14413	3.61958	2.90276
GO:0071466	0.00126255	1.85491e-05	REN;MYC;TFRC;PRNP;TP53;ITGB3;RB1;FBP1;HSPA5;PCNA;BRAF;VAV1;DDC;CRHBP;CRKL;KCNQ1;E2F1;SLC10A1;EHMT2	Cellular Response To Xenobiotic Stimulus	19	62	6.11752	3.10583	2.89875
GO:0048144	0.00132202	1.95284e-05	NUPR1;ECD;HRAS;COL3A1;TP53;CDK1;NGFR;LIF;GNG2;CAV1;KMT2A;PTGES3;PDGFC	Fibroblast Proliferation	13	33	3.2561	3.9925	2.87876
GO:0071375	0.00147407	2.20099e-05	MEN1;SRC;POR;XBP1;CSK;CAV1;CYP11A1;CYP11B1;CYP11B2	Cellular Response To Peptide Hormone Stimulus	9	17	1.67739	5.36549	2.83148
GO:0060391	0.001482	2.20099e-05	PARP1;TGFB3;BMP2;BMP4;BMP6;BMPR1A;TGFBR1;SMAD4;NUP93	Positive Regulation Of Smad Protein Signal Transduction	9	17	1.67739	5.36549	2.82915
GO:0048008	0.0015029	2.26802e-05	NRP1;PDGFB;PDGFA;ITGB3;PDGFRB;PDGFRA;BCAR1;PTPRJ;PLEKHA1;PDGFC;SMPD3;PLAT	Platelet-derived Growth Factor Receptor Signaling Pathway	12	29	2.86142	4.19372	2.82307
GO:0032148	0.00151089	2.26802e-05	ITGB1BP1;PDGFB;ANG;IGF1;FGF1;INSR;SRC;NTF3;MT3;MTOR;NRG1;PINK1	Activation Of Protein Kinase B Activity	12	29	2.86142	4.19372	2.82077
GO:0008625	0.00152139	2.30808e-05	GABARAP;NGF;RAF1;BCL2;TNFRSF1A;FASLG;DAPK1;BID;STK4;FADD;STK3;SORT1;DAXX;CASP8	Extrinsic Apoptotic Signaling Pathway Via Death Domain Receptors	14	38	3.74945	3.73388	2.81776
GO:0031663	0.00151343	2.30808e-05	TLR4;LYN;HCK;PLCG2;LBP;MAPK1;NOS3;CD6;AKT1;PRKCE;MAPK14;SCARB1;CD180;CD14	Lipopolysaccharide-mediated Signaling Pathway	14	38	3.74945	3.73388	2.82004
GO:0009611	0.00155782	2.38822e-05	MAP2K7;AURKA;F2;PDGFB;FN1;PDGFA;VWF;GLI1;MRLN;RPS6KB1;TNC;F2R;CCN2;DDIT3;RAC1;POU5F1;GRIN2A;AGER;NRP1	Response To Wounding	19	63	6.21619	3.05653	2.80748
GO:0048814	0.00163175	2.51459e-05	SIPA1L1;ADGRB3;SDC2;NEDD4;GSK3B;STK11;SARM1;SEMA4D;TNIK;NEDD4L	Regulation Of Dendrite Morphogenesis	10	21	2.07206	4.8261	2.78735
GO:0051000	0.00162334	2.51459e-05	NOS1AP;APOE;S100A1;GCH1;AKT1;PIK3CB;TERF2;HIF1A;SCARB1;NOD1	Positive Regulation Of Nitric-oxide Synthase Activity	10	21	2.07206	4.8261	2.78959
GO:0031648	0.00162311	2.5272e-05	PRKN;PRNP;BMP2;SRC;CAPN3;SNCA;PLK1;PRKDC;MDM2;EP300;SIRT6;FBXW7;SIRT1;SENP2;GGA3	Protein Destabilization	15	43	4.2428	3.5354	2.78965
GO:0071363	0.00166976	2.61317e-05	ANGPT2;PDGFB;CAT;ERBB2;INSR;THBS1;MYOG;TNFRSF1B;DDC;RPS6KB1;SHC1;CTNNB1;TGFBR2;SPHK1;ACVR2B;BMPR1A;TGFBR1	Cellular Response To Growth Factor Stimulus	17	53	5.2295	3.25079	2.77734
GO:0050852	0.00177212	2.78751e-05	CACNB4;FYB1;TNFRSF21;ABL1;HRAS;LCK;FYN;PTPRC;BRAF;PLCG2;PLCG1;MAPK1;CSK;CRKL;PSEN1;BCAR1;UBE2N;ITK;PTPRJ;LCP2;CBLB;STK11;SKAP1;TEC;BTNL9	T Cell Receptor Signaling Pathway	25	97	9.57096	2.61207	2.75151
GO:0034614	0.00180207	2.84901e-05	EGFR;FOS;JUN;MMP2;MAPT;NCF1;MMP9;PDGFRA;MAPK1;PRDX3;AKT1;MAPK8;PXN	Cellular Response To Reactive Oxygen Species	13	34	3.35477	3.87508	2.74423
GO:0051091	0.001844	2.93003e-05	TNFSF11;LRP6;APP;CSF3;KIT;BMP2;ATF2;FOSL1;PLCG2;AKT1;CTNNB1;DDIT3;CEBPG;WNT3A;SMAD3;PPP3CA;EP300;TP53BP1;TRAF2;STK3;FZD2;ESR2;COPS5;PINK1;PPARGC1A;FZD4;TNFRSF11A	Positive Regulation Of Dna-binding Transcription Factor Activity	27	109	10.755	2.51046	2.73424
GO:0048143	0.00194571	3.10717e-05	IFNG;APP;MAPT;ADORA2A;PSEN1;AGER;TREM2;CNTF	Astrocyte Activation	8	14	1.38138	5.79133	2.71092
GO:0043542	0.00212352	3.40808e-05	NRP1;ABL1;SCG2;S100P;S100A2;NOS3;TGFBR1;PXN;FSTL1;FAP;PLXND1;LOXL2	Endothelial Cell Migration	12	30	2.96009	4.05393	2.67294
GO:0007623	0.00212753	3.4315e-05	CLOCK;ASS1;NTRK1;F7;HNRNPL;CREB1;DDC;SREBF1;NRIP1;GSK3B;EP300;DBP;DYRK1A;SETX;PROX1;ATF5;NFIL3	Circadian Rhythm	17	54	5.32817	3.19059	2.67212
GO:0016525	0.00229924	3.7268e-05	KRIT1;SEMA3E;ANGPT2;ADGRB3;PRL;APOH;PF4;HRG;DCN;THBS1;COL4A2;SPARC;ATF2;HLA-G;GADD45A;PML;CTNNB1;FASLG;TEK;PDE3B;ROCK1;SEMA4A;ANGPT4	Negative Regulation Of Angiogenesis	23	87	8.58427	2.67932	2.63842
GO:1900223	0.00226817	3.73079e-05	APOE;LRPAP1;TTPA;LRP1;ROCK1;TREM2	Positive Regulation Of Amyloid-beta Clearance	6	8	0.789358	7.60111	2.64432
GO:1904357	0.00225722	3.73079e-05	TNKS;PARP1;TERF1;TERF2;PINX1;TNKS2	Negative Regulation Of Telomere Maintenance Via Telomere Lengthening	6	8	0.789358	7.60111	2.64643
GO:0150094	0.00227924	3.73079e-05	LDLR;MME;IDE;CD36;LRP1;TREM2	Amyloid-beta Clearance By Cellular Catabolic Process	6	8	0.789358	7.60111	2.64221
GO:0008228	0.00229041	3.73079e-05	CRP;MBL2;LBP;PTX3;FCN2;SFTPA1	Opsonization	6	8	0.789358	7.60111	2.64009
GO:0038180	0.00232852	3.88582e-05	NTRK1;RAP1A;SORT1;RAPGEF2;NTF3;NGF;NTF4	Nerve Growth Factor Signaling Pathway	7	11	1.08537	6.44943	2.63292
GO:1902533	0.00231743	3.88582e-05	TNFSF11;VWF;FGF1;ITGAV;UBE2N;TEK;LRRK1	Positive Regulation Of Intracellular Signal Transduction	7	11	1.08537	6.44943	2.63499
GO:0006995	0.00233971	3.88582e-05	GABARAP;MAP1LC3A;MAP1LC3B;GABARAPL2;ATG7;GABARAPL1;MAP1LC3C	Cellular Response To Nitrogen Starvation	7	11	1.08537	6.44943	2.63084
GO:1990440	0.00230644	3.88582e-05	TP53;HSPA5;CEBPB;ATF3;DDIT3;CREB3L3;CREB3L1	Positive Regulation Of Transcription From Rna Polymerase Ii Promoter In Response To Endoplasmic Reticulum Stress	7	11	1.08537	6.44943	2.63706
GO:0090314	0.00230224	3.89712e-05	ITGB1BP1;HRAS;PRNP;ERBB2;ITGB2;FYN;ITGAM;PDZK1;CEMIP;MIEF2;MTCL1	Positive Regulation Of Protein Targeting To Membrane	11	26	2.56541	4.28781	2.63785
GO:0007565	0.00230508	3.93874e-05	FOS;OXT;FSHB;AMBP;CRH;THBD;BCL2;TGFB3;PTHLH;FOSL1;ITGA2;CAPN2;ADCYAP1;CRHBP;AQP4;PSG4;PAPPA;PSG5;SLC38A3;SPHK2;PRL	Female Pregnancy	21	76	7.4989	2.80041	2.63731
GO:0006919	0.0023159	3.93874e-05	HIP1;HIP1R;TNFSF15;LCK;NGFR;MAPT;F2R;PML;SNCA;FASLG;VCP;SMAD3;PMAIP1;BCL2L13;BCL2L10;NOD1;ROBO1;CASP8;BBC3;CASP9;BID	Activation Of Cysteine-type Endopeptidase Activity Involved In Apoptotic Process	21	76	7.4989	2.80041	2.63528
GO:0045742	0.00242455	4.16224e-05	HIP1;HIP1R;BCAR3;MMP9;CBL;NUP62;FASLG;PLAUR;SOS1;NEU3	Positive Regulation Of Epidermal Growth Factor Receptor Signaling Pathway	10	22	2.17073	4.60674	2.61537
GO:0042752	0.00243772	4.20432e-05	CLOCK;ATG7;CDK1;PML;PPP1CC;MTOR;MAPK8;GSK3B;MAPK10;PPP1CA;PRKDC;NR1H3;DDB1;SIRT6;PROX1;USP7;FBXW7;PPARGC1A	Regulation Of Circadian Rhythm	18	60	5.92018	3.04045	2.61302
GO:0060395	0.00242649	4.20432e-05	GDF11;FOS;JUN;BMP2;BMP4;ITGB6;BMP6;GDF5;SMAD3;SMAD4;NUP93;GDF15;INHBE;TGFB3;BMP3;BMP8B;INHBC;BMP8A	Smad Protein Signal Transduction	18	60	5.92018	3.04045	2.61502
GO:0007595	0.00258192	4.49423e-05	PRL;VEGFA;CREB1;PRLR;ATP7B;STAT5A;GHRHR;CAV1;DDR1;ERBB4;MED1;HIF1A;GPAT4;NCOR2	Lactation	14	40	3.94679	3.54719	2.58806
GO:0007162	0.00265437	4.66273e-05	ADAM10;DSCAM;KNG1;HRG;MMP2;RASA1;ERBB3;EPHA4;PDE3B;ANGPT1;TGFBI;RND1;SEMA4D;ADAM22;PLXND1	Negative Regulation Of Cell Adhesion	15	45	4.44014	3.37827	2.57604
GO:0003151	0.00266649	4.66273e-05	JUN;ATF2;VEGFA;BMPR1A;TGFBR2;CRKL;TGFBR3;RBPJ;FZD2;SIX1;HIF1A;ZFPM1;EYA1;HEY2;PLXND1	Outflow Tract Morphogenesis	15	45	4.44014	3.37827	2.57406
GO:0051781	0.00264236	4.66273e-05	ITGB1BP1;PDGFB;TGFA;CAT;PDGFA;FGF1;FGF2;TGFB3;OSM;VEGFA;FGFR2;FGF9;VEGFB;FGF8;PDGFC	Positive Regulation Of Cell Division	15	45	4.44014	3.37827	2.57801
GO:0006955	0.00282545	5.00839e-05	TLR4;TNFSF11;NCR3;FYB1;CCL25;TNFSF15;C3;VTN;CD1A;THBS1;IGF1R;CSF3;OSM;IL1R1;LIF;VAV1;CYP11B1;CD36;CEBPB;XBP1;ITGB6;CR2;TNFRSF1B;BMP6;IL4R;BMPR1A;OPRK1;PIK3CG;CEBPG;HAMP;SMAD3;IL1RL1;TGFBR3;C1QBP;LCP2;CBLB;NFIL3;DPP8;LILRB2;PIK3R3;SEMA4D;PRG4;MR1;TCF12;IL1RAP;CCL28;CYSLTR2;CERT1;CD1B;CD80;FCGRT;HLA-F;MARCHF8;CD1D;HLA-G	Immune Response	55	297	29.3049	1.87682	2.54891
GO:0050900	0.00333244	5.93368e-05	LCK;FYN;YES1;LYN;SRC;MMP9;MYH9;SOS1;ROCK1;SELPLG;ITGA4	Leukocyte Migration	11	27	2.66408	4.129	2.47724
GO:0090200	0.00331756	5.93368e-05	HRK;BCL2L11;TP53;MMP9;BID;PLAUR;BIK;PMAIP1;BAK1;PINK1;BBC3	Positive Regulation Of Release Of Cytochrome C From Mitochondria	11	27	2.66408	4.129	2.47918
GO:0016485	0.00333368	5.98913e-05	ADAM10;F12;F7;FURIN;CASP3;COMP;PSEN1;PSEN2;ADAM17;MBTPS1;C2CD3;DYNC2H1;NCSTN;ADAM19;MAFB;CPN1;ECEL1;ECE2;BMP1;PCSK2;MME	Protein Processing	21	78	7.69624	2.72861	2.47708
GO:1903351	0.00330885	6.02377e-05	PRKN;ABL1;TGM2;MAPK1;DNM2;LRRK2;SIN3A;HCN3	Cellular Response To Dopamine	8	15	1.48005	5.40524	2.48032
GO:0090399	0.00332342	6.02377e-05	CHEK1;TP53;ERCC1;MME;CDKN1A;CDKN2A;ATM;WRN	Replicative Senescence	8	15	1.48005	5.40524	2.47841
GO:0043691	0.00333813	6.02377e-05	ABCA1;APOA1;APOE;APOA2;APOC2;LCAT;APOA4;SCARB1	Reverse Cholesterol Transport	8	15	1.48005	5.40524	2.4765
GO:0072089	0.00332648	6.08243e-05	TP53;ABCB1;FGF2;FGF9;SFN;CTNNB1;KDR;CDKN2C;YAP1;FGF8;WNT3;RBPJ;RUNX2;CD109;CEP120;ZNRF3	Stem Cell Proliferation	16	51	5.03216	3.17955	2.47802
GO:0042789	0.0033476	6.14777e-05	AP3B1;TAF4;ATF2;CREB1;RXRA;SREBF1;NCBP1;NR1H3;HLTF;TAF11;NCOA2;MED1;NCOA1;EPAS1	Mrna Transcription By Rna Polymerase Ii	14	41	4.04546	3.46067	2.47527
GO:0050918	0.0033331	6.14777e-05	NRP1;PDGFB;MET;FGF2;BMP4;SCG2;MIF;VEGFA;NTF3;VEGFB;TSC2;PTPRJ;SCRIB;ANGPT1	Positive Chemotaxis	14	41	4.04546	3.46067	2.47715
GO:0060070	0.00358039	6.63246e-05	WNT7A;AXIN1;LRP6;DKK1;FGF2;FGF9;CTNNB1;YAP1;WNT3;WNT3A;STK4;STK3;FZD2;LRRK2;FRAT1;SOST;TCF7L2;DISC1;LATS2;LEF1;FZD4;CBY1;WNT5B	Canonical Wnt Signaling Pathway	23	90	8.88028	2.59001	2.44607
GO:0010165	0.00367146	6.83048e-05	TP53;THBD;ERCC1;CASP3;BRCA2;BLM;RAD51;XRCC4;KARS1	Response To X-ray	9	19	1.87473	4.8007	2.43516
GO:0042326	0.00365577	6.83048e-05	BMP4;CDKN1A;CDKN2A;CDKN2C;DYNLL1;GRB10;ROCK1;SIRT1;STAP1	Negative Regulation Of Phosphorylation	9	19	1.87473	4.8007	2.43702
GO:0032570	0.00383891	7.23397e-05	FOS;OXT;THBS1;TGFB3;FOSL1;GJB2;SREBF1;YAP1;DSG1;CAV1;NR1H3;NCOA2	Response To Progesterone	12	32	3.15743	3.80056	2.41579
GO:0006958	0.00385525	7.23397e-05	MASP2;C3;C5;SERPING1;CFI;C1S;MBL2;CD46;CR1;CR2;C1QBP;C1RL	Complement Activation, Classical Pathway	12	32	3.15743	3.80056	2.41395
GO:0048678	0.00382271	7.23397e-05	KCNK2;SOD1;NTRK1;ARG1;CDK1;LYN;FGF2;PLCG2;GIPR;SARM1;MTR;TREM2	Response To Axon Injury	12	32	3.15743	3.80056	2.41763
GO:0050821	0.00406583	7.72651e-05	HIP1;MDM4;PRKN;CREBL2;HIP1R;FLOT1;CRYAB;APOA1;APOA2;GAPDH;TP53;IGF1;HSPA1A;CREB1;CPN2;PPIB;MT3;GRN;PEX19;AFM;EPHA4;UBE2B;SUMO1;COG7;SMAD3;DSG1;EP300;STK4;STK3;FLOT2;PTGES3;USP33;USP7;FBXW7;PDCD10;PINK1;RPAP3;DNAAF2;PPARGC1A;BAG1;SUGT1	Protein Stabilization	41	205	20.2273	2.02696	2.39085
GO:0019221	0.00423033	8.07289e-05	TNFSF11;PF4;HCK;IL6R;CSF3;KIT;IL7;TNFRSF1A;CBL;AKT1;FLT3;LIFR;CEBPA;CAV1;RELA;SOS1;PTPRJ;IRF5;FZD4;NUMBL;IFNB1;IFNAR2;CSF3R;PRLR;STAT5A;CNTFR;IL4R;LILRA4;LILRB2;EPOR;IFNAR1	Cytokine-mediated Signaling Pathway	31	140	13.8138	2.24414	2.37363
GO:0010649	0.00425977	8.16308e-05	CASQ2;SRI;SLC8A1;TRDN;CAMK2D	Regulation Of Cell Communication By Electrical Coupling	5	6	0.592018	8.44568	2.37061
GO:0048864	0.00424209	8.16308e-05	WNT7A;PTPRC;FGF2;BCL2;MSI2	Stem Cell Development	5	6	0.592018	8.44568	2.37242
GO:0072574	0.00422456	8.16308e-05	TGFA;CEBPB;FGL1;RPS6KA1;PROX1	Hepatocyte Proliferation	5	6	0.592018	8.44568	2.37422
GO:1905598	0.00420718	8.16308e-05	APP;ITGB3;ITGAV;PSEN1;PCSK9	Negative Regulation Of Low-density Lipoprotein Receptor Activity	5	6	0.592018	8.44568	2.37601
GO:0045723	0.00431927	8.44954e-05	APOC2;APOA4;NR1H2;NR1H3;APOA5;MLXIPL;APOA1	Positive Regulation Of Fatty Acid Biosynthetic Process	7	12	1.18404	5.91198	2.36459
GO:0048011	0.00430171	8.44954e-05	RAF1;NTRK1;SRC;CASP3;BCAR1;SOS1;SORT1	Neurotrophin Trk Receptor Signaling Pathway	7	12	1.18404	5.91198	2.36636
GO:0035988	0.00433697	8.44954e-05	FGFR3;CCN2;COMP;STC1;HMGA2;IHH;MUSTN1	Chondrocyte Proliferation	7	12	1.18404	5.91198	2.36281
GO:0010332	0.00447155	8.81886e-05	MEN1;MYC;TP53;PTPRC;PARP1;BCL2;CBL;PML;BRCA2;PRKDC;BAK1	Response To Gamma Radiation	11	28	2.76275	3.98154	2.34954
GO:0010887	0.0051303	0.00010159	ABCA1;NR1H2;NR1H3;TTC39B;TREM2;PPARD	Negative Regulation Of Cholesterol Storage	6	9	0.888028	6.75655	2.28986
GO:0007254	0.00512979	0.00010199	TLR4;MAP2K7;TNFSF11;ATF2;CASR;MAPK8;CRKL;MAPK10;SMAD3;STK3;LRRK2;MAP4K1;TRIB1;MAP3K5;DAXX;NOD1	Jnk Cascade	16	53	5.2295	3.05957	2.2899
GO:0031334	0.00510927	0.00010199	HRK;BCL2L11;TPPP;IFNG;TFRC;VEGFA;CDH5;GSK3B;VCP;BID;TIRAP;SUMO1;NRG1;BIK;BAK1;FNIP1	Positive Regulation Of Protein-containing Complex Assembly	16	53	5.2295	3.05957	2.29164
GO:0048709	0.00509496	0.000102518	TPPP;VTN;ERBB2;PTPRZ1;CTNNB1;CSK;MTOR;CDKN2C;NRG1;RHEB;TRPC4;MYRF	Oligodendrocyte Differentiation	12	33	3.2561	3.68539	2.29286
GO:0097192	0.00507483	0.000102518	BCL2L11;COL2A1;ITGAV;ERBB3;GSK3B;FADD;EYA1;BCL2L2;BAK1;BCL2L1;BCL2;BCL2L10	Extrinsic Apoptotic Signaling Pathway In Absence Of Ligand	12	33	3.2561	3.68539	2.29458
GO:0031100	0.00511526	0.000102518	ANGPT2;APOA2;CDK1;F7;IGF2R;FLT3;TGFBR2;TGFBR3;BAAT;MED1;BAK1;UPF2	Animal Organ Regeneration	12	33	3.2561	3.68539	2.29113
GO:1990090	0.00505485	0.000102518	NTRK1;APP;MAPT;HSPA5;CBL;AKT1;USP8;CRK;ARF6;RAP1A;E2F1;RAPGEF2	Cellular Response To Nerve Growth Factor Stimulus	12	33	3.2561	3.68539	2.29629
GO:0001935	0.00505569	0.000102938	APOA1;FGF2;TGFBR1;PIK3CB;TEK;CAV1;DLG1;SCARB1;ANGPT4;LOXL2	Endothelial Cell Proliferation	10	24	2.36807	4.22284	2.29622
GO:0006956	0.00503594	0.000102938	FCN3;C3;CFH;COLEC11;CFHR1;CFHR3;CFB;CFHR5;CFHR2;CFHR4	Complement Activation	10	24	2.36807	4.22284	2.29792
GO:0034976	0.00501669	0.000102946	BCL2L11;PRKN;FLOT1;ABL1;THBS1;CXCL8;CFTR;ATP2A2;CEBPB;DDIT3;TRAF2;MBTPS1;TRIB3;MAP3K5;FICD;UBA5;UBQLN1;CERT1;PDIA3;PDIA4	Response To Endoplasmic Reticulum Stress	20	75	7.40023	2.70262	2.29958
GO:0043491	0.00523996	0.000107946	TNFSF11;IGF1;FGF2;RPS6KB1;MT3;LOX;AKT1;KDR;TSC2;NRG1;DLG1;STK3;SETX;PIK3R3;SMPD3	Protein Kinase B Signaling	15	48	4.73615	3.16713	2.28067
GO:0010288	0.0052713	0.000109012	PTH;CAT;APP;MAPT;PPP5C;PPP1CA;MAP1LC3A;DNMT3A	Response To Lead Ion	8	16	1.57872	5.06741	2.27808
GO:0045780	0.00525102	0.000109012	TNFSF11;FSHB;TFRC;ITGB3;SRC;PRKCA;ADAM8;TNFRSF11A	Positive Regulation Of Bone Resorption	8	16	1.57872	5.06741	2.27976
GO:0071732	0.00521094	0.000109012	CDK2;MT3;AQP1;CRK;DNM2;GUCY1B1;TRAF2;MTR	Cellular Response To Nitric Oxide	8	16	1.57872	5.06741	2.28308
GO:0060749	0.0052309	0.000109012	TNFSF11;TGFA;AREG;VEGFA;PRLR;DDR1;ERBB4;TNFRSF11A	Mammary Gland Alveolus Development	8	16	1.57872	5.06741	2.28142
GO:0014823	0.00522329	0.000109687	ANGPT2;OXT;CAT;ITGB3;CDK1;MMP2;COL4A2;BMP6;CBL;GCLM;PPARD;STK11;HADH	Response To Activity	13	38	3.74945	3.46718	2.28206
GO:0071479	0.00518387	0.000109687	CLOCK;TP53;ITGB6;GADD45A;CDKN1A;BRCA2;BLM;GRB2;RAD51;MAPK14;SIRT1;BARD1;BABAM2	Cellular Response To Ionizing Radiation	13	38	3.74945	3.46718	2.28535
GO:0071392	0.0052035	0.000109687	BCL2L11;EGFR;IGF1R;MMP2;MYOG;ITGA2;CRHBP;NRIP1;AQP4;ESR2;BCL2L2;FAM210B;SSTR2	Cellular Response To Estradiol Stimulus	13	38	3.74945	3.46718	2.2837
GO:0006508	0.00519121	0.000110257	MASP2;FCN1;ADAM12;FCN3;F2;F10;PLG;CFB;REN;KLKB1;CFI;THBD;CTSB;ELANE;MMP2;MME;CFH;C1S;MBL2;BMP1;IDE;MMP9;ACAN;PCSK2;CAPN2;CAPN3;TGM2;PROZ;TPP2;CASP3;DPP6;PREP;MASP1;ADAM8;OLR1;ADAM17;HTRA4;HTRA3;LACTB;FAP;ADAM15;BLMH;HABP2;MBTPS1;CASP8;CUL7;FCN2;NEDD8;AGBL2;DPP8;ADAMTS17;NCSTN;LMLN;COLEC11;TASP1;ADAM22;ADAM29;PLAU;PRSS1;F12;LPA;CPA6;PLAT;HGFAC;PAPPA;PCOLCE	Proteolysis	66	385	37.9878	1.7374	2.28473
GO:0034097	0.00520582	0.000110983	SYNJ1;FOS;COL3A1;IL6R;BCL2;FOSL1;PML;LIFR;MAPKAPK2;BCL2L1;ITIH4;TNFRSF11A;TIMP4;RELA	Response To Cytokine	14	43	4.2428	3.29971	2.28351
GO:0006935	0.00522853	0.000111885	CXCL11;CCL25;CREB3;PLAU;C5;HRAS;HRG;SERPIND1;FGF2;CXCL8;FOSL1;CXCL2;FPR3;MAPK1;PIK3CB;CCL11;MAP2K1;PLAUR;CXCL9;PLD1;MAPK14;CCL13;PLGRKT;CCL28;CCL26;FES	Chemotaxis	26	111	10.9523	2.37392	2.28162
GO:0007409	0.00522303	0.000112184	APBB1;WNT7A;FLOT1;S100B;APP;IGF1R;BCL2;NEFH;CREB1;FGFR2;PTPRZ1;DCC;STK11;CNTN4;NTNG2;DOCK7;BAIAP2;TNN;NTNG1;NUMBL;APLP2;APLP1	Axonogenesis	22	87	8.58427	2.56283	2.28208
GO:0045861	0.00516858	0.000112253	F2;PLAT;CST3;CSTA;KNG1;TP53;AKT1;NR1H2;NR1H3	Negative Regulation Of Proteolysis	9	20	1.97339	4.56067	2.28663
GO:0045821	0.00518766	0.000112253	IFNG;IGF1;APP;INSR;GPD1;MTOR;PSEN1;HIF1A;MLXIPL	Positive Regulation Of Glycolytic Process	9	20	1.97339	4.56067	2.28503
GO:0002053	0.00520687	0.000112253	MYC;PDGFA;FGFR2;FGF9;CTNNB1;KDR;BMPR1A;TGFBR2;IHH	Positive Regulation Of Mesenchymal Cell Proliferation	9	20	1.97339	4.56067	2.28342
GO:0071260	0.00539996	0.000117709	TMEM150C;TLR4;PDE2A;CHEK1;ITGB3;IGF1R;FGF2;ITGA2;ENG;TNFRSF1A;SLC9A1;BMP6;GADD45A;AQP1;MAPK8;FADD;CASP8;BAK1;MAP3K2	Cellular Response To Mechanical Stimulus	19	70	6.90688	2.75088	2.26761
GO:0048701	0.00586075	0.000128221	BMP4;PDGFRA;FGFR2;TGFBR1;TGFBR2;EIF4A3;SMAD3;RUNX2;SIX1;WDR19;TBX15	Embryonic Cranial Skeleton Morphogenesis	11	29	2.86142	3.84424	2.23205
GO:0071480	0.00583944	0.000128221	HRAS;CRYAB;TP53;HSPA5;CDKN1A;YAP1;MDM2;RAD51;BCL2L1;ATM;WRN	Cellular Response To Gamma Radiation	11	29	2.86142	3.84424	2.23363
GO:0002931	0.00592096	0.000130484	NOL3;TP53;BCL2;GJB2;CASR;PIK3CB;RCAN1;CASP9;CAV1;SQSTM1;CPEB4;BCL2L2;MAP3K5;PINK1;TREM2;STUB1	Response To Ischemia	16	54	5.32817	3.00291	2.22761
GO:0050804	0.00589958	0.000130484	FYN;PTPRD;PRKAR2B;WNT3A;NRG3;DNM1;PPP3CA;ARC;NTNG2;PPP1R9A;NTNG1;NTF4;NGF;LRRC4;LRRC4C;NTF3	Modulation Of Chemical Synaptic Transmission	16	54	5.32817	3.00291	2.22918
GO:0030307	0.00605774	0.000134466	SDCBP;ADAM10;CEP43;EGFR;F2;AVP;ERBB2;IGFBP1;BCL2;SLC9A1;AKT1;SFN;TGFBR1;MTOR;YAP1;CDC42;CSNK2A1;ADAM17;EIF4G1;NCBP1;RPS6KA1;SPHK1	Positive Regulation Of Cell Growth	22	88	8.68294	2.5337	2.21769
GO:0051919	0.00606906	0.000138109	PLG;F12;F11;KLKB1	Positive Regulation Of Fibrinolysis	4	4	0.394679	10.1348	2.21688
GO:0099562	0.00604784	0.000138109	ARF6;DLG4;DLG1;SHANK2	Maintenance Of Postsynaptic Density Structure	4	4	0.394679	10.1348	2.2184
GO:0051917	0.00609043	0.000138109	PLAU;APOH;PLAUR;FAP	Regulation Of Fibrinolysis	4	4	0.394679	10.1348	2.21535
GO:0002265	0.00619957	0.000138109	APP;GRN;PSEN1;LRP1	Astrocyte Activation Involved In Immune Response	4	4	0.394679	10.1348	2.20764
GO:0032369	0.00613362	0.000138109	ITGB3;ITGAV;NR1H2;NR1H3	Negative Regulation Of Lipid Transport	4	4	0.394679	10.1348	2.21228
GO:0038133	0.00611195	0.000138109	ERBB2;ERBB3;NRG1;MYOC	Erbb2-erbb3 Signaling Pathway	4	4	0.394679	10.1348	2.21382
GO:0010873	0.00617743	0.000138109	APOC1;APOA4;APOA1;APOA5	Positive Regulation Of Cholesterol Esterification	4	4	0.394679	10.1348	2.20919
GO:0030300	0.00615545	0.000138109	APOA2;APOA1;APOA5;APOA4	Regulation Of Intestinal Cholesterol Absorption	4	4	0.394679	10.1348	2.21074
GO:0051591	0.00623566	0.000142896	VGF;PLAT;REN;FOS;OXT;THBD;FOSL1;AREG;BCKDHB;PKLR;SREBF1;BIRC2	Response To Camp	12	34	3.35477	3.577	2.20512
GO:1904707	0.00621401	0.000142896	PDGFB;IGF1;JUN;MMP2;FGF2;SRC;MMP9;DNMT1;FGF9;BMPR1A;CALCRL;MAP3K5	Positive Regulation Of Vascular Associated Smooth Muscle Cell Proliferation	12	34	3.35477	3.577	2.20663
GO:0042981	0.00620054	0.000143082	HIP1;TRIM24;BCL2L11;TOMM70;RAF1;TP53;CTSB;NTF3;TGM2;LOX;AKT1;NF2;ACTN2;FLT3;DAPK1;VCP;BCAR1;TRAF2;TRAF3;SKP2;ATM;BIK;BIRC2;WRN;TNFAIP8L2;BCL2L2;BIRC7;OMA1;SIRT1;BCL2L13;IKZF3;NOD1;PRKN;PINK1;CIDEC;DAXX;CIDEA;ABL1;ANP32E	Regulation Of Apoptotic Process	39	197	19.4379	2.00639	2.20757
GO:0050796	0.00638318	0.000148316	CLOCK;SYT7;IFNG;CNR1;KCNA5;GIPR;MTNR1B;SNAP25;KCNJ11;HADH;EIPR1;SLC8B1;G6PC2	Regulation Of Insulin Secretion	13	39	3.84812	3.37827	2.19496
GO:0001541	0.00640519	0.000148316	TAF4;VGF;SOD1;ANG;MMP2;BCL2;KIT;VEGFA;CEBPB;KDR;BCL2L1;ATM;SMAD4	Ovarian Follicle Development	13	39	3.84812	3.37827	2.19347
GO:0030036	0.00638024	0.000148757	SDCBP;MRAS;ARHGEF11;NPHP1;MTSS1;DIAPH1;ABLIM3;ABL1;KRAS;PDGFA;TNXB;NF2;CRK;ARFIP2;ATXN3;RAC3;CDC42;RND3;RAC1;ROCK1;PRKG1;KANK1;SSH1;DAAM1;SMTNL2;PDLIM5;CAPZA1;SPTB;SPTA1;CSRP3;ACTN2;LDB3;VASP;PHACTR1	Actin Cytoskeleton Organization	34	164	16.1818	2.10112	2.19516
GO:0045860	0.00639811	0.000149684	PTPRC;ADCYAP1;SDC4;CDKN1A;RAP1A;VLDLR;CENPE;PTK2;LCP2;LRRK2;CACUL1;MAP3K5;DAXX;RAPGEF2;SNX9;CAMKK1;AXIN1	Positive Regulation Of Protein Kinase Activity	17	60	5.92018	2.87153	2.19395
GO:0045453	0.00660065	0.00015495	TNFSF11;PTH;ADRB2;IAPP;SRC;IL7;CTNNB1;PTH1R;IHH;LRRK1	Bone Resorption	10	25	2.46674	4.05393	2.18041
GO:0032760	0.00683842	0.000161077	TLR4;IFNG;ORM1;PF4;APP;THBS1;CD14;PTPRC;MIF;CD36;PLCG2;LBP;ORM2;MAPKAPK2;PSEN1;TIRAP;PTPRJ;FADD;AGER;LRRK2;IL23A;SPHK2;NOD1	Positive Regulation Of Tumor Necrosis Factor Production	23	95	9.37363	2.45369	2.16504
GO:0009749	0.00701013	0.000165682	ANGPT2;APOA2;THBS1;RPS6KB1;CCN2;PKLR;SLC8A1;SREBF1;TGFBR2;CASP3;GIPR;GYS2;PPARD;ACVR2B;SARM1;TCF7L2	Response To Glucose	16	55	5.42684	2.94831	2.15427
GO:0050680	0.00698653	0.000165682	MEN1;TRIM24;MTSS1;NUPR1;RB1;BMP4;ATF2;MCC;GDF5;B2M;CDK6;TGFBR3;PPARD;DLG1;STK4;STK3	Negative Regulation Of Epithelial Cell Proliferation	16	55	5.42684	2.94831	2.15574
GO:0031589	0.00743829	0.000177583	VWF;ITGB3;ITGB1;ITGAV;ITGA2;PRKCE;PPARD;ANGPT1;TTYH1	Cell-substrate Adhesion	9	21	2.07206	4.34349	2.12853
GO:0090201	0.0074135	0.000177583	PRKN;NOL3;AVP;IGF1;AKT1;ARRB2;BCL2L1;BAK1;BCL2L2	Negative Regulation Of Release Of Cytochrome C From Mitochondria	9	21	2.07206	4.34349	2.12998
GO:0010613	0.00746326	0.000177583	PDE5A;PDE9A;IGF1;PARP1;PRKCA;SLC9A1;ADRA1A;ROCK1;CAMK2D	Positive Regulation Of Cardiac Muscle Hypertrophy	9	21	2.07206	4.34349	2.12707
GO:0009612	0.00750137	0.000180287	ANGPT2;KCNK2;THBS1;MMP2;SRC;FOSL1;CAPN2;KCNA5;RPS6KB1;TGFBR2;GDF5;ACTA1;IHH;SOST;MAPK8	Response To Mechanical Stimulus	15	50	4.93349	3.04045	2.12486
GO:0006641	0.0075776	0.000182724	APOE;APOA2;APOH;CAT;CYP2E1;TNXB;CAV1;APOA5;PCSK9;INSIG2;APOC1	Triglyceride Metabolic Process	11	30	2.96009	3.7161	2.12047
GO:0045907	0.00755259	0.000182724	ABL1;AVP;FGA;FGB;FGG;F2R;ADRA1A;CASR;CAV1;TRPM4;SMTNL2	Positive Regulation Of Vasoconstriction	11	30	2.96009	3.7161	2.1219
GO:0051281	0.00752774	0.000182724	CXCL11;ABL1;F2;PLCG1;CAPN3;F2R;SRI;SNCA;XCL1;CXCL9;CEMIP	Positive Regulation Of Release Of Sequestered Calcium Ion Into Cytosol	11	30	2.96009	3.7161	2.12334
GO:2000379	0.00750306	0.000182724	F2;PDGFB;TP53;THBS1;PDGFRB;GADD45A;AGTR1;TGFBR2;CDKN1A;GRB2;MAPK14	Positive Regulation Of Reactive Oxygen Species Metabolic Process	11	30	2.96009	3.7161	2.12476
GO:0001953	0.00762684	0.000186347	SEMA3E;THBS1;RASA1;NF2;CDKN2A;JAG1;ADAM15;MYOC	Negative Regulation Of Cell-matrix Adhesion	8	17	1.67739	4.76933	2.11766
GO:1902236	0.00757731	0.000186347	CREB3;PRKN;HSPA1A;XBP1;PTPN1;BCL2L1;LRRK2;CREB3L1	Negative Regulation Of Endoplasmic Reticulum Stress-induced Intrinsic Apoptotic Signaling Pathway	8	17	1.67739	4.76933	2.12048
GO:0035162	0.00760199	0.000186347	KIT;KDR;TGFBR2;KMT2A;MED1;HIF1A;ZFPM1;SH2B3	Embryonic Hemopoiesis	8	17	1.67739	4.76933	2.11907
GO:0060412	0.00794972	0.00019614	SLIT2;NOS3;BMPR1A;TGFBR1;TGFBR2;TGFBR3;RBPJ;SMAD4;ZFPM1;PROX1;HEY2;ROBO1	Ventricular Septum Morphogenesis	12	35	3.45344	3.4748	2.09965
GO:0000422	0.00800275	0.000198088	PRKN;ATG7;SQSTM1;MARK2;PINK1;MAP1LC3B;MAP1LC3A;ATG9A;CISD2;GABARAPL2;GABARAPL1;MAP1LC3C;GABARAP	Autophagy Of Mitochondrion	13	40	3.94679	3.29382	2.09676
GO:0045785	0.00841069	0.000208857	ERBB2;ITGAV;LAMB1;VEGFA;PRKCA;ITGA2;TGM2;EPHA4;ADAM8;C1QBP;PPP3CA;PTPRJ;ATM;ANGPT1;FRMD5;DUSP26	Positive Regulation Of Cell Adhesion	16	56	5.52551	2.89566	2.07517
GO:0032869	0.00907486	0.000226074	INSR;RB1;SP1;FBP1;PARP1;CDK4;SRC;XBP1;SLC9A1;AKT1;PCK1;YWHAG;PRKDC;GHRHR;PDE3B;PCSK9;TRIB3;PNPLA3;INSIG2;RPS6KB1;PKLR	Cellular Response To Insulin Stimulus	21	85	8.38693	2.5039	2.04216
GO:0071353	0.00898554	0.000227437	ARG1;HSPA5;CDK4;XBP1;PML;XCL1;MCM2;KEAP1;NFIL3;LEF1	Cellular Response To Interleukin-4	10	26	2.56541	3.89801	2.04646
GO:0016540	0.00907139	0.000227437	DHH;F12;PARP1;PCSK2;CAPN2;IHH;HJV;PCSK9;OMA1;MYRF	Protein Autoprocessing	10	26	2.56541	3.89801	2.04233
GO:0034612	0.00904259	0.000227437	ADAM10;MAP2K7;CD14;RPS6KB1;GCH1;CASP3;ADAM9;CASP8;SPHK1;TNFRSF11A	Response To Tumor Necrosis Factor	10	26	2.56541	3.89801	2.04371
GO:2001238	0.00895728	0.000227437	PTPRC;G0S2;PML;PDIA3;BID;CAV1;TRAF2;FADD;PAK2;TNFRSF12A	Positive Regulation Of Extrinsic Apoptotic Signaling Pathway	10	26	2.56541	3.89801	2.04782
GO:0001916	0.00910037	0.000227437	PTPRC;HLA-F;XCL1;B2M;FADD;IL23A;CD1D;CD1A;HLA-G;CD1B	Positive Regulation Of T Cell Mediated Cytotoxicity	10	26	2.56541	3.89801	2.04094
GO:0042327	0.00901397	0.000227437	SDCBP;NRP1;DSCAM;EGFR;ANG;APP;THBS1;MIF;PSEN1;PTGES3	Positive Regulation Of Phosphorylation	10	26	2.56541	3.89801	2.04508
GO:0010745	0.0090525	0.000230577	ABCA1;CRP;ITGB3;ITGAV;NR1H2;NR1H3	Negative Regulation Of Macrophage Derived Foam Cell Differentiation	6	10	0.986697	6.08089	2.04323
GO:0042770	0.00902421	0.000230577	ABL1;GADD45A;CASP9;BID;GRB2;MAPK14	Signal Transduction In Response To Dna Damage	6	10	0.986697	6.08089	2.04459
GO:1902237	0.00896816	0.000230577	BCL2L11;NCK1;DDIT3;PMAIP1;SIRT1;NCK2	Positive Regulation Of Endoplasmic Reticulum Stress-induced Intrinsic Apoptotic Signaling Pathway	6	10	0.986697	6.08089	2.0473
GO:1901522	0.0089961	0.000230577	JUN;BMP2;ATF2;RELA;SMAD4;RUNX2	Positive Regulation Of Transcription From Rna Polymerase Ii Promoter Involved In Cellular Response To Chemical Stimulus	6	10	0.986697	6.08089	2.04595
GO:0032526	0.00963599	0.000248517	SYNJ1;DKK1;OXT;RBP4;TFRC;PDGFA;MMP2;PDGFRB;IGF2R;RXRA;BMP6;GJB2;SREBF1;DNAAF2	Response To Retinoic Acid	14	46	4.53881	3.08451	2.0161
GO:0050873	0.00988182	0.000255646	MB;LRG1;ADRB2;ADRB1;NUDT7;FABP4;CEBPB;CEBPA;FFAR4;EBF2;PPARGC1A	Brown Fat Cell Differentiation	11	31	3.05876	3.59623	2.00516
GO:1904179	0.00986788	0.000260013	NCOA2;NCOA1;TRPM4;SORL1;SIRT1	Positive Regulation Of Adipose Tissue Development	5	7	0.690688	7.23916	2.00578
GO:0048261	0.00995841	0.000260013	APOC1;APOC2;ARF6;RAC1;RABGEF1	Negative Regulation Of Receptor-mediated Endocytosis	5	7	0.690688	7.23916	2.00181
GO:0002752	0.0100197	0.000260013	FCN1;FCN3;MBL2;FCN2;COLEC11	Cell Surface Pattern Recognition Receptor Signaling Pathway	5	7	0.690688	7.23916	1.99915
GO:0086036	0.00989788	0.000260013	ATP2A2;SLC9A1;PLN;TRDN;SLC8B1	Regulation Of Cardiac Muscle Cell Membrane Potential	5	7	0.690688	7.23916	2.00446
GO:0060440	0.00992805	0.000260013	BMP4;MAPK1;CTNNB1;TGFBR2;MAP2K1	Trachea Formation	5	7	0.690688	7.23916	2.00314
GO:0043654	0.00998896	0.000260013	FCN1;FCN3;FCN2;JMJD6;SCARB1	Recognition Of Apoptotic Cell	5	7	0.690688	7.23916	2.00048
GO:0007613	0.00984185	0.000260113	TTC36;KCNK2;OXT;S100B;INSR;MAPT;CREB1;CEBPB;CNR1;FEN1;PSEN1;ATXN1;VLDLR;GRIN2A;TREM2;SORCS3;NGF;NTF3;NTF4	Memory	19	74	7.30156	2.60218	2.00692
GO:0032722	0.00986507	0.000261514	TLR4;C5;IFNG;APP;IL6R;IL7;LBP;EIF2AK2;IL4R;ADAM17;IL1RL1;AGER;HIF1A	Positive Regulation Of Chemokine Production	13	41	4.04546	3.21348	2.0059
GO:0002862	0.0102189	0.00027171	FYN;YES1;LYN;HCK;FURIN;SRC;PLCG1;MAPK14;TREM2	Negative Regulation Of Inflammatory Response To Antigenic Stimulus	9	22	2.17073	4.14606	1.9906
GO:0046686	0.0100976	0.00027171	NPC1;PTH;CAT;PRNP;ARG1;CDK1;ERCC1;KIT;PCNA	Response To Cadmium Ion	9	22	2.17073	4.14606	1.99578
GO:0038095	0.0101579	0.00027171	MAP2K7;LYN;VAV1;PLCG2;PLCG1;MAPK8;MAPK10;LILRA4;SOS1	Fc-epsilon Receptor Signaling Pathway	9	22	2.17073	4.14606	1.9932
GO:0036120	0.0101883	0.00027171	TLR4;PDGFB;ITGB3;FYN;YES1;PDGFRB;SRC;CBL;RDX	Cellular Response To Platelet-derived Growth Factor Stimulus	9	22	2.17073	4.14606	1.9919
GO:0040014	0.0101277	0.00027171	SOD1;PRL;IGF1;APP;CDK4;STAT5A;GDF5;GPAT4;TNKS2	Regulation Of Multicellular Organism Growth	9	22	2.17073	4.14606	1.99449
GO:0003222	0.0111429	0.000300726	ENG;BMPR1A;TGFBR1;NRG1;RBPJ;MED1;HEY2	Ventricular Trabecula Myocardium Morphogenesis	7	14	1.38138	5.06741	1.953
GO:0043116	0.0110125	0.000300726	PDE2A;RAMP2;SLIT2;ADORA2A;PTPRJ;ANGPT1;FERMT2	Negative Regulation Of Vascular Permeability	7	14	1.38138	5.06741	1.95811
GO:1900271	0.0108539	0.000300726	NSG1;GSK3B;AGER;ARC;LILRB2;NCSTN;CALB2	Regulation Of Long-term Synaptic Potentiation	7	14	1.38138	5.06741	1.96442
GO:0034116	0.01111	0.000300726	FLOT1;FGA;FGB;FGG;LCK;AGER;SKAP1	Positive Regulation Of Heterotypic Cell-cell Adhesion	7	14	1.38138	5.06741	1.95429
GO:0050930	0.0109485	0.000300726	CXCL8;SCG2;VEGFA;NTF3;AGER;ARTN;VEGFB	Induction Of Positive Chemotaxis	7	14	1.38138	5.06741	1.96064
GO:0034375	0.0110773	0.000300726	APOA1;APOE;APOA2;APOC1;LCAT;APOA4;SCARB1	High-density Lipoprotein Particle Remodeling	7	14	1.38138	5.06741	1.95557
GO:1900034	0.0108852	0.000300726	MAPT;MTOR;MAPKAPK2;GSK3B;EP300;ATM;SIRT1	Regulation Of Cellular Response To Heat	7	14	1.38138	5.06741	1.96316
GO:0062009	0.0109168	0.000300726	WNT7A;TGFB3;TGFBR2;WNT3A;TGFBR3;SMAD4;LEF1	Secondary Palate Development	7	14	1.38138	5.06741	1.96191
GO:0045651	0.0109804	0.000300726	PF4;RB1;LIF;PRKCA;FADD;CASP8;TRIB1	Positive Regulation Of Macrophage Differentiation	7	14	1.38138	5.06741	1.95938
GO:0035641	0.0110448	0.000300726	APOE;CRH;DLG4;PRKCE;LRRK2;TNR;GAD1	Locomotory Exploration Behavior	7	14	1.38138	5.06741	1.95684
GO:0051092	0.0108804	0.000302329	TLR4;TNFSF11;CLOCK;LAMTOR5;GREM1;FLOT1;TFRC;CAT;NTRK1;APP;HSPA1A;CD36;PLCG2;EIF2AK2;CAPN3;PRDX3;NTS;TIRAP;UBE2N;ADAM8;S100A12;CAV1;RELA;EP300;TRAF2;FLOT2;AGER;SPHK1;NOD1;TNFRSF11A;IL1RAP	Positive Regulation Of Nf-kappab Transcription Factor Activity	31	150	14.8005	2.09453	1.96336
GO:0035518	0.0108638	0.000303602	BRCA2;SKP1;RAD51;DDB1;RNF168;RNF2;BARD1;BABAM2	Histone H2a Monoubiquitination	8	18	1.77606	4.50436	1.96402
GO:1901379	0.0107714	0.000303602	PRNP;KCNE1;DPP6;CACNA1D;KCNAB1;KCNN2;KCNIP2;KCNIP1	Regulation Of Potassium Ion Transmembrane Transport	8	18	1.77606	4.50436	1.96773
GO:0019373	0.0108949	0.000303602	CYP1A2;CYP2C8;CYP4F2;CYP4A11;CYP2A6;CYP2B6;CYP2C18;CYP2E1	Epoxygenase P450 Pathway	8	18	1.77606	4.50436	1.96278
GO:0035994	0.0108328	0.000303602	FOS;RAF1;JUN;SLC9A1;SLC8A1;RELA;MAPK14;ANKRD23	Response To Muscle Stretch	8	18	1.77606	4.50436	1.96526
GO:0042157	0.010802	0.000303602	APOC1;PCSK9;NPC1L1;APOA5;APOA4;APOA2;APOA1;OLR1	Lipoprotein Metabolic Process	8	18	1.77606	4.50436	1.96649
GO:0007166	0.0109607	0.000309812	CCL25;ADGRB3;EGFR;F2;C5;HRAS;PRL;IFNB1;IFNG;ERBB2;ASGR2;GP1BA;ADRB2;CD14;PTPRC;MET;MIF;IL1R1;CD36;CBL;CALCR;NUP62;LIFR;GIPR;IFNAR2;TIRAP;GHRHR;PTH1R;TNK2;BIRC2;AGER;MAPK14;CALCRL;JMJD6;LILRB2;BAG1;ADGRL4;ADGRE2;SIGLEC9;CTF1;CD80;PAPPA;FCRL4;MAPK1	Cell Surface Receptor Signaling Pathway	44	239	23.5821	1.86582	1.96016
GO:0009314	0.0115122	0.000326319	ANGPT2;COL3A1;NTRK1;ITGB3;BCL2;CDC25A;OPRK1;CCL11;AQP4;TNFRSF11A	Response To Radiation	10	27	2.66408	3.75364	1.93884
GO:0048839	0.012014	0.000341503	MAF;EYA4;PDGFA;PDGFRB;TGFB3;BMP2;GJB2;MAPKAPK2;CEBPA;KCNQ1;SIX1;CCM2;LHX3	Inner Ear Development	13	42	4.14413	3.13697	1.92031
GO:0042127	0.0122049	0.000347905	NR5A2;CXCL11;CHEK1;MAFG;TBX19;MITF;PLAU;HRAS;PF4;TFRC;FES;KIT;BRAF;ERBB3;IL4R;AGTR1;TGFBR2;JAG1;PTK2;CXCL9;SOS1;BIRC2;BIRC7;SIRT1;JAG2;FOXM1;JUN;STAT5A;TGFB3	Regulation Of Cell Population Proliferation	29	138	13.6164	2.12978	1.91346
GO:0010976	0.0121722	0.000347944	APOE;NTRK1;FYN;FES;LYN;RET;HSPA5;NCK1;ATF1;CNR1;ABL2;RAP1A;EP300;CNTN1;CAMK2B;ALKAL1;MARK2;SETX;FIG4;DISC1;TENM3;TNN;FUT9;RAPGEF2	Positive Regulation Of Neuron Projection Development	24	106	10.459	2.29468	1.91463
GO:0045429	0.0123624	0.000354367	TLR4;NOS1AP;ASS1;IFNG;INSR;CD36;PTX3;KLRK1;AKT1;DNM2;HBB;SMAD3	Positive Regulation Of Nitric Oxide Biosynthetic Process	12	37	3.65078	3.28697	1.9079
GO:0006302	0.0127596	0.000366773	TP53;PARP1;FEN1;BRCA2;PPP5C;VCP;PRKDC;ATM;XRCC4;WRN;SETX;APLF;RNF168;SIRT6;CDCA5;EYA1;BRIP1;BABAM2	Double-strand Break Repair	18	70	6.90688	2.6061	1.89416
GO:0043123	0.0138126	0.000398143	TLR4;TNFSF11;LAMTOR5;PRKN;ABL1;TFRC;S100B;GAPDH;FYN;CD36;TNFRSF1A;F2R;S100A4;CTNNB1;PPM1A;NUP62;FASLG;PPP5C;TIRAP;UBE2N;UBE2I;S100A12;PRKCE;RELA;BST2;FADD;BIRC2;CASP8;MIER1;PINK1;PELI2;NEK6;VAPA;TBK1;NOD1;TRAF2	Positive Regulation Of I-kappab Kinase/nf-kappab Signaling	36	186	18.3526	1.96158	1.85973
GO:0030501	0.0152708	0.000441395	PTH;ADRB2;TGFB3;BMP2;BMP4;RXRA;BMP6;SLC8A1;FBN2;BMPR1A;SMAD3;ACVR2B;TENT5A	Positive Regulation Of Bone Mineralization	13	43	4.2428	3.06402	1.81614
GO:0001933	0.0152578	0.000442236	MEN1;PRKN;SPAG9;LRP6;SLIT2;PRNP;LYN;IGFBP3;ARRB2;CRKL;PRKDC;ANGPT1;LRRK2;CD109;KIRREL1;SH3GL2;KLHL31;RABGEF1	Negative Regulation Of Protein Phosphorylation	18	71	7.00555	2.56939	1.81651
GO:0030593	0.0154559	0.000449213	ITGB2;CXCL8;VAV1;LBP;PPIB;XCL1;PIK3CG;ITGA1;S100A12;PREX1;CSF3R;CCL13;CCL11;CXCL9;CXCL11;CCL25;PF4;CCL26;CXCL2	Neutrophil Chemotaxis	19	77	7.59757	2.5008	1.81091
GO:0045840	0.0157361	0.000458613	AURKA;PDGFB;TGFA;IGF1;INSR;PDGFRB;NUP62;FGF8;SMPD3;SPHK1	Positive Regulation Of Mitotic Nuclear Division	10	28	2.76275	3.61958	1.8031
GO:1900272	0.015592	0.00046064	ABL1;APOE;PRNP;APP;EPHA4;AGER	Negative Regulation Of Long-term Synaptic Potentiation	6	11	1.08537	5.52808	1.8071
GO:0050764	0.0156343	0.00046064	SYT7;ITGAV;PTPRC;HCK;SCARB1;SPHK1	Regulation Of Phagocytosis	6	11	1.08537	5.52808	1.80592
GO:1902036	0.01555	0.00046064	ABL1;OSM;EIF2AK2;PRKDC;CDK6;ITCH	Regulation Of Hematopoietic Stem Cell Differentiation	6	11	1.08537	5.52808	1.80827
GO:0030299	0.0157624	0.00046064	LDLR;CD36;ABCG8;ABCG5;NPC1L1;NPC1	Intestinal Cholesterol Absorption	6	11	1.08537	5.52808	1.80238
GO:0034380	0.0157195	0.00046064	ABCA1;APOA1;APOE;APOA2;APOA4;APOA5	High-density Lipoprotein Particle Assembly	6	11	1.08537	5.52808	1.80356
GO:0042982	0.0156768	0.00046064	TMCC2;APOE;NSG1;PSEN1;DLG1;NCSTN	Amyloid Precursor Protein Metabolic Process	6	11	1.08537	5.52808	1.80474
GO:0006979	0.0156888	0.000466003	PRKN;IDH1;OXSR1;ABL1;PRNP;KRT1;APP;ERCC1;MBL2;TAT;PRDX3;AKT1;MAPK8;GCLM;PSEN1;RCAN1;WRN;LRRK2;SIRT1;PINK1;SRXN1;SLC23A2;HAO1;MSRB2	Response To Oxidative Stress	24	108	10.6563	2.25218	1.80441
GO:0050853	0.0156901	0.000467296	ABL1;LYN;PTPRC;BCL2;PLCG2;MAPK1;TEC;BCAR1;NFATC2;PLEKHA1;LCK;ITK	B Cell Receptor Signaling Pathway	12	38	3.74945	3.20047	1.80437
GO:0043032	0.0158125	0.000474728	TLR4;THBS1;LBP;IL4R;CEBPA;HAMP;IL1RL1;KARS1	Positive Regulation Of Macrophage Activation	8	19	1.87473	4.26729	1.801
GO:0002223	0.015897	0.000474728	FYN;LYN;SRC;PLCG2;KLRK1;EP300;PAK1;PAK2	Stimulatory C-type Lectin Receptor Signaling Pathway	8	19	1.87473	4.26729	1.79868
GO:0032332	0.0158546	0.000474728	POR;BMP6;GDF5;SMAD3;ZBTB16;RUNX2;MUSTN1;LOXL2	Positive Regulation Of Chondrocyte Differentiation	8	19	1.87473	4.26729	1.79984
GO:0043547	0.0157817	0.000475063	MYO9A;BIN1;EVI5;BCAR3;HRAS;ERBB2;NTRK1;ITGB1;ADRB1;VAV1;ADCYAP1;RASA1;TGM2;F2R;TSC2;GSK3B;CCL11;RAP1A;ARHGEF7;PREX1;SMCR8;SEMA4D;FERMT2;ASAP1;CCL26;RAPGEF2;SNX13;SNX9;CCL25;XCL1;SOS2;DOCK7;CCL13;SOS1	Positive Regulation Of Gtpase Activity	34	174	17.1685	1.98037	1.80185
GO:0071404	0.0167583	0.000511152	NPC1;ABCA1;LDLR;ITGB2;ITGB1;CD36;CASR	Cellular Response To Low-density Lipoprotein Particle Stimulus	7	15	1.48005	4.72958	1.77577
GO:1903543	0.0167146	0.000511152	SDCBP;IFNG;SDC4;PDCD6IP;STAM;TSG101;SMPD3	Positive Regulation Of Exosomal Secretion	7	15	1.48005	4.72958	1.77691
GO:0006957	0.016891	0.000511152	CFB;C3;C5;CFH;CR1;CR2;CFHR5	Complement Activation, Alternative Pathway	7	15	1.48005	4.72958	1.77235
GO:0050872	0.0168465	0.000511152	FABP4;ATF2;PDGFRA;CEBPA;FFAR4;SIRT1;PNPLA3	White Fat Cell Differentiation	7	15	1.48005	4.72958	1.77349
GO:0051044	0.0168023	0.000511152	IFNG;APOE;FURIN;TNFRSF1B;ADAM8;ADAM9;SNX9	Positive Regulation Of Membrane Protein Ectodomain Proteolysis	7	15	1.48005	4.72958	1.77463
GO:0003184	0.0169356	0.000511152	SLIT2;NFATC1;BMP4;NOS3;JAG1;HEY2;ROBO1	Pulmonary Valve Morphogenesis	7	15	1.48005	4.72958	1.7712
GO:0045600	0.0167052	0.0005122	CREBL2;BMP2;CREB1;CEBPB;XBP1;AKT1;CEBPA;PPARD;ZBTB16;STK4;STK3;SIRT6;TRPM4;WIF1	Positive Regulation Of Fat Cell Differentiation	14	49	4.83482	2.89566	1.77715
GO:0007411	0.0172215	0.000529405	NRP1;DSCAM;SLIT2;NTRK1;FYN;RET;NGFR;EPHA8;WNT3;WNT3A;PTK2;SOS1;SMAD4;CRMP1;PTPRO;ARTN;CNTN4;DRAXIN;TTC8;USP33;TNR;SEMA3G;DCC;CNTN5;SEMA4A;MYPN;EPHA6;EPHA4;SEMA4D;VASP;SEMA3E;EPHA7;CNTN1;KIF5B	Axon Guidance	34	175	17.2672	1.96905	1.76393
GO:0035264	0.0172086	0.000530383	COL3A1;TP53;ERCC1;MTOR;COMP;ADARB1;APBA1;SOS1;EP300;ATM;IHH;TNS2;PALB2;TTC8;APBA2;CCM2;TNKS2;PLEKHA1;SMPD3;ATF5	Multicellular Organism Growth	20	84	8.28826	2.41305	1.76425
GO:0032956	0.0172947	0.000534416	HIP1R;ABL1;PDGFA;HRG;ITGB3;PDGFRB;MTOR;CRK;LRP1;BST2;ROCK1;BAIAP2;RND3;RHOBTB3;RAC1;RHOF;PAK1;RND1;RAC3	Regulation Of Actin Cytoskeleton Organization	19	78	7.69624	2.46874	1.76209
GO:0046716	0.0188522	0.000584052	LARGE1;SOD1;PLG;CAPN3;PLN;LOX;CSRP3;CAV1;HIF1A	Muscle Cell Cellular Homeostasis	9	24	2.36807	3.80056	1.72464
GO:0048844	0.0188038	0.000584052	NRP1;LDLR;APOE;APOB;VEGFA;ENG;TGFBR1;COMP;ANGPTL3	Artery Morphogenesis	9	24	2.36807	3.80056	1.72576
GO:2001243	0.0187556	0.000584052	BCL2;SRC;MMP9;PLAUR;BCL2L1;PINK1;BCL2L2;NOL3;BCL2L10	Negative Regulation Of Intrinsic Apoptotic Signaling Pathway	9	24	2.36807	3.80056	1.72687
GO:0033077	0.0195088	0.000609065	TP53;BCL2;BRAF;CTNNB1;B2M;PRKDC;ADAM17;CDK6;FADD;JMJD6;MR1;MAFB	T Cell Differentiation In Thymus	12	39	3.84812	3.11841	1.70977
GO:0001822	0.0197354	0.000617715	TP73;BCL2L11;WDPCP;REN;ASS1;MME;BMP4;VEGFA;BMP6;AGTR1;TGFBR1;CASP9;AP2B1;FADD;ACVR2B;SIX1;TNS2;JMJD6;PCSK9;DYNC2H1;PROX1;PLXND1;CYP4A11;CYP4A22	Kidney Development	24	110	10.8537	2.21123	1.70475
GO:0034599	0.0198355	0.000624016	ABL1;PARP1;HSPA1A;ATF2;ATP2A2;MT3;GJB2;PRDX3;SNCA;ETV5;MAPK8;KEAP1;NFE2L1;LRRK2;SETX;VRK2;GPX7;PINK1;PPARGC1A;SRXN1	Cellular Response To Oxidative Stress	20	85	8.38693	2.38466	1.70256
GO:0007264	0.0198859	0.000624016	KRIT1;PLD2;BCAR3;RHOBTB3;DIRAS3;VAV1;YWHAQ;ARFIP2;RRAD;RAC3;RND3;RAC1;TNK2;PLD1;RND1;DOCK7;RHOF;RAPGEF2;TIAM1;RHEB	Small Gtpase Mediated Signal Transduction	20	85	8.38693	2.38466	1.70145
GO:0042159	0.01965	0.000630732	LDLR;APOB;ATM;APOE	Lipoprotein Catabolic Process	4	5	0.493349	8.10786	1.70664
GO:0010750	0.0198474	0.000630732	NOS1AP;EGFR;GUCY1A2;GUCY1A1	Positive Regulation Of Nitric Oxide Mediated Signal Transduction	4	5	0.493349	8.10786	1.7023
GO:0010822	0.0197977	0.000630732	GSK3B;MGARP;TREM2;PPARGC1A	Positive Regulation Of Mitochondrion Organization	4	5	0.493349	8.10786	1.70339
GO:2000144	0.0194564	0.000630732	MITF;JUN;FOSL1;SETX	Positive Regulation Of Dna-templated Transcription, Initiation	4	5	0.493349	8.10786	1.71094
GO:0035791	0.0197482	0.000630732	ABL1;PDGFRB;PTPN1;LOX	Platelet-derived Growth Factor Receptor-beta Signaling Pathway	4	5	0.493349	8.10786	1.70447
GO:0042158	0.019699	0.000630732	APOA1;APOE;APOB;LCAT	Lipoprotein Biosynthetic Process	4	5	0.493349	8.10786	1.70556
GO:0070120	0.0195527	0.000630732	IL6R;CNTF;CNTFR;LIFR	Ciliary Neurotrophic Factor-mediated Signaling Pathway	4	5	0.493349	8.10786	1.70879
GO:0003150	0.0199982	0.000630732	BMP4;TGFBR3;FZD2;HEY2	Muscular Septum Morphogenesis	4	5	0.493349	8.10786	1.69901
GO:0071321	0.0195044	0.000630732	PDE2A;HCN2;HCN4;RAPGEF2	Cellular Response To Cgmp	4	5	0.493349	8.10786	1.70987
GO:0003176	0.0199477	0.000630732	BMP2;TNFRSF1A;TNFRSF1B;RBPJ	Aortic Valve Development	4	5	0.493349	8.10786	1.70011
GO:0006700	0.0198974	0.000630732	CYP11A1;AKR1B1;CYP11B1;CYP11B2	C21-steroid Hormone Biosynthetic Process	4	5	0.493349	8.10786	1.7012
GO:0051180	0.0196012	0.000630732	APOA1;AFM;TTPA;NPC1L1	Vitamin Transport	4	5	0.493349	8.10786	1.70772
GO:0051248	0.0191869	0.000631188	AXIN1;LDLR;APOE;MIF;LILRB2	Negative Regulation Of Protein Metabolic Process	5	8	0.789358	6.33426	1.717
GO:0001553	0.0194226	0.000631188	MMP2;PDGFRA;NR5A1;PTPRN;PLEKHA1	Luteinization	5	8	0.789358	6.33426	1.71169
GO:0051093	0.0192336	0.000631188	SOD1;KIT;UBE2B;BCL2L1;DDB1	Negative Regulation Of Developmental Process	5	8	0.789358	6.33426	1.71594
GO:0002070	0.019375	0.000631188	AKR1B1;KCNE1;KDR;CEBPA;EPAS1	Epithelial Cell Maturation	5	8	0.789358	6.33426	1.71276
GO:1905920	0.0191404	0.000631188	APOA1;APOE;APOA2;APOA4;AGTR1	Positive Regulation Of Coa-transferase Activity	5	8	0.789358	6.33426	1.71805
GO:0032489	0.0192805	0.000631188	NRP1;ABCA1;ABL1;APOA1;APOE	Regulation Of Cdc42 Protein Signal Transduction	5	8	0.789358	6.33426	1.71488
GO:0007172	0.0193276	0.000631188	NCK2;SRC;NCK1;PXN;PTK2	Signal Complex Assembly	5	8	0.789358	6.33426	1.71382
GO:0045892	0.0192213	0.000635389	MEN1;MDM4;TRIM24;FOXP2;CLOCK;GREM1;NCOR1;PEX14;GMNN;EED;PDGFB;IFNG;CRYAB;TP53;JUN;RB1;BMP2;BMP4;SRC;HNRNPL;FABP4;CAPN3;MT3;YWHAQ;SHC1;PML;CTNNB1;DDIT3;CDKN2A;CBX5;XCL1;CEBPA;HMGA2;ATXN1;NR1H2;SUMO1;UBE2I;MDM2;E2F1;NRG1;PPARD;RELA;TLE1;ZBTB16;RBPJ;RUNX1T1;FOXM1;RBBP4;SMAD4;C1D;RUNX2;ZMYND11;NFIL3;PDCD4;KCTD1;GATAD2A;TMPRSS6;RIOX2;SMYD1;DDX54;PROX1;CREB3L1;EID2B;SIRT1;TRIB3;SIN3A;RSF1;RBBP8;RIOX1;S…	Negative Regulation Of Transcription, Dna-templated	85	555	54.7617	1.55218	1.71622
GO:0001890	0.0191832	0.00063566	SOD1;ANG;MME;PTK2;BIRC2;CUL7;MAPK14;E2F7;ADAM19;LHX3;DNMT3L	Placenta Development	11	34	3.35477	3.27891	1.71708
GO:0097191	0.0193061	0.000641277	IFNG;PTPRC;IL6R;IL7;G0S2;PML;PDIA3;YAP1;FASLG;GSK3B;SMAD3;FADD;CASP8;TNFRSF1B	Extrinsic Apoptotic Signaling Pathway	14	50	4.93349	2.83775	1.7143
GO:0051726	0.0199053	0.000662769	MDM4;TP73;PPM1G;ABL1;HRAS;TP53;ITGB1;RB1;PTPRC;FGF2;CDK4;MYOG;NF2;PPM1A;TGFBR1;CDKN1A;CDKN2A;PLK1;WDR5;ADARB1;CDK6;MDM2;FOXM1;FAP;ATM;BIRC2;RHEB;STK11;BAK1;COPS5;BARD1;TSG101;UCHL5;CSNK2A1;SKP2;JUN;BIRC7;TSC2;GADD45B;GADD45A;CSNK2A2	Regulation Of Cell Cycle	41	226	22.2994	1.83862	1.70103
GO:0007015	0.021308	0.000711172	KBTBD13;NCK2;MYO1B;SPTA1;BCL2;NCK1;CCL11;BCAR1;CDC42;DLG1;FAT1;DBN1;RND1;RHOF;KPTN;LMOD2;RAC3;RAC1;RND3;RHOBTB3;HIP1;MYO1H;HIP1R;PPP1R9A;MYO15A;MYO7A	Actin Filament Organization	26	124	12.235	2.12504	1.67146
GO:0043149	0.0211602	0.000716378	ITGB1;SRC;BRAF;ITGB5;ARRB1;KCTD13;PDCD10;PHACTR1	Stress Fiber Assembly	8	20	1.97339	4.05393	1.67448
GO:0060218	0.0210115	0.000716378	TP53;BCL2;MLLT3;MEOX1;CDK6;MED1;BATF;SH2B3	Hematopoietic Stem Cell Differentiation	8	20	1.97339	4.05393	1.67754
GO:0001836	0.0214127	0.000716378	TP53;BCL2;SFN;BID;BCL2L1;PMAIP1;BAK1;BBC3	Release Of Cytochrome C From Mitochondria	8	20	1.97339	4.05393	1.66933
GO:2000773	0.0209624	0.000716378	ABL1;MIF;HMGA2;CDK6;TERF2;SIRT6;SIRT1;FBXO5	Negative Regulation Of Cellular Senescence	8	20	1.97339	4.05393	1.67856
GO:0045862	0.0210608	0.000716378	CAPN3;PLK1;ASPH;FADD;CASP8;BAK1;TBC1D10A;STUB1	Positive Regulation Of Proteolysis	8	20	1.97339	4.05393	1.67652
GO:0001894	0.021311	0.000716378	CUBN;COL2A1;COL3A1;RB1;CCN2;YAP1;STK11;BARD1	Tissue Homeostasis	8	20	1.97339	4.05393	1.6714
GO:0001892	0.0213617	0.000716378	EGFR;PDGFB;CEBPB;TTPA;CEBPA;MED1;HIF1A;EPAS1	Embryonic Placenta Development	8	20	1.97339	4.05393	1.67036
GO:0045807	0.0211104	0.000716378	BIN1;FLOT1;APOE;CD14;SNCA;LRP1;PPP3CA;CALY	Positive Regulation Of Endocytosis	8	20	1.97339	4.05393	1.6755
GO:0007041	0.0212605	0.000716378	NPC1;HSPA1A;IGF2R;GRN;NEDD4;LRP1;PCSK9;TMEM106B	Lysosomal Transport	8	20	1.97339	4.05393	1.67243
GO:0030879	0.0212102	0.000716378	BCL2L11;TGFB3;ITGA2;WNT3A;NRG1;CAV1;LEF1;PRL	Mammary Gland Development	8	20	1.97339	4.05393	1.67345
GO:0016236	0.0218941	0.000749964	NPC1;PRKN;ATG7;SRC;MTOR;VCP;SQSTM1;TBC1D5;STAM;TSG101;MAP1LC3C;MAP1LC3B;MAP1LC3A;UBQLN1;GABARAP;GABARAPL1;GABARAPL2	Macroautophagy	17	68	6.70954	2.5337	1.65967
GO:0030308	0.0221559	0.000760703	GREM1;SLIT2;CRYAB;HRG;TP53;RB1;FBP1;HSPA1A;BCL2;MT3;PML;CDKN1A;CDKN2A;CDKN2C;SMAD3;PPARD;BST2;PTPRJ;ADAM15;SMAD4;STK11;ESR2;SIRT1;SPHK2;IP6K2	Negative Regulation Of Cell Growth	25	118	11.643	2.14721	1.65451
GO:0002548	0.0228163	0.000785198	TNFSF11;PDGFB;IL6R;FLT1;S100A12;PTPRO;CCL26;TNFRSF11A;CCL25;CCL11;CCL13;XCL1	Monocyte Chemotaxis	12	40	3.94679	3.04045	1.64175
GO:1903078	0.0230485	0.000796871	EGFR;IFNG;PRNP;ITGB1;AKT1;KIF5B;WNT3A;ARF6;PRKCE;LRP1;DLG1;SQSTM1;STAC;TREM2	Positive Regulation Of Protein Localization To Plasma Membrane	14	51	5.03216	2.78211	1.63736
GO:0048167	0.0231019	0.000796871	SIPA1L1;PLAT;MAPT;PSEN1;YWHAG;YWHAH;GRIN2A;GRIN2B;AGER;CNTN4;CPEB3;BAIAP2;RAPGEF2;VGF	Regulation Of Synaptic Plasticity	14	51	5.03216	2.78211	1.63635
GO:0035729	0.0237216	0.000823928	NRP1;CREB1;CASR;GCLM;BCAR1;RELA;MED1	Cellular Response To Hepatocyte Growth Factor Stimulus	7	16	1.57872	4.43398	1.62486
GO:2000811	0.0235054	0.000823928	ITGB1;BCL2;SRC;CAV1;TLE1;PTK2;PIK3R3	Negative Regulation Of Anoikis	7	16	1.57872	4.43398	1.62883
GO:1901741	0.0235591	0.000823928	FLOT1;CAPN2;IL4R;CXCL9;NFATC2;MAPK14;GDF15	Positive Regulation Of Myoblast Fusion	7	16	1.57872	4.43398	1.62784
GO:0051279	0.023613	0.000823928	DIAPH1;ITGB3;LYN;PRKCE;TRDN;UBASH3B;CASQ2	Regulation Of Release Of Sequestered Calcium Ion Into Cytosol	7	16	1.57872	4.43398	1.62685
GO:0048268	0.0236672	0.000823928	HIP1;EPS15;CLTC;FCHO2;CALY;NSG1;HIP1R	Clathrin Coat Assembly	7	16	1.57872	4.43398	1.62585
GO:0030194	0.0237762	0.000823928	F2;F12;APOH;THBS1;F7;CD36;F2R	Positive Regulation Of Blood Coagulation	7	16	1.57872	4.43398	1.62386
GO:0019934	0.0234945	0.000825422	PDE2A;APOE;CD36;AQP1;PRKG1;GUCY1A1;PDE9A;GUCY1B1;GUCY1A2	Cgmp-mediated Signaling	9	25	2.46674	3.64854	1.62903
GO:2001214	0.0234449	0.000836785	RAMP2;KDR;RAP1A;HIF1AN;RAPGEF2;ASB4	Positive Regulation Of Vasculogenesis	6	12	1.18404	5.06741	1.62995
GO:0014912	0.0237639	0.000836785	SLIT2;IGFBP3;BMPR1A;PPARD;LRP1;TRIB1	Negative Regulation Of Smooth Muscle Cell Migration	6	12	1.18404	5.06741	1.62408
GO:0086012	0.0234975	0.000836785	SLC8A1;CACNA1D;CACNA1C;SCN5A;HCN2;HCN4	Membrane Depolarization During Cardiac Muscle Cell Action Potential	6	12	1.18404	5.06741	1.62898
GO:0033689	0.0236566	0.000836785	GREM1;BCL2;EIF2AK2;NF2;SMAD3;TNN	Negative Regulation Of Osteoblast Proliferation	6	12	1.18404	5.06741	1.62605
GO:0060100	0.0235503	0.000836785	C3;CD36;PLCG2;ITGA2;TREM2;STAP1	Positive Regulation Of Phagocytosis, Engulfment	6	12	1.18404	5.06741	1.628
GO:0050927	0.0236034	0.000836785	F7;VEGFA;ITGA2;KDR;CASR;SMAD3	Positive Regulation Of Positive Chemotaxis	6	12	1.18404	5.06741	1.62703
GO:0030949	0.0237102	0.000836785	VTN;ITGB3;MT3;FGF9;GRB10;HIF1A	Positive Regulation Of Vascular Endothelial Growth Factor Receptor Signaling Pathway	6	12	1.18404	5.06741	1.62507
GO:0001974	0.0234016	0.000837107	NOL3;LIF;NOS3;FGF8;JAG1;CRB1;MDM2;RBPJ;ACVR2B;BAK1;EPAS1	Blood Vessel Remodeling	11	35	3.45344	3.18523	1.63075
GO:0032757	0.0237488	0.000851423	TLR4;FCN1;LAMTOR5;APOA2;ELANE;CD14;HSPA1A;LBP;F2R;DDIT3;TIRAP;RELA;FADD;CD244;NOD1	Positive Regulation Of Interleukin-8 Production	15	57	5.62418	2.66706	1.62436
GO:0030182	0.0238569	0.000857202	LMX1B;ABL1;EIF4E;HSPA5;CEBPB;POU3F2;BMP6;PTPRD;PPP1CC;WNT3;WNT3A;EIF4G1;FZD2;CTF1;PCSK9;WNT5B;FZD4;FUT9;STRAP;DNMT3A;RUNX2;RUNX1;BHLHE22;LHX3;WNT7A;MET;MAP2K1;GSX1;CASP3;FGF8;ERBB2	Neuron Differentiation	31	159	15.6885	1.97597	1.62239
GO:0060612	0.0237566	0.000857394	HRAS;CDK4;ATF2;XBP1;NAMPT;RORC;PPARD;VPS13B;EBF2;PPARGC1A	Adipose Tissue Development	10	30	2.96009	3.37827	1.62422
GO:0030511	0.0238093	0.000857394	MEN1;SDCBP;AXIN1;LRG1;THBS1;ADAM17;TGFBR3;EP300;SMAD4;STK11	Positive Regulation Of Transforming Growth Factor Beta Receptor Signaling Pathway	10	30	2.96009	3.37827	1.62325
GO:0030097	0.0244209	0.000883319	PDGFB;SPTA1;LCK;KIT;FLT3;WNT3A;JAG1;RUNX1;ZBTB16;MELK;ANGPT1;KIRREL3;PINK1;EPOR;SELPLG;RUNX2	Hemopoiesis	16	63	6.21619	2.57392	1.61224
GO:0060021	0.0243671	0.000883319	GDF11;WDPCP;COL2A1;COL11A2;PDGFRA;GABRB3;BMPR1A;TGFBR1;SUMO1;SOS1;ASPH;ACVR2B;BNC2;WFIKKN1;PLEKHA1;INSIG2	Roof Of Mouth Development	16	63	6.21619	2.57392	1.6132
GO:0045599	0.0247995	0.000900973	AXIN1;DDIT3;YAP1;WNT3A;JAG1;SMAD3;E2F1;RUNX1T1;ZFPM1;FERMT2;SIRT1;TRIB3;SORT1	Negative Regulation Of Fat Cell Differentiation	13	46	4.53881	2.86419	1.60556
GO:0120163	0.0247451	0.000900973	TLR4;CIDEA;RB1;DDIT3;NR1H2;ADAM17;RBPJ;NR1H3;ACVR2B;RHEB;STK11;DOCK7;HOXC10	Negative Regulation Of Cold-induced Thermogenesis	13	46	4.53881	2.86419	1.60651
GO:0034644	0.0269429	0.000983146	MYC;TP53;PARP1;PCNA;AQP1;CDC25A;NEDD4;CASP9;RBX1;EP300;DDB1;BAK1;AURKB;EIF2AK4	Cellular Response To Uv	14	52	5.13083	2.72861	1.56956

## Sheet: cardiovascular_film
GOBP	fdr_q_value	p_value	genes	description	observed	total	expected	enrichment	log_q
GO:0042776	2.73353e-18	2.18263e-22	NDUFAB1;NDUFB5;NDUFS5;NDUFB1;ATP5PD;NDUFB6;NDUFB4;NDUFB2;NDUFA7;NDUFB10;ATP5F1B;NDUFB7;ATP5PF;SDHB;ATP5F1A;ATP5F1C;ATP5PO;NDUFA8;ATP5ME;NDUFA6;NDUFA5;NDUFA13	Proton Motive Force-driven Mitochondrial Atp Synthesis	22	45	1.17112	18.7854	17.5633
GO:0009060	1.6684e-14	2.66432e-18	NDUFAB1;NDUFB5;NDUFS5;NDUFB1;NDUFB6;NDUFB4;NDUFB2;NDUFA7;NDUFB10;CAT;UQCRH;NDUFB7;UQCRC2;UQCRC1;MDH2;NDUFA8;NDUFA6;NDUFA5;NDUFA13;SDHB	Aerobic Respiration	20	50	1.30124	15.3699	13.7777
GO:0006120	1.61691e-12	3.87315e-16	NDUFA4;NDUFAB1;NDUFB5;NDUFS5;COQ9;NDUFB1;NDUFB6;NDUFB4;NDUFB2;NDUFA7;NDUFB10;NDUFB7;NDUFA8;NDUFA6;NDUFA5	Mitochondrial Electron Transport, Nadh To Ubiquinone	15	29	0.754722	19.8749	11.7913
GO:0045333	1.56417e-12	4.99576e-16	NDUFA4;UQCRQ;UQCR11;UQCRH;CYC1;COX6C;COX5B;COX4I1;COX7C;COX5A;UQCRC2;UQCRC1;CYCS;UQCR10;SLC25A13;COQ10A	Cellular Respiration	16	35	0.910871	17.5656	11.8057
GO:0006936	5.19326e-12	2.07332e-15	MYL1;CKMT2;HRC;TRDN;SNTA1;GAMT;TRIM63;MYLPF;ANKRD2;MYH2;TMOD4;LMOD2;MYH1;TNNT1;TMOD1;MYOM3;MYOM1;MYOM2;TNNI1;LMOD3	Muscle Contraction	20	67	1.74367	11.4701	11.2846
GO:0006953	9.03794e-11	4.3299e-14	ASS1;SERPINA1;SERPINA3;EPO;CRP;APCS;ORM1;AHSG;SERPINF2;SAA1;LBP;ORM2;SAA4;ITIH4	Acute-phase Response	14	31	0.806772	17.3531	10.0439
GO:0032981	3.75345e-10	2.0979e-13	NDUFAB1;NDUFB5;NDUFS5;NDUFB1;NDUFB6;NDUFB4;NDUFB2;NDUFB10;NDUFB7;NDUFA8;NDUFA6;NDUFA5;ECSIT;NDUFA13	Mitochondrial Respiratory Chain Complex I Assembly	14	34	0.884847	15.822	9.42557
GO:0006099	1.84553e-09	1.17888e-12	CS;FH;DLAT;PDHB;SDHB;DLST;SUCLG2;ACO2;OGDH;MDH2;MDH1;ACO1	Tricarboxylic Acid Cycle	12	25	0.650622	18.4439	8.73388
GO:0006122	1.24042e-08	8.9139e-12	UQCRQ;UQCR11;UQCRH;CYC1;UQCRC2;UQCRC1;UQCR10;CYCS;UQCRFS1	Mitochondrial Electron Transport, Ubiquinol To Cytochrome C	9	13	0.338324	26.6017	7.90643
GO:1902600	2.2055e-08	1.76102e-11	SLC25A12;ATP5PD;CYB5A;ATP5MC1;ATP5F1B;UQCRH;CYC1;COX5B;COX4I1;ATP5PF;COX5A;COX7A1;ATP5F1A;UQCRC1;UQCRFS1;ATP5PO;ATP5MC3;ATP5ME;COX6A2;UQCR10;SLC25A13	Proton Transmembrane Transport	21	116	3.01889	6.9562	7.65649
GO:0045214	2.26979e-08	1.99359e-11	KLHL41;ITGB1;PRKAR1A;MYOM2;ANKRD1;OBSCN;LMOD2;SYNPO2L;MYOZ1;TNNT1;FHOD3	Sarcomere Organization	11	24	0.624598	17.6113	7.64401
GO:0006635	1.02215e-07	9.79386e-11	ECI2;ACAA1;ACADM;SCP2;ABCD3;ECI1;ACAA2;EHHADH;ECH1;ADIPOQ;DECR1;CPT1B	Fatty Acid Beta-oxidation	12	34	0.884847	13.5617	6.99048
GO:0006091	5.89493e-07	6.11898e-10	UQCR11;ATP5F1B;COX6C;COX4I1;COX7C;COX7A1;DLST;GYS2;OGDH;COX6A2;ADIPOQ;ACO2	Generation Of Precursor Metabolites And Energy	12	39	1.01497	11.823	6.22952
GO:0006123	8.81465e-07	9.85349e-10	NDUFA4;COX6C;COX5B;COX4I1;COX7C;COX5A;COX7A1;CYCS;COX6A2	Mitochondrial Electron Transport, Cytochrome C To Oxygen	9	19	0.494473	18.2012	6.05479
GO:0006958	1.78206e-06	2.13437e-09	MASP2;C5;C9;C4BPA;SERPING1;CFI;C8B;C8G;C6;C4BPB	Complement Activation, Classical Pathway	10	27	0.702672	14.2314	5.74908
GO:0006956	3.84178e-06	4.90805e-09	C6;COLEC11;CFHR1;CFHR3;CFB;C9;CFHR2;CFHR4;C8B	Complement Activation	9	22	0.572548	15.7192	5.41547
GO:0015986	3.61579e-06	4.90805e-09	ATP5PD;ATP5MC1;ATP5F1B;ATP5PF;ATP5F1A;ATP5F1C;ATP5PO;ATP5MC3;ATP5ME	Proton Motive Force-driven Atp Synthesis	9	22	0.572548	15.7192	5.4418
GO:0030239	1.72917e-05	2.48524e-08	KLHL41;MYOZ1;MYL9;LMOD2;TMOD4;LMOD3;TMOD1	Myofibril Assembly	7	13	0.338324	20.6902	4.76216
GO:0010951	2.38377e-05	3.61639e-08	C5;AMBP;PROS1;ITIH2;ITIH1;ITIH3;ITIH4;SERPINA1;SERPINA10;AHSG;SERPINA6;HRG;SERPING1;SERPINA3;SERPINF2;KNG1;SERPIND1;TIMP2	Negative Regulation Of Endopeptidase Activity	18	129	3.35721	5.36159	4.62273
GO:0007596	2.84224e-05	4.53886e-08	F10;SERPINA1;KNG1;F11;VWF;SERPING1;SERPIND1;PROS1;C4BPB;GAS6;CPB2;SERPINA10;PROZ	Blood Coagulation	13	66	1.71764	7.56851	4.54634
GO:0006107	2.72896e-05	4.57587e-08	GOT2;GOT1;PCK1;MDH2;PCK2;MDH1	Oxaloacetate Metabolic Process	6	9	0.234224	25.6165	4.564
GO:0042730	5.04318e-05	8.85898e-08	FGB;FGG;HRG;SERPING1;PROS1;SERPINF2;CPB2	Fibrinolysis	7	15	0.390373	17.9315	4.2973
GO:0006119	0.000254366	4.67136e-07	NIPSNAP2;UQCRH;UQCRC2;UQCRC1;ATP5F1C;CHCHD10	Oxidative Phosphorylation	6	12	0.312299	19.2124	3.59454
GO:0006754	0.000441594	8.46236e-07	ATP5F1B;ATP5F1A;PKLR;ATP5F1C;ATP5PO;SLC25A13	Atp Biosynthetic Process	6	13	0.338324	17.7345	3.35498
GO:0045471	0.00044835	8.94982e-07	SOD1;GOT2;CAT;CYP2E1;CA3;CD14;SLC2A4;ST6GAL1;ATP5F1A;ADH6;HMGCS2;OXCT1;NR0B2;ADIPOQ	Response To Ethanol	14	98	2.55044	5.48925	3.34838
GO:0006094	0.000511819	1.06254e-06	SLC25A12;FBP1;PC;SDS;PCK1;G6PC1;MDH2;PCK2;SLC25A13	Gluconeogenesis	9	38	0.988946	9.1006	3.29088
GO:0006006	0.000542941	1.17051e-06	IGF2;DLAT;PDHB;PCK1;KCNQ1;PDK2;ADIPOQ;PDK4;DCXR;HKDC1	Glucose Metabolic Process	10	49	1.27522	7.84178	3.26525
GO:0042594	0.000541266	1.21011e-06	ACADM;GPT;CPS1;HMGCS2;OXCT1;PDK4;PCK1;PCK2	Response To Starvation	8	29	0.754722	10.5999	3.26659
GO:0008202	0.000912608	2.11319e-06	CYP2E1;CYP3A4;CYP2A6;CYP3A5;G6PC1;AKR1C3;SULT2A1;AKR1D1;AKR1C4	Steroid Metabolic Process	9	41	1.06702	8.4347	3.03972
GO:0030212	0.000973399	2.33168e-06	ITIH2;ITIH1;ITIH3;HYAL1;ITIH4	Hyaluronan Metabolic Process	5	9	0.234224	21.3471	3.01171
GO:0032869	0.00098069	2.42745e-06	TBC1D4;FBP1;SLC2A4;RHOQ;GOT1;GPT;PCK1;HMGCS2;ADIPOQ;SORBS1;PCK2;PKLR	Cellular Response To Insulin Stimulus	12	78	2.02994	5.9115	3.00847
GO:0042573	0.00216279	5.52612e-06	CYP3A4;CYP3A5;CYP2C18;BCO2;ADH6;ADH1B	Retinoic Acid Metabolic Process	6	17	0.442423	13.5617	2.66499
GO:0007584	0.00221648	5.84028e-06	ASS1;POR;PKLR;ACSL1;TGFBR2;AKR1C3;HMGCS2;OXCT1;ADIPOQ	Response To Nutrient	9	46	1.19715	7.51788	2.65434
GO:0042572	0.00259301	7.03948e-06	ADH4;CYP3A4;AKR1B1;CYP3A5;CYP2C18;AKR1C3;RDH14;ADH1B;ADH6	Retinol Metabolic Process	9	47	1.22317	7.35793	2.5862
GO:0006957	0.00291465	8.14539e-06	CFB;C5;C9;C8B;C8G	Complement Activation, Alternative Pathway	5	11	0.286274	17.4658	2.53541
GO:0002933	0.00352036	1.01192e-05	CYP2E1;CYP3A4;CYP3A5;CYP4A22	Lipid Hydroxylation	4	6	0.156149	25.6165	2.45341
GO:0043651	0.00543841	1.60668e-05	FADS2;GSTA1;CYP2C18;CYP2J2;CYP4A11;CYP4A22	Linoleic Acid Metabolic Process	6	20	0.520498	11.5274	2.26453
GO:0006805	0.0071489	2.1691e-05	CYP2E1;CYP3A4;CYP2A6;POR;CYP3A5;CYP2C18;CYP2J2;AOX1;SULT2A1;CMBL;GSTA1	Xenobiotic Metabolic Process	11	81	2.10802	5.21817	2.14576
GO:0010906	0.00704667	2.19435e-05	ACACB;IGFBP3;IGFBP4;PDK2;ADIPOQ;PDK4	Regulation Of Glucose Metabolic Process	6	21	0.546523	10.9785	2.15202
GO:0051694	0.00722247	2.30676e-05	TMOD1;LMOD3;LMOD2;TMOD4	Pointed-end Actin Filament Capping	4	7	0.182174	21.957	2.14131
GO:0071691	0.00746935	2.44525e-05	NEBL;NEB;NRAP	Cardiac Muscle Thin Filament Assembly	3	3	0.0780747	38.4247	2.12672
GO:0007507	0.0083445	2.79838e-05	MTHFD1;PAM;TGFBR2;KCNQ1;OXCT1;ID3;TEK;SMYD1;ALPK3;SMYD2;HSPB7;PDLIM7;PDLIM1;PDLIM5;POPDC2;PDLIM3	Heart Development	16	166	4.32013	3.70359	2.0786
GO:0002027	0.00857304	2.94347e-05	CASQ2;PRKACA;HRC;SNTA1;GPD1L;POPDC2	Regulation Of Heart Rate	6	22	0.572548	10.4795	2.06687
GO:0005978	0.00934403	3.2828e-05	ACADM;GYG1;GYS2;PHKG1;UGP2	Glycogen Biosynthetic Process	5	14	0.364349	13.7231	2.02947
GO:0019373	0.00913639	3.2828e-05	CYP2J2;CYP4A11;CYP2A6;CYP2C18;CYP2E1	Epoxygenase P450 Pathway	5	14	0.364349	13.7231	2.03923
GO:0071549	0.017662	6.48716e-05	ASS1;ARG1;ATP5F1A;AQP1;PCK2;PCK1	Cellular Response To Dexamethasone Stimulus	6	25	0.650622	9.22194	1.75296
GO:0006629	0.0224644	8.43044e-05	APOC1;ATP5F1B;CYP3A4;PC;UGT2B7;SDS;ATP5F1A;HMGCL;RIDA;OXCT1;HSPG2;AOX1;LRP1;APOF;FADS2	Lipid Metabolic Process	15	163	4.24206	3.53602	1.6485
GO:0006531	0.0239683	9.56895e-05	GOT2;ASS1;GOT1	Aspartate Metabolic Process	3	4	0.1041	28.8186	1.62036
GO:0006116	0.0244574	9.56895e-05	ALDOB;PCK2;GPD1L	Nadh Oxidation	3	4	0.1041	28.8186	1.61159
GO:0006104	0.024967	9.56895e-05	DLST;OGDH;SUCLG2	Succinyl-coa Metabolic Process	3	4	0.1041	28.8186	1.60263
GO:0071333	0.0251471	0.000102404	PRKACA;PCK1;ENDOG;GAS6;CPB2;SLC29A1;SLC12A7;PCK2	Cellular Response To Glucose Stimulus	8	51	1.32727	6.02741	1.59951
GO:0001523	0.0308645	0.00012815	ADH1B;ADH4;AKR1B1;AKR1C4;AKR1C3;LRP1	Retinoid Metabolic Process	6	28	0.728697	8.23387	1.51054
GO:0006734	0.0305012	0.000129077	PC;MDH1;MDH2;OGDH	Nadh Metabolic Process	4	10	0.260249	15.3699	1.51568
GO:0071872	0.0283607	0.000129077	PRKACA;PKLR;KCNQ1;ADIPOQ	Cellular Response To Epinephrine Stimulus	4	10	0.260249	15.3699	1.54728
GO:0031639	0.0299363	0.000129077	FGB;FGG;APOH;F11	Plasminogen Activation	4	10	0.260249	15.3699	1.5238
GO:0051918	0.029392	0.000129077	APOH;SERPINF2;CPB2;HRG	Negative Regulation Of Fibrinolysis	4	10	0.260249	15.3699	1.53177
GO:0061061	0.0288672	0.000129077	PDLIM5;PDLIM3;PDLIM1;PDLIM7	Muscle Structure Development	4	10	0.260249	15.3699	1.5396
GO:0008286	0.0292529	0.000135473	IGF2;IGFBP1;IDE;RHOQ;PDK2;PDK4;SORBS1;ZNF106	Insulin Receptor Signaling Pathway	8	53	1.37932	5.79996	1.53383
GO:0019835	0.0358789	0.000169024	C5;C9;C8B;C8G;C6	Cytolysis	5	19	0.494473	10.1118	1.44516
GO:0001666	0.0380205	0.000182149	PDLIM1;EPO;ANG;CAT;PAM;PKLR;TGFBR2;MMP14;ADAM17;PLOD1;ADIPOQ;EGLN1;VEGFB	Response To Hypoxia	13	137	3.56541	3.64614	1.41998
GO:0005980	0.0480521	0.000234045	STBD1;PYGM;G6PC1	Glycogen Catabolic Process	3	5	0.130124	23.0548	1.31829
GO:0006086	0.047277	0.000234045	PDHX;DLAT;PDHB	Acetyl-coa Biosynthetic Process From Pyruvate	3	5	0.130124	23.0548	1.32535
GO:0014883	0.0457996	0.000234045	TNNT1;ATP2A2;TNNI1	Transition Between Fast And Slow Fiber	3	5	0.130124	23.0548	1.33914
GO:0055008	0.045095	0.000234045	XIRP2;ANKRD1;EGLN1	Cardiac Muscle Tissue Morphogenesis	3	5	0.130124	23.0548	1.34587
GO:0006101	0.0465266	0.000234045	CS;ACO1;ACO2	Citrate Metabolic Process	3	5	0.130124	23.0548	1.3323

## Sheet: cardiovascular_film_unbiased
GOBP	fdr_q_value	p_value	genes	description	observed	total	expected	enrichment	log_q
GO:0042776	2.43167e-14	1.94161e-18	NDUFAB1;NDUFB5;NDUFS5;NDUFB1;NDUFB6;NDUFB4;NDUFA7;NDUFB10;ATP5F1B;NDUFB7;ATP5PF;SDHB;ATP5F1A;ATP5F1D;ATP5F1C;NDUFA8;ATP5ME;NDUFA6;SDHC;NDUFA13	Proton Motive Force-driven Mitochondrial Atp Synthesis	20	45	1.31117	15.2535	13.6141
GO:0009060	1.55291e-13	2.4799e-17	NDUFAB1;NDUFB5;NDUFS5;NDUFB1;NDUFB6;NDUFB4;NDUFA7;NDUFB10;UQCRH;NDUFB7;UQCRC2;ATP5F1D;ADSL;UQCRC1;MDH2;NDUFA8;NDUFA6;SDHC;NDUFA13;SDHB	Aerobic Respiration	20	50	1.45686	13.7282	12.8089
GO:0006953	1.049e-12	2.51278e-16	ASS1;SERPINA1;SERPINA3;CRP;APCS;FN1;ORM1;AHSG;SERPINF2;IL6R;SAA1;SAA2;LBP;ORM2;SAA4;ITIH4	Acute-phase Response	16	31	0.903252	17.7138	11.9792
GO:0045214	5.9298e-12	1.8939e-15	KLHL41;ITGB1;PRKAR1A;CASQ1;MYOM2;ANKRD1;MYLK3;OBSCN;LMOD2;MYOZ1;CFL2;CSRP1;TNNT1;FHOD3	Sarcomere Organization	14	24	0.699292	20.0203	11.227
GO:0045333	7.5339e-12	3.00778e-15	NDUFA4;UQCRQ;UQCR11;UQCRH;CYC1;COX6C;COX5B;COX4I1;COX7C;COX5A;UQCRC2;UQCRC1;CYCS;UQCR10;SLC25A13;COQ10A	Cellular Respiration	16	35	1.0198	15.6893	11.123
GO:0006936	3.7986e-11	1.81984e-14	MYL1;CKMT2;HRC;TRDN;SNTA1;GAMT;TRIM63;MYLPF;ANKRD2;MYH2;TMOD4;LMOD2;MYH1;TPM2;TNNT1;TMOD1;TPM4;MYOM1;MYOM2;TNNI1	Muscle Contraction	20	67	1.95219	10.2449	10.4204
GO:0006120	3.07862e-09	1.72072e-12	NDUFA4;NDUFAB1;NDUFB5;NDUFS5;COQ9;NDUFB1;NDUFB6;NDUFB4;NDUFA7;NDUFB10;NDUFB7;NDUFA8;NDUFA6	Mitochondrial Electron Transport, Nadh To Ubiquinone	13	29	0.844977	15.385	8.51164
GO:0006099	7.09014e-09	4.52899e-12	CS;FH;DLAT;PDHB;SDHB;DLST;MRPS36;SUCLG2;SDHC;ACO2;OGDH;MDH2	Tricarboxylic Acid Cycle	12	25	0.728429	16.4738	8.14935
GO:0006122	3.46026e-08	2.48661e-11	UQCRQ;UQCR11;UQCRH;CYC1;UQCRC2;UQCRC1;UQCR10;CYCS;UQCRFS1	Mitochondrial Electron Transport, Ubiquinol To Cytochrome C	9	13	0.378783	23.7603	7.46089
GO:0010951	3.38467e-08	2.70254e-11	C5;AMBP;GAPDH;PROS1;FURIN;ITIH2;ITIH1;ITIH3;ITIH4;SERPINA11;TIMP4;SERPINF1;SERPINA1;AHSG;SERPINA6;HRG;SERPING1;SERPINA3;SERPINF2;KNG1;TIMP3;SERPIND1;TIMP2	Negative Regulation Of Endopeptidase Activity	23	129	3.75869	6.11915	7.47048
GO:0006091	1.7379e-07	1.52642e-10	UQCR11;ATP5F1B;COX6C;COX4I1;COX7C;COX7A1;DLST;GYS2;OGDH;COX6A2;COX17;ADIPOQ;ACO2	Generation Of Precursor Metabolites And Energy	13	39	1.13635	11.4401	6.75998
GO:0032981	3.81076e-07	3.65132e-10	NDUFAB1;NDUFB5;NDUFS5;NDUFB1;NDUFB6;NDUFB4;NDUFB10;NDUFB7;NDUFA8;NDUFA6;ECSIT;NDUFA13	Mitochondrial Respiratory Chain Complex I Assembly	12	34	0.990663	12.1131	6.41899
GO:0006123	2.59685e-06	2.69555e-09	NDUFA4;COX6C;COX5B;COX4I1;COX7C;COX5A;COX7A1;CYCS;COX6A2	Mitochondrial Electron Transport, Cytochrome C To Oxygen	9	19	0.553606	16.2571	5.58555
GO:0008202	3.81929e-06	4.26941e-09	RDH16;CYP2E1;CYP3A4;CYP2A6;CYP3A5;G6PC1;AKR1C3;AKR1C2;UGT2B15;SULT2A1;AKR1D1;HSD17B6	Steroid Metabolic Process	12	41	1.19462	10.045	5.41802
GO:0006635	4.84822e-06	5.80672e-09	ECI2;ACAA1;ACADM;SCP2;ECI1;ACAA2;EHHADH;ECH1;ADIPOQ;DECR1;CPT1B	Fatty Acid Beta-oxidation	11	34	0.990663	11.1037	5.31442
GO:0042730	5.00313e-06	6.39173e-09	FGB;FGG;KLKB1;HRG;SERPING1;PROS1;SERPINF2;CPB2	Fibrinolysis	8	15	0.437057	18.3042	5.30076
GO:0006958	4.72202e-06	6.40965e-09	MASP2;C5;C4BPA;SERPING1;CFI;C2;C8A;C8G;C1S;C6	Complement Activation, Classical Pathway	10	27	0.786703	12.7113	5.32587
GO:0007596	1.47315e-05	2.11727e-08	PAPSS2;F10;SERPINA1;KNG1;F11;KLKB1;SERPING1;SERPIND1;PROS1;ANXA5;GGCX;CYP4F2;GAS6;CPB2	Blood Coagulation	14	66	1.92305	7.28009	4.83175
GO:0042572	1.55719e-05	2.3624e-08	RDH16;DHRS3;ADH4;CYP3A4;AKR1B1;CYP3A5;CYP2C18;AKR1C3;ADH1A;HSD17B6;ADH1B;ADH6	Retinol Metabolic Process	12	47	1.36945	8.76267	4.80766
GO:1902600	2.38307e-05	3.80561e-08	SLC25A12;CYB5A;ATP5F1B;UQCRH;CYC1;COX5B;COX4I1;ATP5PF;COX5A;COX7A1;ATP5F1A;UQCRC1;UQCRFS1;ATP5MC3;ATP5ME;COX6A2;UQCR10;SLC25A13	Proton Transmembrane Transport	18	116	3.37991	5.32559	4.62286
GO:0006805	2.75871e-05	4.62575e-08	CYP2E1;CYP3A4;CYP2A6;POR;CYP3A5;CYP2C18;CYP2J2;UGT2B15;CYP4F2;AOX1;SULT2A1;ACSM2B;ABCC2;SLC22A7;GSTA1	Xenobiotic Metabolic Process	15	81	2.36011	6.35564	4.55929
GO:0006956	0.000147704	2.59462e-07	CFD;C2;C8A;C6;CFHR1;CFHR3;CFB;CFHR2	Complement Activation	8	22	0.641017	12.4802	3.83061
GO:0006006	0.000206595	3.79407e-07	IGF2;GAPDH;APOD;DLAT;PDHB;PCK1;KCNQ1;PDK2;ADIPOQ;PDK4;DCXR	Glucose Metabolic Process	11	49	1.42772	7.70459	3.68488
GO:0043567	0.000375976	7.20491e-07	IGFBP2;IGFBP3;IGFBP1;IGFBP4;IGFBP5	Regulation Of Insulin-like Growth Factor Receptor Signaling Pathway	5	7	0.20396	24.5146	3.42484
GO:0072378	0.000560622	1.11909e-06	FGB;FGG;FBLN1;FN1	Blood Coagulation, Fibrin Clot Formation	4	4	0.116549	34.3204	3.25133
GO:0070527	0.00103454	2.14772e-06	FGB;FGG;HSPB1;ACTN1;MYL12A;CSRP1;ILK;TLN1;FN1	Platelet Aggregation	9	37	1.07807	8.34822	2.98525
GO:0019373	0.00125741	2.8112e-06	CYP2J2;CYP4F2;CYP4A11;CYP2A6;CYP2C18;CYP2E1	Epoxygenase P450 Pathway	6	14	0.40792	14.7088	2.90052
GO:0006103	0.00130398	2.8112e-06	GOT2;GOT1;TAT;DLST;MRPS36;OGDH	2-oxoglutarate Metabolic Process	6	14	0.40792	14.7088	2.88473
GO:0042594	0.00122923	2.84634e-06	ACADM;GPT;ADSL;CPS1;ADM;HMGCS2;PDK4;PCK1	Response To Starvation	8	29	0.844977	9.46771	2.91037
GO:0030212	0.00170896	4.09365e-06	ITIH2;ITIH1;ITIH3;HYAL1;ITIH4	Hyaluronan Metabolic Process	5	9	0.262234	19.0669	2.76727
GO:0015986	0.00164449	4.20183e-06	ATP5F1B;ATP5PF;ATP5F1A;ATP5F1D;ATP5F1C;ATP5MC3;ATP5ME	Proton Motive Force-driven Atp Synthesis	7	22	0.641017	10.9201	2.78397
GO:0002027	0.00169754	4.20183e-06	CASQ2;PRKACA;HRC;SNTA1;TNNI3K;GPD1L;POPDC2	Regulation Of Heart Rate	7	22	0.641017	10.9201	2.77018
GO:0007519	0.00252636	6.65682e-06	SVIL;CASQ1;RHOA;ITGA7;MYLPF;MYOZ1;CFL2;POPDC2;POPDC3	Skeletal Muscle Tissue Development	9	42	1.22376	7.35438	2.5975
GO:0031639	0.00293483	7.96745e-06	FGB;FGG;APOH;F11;KLKB1	Plasminogen Activation	5	10	0.291372	17.1602	2.53242
GO:0009617	0.00320551	8.95823e-06	CFD;LRG1;CYP2E1;CA3;FABP4;PCK1;TRDN;ADIPOQ;CCDC80;CHD7;C2;CFB	Response To Bacterium	12	79	2.30184	5.21323	2.4941
GO:0042573	0.00370687	1.06553e-05	CYP3A4;CYP3A5;CYP2C18;ADH6;ADH1B;ADH1A	Retinoic Acid Metabolic Process	6	17	0.495332	12.1131	2.43099
GO:0006957	0.00481161	1.42151e-05	CFD;CFB;C5;C8A;C8G	Complement Activation, Alternative Pathway	5	11	0.320509	15.6002	2.31771
GO:0007584	0.00482668	1.4645e-05	ASS1;POR;IGFBP2;ADSL;ACSL1;TGFBR2;AKR1C3;HMGCS2;ADIPOQ	Response To Nutrient	9	46	1.34031	6.71487	2.31635
GO:0007568	0.00589462	1.8356e-05	ASS1;MBP;ARG1;APOD;SERPING1;COL4A2;IGFBP1;IGFBP2;IGFBP5;ATP5F1A;CCN2;ADM;SERPINF1;TGFBR2;PAX5	Aging	15	128	3.72956	4.02193	2.22954
GO:0006119	0.00742527	2.37153e-05	UQCRH;UQCRC2;UQCRC1;ATP5F1C;CHCHD10	Oxidative Phosphorylation	5	12	0.349646	14.3002	2.12929
GO:0043651	0.00937655	3.06961e-05	FADS1;FADS2;GSTA1;CYP2C18;CYP2J2;CYP4A11	Linoleic Acid Metabolic Process	6	20	0.582743	10.2961	2.02796
GO:0007507	0.00919904	3.08496e-05	MB;MTHFD1;PAM;ADM;TGFBR2;KCNQ1;ID3;RPS6KA2;ALPK3;SMYD2;HSPB7;PDLIM7;POPDC3;FN1;PDLIM1;PDLIM5;POPDC2	Heart Development	17	166	4.83677	3.51474	2.03626
GO:0071691	0.0100486	3.45009e-05	NEBL;NEB;NRAP	Cardiac Muscle Thin Filament Assembly	3	3	0.0874115	34.3204	1.9979
GO:0006691	0.0106753	3.7505e-05	MAPKAPK2;CYP4F2;CYP4A11;CYP4F3;PTGR1	Leukotriene Metabolic Process	5	13	0.378783	13.2002	1.97162
GO:0030239	0.010438	3.7505e-05	KLHL41;MYOZ1;LMOD2;TMOD4;TMOD1	Myofibril Assembly	5	13	0.378783	13.2002	1.98138
GO:0022900	0.0111901	4.11006e-05	HSD17B6;RDH16;DHRS3;CYB5A;ALDH2;AKR1B1;POR;ME2;ALDH4A1	Electron Transport Chain	9	52	1.51513	5.94008	1.95117
GO:0010906	0.0111372	4.17956e-05	ACACB;IGFBP3;IGFBP4;PDK2;ADIPOQ;PDK4	Regulation Of Glucose Metabolic Process	6	21	0.61188	9.80584	1.95322
GO:0008210	0.0145835	5.58933e-05	UGT2B4;CYP3A4;UGT2B7;CYP3A5;UGT2B15;UGT2B10	Estrogen Metabolic Process	6	22	0.641017	9.36012	1.83614
GO:0005978	0.0145123	5.67793e-05	ACADM;GYG1;GYS2;UGP2;PPP1R3C	Glycogen Biosynthetic Process	5	14	0.40792	12.2573	1.83826
GO:0007160	0.0149278	5.95967e-05	FGB;FGG;ITGB1;CD63;NID1;ITGB5;CCN2;RHOA;EMILIN1;ILK;ITGA7;FN1	Cell-matrix Adhesion	12	95	2.76803	4.33521	1.826
GO:0006069	0.0173229	7.05421e-05	ADH1B;ADH4;ADH6;ADH1A	Ethanol Oxidation	4	8	0.233097	17.1602	1.76138
GO:0001676	0.0229716	9.53788e-05	CYP2E1;PAM;ACSL1;ACOT2;CYP4F2;CYP4A11	Long-chain Fatty Acid Metabolic Process	6	24	0.699292	8.58011	1.63881
GO:0071549	0.0288439	0.000122064	ASS1;ARG1;ATP5F1A;AQP1;SERPINF1;PCK1	Cellular Response To Dexamethasone Stimulus	6	25	0.728429	8.23691	1.53995
GO:0006107	0.0286894	0.000123701	GOT2;GOT1;PCK1;MDH2	Oxaloacetate Metabolic Process	4	9	0.262234	15.2535	1.54228
GO:0006104	0.0306602	0.000134646	DLST;OGDH;SUCLG2	Succinyl-coa Metabolic Process	3	4	0.116549	25.7403	1.51343
GO:0006531	0.0301127	0.000134646	GOT2;ASS1;GOT1	Aspartate Metabolic Process	3	4	0.116549	25.7403	1.52125
GO:0035987	0.033912	0.000154342	FN1;LAMB1;COL4A2;ITGB5;MMP14;ITGA7	Endodermal Cell Differentiation	6	26	0.757566	7.9201	1.46965
GO:0001666	0.03361	0.000155651	PDLIM1;MB;ANG;SOD3;PAM;ADSL;ADM;TGFBR2;MMP14;RHOA;PLOD1;ADIPOQ;EGLN1;VEGFB	Response To Hypoxia	14	137	3.99179	3.5072	1.47353
GO:0010880	0.0337731	0.0001618	CASQ2;HRC;TRDN;CAMK2D;CHD7	Regulation Of Release Of Sequestered Calcium Ion Into Cytosol By Sarcoplasmic Reticulum	5	17	0.495332	10.0942	1.47143
GO:0003091	0.0343455	0.0001618	AKR1B1;PRKACA;AQP1;CYP4F2;CYP4A11	Renal Water Homeostasis	5	17	0.495332	10.0942	1.46413
GO:0006094	0.0405933	0.000197716	SLC25A12;FBP1;PC;PCK1;G6PC1;MDH2;SLC25A13	Gluconeogenesis	7	38	1.10721	6.32219	1.39155
GO:0036109	0.0393051	0.000200857	FADS1;FADS2;ACAA1;SCP2	Alpha-linolenic Acid Metabolic Process	4	10	0.291372	13.7282	1.40555
GO:0002026	0.040573	0.000200857	MYL4;ATP2A2;ADM;CAMK2D	Regulation Of The Force Of Heart Contraction	4	10	0.291372	13.7282	1.39176
GO:0051918	0.0387004	0.000200857	APOH;SERPINF2;CPB2;HRG	Negative Regulation Of Fibrinolysis	4	10	0.291372	13.7282	1.41228
GO:0052695	0.0381141	0.000200857	UGT2B4;UGT2B7;UGT2B15;UGT2B10	Cellular Glucuronidation	4	10	0.291372	13.7282	1.41891
GO:0060416	0.0375452	0.000200857	ASS1;IGFBP5;CPS1;HMGCS2	Response To Growth Hormone	4	10	0.291372	13.7282	1.42545
GO:0006090	0.039929	0.000200857	LDHB;VDAC1;ME2;PC	Pyruvate Metabolic Process	4	10	0.291372	13.7282	1.39871
GO:0045785	0.0413914	0.000224738	RHOD;LAMB1;SAA1;NID1;TGM2;LAMB2;HYAL1;DUSP26	Positive Regulation Of Cell Adhesion	8	51	1.48599	5.3836	1.38309
GO:0045766	0.047321	0.000260711	HSPB6;C5;LRG1;HSPB1;ITGB1;RRAS;AQP1;ADM;TGFBR2;HYAL1;SMOC2;EMILIN1;VEGFB	Positive Regulation Of Angiogenesis	13	127	3.70042	3.51312	1.32495

## Sheet: cardiovascular_gcn
GOBP	fdr_q_value	p_value	genes	description	observed	total	expected	enrichment	log_q
GO:0042776	1.64042e-16	1.30982e-20	NDUFAB1;NDUFS5;NDUFB1;ATP5PD;ATP5MG;NDUFB6;NDUFB4;NDUFB10;ATP5F1B;NDUFB7;ATP5PF;ATP5PB;ATP5F1A;ATP5F1D;ATP5F1C;ATP5PO;NDUFA8;ATP5MF;ATP5F1E;ATP5ME;NDUFA6;SDHC;NDUFA13;STOML2	Proton Motive Force-driven Mitochondrial Atp Synthesis	24	45	1.89311	12.6776	15.785
GO:0002181	5.63926e-14	9.00552e-18	RPLP1;RPLP2;RPLP0;RPL35A;RPL13;RPL12;RPL9;RPL4;RPL5;RPL21;RPS5;RPL29;RPL14;RPS3A;RPL26;RPL27;RPS16;RPS29;RPL23;RPS24;RPS25;RPS26;RPL30;RPL10A;RPL32;RPL11;RPL24;RPL19;RPL6	Cytoplasmic Translation	29	86	3.61794	8.0156	13.2488
GO:0015986	1.10893e-13	2.65632e-17	ATP5PD;ATP5MG;ATP5MC1;ATP5F1B;ATP5PF;ATP5PB;ATP5F1A;ATP5F1D;ATP5F1C;ATP5PO;ATP5MC3;ATP5MF;ATP5F1E;ATP5ME;ATP5MC2;ATP5MK	Proton Motive Force-driven Atp Synthesis	16	22	0.92552	17.2876	12.9551
GO:0006953	3.54634e-13	1.13265e-16	ASS1;SERPINA1;SERPINA3;A2M;CRP;APCS;FN1;ORM1;AHSG;TFRC;SERPINF2;SAA1;SAA2;LBP;ORM2;SAA4;ITIH4;CD163	Acute-phase Response	18	31	1.30414	13.8022	12.4502
GO:0006936	3.17147e-12	1.26616e-15	FXYD1;MYL1;CKMT2;HRC;CALD1;TRDN;GAMT;TRIM63;MYLPF;ANKRD2;MYH2;CERT1;TMOD4;LMOD2;MYH1;TPM2;TNNT1;TMOD1;MYOM3;TPM4;LMOD1;MYOM1;MYOM2;TNNI1	Muscle Contraction	24	67	2.81863	8.51477	11.4987
GO:0006412	1.23077e-11	5.89638e-15	RPLP1;RPLP2;RPLP0;RPL35A;RPL13;RPL12;RPL9;RPL4;RPL5;RPL21;RPS5;RPL29;RPL14;RPS3A;RPL26;RPL27;RPS16;RPS29;RPL23;RPS24;RPS25;RPS26;RPL30;RPL10A;RPL32;RPL11;RPL24;RPL19;RPL6;EIF4G1;PABPC4;MRPL51;RPL36AL;MRPL34;EEF1A2;MRPL12	Translation	36	165	6.9414	5.18627	10.9098
GO:0045214	1.31315e-08	7.33954e-12	KLHL41;ITGB1;CAPN3;CASQ1;MYOM2;ANKRD1;LMOD2;SYNPO2L;MYOZ1;CFL2;CSRP1;TNNT1;WDR1	Sarcomere Organization	13	24	1.00966	12.8756	7.88169
GO:0030239	1.89653e-08	1.21145e-11	KLHL41;CAPN3;MYOZ1;MYL9;PGM5;LMOD2;FLII;TMOD4;LMOD1;TMOD1	Myofibril Assembly	10	13	0.546898	18.2849	7.72204
GO:0009060	6.78733e-08	4.87751e-11	NDUFAB1;NDUFS5;NDUFB1;NDUFB6;NDUFB4;NDUFB10;UQCRH;NDUFB7;UQCRC2;ATP5F1D;UQCRC1;MDH2;NDUFA8;NDUFA6;OXA1L;SDHC;NDUFA13	Aerobic Respiration	17	50	2.10346	8.08194	7.1683
GO:0006958	6.47984e-08	5.17394e-11	MASP2;C5;C9;C4BPA;SERPING1;CFI;C2;C8A;C8B;C8G;C1S;C7;C1QBP	Complement Activation, Classical Pathway	13	27	1.13587	11.445	7.18844
GO:0045333	2.30547e-07	2.02493e-10	NDUFA4;UQCRQ;UQCR11;UQCRH;CYC1;COX6C;COX5B;COX4I1;COX7C;COX5A;UQCRC2;UQCRC1;CYCS;UQCR10	Cellular Respiration	14	35	1.47242	9.50816	6.63724
GO:0006122	6.54614e-07	6.27225e-10	UQCRQ;UQCR11;UQCRH;CYC1;UQCRC2;UQCRC1;UQCR10;CYCS;UQCRFS1	Mitochondrial Electron Transport, Ubiquinol To Cytochrome C	9	13	0.546898	16.4564	6.18401
GO:1902600	6.21419e-07	6.45037e-10	ATP6V0E1;ATP5PD;ATP5MG;CYB5A;ATP5MC1;ATP5F1B;UQCRH;CYC1;COX5B;COX4I1;ATP5PF;COX5A;COX7A1;ATP5PB;ATP5F1A;UQCRC1;UQCRFS1;ATP5PO;ATP5MC3;ATP5MF;ATP5ME;COX6A2;ATP5MC2;UQCR10	Proton Transmembrane Transport	24	116	4.88002	4.91802	6.20662
GO:0006956	8.74544e-07	9.77613e-10	CFD;C2;C8A;CFHR1;CFHR3;C7;CFB;C9;CFHR2;CFHR4;C8B	Complement Activation	11	22	0.92552	11.8852	6.05822
GO:0006957	2.72249e-06	3.26073e-09	CFD;CFB;C5;C9;C8A;C8B;C8G;C7	Complement Activation, Alternative Pathway	8	11	0.46276	17.2876	5.56503
GO:0010951	4.77487e-06	6.10012e-09	A2M;C5;CSTA;AMBP;SLPI;GAPDH;FURIN;ITIH2;ITIH1;PEBP1;SPINK7;ITIH3;ITIH4;SERPINF1;SERPINA1;AHSG;HRG;SERPINA5;SERPING1;SERPINA3;SERPINF2;KNG1;TIMP3;TIMP2	Negative Regulation Of Endopeptidase Activity	24	129	5.42692	4.4224	5.32104
GO:0006635	1.60077e-05	2.17287e-08	ECI2;ACAA1;ACADM;SCP2;ECI1;ACAA2;PEX5;HSD17B4;ECH1;DECR1;CPT1B;ECHDC2	Fatty Acid Beta-oxidation	12	34	1.43035	8.38956	4.79567
GO:0006123	4.36985e-05	6.28052e-08	NDUFA4;COX6C;COX5B;COX4I1;COX7C;COX5A;COX7A1;CYCS;COX6A2	Mitochondrial Electron Transport, Cytochrome C To Oxygen	9	19	0.799313	11.2597	4.35953
GO:0043567	4.59901e-05	6.9771e-08	IGFBP2;IGFBP3;IGFBP1;IGFBP4;IGFBP6;IGFBP5	Regulation Of Insulin-like Growth Factor Receptor Signaling Pathway	6	7	0.294484	20.3746	4.33734
GO:0006099	5.18437e-05	8.2791e-08	IDH3B;CS;FH;DLST;SUCLG2;SDHC;ACO2;OGDH;MDH2;MDH1	Tricarboxylic Acid Cycle	10	25	1.05173	9.50816	4.2853
GO:0042730	6.41092e-05	1.07497e-07	PLG;FGB;FGG;HRG;KRT1;SERPING1;SERPINF2;CPB2	Fibrinolysis	8	15	0.631037	12.6776	4.19308
GO:0032981	0.000134582	2.36411e-07	NDUFAB1;NDUFS5;NDUFB1;NDUFB6;NDUFB4;NDUFB10;NDUFB7;NDUFA8;NDUFA6;OXA1L;NDUFA13	Mitochondrial Respiratory Chain Complex I Assembly	11	34	1.43035	7.69043	3.87101
GO:0006979	0.000196402	3.60687e-07	PDLIM1;NDUFB4;KRT1;CA3;TAT;GPX2;PSMB5;PRDX6;PRDX3;PRDX2;GPX4;SELENOP;MMP14;NDUFA6;DHCR24;MSRB3;RBPMS;TXN2	Response To Oxidative Stress	18	95	3.99657	4.50387	3.70685
GO:0006120	0.000223137	4.27603e-07	NDUFA4;NDUFAB1;NDUFS5;NDUFB1;NDUFB6;NDUFB4;NDUFB10;NDUFB7;NDUFA8;NDUFA6	Mitochondrial Electron Transport, Nadh To Ubiquinone	10	29	1.22	8.19669	3.65143
GO:0006414	0.000322902	6.44566e-07	RPLP1;TUFM;EIF5A;EFL1;EEF2;EEF1A2;EEF1D;EEF1G	Translational Elongation	8	18	0.757244	10.5646	3.49093
GO:0098869	0.000380655	7.90245e-07	HBZ;HBD;HBE1;FABP1;GSTA1;MGST1;GPX2;GPX3;PRDX6;PRDX3;GPX4;SELENOW;HBB;GSTO1;GSTK1	Cellular Oxidant Detoxification	15	71	2.98691	5.02192	3.41947
GO:0006091	0.000518195	1.11716e-06	UQCR11;POMC;ATP5F1B;COX6C;COX4I1;COX7C;COX7A1;DLST;OGDH;COX6A2;ACO2	Generation Of Precursor Metabolites And Energy	11	39	1.6407	6.70447	3.28551
GO:0001666	0.000701856	1.56915e-06	PDLIM1;MB;TFRC;ANG;THBS1;SOD3;HSP90B1;ITGA2;CAPN2;PAM;MT3;ADM;MMP14;RHOA;AGER;HIF1A;TXN2;EPAS1;CITED2;LOXL2;VEGFB	Response To Hypoxia	21	137	5.76347	3.64364	3.15375
GO:0051918	0.000800264	1.85305e-06	PLG;APOH;THBS1;SERPINF2;CPB2;HRG	Negative Regulation Of Fibrinolysis	6	10	0.420691	14.2622	3.09677
GO:0008202	0.000806808	1.93263e-06	RDH16;CYP17A1;CYP2E1;CYP3A4;CYP21A2;CYP2A6;CYP3A5;TSPO;SULT2A1;DHCR24;HSD17B6	Steroid Metabolic Process	11	41	1.72483	6.37743	3.09323
GO:0007519	0.0010134	2.50842e-06	VAMP5;SVIL;MYOD1;MYOG;CASQ1;RHOA;ITGA7;MYLPF;MYOZ1;CFL2;POPDC2	Skeletal Muscle Tissue Development	11	42	1.7669	6.22558	2.99422
GO:0022900	0.00147012	3.7563e-06	HSD17B6;IDH3B;RDH16;DHRS3;CYB5A;ALDH2;ADH5;AKR1B1;POR;GPX2;ALDH4A1;LOXL2	Electron Transport Chain	12	52	2.18759	5.48548	2.83265
GO:0002486	0.00164177	4.32597e-06	HLA-B;HLA-C;AZGP1;HLA-E;HLA-F	Antigen Processing And Presentation Of Endogenous Peptide Antigen Via Mhc Class I Via Er Pathway, Tap-independent	5	7	0.294484	16.9789	2.78469
GO:0072378	0.00176164	4.78248e-06	FGB;FGG;FBLN1;FN1	Blood Coagulation, Fibrin Clot Formation	4	4	0.168276	23.7704	2.75408
GO:0045926	0.00222135	6.20785e-06	MT2A;MT1E;MT1G;IGFBP5;MT1H;MT1X;HIF1A	Negative Regulation Of Growth	7	17	0.715175	9.78782	2.65338
GO:0007568	0.00275037	7.90587e-06	ASS1;KRT14;MBP;TFRC;RPN2;ARG1;APOD;SERPING1;COL4A2;IGFBP1;IGFBP2;IGFBP5;ATP5F1A;CANX;TSPO;ADM;SERPINF1;GPX4;LOXL2	Aging	19	128	5.38485	3.52842	2.56061
GO:0042572	0.00278824	8.23737e-06	RDH16;DHRS3;ADH4;CYP3A4;AKR1B1;PNLIP;CYP3A5;DHRS7;ADH1A;HSD17B6;ADH1B	Retinol Metabolic Process	11	47	1.97725	5.56329	2.55467
GO:0006069	0.0036548	1.10893e-05	ADH1B;ADH4;ADH5;ACSS2;ADH1A	Ethanol Oxidation	5	8	0.336553	14.8565	2.43714
GO:0051838	0.00356109	1.10893e-05	KRT6A;HRG;CFHR2;ROMO1;CFHR1	Cytolysis By Host Of Symbiont Cells	5	8	0.336553	14.8565	2.44842
GO:0019835	0.00463755	1.48117e-05	C5;C9;C8A;C8B;C8G;C7;PLA2G2A	Cytolysis	7	19	0.799313	8.75752	2.33371
GO:0046597	0.00452444	1.48117e-05	FCN1;SNX3;APCS;IFITM1;PTX3;IFITM3;IFITM2	Negative Regulation Of Viral Entry Into Host Cell	7	19	0.799313	8.75752	2.34444
GO:0006508	0.00625936	2.09912e-05	MASP2;FCN1;CFD;PLG;CFB;CAPNS1;CFI;HPN;C2;CTSL;CTSB;ELANE;C1S;CTSA;PIP;PEPD;CAPN2;PGC;CAPN3;TGM2;UQCRC2;MST1;PSMB5;LAP3;PREP;MMP14;HTRA3;FCN2;NCSTN;TINAGL1;CTSZ;ADAMTS1;PRSS1;CPB2;CPA1;PCOLCE	Proteolysis	36	365	15.3552	2.34448	2.20347
GO:0051258	0.00627223	2.25368e-05	CASQ2;FGB;FGG;MAPT;CASQ1;GPX4	Protein Polymerization	6	14	0.588968	10.1873	2.20258
GO:0010273	0.00641478	2.25368e-05	MT3;MT1E;MT1G;MT1X;MT1H;MT2A	Detoxification Of Copper Ion	6	14	0.588968	10.1873	2.19282
GO:0006103	0.00656396	2.25368e-05	IDH3B;GOT2;GOT1;TAT;DLST;OGDH	2-oxoglutarate Metabolic Process	6	14	0.588968	10.1873	2.18283
GO:0006413	0.00627958	2.30646e-05	EIF1B;EIF3G;EIF1;RPS5;EIF4A1;RPS3A;EIF4G1;EIF3A;EIF4A2;EIF3C;EIF5B	Translational Initiation	11	52	2.18759	5.02836	2.20207
GO:0001867	0.00639151	2.3986e-05	MASP2;FCN1;KRT1;FCN2;MFAP4	Complement Activation, Lectin Pathway	5	9	0.378622	13.2058	2.1944
GO:0006107	0.00625836	2.3986e-05	GOT2;GOT1;PCK1;MDH2;MDH1	Oxaloacetate Metabolic Process	5	9	0.378622	13.2058	2.20354
GO:0030855	0.00632475	2.47455e-05	CTSB;GSTA1;PCNA;LGALS3;CES1;TAGLN2;TAGLN;ID3;CNN3;TST;DMBT1;GSTK1;KRT10;KRT14	Epithelial Cell Differentiation	14	82	3.44967	4.05836	2.19896
GO:0070527	0.00990136	3.95296e-05	FGB;FGG;HSPB1;MYL12A;CSRP1;MYL9;ACTB;HBB;FN1	Platelet Aggregation	9	37	1.55656	5.78199	2.00431
GO:0071294	0.0108818	4.43125e-05	MT2A;MT1E;MT1G;TSPO;MT1H;MT1X;MT3	Cellular Response To Zinc Ion	7	22	0.92552	7.56331	1.9633
GO:0010942	0.0149093	6.19039e-05	HBZ;HBD;HBE1;MT3;PHB1;HBB;EIF4G1;LRP1;HPR	Positive Regulation Of Cell Death	9	39	1.6407	5.48548	1.82654
GO:0006446	0.0159571	6.75283e-05	EIF1B;EIF5B;CSDE1;HSPB1;EIF1;EIF4G1;EIF4A2;BZW2	Regulation Of Translational Initiation	8	31	1.30414	6.1343	1.79705
GO:0009617	0.0165394	7.13132e-05	MACROD2;SNX3;CFD;CLPS;CYP2E1;CA3;FABP4;PRLR;PCK1;TRDN;CCDC80;C2;CFB	Response To Bacterium	13	79	3.32346	3.91159	1.78148
GO:0046688	0.0185103	8.12892e-05	TFRC;SOD3;PAM;ATP5F1D;LOXL2	Response To Copper Ion	5	11	0.46276	10.8047	1.73259
GO:0046716	0.0184028	8.22866e-05	PLG;ALDOA;CAPN3;HIF1A;SGCZ;CFL2	Muscle Cell Cellular Homeostasis	6	17	0.715175	8.38956	1.73512
GO:0071472	0.0225121	0.000102459	CAPN3;AQP1;ZFP36L1	Cellular Response To Salt Stress	3	3	0.126207	23.7704	1.64758
GO:0007517	0.022872	0.000105923	VAMP5;ITGB1;MYOD1;CAPN3;NEB;LAMA2;TAGLN;ID3;CD164;FHL3;ITGA7;ANKRD2;BTBD1	Muscle Organ Development	13	82	3.44967	3.76848	1.6407
GO:0042744	0.0230506	0.000110431	GPX3;PRDX3;PRDX2;HBB;HBZ;HBD;HBE1	Hydrogen Peroxide Catabolic Process	7	25	1.05173	6.65571	1.63732
GO:0071549	0.022307	0.000110431	ASS1;ARG1;ATP5F1A;AQP1;SERPINF1;FBXO32;PCK1	Cellular Response To Dexamethasone Stimulus	7	25	1.05173	6.65571	1.65156
GO:0018149	0.0234413	0.000110431	CSTA;FN1;KRT1;THBS1;KRT10;TGM2;SPRR1B	Peptide Cross-linking	7	25	1.05173	6.65571	1.63002
GO:0071280	0.0226727	0.000110431	MT1G;AQP1;MT2A;MT1H;MT1X;MT1E;MT3	Cellular Response To Copper Ion	7	25	1.05173	6.65571	1.6445
GO:0007160	0.0260487	0.000131034	FGB;FGG;ITGB1;CD63;NID1;ITGA2;BCAM;ITGA1;RHOA;ZYX;EMILIN1;ITGA7;FN1;CD34	Cell-matrix Adhesion	14	95	3.99657	3.50301	1.58421
GO:0015909	0.0254242	0.000133982	FABP3;FABP1;FABP4;PLIN2;CPT1B	Long-chain Fatty Acid Transport	5	12	0.504829	9.90434	1.59475
GO:0010269	0.0258153	0.000133982	ARG1;RPLP0;SELENOP;SELENOM;SELENOW	Response To Selenium Ion	5	12	0.504829	9.90434	1.58812
GO:0006119	0.0262187	0.000133982	UQCRH;UQCRC2;UQCRC1;ATP5F1C;CHCHD10	Oxidative Phosphorylation	5	12	0.504829	9.90434	1.58139
GO:0035914	0.0260308	0.000139258	NUPR1;KLHL41;BTG2;ANKRD1;SMYD1;ASB2;CITED2;MYOG;MYOD1	Skeletal Muscle Cell Differentiation	9	43	1.80897	4.9752	1.58451
GO:0051694	0.026349	0.000149376	TMOD1;LMOD1;LMOD2;TMOD4	Pointed-end Actin Filament Capping	4	7	0.294484	13.5831	1.57924
GO:0008228	0.0275115	0.000149376	CRP;LBP;PTX3;FCN2	Opsonization	4	7	0.294484	13.5831	1.56049
GO:0032374	0.0267254	0.000149376	APOC1;FURIN;TSPO;LRP1	Regulation Of Cholesterol Transport	4	7	0.294484	13.5831	1.57308
GO:0010757	0.0271128	0.000149376	THBS1;SERPINF2;CPB2;CTSZ	Negative Regulation Of Plasminogen Activation	4	7	0.294484	13.5831	1.56683
GO:0050778	0.0289509	0.000166438	C9;C8A;C8B;C8G;ELANE;C7	Positive Regulation Of Immune Response	6	19	0.799313	7.50644	1.53834
GO:0015670	0.0354295	0.000209341	HBZ;HBD;HBE1;AQP1;HBB	Carbon Dioxide Transport	5	13	0.546898	9.14246	1.45064
GO:0006754	0.0359148	0.000209341	ALDOA;ATP5F1B;ATP5F1A;ATP5F1C;ATP5PO	Atp Biosynthetic Process	5	13	0.546898	9.14246	1.44473
GO:0007596	0.0376948	0.000225735	PLG;SERPINA1;KNG1;SERPING1;ANXA5;ITGA2;PABPC4;GAS6;CPB2;VKORC1;AK3	Blood Coagulation	11	66	2.77656	3.96173	1.42372
GO:0009612	0.0395348	0.000239911	THBS1;KRT5;CAPN2;IGFBP2;MMP14;RHOA;BTG2;CITED2;COL1A1	Response To Mechanical Stimulus	9	46	1.93518	4.65073	1.40302
GO:0001523	0.0391272	0.000240562	DHRS3;ADH1B;ADH4;ADH5;AKR1B1;LRP1;RARRES2	Retinoid Metabolic Process	7	28	1.17794	5.9426	1.40752
GO:0048251	0.0456035	0.000287662	EFEMP2;MFAP4;EMILIN1;LTBP3	Elastic Fiber Assembly	4	8	0.336553	11.8852	1.341
GO:0006108	0.0461882	0.000287662	LIPF;FH;MDH2;MDH1	Malate Metabolic Process	4	8	0.336553	11.8852	1.33547

[truncated: 22 more sheets: cardiovascular_mlp, cardiovascular_n2vmlp, cardiovascular_tag, diabetes_film, diabetes_film_unbiased, diabetes_gcn, diabetes_mlp, diabetes_n2vmlp, diabetes_tag, immune_dysregulation_film, immune_dysregulation_film_unbi, immune_dysregulation_gcn, immune_dysregulation_mlp, immune_dysregulation_n2vmlp, immune_dysregulation_rgcn, immune_dysregulation_tag, insulin_disorder_film, insulin_disorder_film_unbiased, insulin_disorder_gcn, insulin_disorder_mlp …]
