# Supplementary material for: Speos: an ensemble graph representation learning framework to predict core gene candidates for complex diseases
Source: Nat Commun. 2023 Nov 8;14:7206. doi: 10.1038/s41467-023-42975-z (PMC10632370; doi:10.1038/s41467-023-42975-z)
Supplement: Supplementary file 9 — Supplementary Data 5 [file 41467_2023_42975_MOESM9_ESM.xlsx]

## Sheet: Header
Supplementary Data 5:
Mouse Knockout validation disease-specificity experiments.	Each table shows the contingency tables of candidates/Mendelian genes against the background set, odds ratio and the results of the Fisher's exact test.
Column	Explanation
Method	The Method by which the Candidates have been predicted (No effect on Mendelian and GWAS genes)
CS/Mendelian	The Convergence Score of the row (>=) or if the row indicates Mendelian Genes (or GWAS genes)
N Candidate/Mendelian and MKO	Number of candidate genes or mendelians (or GWAS genes) which lead to the respective phenotype in mouse knockout experiments
N Candidate/Mendelian not MKO	Number of candidate genes or mendelians (or GWAS genes) which do not lead to the respective phenotype in mouse knockout experiments
N Not Candidate/Mendelian and MKO	Number of non-candidate genes or non-mendelians (or non-GWAS genes) which lead to the respective phenotype in mouse knockout experiments
N Not Candidate/Mendelian Not MKO	Number of non-candidate genes or non-mendelians (or non-GWAS genes) which do not lead to the respective phenotype in mouse knockout experiments
OR	Odds ratio of the contingency table
pval unadjusted	unadjusted pvalue from Fisher's exact test (two-sided)
pval adjusted (FDR)	pval adjusted via False Discovery Rate (FDR) across all pvals in this document

## Sheet: Body Mass Disorders
Method	CS/Mendelian	N Candidate/Mendelian and MKO	N Candidate/Mendelian not MKO	N Not Candidate/Mendelian and MKO	N Not Candidate/Mendelian Not MKO	OR	pval unadjusted	pval adjusted (FDR)
-	GWAS	148	1078	1356	12127	1.228	0.030146	0.0553529
FiLM	CS >= 1	247	1006	1225	12108	2.427	5.94751e-27	4.83235e-26
FiLM	CS >= 2	138	537	1334	12577	2.423	2.08248e-16	9.40007e-16
FiLM	CS >= 3	94	319	1378	12795	2.736	2.76653e-14	1.19883e-13
FiLM	CS >= 4	57	205	1415	12909	2.537	1.85029e-08	5.89553e-08
FiLM	CS >= 5	40	131	1432	12983	2.768	3.02908e-07	8.86892e-07
FiLM	CS >= 6	27	84	1445	13030	2.898	1.82841e-05	4.57102e-05
FiLM	CS >= 7	17	51	1455	13063	2.993	0.000322255	0.000764474
FiLM	CS >= 8	8	31	1464	13083	2.306	0.0538555	0.0921213
FiLM	CS >= 9	4	20	1468	13094	1.784	0.296575	0.404987
FiLM	CS >= 10	3	10	1469	13104	2.676	0.136561	0.214407
FiLM	CS >= 11	1	3	1471	13111	2.971	0.346605	0.441607
-	Mendelian	32	91	1472	13114	3.133	4.788e-07	1.34147e-06
-	GWAS	148	1078	1356	12127	1.228	0.030146	0.0553529
TAG	CS >= 1	304	1448	1168	11666	2.097	1.39834e-23	8.73963e-23
TAG	CS >= 2	203	843	1269	12271	2.329	3.91673e-21	2.19472e-20
TAG	CS >= 3	163	547	1309	12567	2.861	7.32936e-25	4.76409e-24
TAG	CS >= 4	116	372	1356	12742	2.93	3.80497e-19	1.84569e-18
TAG	CS >= 5	95	263	1377	12851	3.371	2.72999e-19	1.34431e-18
TAG	CS >= 6	72	190	1400	12924	3.498	9.02902e-16	3.96545e-15
TAG	CS >= 7	51	123	1421	12991	3.791	1.00316e-12	4.12694e-12
TAG	CS >= 8	37	79	1435	13035	4.254	8.86098e-11	3.38802e-10
TAG	CS >= 9	24	37	1448	13077	5.858	1.53902e-09	5.05235e-09
TAG	CS >= 10	3	7	1469	13107	3.824	0.0717164	0.119527
TAG	CS >= 11	1	0	1471	13114		0.100919	0.163993
-	Mendelian	32	91	1472	13114	3.133	4.788e-07	1.34147e-06
-	GWAS	148	1078	1356	12127	1.228	0.030146	0.0553529
GCN	CS >= 1	113	763	1359	12351	1.346	0.00545986	0.0111601
GCN	CS >= 2	67	453	1405	12661	1.333	0.0375255	0.0681329
GCN	CS >= 3	43	329	1429	12785	1.169	0.337328	0.435046
GCN	CS >= 4	36	260	1436	12854	1.239	0.241226	0.343853
GCN	CS >= 5	30	206	1442	12908	1.304	0.18989	0.2818
GCN	CS >= 6	26	167	1446	12947	1.394	0.117884	0.18873
GCN	CS >= 7	18	140	1454	12974	1.147	0.594211	0.687255
GCN	CS >= 8	10	88	1462	13026	1.012	0.867572	0.916384
GCN	CS >= 9	6	43	1466	13071	1.244	0.631223	0.72235
GCN	CS >= 10	4	34	1468	13080	1.048	0.790416	0.85344
GCN	CS >= 11	0	8	1472	13106	0	1	1
-	Mendelian	32	91	1472	13114	3.133	4.788e-07	1.34147e-06
-	GWAS	148	1078	1356	12127	1.228	0.030146	0.0553529
N2V+MLP	CS >= 1	100	872	1372	12242	1.023	0.825531	0.885471
N2V+MLP	CS >= 2	60	560	1412	12554	0.953	0.785248	0.852527
N2V+MLP	CS >= 3	42	382	1430	12732	0.979	1	1
N2V+MLP	CS >= 4	31	282	1441	12832	0.979	1	1
N2V+MLP	CS >= 5	20	219	1452	12895	0.811	0.447872	0.54111
N2V+MLP	CS >= 6	15	176	1457	12938	0.757	0.335271	0.434115
N2V+MLP	CS >= 7	12	128	1460	12986	0.834	0.671972	0.763604
N2V+MLP	CS >= 8	9	93	1463	13021	0.861	0.868451	0.916384
N2V+MLP	CS >= 9	8	72	1464	13042	0.99	1	1
N2V+MLP	CS >= 10	6	43	1466	13071	1.244	0.631223	0.72235
N2V+MLP	CS >= 11	3	24	1469	13090	1.114	0.749709	0.824271
-	Mendelian	32	91	1472	13114	3.133	4.788e-07	1.34147e-06
-	GWAS	148	1078	1356	12127	1.228	0.030146	0.0553529
MLP	CS >= 1	194	1472	1278	11642	1.201	0.0274907	0.0522485
MLP	CS >= 2	125	967	1347	12147	1.166	0.129656	0.204554
MLP	CS >= 3	91	727	1381	12387	1.123	0.309866	0.41443
MLP	CS >= 4	79	607	1393	12507	1.169	0.216941	0.316169
MLP	CS >= 5	63	512	1409	12602	1.101	0.479831	0.573327
MLP	CS >= 6	54	432	1418	12682	1.118	0.443603	0.539966
MLP	CS >= 7	45	365	1427	12749	1.101	0.560041	0.652378
MLP	CS >= 8	37	283	1435	12831	1.169	0.397558	0.486631
MLP	CS >= 9	33	227	1439	12887	1.302	0.175633	0.264263
MLP	CS >= 10	22	159	1450	12955	1.236	0.383203	0.47354
MLP	CS >= 11	10	83	1462	13031	1.074	0.862193	0.915728
-	Mendelian	32	91	1472	13114	3.133	4.788e-07	1.34147e-06

## Sheet: Cardiovascular Disease
Method	CS/Mendelian	N Candidate/Mendelian and MKO	N Candidate/Mendelian not MKO	N Not Candidate/Mendelian and MKO	N Not Candidate/Mendelian Not MKO	OR	pval unadjusted	pval adjusted (FDR)
-	GWAS	231	1453	1270	11726	1.468	1.2827e-06	3.38924e-06
FiLM	CS >= 1	35	416	1384	12281	0.747	0.110976	0.179439
FiLM	CS >= 2	22	317	1397	12380	0.615	0.0276986	0.0523374
FiLM	CS >= 3	18	256	1401	12441	0.624	0.0535682	0.0921147
FiLM	CS >= 4	15	198	1404	12499	0.674	0.167268	0.256425
FiLM	CS >= 5	14	161	1405	12536	0.776	0.447147	0.54111
FiLM	CS >= 6	10	132	1409	12565	0.676	0.263394	0.367395
FiLM	CS >= 7	8	106	1411	12591	0.673	0.34785	0.441607
FiLM	CS >= 8	7	79	1412	12618	0.792	0.718469	0.807967
FiLM	CS >= 9	1	56	1418	12641	0.159	0.0422514	0.0746289
FiLM	CS >= 10	0	36	1419	12661	0	0.0459719	0.0807614
FiLM	CS >= 11	0	18	1419	12679	0	0.24789	0.348763
-	Mendelian	82	482	1419	12697	1.522	0.00106263	0.00228712
-	GWAS	231	1453	1270	11726	1.468	1.2827e-06	3.38924e-06
TAG	CS >= 1	142	701	1277	11996	1.903	3.81341e-10	1.30459e-09
TAG	CS >= 2	121	544	1298	12153	2.083	5.49404e-11	2.15128e-10
TAG	CS >= 3	112	456	1307	12241	2.3	1.96226e-12	7.97167e-12
TAG	CS >= 4	101	405	1318	12292	2.326	9.22832e-12	3.65757e-11
TAG	CS >= 5	90	361	1329	12336	2.314	1.49079e-10	5.56905e-10
TAG	CS >= 6	73	320	1346	12377	2.098	2.22312e-07	6.62856e-07
TAG	CS >= 7	65	286	1354	12411	2.083	1.34739e-06	3.53147e-06
TAG	CS >= 8	55	235	1364	12462	2.138	3.97047e-06	1.02413e-05
TAG	CS >= 9	44	203	1375	12494	1.969	0.000158621	0.000384715
TAG	CS >= 10	35	158	1384	12539	2.007	0.000617719	0.00140391
TAG	CS >= 11	24	93	1395	12604	2.332	0.000577319	0.00134021
-	Mendelian	82	482	1419	12697	1.522	0.00106263	0.00228712
-	GWAS	231	1453	1270	11726	1.468	1.2827e-06	3.38924e-06
GCN	CS >= 1	75	647	1344	12050	1.039	0.75072	0.824271
GCN	CS >= 2	57	523	1362	12174	0.974	0.943752	0.983075
GCN	CS >= 3	44	460	1375	12237	0.851	0.364917	0.457908
GCN	CS >= 4	40	402	1379	12295	0.887	0.52065	0.613084
GCN	CS >= 5	37	367	1382	12330	0.899	0.614372	0.708053
GCN	CS >= 6	35	341	1384	12356	0.916	0.72778	0.810029
GCN	CS >= 7	30	304	1389	12393	0.88	0.580505	0.6738
GCN	CS >= 8	23	280	1396	12417	0.731	0.175547	0.264263
GCN	CS >= 9	20	250	1399	12447	0.712	0.153299	0.239529
GCN	CS >= 10	17	205	1402	12492	0.739	0.261156	0.365843
GCN	CS >= 11	11	147	1408	12550	0.667	0.230726	0.330334
-	Mendelian	82	482	1419	12697	1.522	0.00106263	0.00228712
-	GWAS	231	1453	1270	11726	1.468	1.2827e-06	3.38924e-06
N2V+MLP	CS >= 1	61	568	1358	12129	0.959	0.838675	0.89661
N2V+MLP	CS >= 2	39	410	1380	12287	0.847	0.379856	0.471195
N2V+MLP	CS >= 3	35	318	1384	12379	0.984	1	1
N2V+MLP	CS >= 4	28	262	1391	12435	0.955	0.921365	0.962841
N2V+MLP	CS >= 5	21	222	1398	12475	0.844	0.519212	0.613084
N2V+MLP	CS >= 6	17	201	1402	12496	0.754	0.306997	0.412289
N2V+MLP	CS >= 7	13	170	1406	12527	0.681	0.215335	0.315242
N2V+MLP	CS >= 8	10	142	1409	12555	0.628	0.174981	0.264263
N2V+MLP	CS >= 9	8	116	1411	12581	0.615	0.228581	0.328712
N2V+MLP	CS >= 10	6	90	1413	12607	0.595	0.303785	0.411376
N2V+MLP	CS >= 11	2	64	1417	12633	0.279	0.0622238	0.105327
-	Mendelian	82	482	1419	12697	1.522	0.00106263	0.00228712
-	GWAS	231	1453	1270	11726	1.468	1.2827e-06	3.38924e-06
MLP	CS >= 1	177	1792	1242	10905	0.867	0.0975523	0.159319
MLP	CS >= 2	107	1318	1312	11379	0.704	0.000576008	0.00134021
MLP	CS >= 3	77	1003	1342	11694	0.669	0.000610473	0.00140391
MLP	CS >= 4	61	859	1358	11838	0.619	0.000219281	0.000527899
MLP	CS >= 5	51	761	1368	11936	0.585	0.000115181	0.000281456
MLP	CS >= 6	42	660	1377	12037	0.556	0.000107351	0.000264311
MLP	CS >= 7	37	578	1382	12119	0.561	0.000351702	0.000828284
MLP	CS >= 8	32	495	1387	12202	0.569	0.00143233	0.00304254
MLP	CS >= 9	20	406	1399	12291	0.433	5.61204e-05	0.00013923
MLP	CS >= 10	15	274	1404	12423	0.484	0.00394662	0.00827518
MLP	CS >= 11	12	151	1407	12546	0.709	0.294834	0.404308
-	Mendelian	82	482	1419	12697	1.522	0.00106263	0.00228712

## Sheet: Diabetes
Method	CS/Mendelian	N Candidate/Mendelian and MKO	N Candidate/Mendelian not MKO	N Not Candidate/Mendelian and MKO	N Not Candidate/Mendelian Not MKO	OR	pval unadjusted	pval adjusted (FDR)
-	GWAS	150	1060	1355	12150	1.269	0.0114597	0.0221691
FiLM	CS >= 1	101	296	1362	12782	3.202	6.90934e-19	3.30226e-18
FiLM	CS >= 2	96	235	1367	12843	3.838	1.41099e-22	8.18877e-22
FiLM	CS >= 3	86	212	1377	12866	3.79	3.51396e-20	1.9034e-19
FiLM	CS >= 4	81	189	1382	12889	3.997	3.19865e-20	1.76197e-19
FiLM	CS >= 5	72	176	1391	12902	3.794	3.03411e-17	1.38885e-16
FiLM	CS >= 6	61	159	1402	12919	3.535	8.25488e-14	3.53005e-13
FiLM	CS >= 7	38	100	1425	12978	3.461	4.96743e-09	1.59843e-08
FiLM	CS >= 8	7	30	1456	13048	2.091	0.0923864	0.151644
FiLM	CS >= 9	1	6	1462	13072	1.49	0.524052	0.614863
FiLM	CS >= 10	1	3	1462	13075	2.981	0.345713	0.441607
FiLM	CS >= 11	0	0	1463	13078		1	1
-	Mendelian	42	132	1463	13078	2.844	9.06537e-08	2.728e-07
-	GWAS	150	1060	1355	12150	1.269	0.0114597	0.0221691
TAG	CS >= 1	218	1117	1245	11961	1.875	8.47457e-14	3.57693e-13
TAG	CS >= 2	93	433	1370	12645	1.982	5.07454e-08	1.60119e-07
TAG	CS >= 3	45	230	1418	12848	1.773	0.00108983	0.00233022
TAG	CS >= 4	31	156	1432	12922	1.793	0.00473428	0.00980027
TAG	CS >= 5	15	106	1448	12972	1.268	0.363368	0.457731
TAG	CS >= 6	11	77	1452	13001	1.279	0.474222	0.568716
TAG	CS >= 7	8	50	1455	13028	1.433	0.376451	0.468761
TAG	CS >= 8	6	33	1457	13045	1.628	0.279212	0.386144
TAG	CS >= 9	3	22	1460	13056	1.219	0.734866	0.815124
TAG	CS >= 10	2	9	1461	13069	1.988	0.305252	0.411647
TAG	CS >= 11	0	2	1463	13076	0	1	1
-	Mendelian	42	132	1463	13078	2.844	9.06537e-08	2.728e-07
-	GWAS	150	1060	1355	12150	1.269	0.0114597	0.0221691
GCN	CS >= 1	106	732	1357	12346	1.317	0.0128384	0.0246892
GCN	CS >= 2	56	413	1407	12665	1.221	0.184018	0.275603
GCN	CS >= 3	34	294	1429	12784	1.035	0.852544	0.908449
GCN	CS >= 4	28	255	1435	12823	0.981	1	1
GCN	CS >= 5	26	216	1437	12862	1.077	0.667532	0.761221
GCN	CS >= 6	20	178	1443	12900	1.004	1	1
GCN	CS >= 7	17	152	1446	12926	1	1	1
GCN	CS >= 8	13	111	1450	12967	1.047	0.880409	0.925996
GCN	CS >= 9	6	87	1457	12991	0.615	0.300616	0.408787
GCN	CS >= 10	3	59	1460	13019	0.453	0.206942	0.30571
GCN	CS >= 11	0	16	1463	13062	0	0.396423	0.486631
-	Mendelian	42	132	1463	13078	2.844	9.06537e-08	2.728e-07
-	GWAS	150	1060	1355	12150	1.269	0.0114597	0.0221691
N2V+MLP	CS >= 1	77	559	1386	12519	1.244	0.0799209	0.132522
N2V+MLP	CS >= 2	46	365	1417	12713	1.131	0.453541	0.545929
N2V+MLP	CS >= 3	31	284	1432	12794	0.975	1	1
N2V+MLP	CS >= 4	29	222	1434	12856	1.171	0.398289	0.486631
N2V+MLP	CS >= 5	20	175	1443	12903	1.022	0.904525	0.948293
N2V+MLP	CS >= 6	16	136	1447	12942	1.052	0.786948	0.852527
N2V+MLP	CS >= 7	13	106	1450	12972	1.097	0.75871	0.827452
N2V+MLP	CS >= 8	12	87	1451	12991	1.235	0.50041	0.593552
N2V+MLP	CS >= 9	10	63	1453	13015	1.422	0.325155	0.422701
N2V+MLP	CS >= 10	8	42	1455	13036	1.707	0.157582	0.243877
N2V+MLP	CS >= 11	4	19	1459	13059	1.884	0.282621	0.389202
-	Mendelian	42	132	1463	13078	2.844	9.06537e-08	2.728e-07
-	GWAS	150	1060	1355	12150	1.269	0.0114597	0.0221691
MLP	CS >= 1	212	1853	1251	11225	1.027	0.722462	0.809403
MLP	CS >= 2	116	1104	1347	11974	0.934	0.550634	0.643726
MLP	CS >= 3	78	806	1385	12272	0.857	0.225579	0.327291
MLP	CS >= 4	51	605	1412	12473	0.745	0.0462274	0.0807737
MLP	CS >= 5	34	459	1429	12619	0.654	0.0178834	0.0341888
MLP	CS >= 6	26	344	1437	12734	0.67	0.0535185	0.0921147
MLP	CS >= 7	21	270	1442	12808	0.691	0.114729	0.184588
MLP	CS >= 8	16	214	1447	12864	0.665	0.122221	0.193765
MLP	CS >= 9	11	157	1452	12921	0.623	0.154544	0.240319
MLP	CS >= 10	7	112	1456	12966	0.557	0.16609	0.255826
MLP	CS >= 11	2	56	1461	13022	0.318	0.121899	0.193765
-	Mendelian	42	132	1463	13078	2.844	9.06537e-08	2.728e-07

## Sheet: Immune Dysregulation
Method	CS/Mendelian	N Candidate/Mendelian and MKO	N Candidate/Mendelian not MKO	N Not Candidate/Mendelian and MKO	N Not Candidate/Mendelian Not MKO	OR	pval unadjusted	pval adjusted (FDR)
-	GWAS	70	247	1390	12736	2.597	3.07304e-10	1.06249e-09
FiLM	CS >= 1	284	669	967	12015	5.275	3.7112e-83	1.20614e-80
FiLM	CS >= 2	149	235	1102	12449	7.163	7.23192e-59	3.35768e-57
FiLM	CS >= 3	116	189	1135	12495	6.757	1.05315e-44	1.71137e-43
FiLM	CS >= 4	98	163	1153	12521	6.529	2.88519e-37	3.2334e-36
FiLM	CS >= 5	88	144	1163	12540	6.589	6.25483e-34	6.55748e-33
FiLM	CS >= 6	77	124	1174	12560	6.643	3.86645e-30	3.69587e-29
FiLM	CS >= 7	71	106	1180	12578	7.14	2.40055e-29	2.10859e-28
FiLM	CS >= 8	63	93	1188	12591	7.18	2.3323e-26	1.68444e-25
FiLM	CS >= 9	58	73	1193	12611	8.399	7.1469e-27	5.47701e-26
FiLM	CS >= 10	48	56	1203	12628	8.998	1.98742e-23	1.2187e-22
FiLM	CS >= 11	34	34	1217	12650	10.394	2.3444e-18	1.08847e-17
-	Mendelian	209	299	1251	12684	7.087	6.69746e-79	3.62779e-77
-	GWAS	70	247	1390	12736	2.597	3.07304e-10	1.06249e-09
TAG	CS >= 1	258	954	993	11730	3.195	2.28344e-43	3.2266e-42
TAG	CS >= 2	230	767	1021	11917	3.5	1.61299e-44	2.49629e-43
TAG	CS >= 3	208	620	1043	12064	3.88	3.41266e-46	5.83744e-45
TAG	CS >= 4	192	504	1059	12180	4.381	4.40542e-49	8.42213e-48
TAG	CS >= 5	170	400	1081	12284	4.83	2.18693e-48	3.94862e-47
TAG	CS >= 6	140	301	1111	12383	5.184	3.35264e-43	4.54004e-42
TAG	CS >= 7	105	186	1146	12498	6.156	4.6329e-38	5.57664e-37
TAG	CS >= 8	80	126	1171	12558	6.809	9.13496e-32	8.99656e-31
TAG	CS >= 9	59	81	1192	12603	7.701	6.30237e-26	4.35802e-25
TAG	CS >= 10	43	42	1208	12642	10.714	3.95298e-23	2.33585e-22
TAG	CS >= 11	29	20	1222	12664	15.027	1.5583e-18	7.33984e-18
-	Mendelian	209	299	1251	12684	7.087	6.69746e-79	3.62779e-77
-	GWAS	70	247	1390	12736	2.597	3.07304e-10	1.06249e-09
GCN	CS >= 1	329	1236	922	11448	3.305	1.57694e-55	5.66224e-54
GCN	CS >= 2	252	793	999	11891	3.783	5.63574e-53	1.52635e-51
GCN	CS >= 3	205	549	1046	12135	4.332	1.96403e-51	4.55936e-50
GCN	CS >= 4	144	336	1107	12348	4.78	3.38906e-41	4.23632e-40
GCN	CS >= 5	114	230	1137	12454	5.429	3.48039e-37	3.77042e-36
GCN	CS >= 6	74	137	1177	12547	5.758	3.66685e-26	2.59071e-25
GCN	CS >= 7	46	90	1205	12594	5.342	4.9231e-16	2.19179e-15
GCN	CS >= 8	31	66	1220	12618	4.858	1.54268e-10	5.69739e-10
GCN	CS >= 9	26	43	1225	12641	6.24	7.45627e-11	2.88487e-10
GCN	CS >= 10	20	26	1231	12658	7.91	5.74945e-10	1.94643e-09
GCN	CS >= 11	10	12	1241	12672	8.509	7.7511e-06	1.98355e-05
-	Mendelian	209	299	1251	12684	7.087	6.69746e-79	3.62779e-77
-	GWAS	70	247	1390	12736	2.597	3.07304e-10	1.06249e-09
N2V+MLP	CS >= 1	228	631	1023	12053	4.257	1.74223e-55	5.66224e-54
N2V+MLP	CS >= 2	189	429	1062	12255	5.084	7.26205e-56	2.95021e-54
N2V+MLP	CS >= 3	166	341	1085	12343	5.538	1.78733e-53	5.28074e-52
N2V+MLP	CS >= 4	150	276	1101	12408	6.125	7.99264e-53	1.99816e-51
N2V+MLP	CS >= 5	133	228	1118	12456	6.499	2.15954e-49	4.38656e-48
N2V+MLP	CS >= 6	123	179	1128	12505	7.618	3.03745e-51	6.58115e-50
N2V+MLP	CS >= 7	106	153	1145	12531	7.582	2.04336e-44	3.0186e-43
N2V+MLP	CS >= 8	95	128	1156	12556	8.061	1.20303e-41	1.56394e-40
N2V+MLP	CS >= 9	80	96	1171	12588	8.958	1.07328e-37	1.24577e-36
N2V+MLP	CS >= 10	66	74	1185	12610	9.491	1.81832e-32	1.84674e-31
N2V+MLP	CS >= 11	49	50	1202	12634	10.301	1.26994e-25	8.59858e-25
-	Mendelian	209	299	1251	12684	7.087	6.69746e-79	3.62779e-77
-	GWAS	70	247	1390	12736	2.597	3.07304e-10	1.06249e-09
MLP	CS >= 1	347	1970	904	10714	2.088	2.9683e-25	1.96877e-24
MLP	CS >= 2	289	1471	962	11213	2.29	4.34024e-27	3.61687e-26
MLP	CS >= 3	250	1186	1001	11498	2.421	7.2465e-27	5.47701e-26
MLP	CS >= 4	228	1004	1023	11680	2.593	3.3961e-28	2.90456e-27
MLP	CS >= 5	203	862	1048	11822	2.657	9.71876e-27	7.17863e-26
MLP	CS >= 6	192	744	1059	11940	2.91	1.87284e-29	1.73907e-28
MLP	CS >= 7	175	637	1076	12047	3.076	1.99778e-29	1.80355e-28
MLP	CS >= 8	153	541	1098	12143	3.128	6.61016e-27	5.23976e-26
MLP	CS >= 9	128	435	1123	12249	3.21	1.0618e-23	6.76635e-23
MLP	CS >= 10	108	329	1143	12355	3.548	3.02942e-23	1.82326e-22
MLP	CS >= 11	83	207	1168	12477	4.283	1.82664e-22	1.04151e-21
-	Mendelian	209	299	1251	12684	7.087	6.69746e-79	3.62779e-77

## Sheet: Insulin Disorders
Method	CS/Mendelian	N Candidate/Mendelian and MKO	N Candidate/Mendelian not MKO	N Not Candidate/Mendelian and MKO	N Not Candidate/Mendelian Not MKO	OR	pval unadjusted	pval adjusted (FDR)
-	GWAS	28	202	1478	13004	1.22	0.323425	0.42214
FiLM	CS >= 1	74	442	1297	12310	1.589	0.000613921	0.00140391
FiLM	CS >= 2	46	278	1325	12474	1.558	0.00777438	0.0157917
FiLM	CS >= 3	35	179	1336	12573	1.84	0.00223277	0.00471201
FiLM	CS >= 4	27	141	1344	12611	1.797	0.0082753	0.0166017
FiLM	CS >= 5	23	109	1348	12643	1.979	0.00479223	0.00985744
FiLM	CS >= 6	22	86	1349	12666	2.402	0.000801408	0.00179626
FiLM	CS >= 7	18	65	1353	12687	2.597	0.00106018	0.00228712
FiLM	CS >= 8	10	48	1361	12704	1.945	0.0701395	0.117502
FiLM	CS >= 9	8	36	1363	12716	2.073	0.0698086	0.117502
FiLM	CS >= 10	5	23	1366	12729	2.026	0.186591	0.278175
FiLM	CS >= 11	4	11	1367	12741	3.389	0.0505809	0.087908
-	Mendelian	135	454	1371	12752	2.766	5.33597e-20	2.66798e-19
-	GWAS	28	202	1478	13004	1.22	0.323425	0.42214
TAG	CS >= 1	282	1947	1089	10805	1.437	7.03301e-07	1.93706e-06
TAG	CS >= 2	157	1222	1214	11530	1.22	0.0310551	0.0567017
TAG	CS >= 3	110	834	1261	11918	1.247	0.0403587	0.0724672
TAG	CS >= 4	74	595	1297	12157	1.166	0.228303	0.328712
TAG	CS >= 5	50	441	1321	12311	1.057	0.698145	0.790582
TAG	CS >= 6	31	296	1340	12456	0.974	1	1
TAG	CS >= 7	25	204	1346	12548	1.142	0.500235	0.593552
TAG	CS >= 8	15	142	1356	12610	0.982	1	1
TAG	CS >= 9	11	95	1360	12657	1.078	0.742857	0.821185
TAG	CS >= 10	6	51	1365	12701	1.095	0.821315	0.883865
TAG	CS >= 11	1	23	1370	12729	0.404	0.724727	0.809403
-	Mendelian	135	454	1371	12752	2.766	5.33597e-20	2.66798e-19
-	GWAS	28	202	1478	13004	1.22	0.323425	0.42214
GCN	CS >= 1	272	1619	1099	11133	1.702	2.41425e-12	9.68679e-12
GCN	CS >= 2	202	1053	1169	11699	1.92	8.64623e-14	3.6026e-13
GCN	CS >= 3	152	798	1219	11954	1.868	3.03736e-10	1.06249e-09
GCN	CS >= 4	120	590	1251	12162	1.977	9.57828e-10	3.17647e-09
GCN	CS >= 5	104	461	1267	12291	2.188	9.20727e-11	3.47949e-10
GCN	CS >= 6	86	367	1285	12385	2.259	8.16801e-10	2.73671e-09
GCN	CS >= 7	66	293	1305	12459	2.151	2.96651e-07	8.76468e-07
GCN	CS >= 8	51	206	1320	12546	2.353	6.24766e-07	1.73546e-06
GCN	CS >= 9	28	115	1343	12637	2.291	0.00029327	0.000700828
GCN	CS >= 10	8	46	1363	12706	1.621	0.242563	0.344248
GCN	CS >= 11	5	17	1366	12735	2.742	0.055767	0.0948914
-	Mendelian	135	454	1371	12752	2.766	5.33597e-20	2.66798e-19
-	GWAS	28	202	1478	13004	1.22	0.323425	0.42214
N2V+MLP	CS >= 1	229	1413	1142	11339	1.609	4.14604e-09	1.34746e-08
N2V+MLP	CS >= 2	164	1026	1207	11726	1.553	2.29959e-06	5.97894e-06
N2V+MLP	CS >= 3	134	821	1237	11931	1.574	9.25353e-06	2.34953e-05
N2V+MLP	CS >= 4	116	692	1255	12060	1.611	1.28416e-05	3.23529e-05
N2V+MLP	CS >= 5	93	589	1278	12163	1.503	0.000692935	0.00156392
N2V+MLP	CS >= 6	76	514	1295	12238	1.397	0.0103688	0.020674
N2V+MLP	CS >= 7	68	431	1303	12321	1.492	0.0042422	0.00883791
N2V+MLP	CS >= 8	56	386	1315	12366	1.364	0.0407317	0.0727352
N2V+MLP	CS >= 9	43	327	1328	12425	1.23	0.212346	0.312273
N2V+MLP	CS >= 10	32	251	1339	12501	1.19	0.360656	0.456083
N2V+MLP	CS >= 11	19	162	1352	12590	1.092	0.704178	0.794645
-	Mendelian	135	454	1371	12752	2.766	5.33597e-20	2.66798e-19
-	GWAS	28	202	1478	13004	1.22	0.323425	0.42214
MLP	CS >= 1	372	3134	999	9618	1.143	0.0382452	0.0690539
MLP	CS >= 2	276	2279	1095	10473	1.158	0.042236	0.0746289
MLP	CS >= 3	207	1785	1164	10967	1.093	0.270256	0.375355
MLP	CS >= 4	171	1455	1200	11297	1.106	0.246918	0.348763
MLP	CS >= 5	140	1158	1231	11594	1.139	0.168474	0.257061
MLP	CS >= 6	105	890	1266	11862	1.105	0.345239	0.441607
MLP	CS >= 7	78	654	1293	12098	1.116	0.369437	0.461796
MLP	CS >= 8	44	437	1327	12315	0.934	0.753827	0.824894
MLP	CS >= 9	23	269	1348	12483	0.792	0.318473	0.42214
MLP	CS >= 10	11	176	1360	12576	0.578	0.0810937	0.133784
MLP	CS >= 11	2	94	1369	12658	0.197	0.00815118	0.0164542
-	Mendelian	135	454	1371	12752	2.766	5.33597e-20	2.66798e-19
