# Supplementary material for: Speos: an ensemble graph representation learning framework to predict core gene candidates for complex diseases
Source: Nat Commun. 2023 Nov 8;14:7206. doi: 10.1038/s41467-023-42975-z (PMC10632370; doi:10.1038/s41467-023-42975-z)
Supplement: Supplementary file 10 — Supplementary Data 7 [file 41467_2023_42975_MOESM10_ESM.xlsx]

## Sheet: Header
Supplementary Data 7:
Comparison of Mendelian/GWAS and Candidate Log Odds	Based on Supplementary Table ST2, we have compared the log odds of the highest significant bin of candidate genes with the log odds of the Mendelian disorder genes and GWAS genes using a Z-test. On average, candidate gene log odds are not statistically different from Mendelian disorder gene log odds but higher than GWAS gene log odds.
Column	Explanation
Mendelian/GWAS/Method	By which method the candidate genes have been predicted, or if the row describes the results of the Mendelian disorder genes or genes selected by GWAS loci
CS	The highest convergence-score bin that has an odds ratio significantly larger than 1 (from Supplementary table ST2)
log odds	Log of the odds ratio (from Supplementary table ST2)
N Selected and KO	Number of candidate genes or mendelians/GWAS genes which lead to the respective phenotype in mouse knockout experiments referred to as 'a' when computing the se (from Supplementary table ST2)
N Selected And Not KO	Number of candidate genes or mendelians/GWAS genes which do not lead to the respective phenotype in mouse knockout experiments referred to as 'b' when computing the se (from Supplementary table ST2)
N Not Selected And KO	Number of non-candidate genes or non-mendelians/GWAS genes which lead to the respective phenotype in mouse knockout experiments referred to as 'c' when computing the se (from Supplementary table ST2)
N Not Selected And Not KO	Number of non-candidate genes or non-mendelians/GWAS genes which do not lead to the respective phenotype in mouse knockout experiments referred to as 'd' when computing the se (from Supplementary table ST2)
se	standard error of the log odds (sqrt(1/a + 1/b +1/c + 1/d))
delta_log_odds (C-M)/(C-G)	difference between the log odds (candidate log odds minus mendelian/gwas log odds)
se_delta	standard error of the difference between log odds sqrt(se1^2 + se2^2))
Z	Z statistic ( delta_log_odds / se_delta )
pval unadjusted	pval of given Z drawn from normal distribution (two-sided)
pval adjusted (FDR)	pval adjusted across all pvals for either Mendelian or GWAS comparison
result	OR of candidates is either "less", "equal", or "greater" than that of the Mendelian disorder / GWAS genes, based on adjusted pval and the sign of Z

## Sheet: Body Mass Disorders
Mendelian/GWAS/Method	CS	log odds	N Selected and KO	N Selected And Not KO	N Not Selected And KO	N Not Selected And Not KO	se	delta_log_odds (C-M)	se_delta	Z	pval unadjusted	pval adjusted (FDR)	result
Mendelian	-	2.33146	73	50	1812	12774	0.18528
FiLM	9	1.06815	7	17	1805	12757	0.449792	-1.26331	0.486458	-2.59696	0.00940542	0.0261262	less
TAG	10	1.95529	5	5	1807	12769	0.632955	-0.37617	0.659515	-0.570373	0.568425	0.676696	equal
GCN	11	1.95487	4	4	1808	12770	0.707553	-0.376594	0.73141	-0.514888	0.606631	0.689354	equal
N2V+MLP	11	1.73537	12	15	1800	12759	0.388116	-0.596099	0.430073	-1.38604	0.165734	0.207168	equal
MLP	11	0.847155	23	70	1789	12704	0.241664	-1.48431	0.304517	-4.87431	1.09189e-06	9.09912e-06	less
Mendelian/GWAS/Method	CS	log odds	N Selected and KO	N Selected And Not KO	N Not Selected And KO	N Not Selected And Not KO	se	delta_log_odds (C-G)	se_delta	Z	pval unadjusted	pval adjusted (FDR)	result
GWAS	-	0.304539	199	1027	1686	11797	0.0817112
FiLM	9	1.06815	7	17	1805	12757	0.449792	0.763614	0.457154	1.67036	0.0948473	0.124799	equal
TAG	10	1.95529	5	5	1807	12769	0.632955	1.65076	0.638207	2.58655	0.00969419	0.0201962	greater
GCN	11	1.95487	4	4	1808	12770	0.707553	1.65033	0.712256	2.31705	0.0205011	0.0394252	greater
N2V+MLP	11	1.73537	12	15	1800	12759	0.388116	1.43083	0.396624	3.60751	0.000309147	0.0011041	greater
MLP	11	0.847155	23	70	1789	12704	0.241664	0.542616	0.255105	2.12703	0.0334174	0.0590128	equal

## Sheet: Cardiovascular Disease
Mendelian/GWAS/Method	CS	log odds	N Selected and KO	N Selected And Not KO	N Not Selected And KO	N Not Selected And Not KO	se	delta_log_odds (C-M)	se_delta	Z	pval unadjusted	pval adjusted (FDR)	result
Mendelian	-	1.90761	115	449	517	13599	0.113713
FiLM	9	1.13751	6	51	511	13548	0.433942	-0.770102	0.448593	-1.71671	0.0860331	0.143388	equal
TAG	11	1.37473	15	102	502	13497	0.280244	-0.532887	0.302436	-1.76198	0.0780718	0.139414	equal
GCN	10	0.730443	16	206	501	13393	0.263486	-1.17717	0.286977	-4.10198	4.09636e-05	0.000204818	less
N2V+MLP	11	1.29992	8	58	509	13541	0.379842	-0.607696	0.396498	-1.53266	0.12536	0.174111	equal
MLP	10	0.573237	18	271	499	13328	0.247638	-1.33438	0.272498	-4.89683	9.73934e-07	9.09912e-06	less
Mendelian/GWAS/Method	CS	log odds	N Selected and KO	N Selected And Not KO	N Not Selected And KO	N Not Selected And Not KO	se	delta_log_odds (C-G)	se_delta	Z	pval unadjusted	pval adjusted (FDR)	result
GWAS	-	0.19062	85	1599	547	12449	0.119577
FiLM	9	1.13751	6	51	511	13548	0.433942	0.946892	0.450115	2.10367	0.0354077	0.0590128	equal
TAG	11	1.37473	15	102	502	13497	0.280244	1.18411	0.304689	3.88628	0.00010179	0.000504542	greater
GCN	10	0.730443	16	206	501	13393	0.263486	0.539823	0.28935	1.86564	0.0620922	0.0913121	equal
N2V+MLP	11	1.29992	8	58	509	13541	0.379842	1.1093	0.398219	2.78565	0.00534206	0.0166939	greater
MLP	10	0.573237	18	271	499	13328	0.247638	0.382617	0.274997	1.39135	0.16412	0.186499	equal

## Sheet: Diabetes
Mendelian/GWAS/Method	CS	log odds	N Selected and KO	N Selected And Not KO	N Not Selected And KO	N Not Selected And Not KO	se	delta_log_odds (C-M)	se_delta	Z	pval unadjusted	pval adjusted (FDR)	result
Mendelian	-	2.56025	70	104	719	13822	0.159262
FiLM	8	1.10459	5	32	714	13790	0.482414	-1.45565	0.508023	-2.86533	0.0041658	0.0130181	less
TAG	6	0.910273	10	78	709	13744	0.338088	-1.64997	0.373722	-4.41498	1.0102e-05	6.31378e-05	less
GCN	11	2.45299	6	10	713	13812	0.517824	-0.10726	0.541762	-0.197984	0.843058	0.874897	equal
N2V+MLP	11	1.68083	5	18	714	13804	0.50698	-0.879418	0.531406	-1.65489	0.0979472	0.14404	equal
MLP	10	0.777488	12	107	707	13715	0.306866	-1.78276	0.345732	-5.15647	2.51648e-07	6.29121e-06	less
Mendelian/GWAS/Method	CS	log odds	N Selected and KO	N Selected And Not KO	N Not Selected And KO	N Not Selected And Not KO	se	delta_log_odds (C-G)	se_delta	Z	pval unadjusted	pval adjusted (FDR)	result
GWAS	-	0.303063	84	1126	705	12800	0.119538
FiLM	8	1.10459	5	32	714	13790	0.482414	0.801531	0.497004	1.61273	0.106804	0.133505	equal
TAG	6	0.910273	10	78	709	13744	0.338088	0.607209	0.358599	1.69328	0.0904015	0.124799	equal
GCN	11	2.45299	6	10	713	13812	0.517824	2.14992	0.531442	4.04545	5.22231e-05	0.000326394	greater
N2V+MLP	11	1.68083	5	18	714	13804	0.50698	1.37776	0.520882	2.64506	0.00816761	0.0201962	greater
MLP	10	0.777488	12	107	707	13715	0.306866	0.474425	0.329326	1.44059	0.1497	0.178214	equal

## Sheet: Immune Dysregulation
Mendelian/GWAS/Method	CS	log odds	N Selected and KO	N Selected And Not KO	N Not Selected And KO	N Not Selected And Not KO	se	delta_log_odds (C-M)	se_delta	Z	pval unadjusted	pval adjusted (FDR)	result
Mendelian	-	1.95826	209	299	1251	12684	0.0949072
FiLM	11	2.34123	34	34	1217	12650	0.244386	0.382967	0.262167	1.46077	0.144078	0.189576	equal
TAG	11	2.70985	29	20	1222	12664	0.292199	0.751586	0.307225	2.44637	0.0144303	0.0360759	greater
GCN	11	2.14112	10	12	1241	12672	0.429206	0.182862	0.439574	0.415999	0.677411	0.736316	equal
N2V+MLP	11	2.33224	49	50	1202	12634	0.203271	0.373979	0.224336	1.66705	0.0955049	0.14404	equal
MLP	11	1.45465	83	207	1168	12477	0.133474	-0.503608	0.163777	-3.07497	0.00210523	0.00751869	less
Mendelian/GWAS/Method	CS	log odds	N Selected and KO	N Selected And Not KO	N Not Selected And KO	N Not Selected And Not KO	se	delta_log_odds (C-G)	se_delta	Z	pval unadjusted	pval adjusted (FDR)	result
GWAS	-	0.954357	70	247	1390	12736	0.138319
FiLM	11	2.34123	34	34	1217	12650	0.244386	1.38687	0.280814	4.93876	7.86227e-07	6.55189e-06	greater
TAG	11	2.70985	29	20	1222	12664	0.292199	1.75549	0.323284	5.43019	5.62939e-08	7.03673e-07	greater
GCN	11	2.14112	10	12	1241	12672	0.429206	1.18677	0.450944	2.63174	0.00849484	0.0201962	greater
N2V+MLP	11	2.33224	49	50	1202	12634	0.203271	1.37788	0.245869	5.60414	2.09289e-08	5.23223e-07	greater
MLP	11	1.45465	83	207	1168	12477	0.133474	0.500297	0.192218	2.60276	0.00924765	0.0201962	greater

## Sheet: Insulin Disorders
Mendelian/GWAS/Method	CS	log odds	N Selected and KO	N Selected And Not KO	N Not Selected And KO	N Not Selected And Not KO	se	delta_log_odds (C-M)	se_delta	Z	pval unadjusted	pval adjusted (FDR)	result
Mendelian	-	1.41464	213	376	1709	12414	0.089555
FiLM	11	2.12058	8	7	1701	12407	0.518195	0.705945	0.525876	1.34242	0.179461	0.236133	equal
TAG	11	1.09828	7	17	1702	12397	0.449832	-0.31636	0.45866	-0.689748	0.490353	0.612941	equal
GCN	11	1.42696	8	14	1701	12400	0.443956	0.0123175	0.452899	0.0271971	0.978303	0.978303	equal
N2V+MLP	11	0.634458	37	144	1672	12270	0.186148	-0.780181	0.20657	-3.77683	0.000158834	0.000567265	less
MLP	8	0.401457	81	400	1628	12014	0.124672	-1.01318	0.153503	-6.60039	4.10078e-11	1.02519e-09	less
Mendelian/GWAS/Method	CS	log odds	N Selected and KO	N Selected And Not KO	N Not Selected And KO	N Not Selected And Not KO	se	delta_log_odds (C-G)	se_delta	Z	pval unadjusted	pval adjusted (FDR)	result
GWAS	-	0.518794	46	184	1876	12606	0.166692
FiLM	11	2.12058	8	7	1701	12407	0.518195	1.60179	0.544345	2.9426	0.00325471	0.011624	greater
TAG	11	1.09828	7	17	1702	12397	0.449832	0.579485	0.479724	1.20796	0.227065	0.246809	equal
GCN	11	1.42696	8	14	1701	12400	0.443956	0.908163	0.474219	1.91507	0.0554834	0.0866929	equal
N2V+MLP	11	0.634458	37	144	1672	12270	0.186148	0.115664	0.249875	0.46289	0.643443	0.643443	equal
MLP	8	0.401457	81	400	1628	12014	0.124672	-0.117337	0.208157	-0.563693	0.572963	0.596837	equal
