# Supplementary material for: Speos: an ensemble graph representation learning framework to predict core gene candidates for complex diseases
Source: Nat Commun. 2023 Nov 8;14:7206. doi: 10.1038/s41467-023-42975-z (PMC10632370; doi:10.1038/s41467-023-42975-z)
Supplement: Supplementary file 13 — Supplementary Data 10 [file 41467_2023_42975_MOESM13_ESM.xlsx]

## Sheet: Header
Supplementary Data 10:
Loss of Function (Lof) Mutation intolerance without GWAS Genes	Loss of Function (Lof) Mutation intolerance without GWAS Genes. Tables show the group-wise sample sizes,means, 95% confidence intervals and the results of pairwise group comparisons using Tukey's HSD (two-sided).
Column	Explanation
Method	Method that predicted the candidates (no effect on Mendelian genes)
Group Name	Mendelian Genes, candidates or noncandidate genes
Group N	Sample size of the respective group
Group Mean	Mean of the respective group
Lower 95% CI	Lower bound of the 95% confidence interval around group mean
Upper 95% CI	Upper bound of the 95% confidence interval around group mean
group1	Group 1 for pairwise comparison
group2	Group 2 for pairwise comparison
meandiff	Difference between group means
p-adj	adjusted p-value of pairwise test (two-sided) (pvals are adjusted across the three pair-wise tests for this method)
lower	lower boundary of true mean difference
upper	upper boundary of true mean difference
reject	If null hypothesis H0 is rejected

## Sheet: Body Mass Disorders
Method	Group Name	Group N	Group Mean	Lower 95% CI	Upper 95% CI		group1	group2	meandiff	p-adj	lower	upper	reject
FiLM	Candidate Gene	1033	3.04126	2.98067	3.10185		Candidate Gene	Mendelian	-0.304	0.205124	-0.723	0.1151	FALSE
FiLM	Mendelian	124	2.73728	2.6767	2.79787		Candidate Gene	Noncandidate Gene	-0.9081	0	-1.0505	-0.7657	TRUE
FiLM	Noncandidate Gene	13296	2.13315	2.07256	2.19373		Mendelian	Noncandidate Gene	-0.6041	0.00108527	-1.002	-0.2063	TRUE
TAG	Candidate Gene	1502	2.74447	2.69125	2.79769		Candidate Gene	Mendelian	-0.0072	0.999084	-0.4204	0.406	FALSE
TAG	Mendelian	124	2.73728	2.68406	2.79051		Candidate Gene	Noncandidate Gene	-0.6098	0	-0.7304	-0.4892	TRUE
TAG	Noncandidate Gene	12827	2.1347	2.08148	2.18792		Mendelian	Noncandidate Gene	-0.6026	0.00116884	-1.0016	-0.2036	TRUE
GCN	Candidate Gene	717	2.143	2.07353	2.21247		Candidate Gene	Mendelian	0.5943	0.00363419	0.1621	1.0264	TRUE
GCN	Mendelian	124	2.73728	2.66782	2.80675		Candidate Gene	Noncandidate Gene	0.0585	0.699298	-0.1117	0.2288	FALSE
GCN	Noncandidate Gene	13612	2.20154	2.13208	2.27101		Mendelian	Noncandidate Gene	-0.5357	0.0049357	-0.9366	-0.1349	TRUE
N2V+MLP	Candidate Gene	833	2.04135	1.97547	2.10723		Candidate Gene	Mendelian	0.6959	0.000402213	0.2683	1.1235	TRUE
N2V+MLP	Mendelian	124	2.73728	2.6714	2.80317		Candidate Gene	Noncandidate Gene	0.167	0.0362725	0.0084	0.3256	TRUE
N2V+MLP	Noncandidate Gene	13496	2.20832	2.14244	2.2742		Mendelian	Noncandidate Gene	-0.529	0.00562034	-0.9297	-0.1282	TRUE
MLP	Candidate Gene	1527	2.2812	2.22803	2.33436		Candidate Gene	Mendelian	0.4561	0.0269705	0.0412	0.871	TRUE
MLP	Mendelian	124	2.73728	2.68412	2.79045		Candidate Gene	Noncandidate Gene	-0.0924	0.169191	-0.2127	0.0279	FALSE
MLP	Noncandidate Gene	12802	2.18876	2.1356	2.24193		Mendelian	Noncandidate Gene	-0.5485	0.00384401	-0.9494	-0.1476	TRUE

## Sheet: Cardiovascular Disease
Method	Group Name	Group N	Group Mean	Lower 95% CI	Upper 95% CI		group1	group2	meandiff	p-adj	lower	upper	reject
FiLM	Candidate Gene	389	1.90416	1.84056	1.96776		Candidate Gene	Mendelian	0.8112	2.8965e-10	0.5177	1.1046	TRUE
FiLM	Mendelian	568	2.71532	2.65172	2.77892		Candidate Gene	Noncandidate Gene	0.2983	0.00655079	0.0688	0.5278	TRUE
FiLM	Noncandidate Gene	12887	2.20248	2.13888	2.26608		Mendelian	Noncandidate Gene	-0.5128	1.00122e-09	-0.704	-0.3216	TRUE
TAG	Candidate Gene	692	2.71076	2.65438	2.76713		Candidate Gene	Mendelian	0.0046	0.999007	-0.2475	0.2566	FALSE
TAG	Mendelian	568	2.71532	2.65895	2.77169		Candidate Gene	Noncandidate Gene	-0.5454	2.56184e-12	-0.7193	-0.3716	TRUE
TAG	Noncandidate Gene	12584	2.16531	2.10894	2.22168		Mendelian	Noncandidate Gene	-0.55	4.79833e-11	-0.741	-0.359	TRUE
GCN	Candidate Gene	610	2.07175	2.01369	2.12981		Candidate Gene	Mendelian	0.6436	2.03299e-08	0.3835	0.9037	TRUE
GCN	Mendelian	568	2.71532	2.65726	2.77338		Candidate Gene	Noncandidate Gene	0.1279	0.236767	-0.057	0.3128	FALSE
GCN	Noncandidate Gene	12666	2.19962	2.14156	2.25768		Mendelian	Noncandidate Gene	-0.5157	8.18982e-10	-0.707	-0.3244	TRUE
N2V+MLP	Candidate Gene	493	2.08288	2.02215	2.1436		Candidate Gene	Mendelian	0.6324	2.04177e-07	0.3579	0.907	TRUE
N2V+MLP	Mendelian	568	2.71532	2.6546	2.77604		Candidate Gene	Noncandidate Gene	0.1151	0.384998	-0.0896	0.3199	FALSE
N2V+MLP	Noncandidate Gene	12783	2.19802	2.1373	2.25874		Mendelian	Noncandidate Gene	-0.5173	7.16996e-10	-0.7086	-0.326	TRUE
MLP	Candidate Gene	1688	2.2419	2.19613	2.28767		Candidate Gene	Mendelian	0.4734	8.86799e-07	0.257	0.6898	TRUE
MLP	Mendelian	568	2.71532	2.66955	2.76109		Candidate Gene	Noncandidate Gene	-0.0552	0.506162	-0.1714	0.061	FALSE
MLP	Noncandidate Gene	11588	2.18673	2.14096	2.23249		Mendelian	Noncandidate Gene	-0.5286	3.19949e-10	-0.7203	-0.3369	TRUE

## Sheet: Diabetes
Method	Group Name	Group N	Group Mean	Lower 95% CI	Upper 95% CI		group1	group2	meandiff	p-adj	lower	upper	reject
FiLM	Candidate Gene	340	2.80186	2.71729	2.88642		Candidate Gene	Mendelian	-0.2888	0.23492	-0.7052	0.1277	FALSE
FiLM	Mendelian	171	2.51309	2.42852	2.59765		Candidate Gene	Noncandidate Gene	-0.6158	9.86318e-09	-0.8596	-0.372	TRUE
FiLM	Noncandidate Gene	13965	2.18607	2.1015	2.27064		Mendelian	Noncandidate Gene	-0.327	0.0642318	-0.6688	0.0147	FALSE
TAG	Candidate Gene	1187	2.89783	2.84151	2.95415		Candidate Gene	Mendelian	-0.3847	0.0337909	-0.7463	-0.0232	TRUE
TAG	Mendelian	171	2.51309	2.45676	2.56941		Candidate Gene	Noncandidate Gene	-0.7602	0	-0.8942	-0.6262	TRUE
TAG	Noncandidate Gene	13118	2.13763	2.0813	2.19395		Mendelian	Noncandidate Gene	-0.3755	0.026247	-0.7157	-0.0352	TRUE
GCN	Candidate Gene	746	2.05884	1.99264	2.12503		Candidate Gene	Mendelian	0.4543	0.013172	0.0772	0.8313	TRUE
GCN	Mendelian	171	2.51309	2.44689	2.57928		Candidate Gene	Noncandidate Gene	0.1497	0.0902575	-0.0175	0.3169	FALSE
GCN	Noncandidate Gene	13559	2.20851	2.14231	2.27471		Mendelian	Noncandidate Gene	-0.3046	0.0926816	-0.6468	0.0376	FALSE
N2V+MLP	Candidate Gene	575	2.03528	1.96322	2.10734		Candidate Gene	Mendelian	0.4778	0.0107196	0.0905	0.8651	TRUE
N2V+MLP	Mendelian	171	2.51309	2.44103	2.58514		Candidate Gene	Noncandidate Gene	0.1724	0.0830439	-0.0169	0.3616	FALSE
N2V+MLP	Noncandidate Gene	13730	2.20763	2.13558	2.27969		Mendelian	Noncandidate Gene	-0.3055	0.0913926	-0.6476	0.0367	FALSE
MLP	Candidate Gene	1769	2.32971	2.28012	2.3793		Candidate Gene	Mendelian	0.1834	0.448859	-0.1727	0.5394	FALSE
MLP	Mendelian	171	2.51309	2.4635	2.56267		Candidate Gene	Noncandidate Gene	-0.1472	0.00636449	-0.2601	-0.0343	TRUE
MLP	Noncandidate Gene	12536	2.1825	2.13292	2.23209		Mendelian	Noncandidate Gene	-0.3306	0.0610436	-0.6729	0.0117	FALSE

## Sheet: Immune Dysregulation
Method	Group Name	Group N	Group Mean	Lower 95% CI	Upper 95% CI		group1	group2	meandiff	p-adj	lower	upper	reject
FiLM	Candidate Gene	881	2.71651	2.66221	2.7708		Candidate Gene	Mendelian	0.1899	0.175527	-0.0598	0.4396	FALSE
FiLM	Mendelian	508	2.90638	2.85208	2.96068		Candidate Gene	Noncandidate Gene	-0.5177	8.15281e-12	-0.6735	-0.362	TRUE
FiLM	Noncandidate Gene	13716	2.19877	2.14447	2.25307		Mendelian	Noncandidate Gene	-0.7076	8.13205e-12	-0.9101	-0.5051	TRUE
TAG	Candidate Gene	1169	3.10926	3.05907	3.15946		Candidate Gene	Mendelian	-0.2029	0.109704	-0.4394	0.0337	FALSE
TAG	Mendelian	508	2.90638	2.85619	2.95658		Candidate Gene	Noncandidate Gene	-0.9558	8.13127e-12	-1.0915	-0.8201	TRUE
TAG	Noncandidate Gene	13428	2.15347	2.10328	2.20367		Mendelian	Noncandidate Gene	-0.7529	8.13127e-12	-0.9541	-0.5517	TRUE
GCN	Candidate Gene	1517	2.51602	2.46873	2.5633		Candidate Gene	Mendelian	0.3904	0.000205002	0.1604	0.6203	TRUE
GCN	Mendelian	508	2.90638	2.8591	2.95367		Candidate Gene	Noncandidate Gene	-0.3192	2.40265e-09	-0.4408	-0.1975	TRUE
GCN	Noncandidate Gene	13080	2.19685	2.14956	2.24413		Mendelian	Noncandidate Gene	-0.7095	8.13205e-12	-0.9124	-0.5067	TRUE
N2V+MLP	Candidate Gene	785	2.29315	2.23718	2.34913		Candidate Gene	Mendelian	0.6132	5.80395e-08	0.3575	0.869	TRUE
N2V+MLP	Mendelian	508	2.90638	2.85041	2.96235		Candidate Gene	Noncandidate Gene	-0.0667	0.609144	-0.2315	0.0981	FALSE
N2V+MLP	Noncandidate Gene	13812	2.22643	2.17046	2.2824		Mendelian	Noncandidate Gene	-0.68	8.14393e-12	-0.8828	-0.4771	TRUE
MLP	Candidate Gene	2318	2.39205	2.34956	2.43454		Candidate Gene	Mendelian	0.5143	1.27365e-07	0.2945	0.7342	TRUE
MLP	Mendelian	508	2.90638	2.86389	2.94887		Candidate Gene	Noncandidate Gene	-0.1926	2.67234e-05	-0.2943	-0.091	TRUE
MLP	Noncandidate Gene	12279	2.19943	2.15694	2.24192		Mendelian	Noncandidate Gene	-0.707	8.13227e-12	-0.9102	-0.5037	TRUE

## Sheet: Insulin Disorders
Method	Group Name	Group N	Group Mean	Lower 95% CI	Upper 95% CI		group1	group2	meandiff	p-adj	lower	upper	reject
FiLM	Candidate Gene	512	2.36217	2.30259	2.42174		Candidate Gene	Mendelian	0.2607	0.0621061	-0.0101	0.5315	FALSE
FiLM	Mendelian	589	2.62289	2.56331	2.68246		Candidate Gene	Noncandidate Gene	-0.1397	0.235323	-0.3412	0.0619	FALSE
FiLM	Noncandidate Gene	14432	2.22249	2.16291	2.28206		Mendelian	Noncandidate Gene	-0.4004	1.9076e-06	-0.5888	-0.212	TRUE
TAG	Candidate Gene	2242	2.26702	2.22499	2.30905		Candidate Gene	Mendelian	0.3559	0.000173243	0.1483	0.5634	TRUE
TAG	Mendelian	589	2.62289	2.58086	2.66492		Candidate Gene	Noncandidate Gene	-0.0468	0.534202	-0.1494	0.0559	FALSE
TAG	Noncandidate Gene	12702	2.22025	2.17822	2.26228		Mendelian	Noncandidate Gene	-0.4026	1.77285e-06	-0.5915	-0.2137	TRUE
GCN	Candidate Gene	1884	2.48509	2.44131	2.52887		Candidate Gene	Mendelian	0.1378	0.277603	-0.0735	0.3491	FALSE
GCN	Mendelian	589	2.62289	2.57911	2.66667		Candidate Gene	Noncandidate Gene	-0.295	1.1263e-09	-0.4053	-0.1847	TRUE
GCN	Noncandidate Gene	13060	2.19008	2.1463	2.23386		Mendelian	Noncandidate Gene	-0.4328	2.26452e-07	-0.6214	-0.2442	TRUE
N2V+MLP	Candidate Gene	1631	2.25909	2.21367	2.30451		Candidate Gene	Mendelian	0.3638	0.000224384	0.1483	0.5793	TRUE
N2V+MLP	Mendelian	589	2.62289	2.57747	2.66831		Candidate Gene	Noncandidate Gene	-0.0357	0.756431	-0.1533	0.0819	FALSE
N2V+MLP	Noncandidate Gene	13313	2.22337	2.17795	2.2688		Mendelian	Noncandidate Gene	-0.3995	2.10952e-06	-0.5882	-0.2108	TRUE
MLP	Candidate Gene	3557	2.3905	2.35249	2.42851		Candidate Gene	Mendelian	0.2324	0.0171882	0.0332	0.4316	TRUE
MLP	Mendelian	589	2.62289	2.58488	2.6609		Candidate Gene	Noncandidate Gene	-0.2142	1.61098e-08	-0.3002	-0.1282	TRUE
MLP	Noncandidate Gene	11387	2.17628	2.13827	2.21429		Mendelian	Noncandidate Gene	-0.4466	9.58712e-08	-0.6358	-0.2574	TRUE
