# Supplementary material for: Speos: an ensemble graph representation learning framework to predict core gene candidates for complex diseases
Source: Nat Commun. 2023 Nov 8;14:7206. doi: 10.1038/s41467-023-42975-z (PMC10632370; doi:10.1038/s41467-023-42975-z)
Supplement: Supplementary file 14 — Supplementary Data 11 [file 41467_2023_42975_MOESM14_ESM.xlsx]

## Sheet: Header
Supplementary Data 11:
Missense Mutation Intolerance without GWAS Genes	Missense Mutation Intolerance without GWAS Genes. Tables show the group-wise sample sizes,means, 95% confidence intervals and the results of pairwise group comparisons using Tukey's HSD (two-sided).
Column	Explanation
Method	Method that predicted the candidates (no effect on Mendelian genes)
Group Name	Mendelian Genes, candidates or noncandidate genes
Group N	Sample size of the respective group
Group Mean	Mean of the respective group
Lower 95% CI	Lower bound of the 95% confidence interval around group mean
Upper 95% CI	Upper bound of the 95% confidence interval around group mean
group1	Group 1 for pairwise comparison
group2	Group 2 for pairwise comparison
meandiff	Difference between group means
p-adj	adjusted p-value of pairwise test (two-sided) (pvals are adjusted across the three pair-wise tests for this method)
lower	lower boundary of true mean difference
upper	upper boundary of true mean difference
reject	If null hypothesis H0 is rejected

## Sheet: Body Mass Disorders
Method	Group Name	Group N	Group Mean	Lower 95% CI	Upper 95% CI		group1	group2	meandiff	p-adj	lower	upper	reject
FiLM	Candidate Gene	1033	1.16012	1.10484	1.21539		Candidate Gene	Mendelian	-0.1609	0.585348	-0.5432	0.2214	FALSE
FiLM	Mendelian	124	0.999193	0.943921	1.05446		Candidate Gene	Noncandidate Gene	-0.5398	0	-0.6698	-0.4099	TRUE
FiLM	Noncandidate Gene	13296	0.620277	0.565005	0.675549		Mendelian	Noncandidate Gene	-0.3789	0.0382928	-0.7418	-0.016	TRUE
TAG	Candidate Gene	1502	0.970009	0.921527	1.01849		Candidate Gene	Mendelian	0.0292	0.981955	-0.3472	0.4056	FALSE
TAG	Mendelian	124	0.999193	0.950711	1.04767		Candidate Gene	Noncandidate Gene	-0.3472	0	-0.4571	-0.2374	TRUE
TAG	Noncandidate Gene	12827	0.6228	0.574318	0.671282		Mendelian	Noncandidate Gene	-0.3764	0.0403626	-0.7399	-0.0129	TRUE
GCN	Candidate Gene	717	0.520683	0.457596	0.583771		Candidate Gene	Mendelian	0.4785	0.0118886	0.0861	0.871	TRUE
GCN	Mendelian	124	0.999193	0.936105	1.06228		Candidate Gene	Noncandidate Gene	0.1458	0.0694439	-0.0088	0.3004	FALSE
GCN	Noncandidate Gene	13612	0.666491	0.603403	0.729579		Mendelian	Noncandidate Gene	-0.3327	0.0815304	-0.6967	0.0313	FALSE
N2V+MLP	Candidate Gene	833	0.653441	0.593588	0.713294		Candidate Gene	Mendelian	0.3458	0.0927133	-0.0427	0.7342	FALSE
N2V+MLP	Mendelian	124	0.999193	0.93934	1.05905		Candidate Gene	Noncandidate Gene	0.0061	0.99457	-0.138	0.1502	FALSE
N2V+MLP	Noncandidate Gene	13496	0.65955	0.599697	0.719403		Mendelian	Noncandidate Gene	-0.3396	0.0735034	-0.7037	0.0244	FALSE
MLP	Candidate Gene	1527	0.54671	0.498428	0.594992		Candidate Gene	Mendelian	0.4525	0.0135422	0.0757	0.8292	TRUE
MLP	Mendelian	124	0.999193	0.950911	1.04747		Candidate Gene	Noncandidate Gene	0.1259	0.0189424	0.0167	0.2351	TRUE
MLP	Noncandidate Gene	12802	0.672612	0.62433	0.720894		Mendelian	Noncandidate Gene	-0.3266	0.0893497	-0.6907	0.0375	FALSE

## Sheet: Cardiovascular Disease
Method	Group Name	Group N	Group Mean	Lower 95% CI	Upper 95% CI		group1	group2	meandiff	p-adj	lower	upper	reject
FiLM	Candidate Gene	389	0.319665	0.26223	0.377101		Candidate Gene	Mendelian	0.5401	5.37837e-06	0.2751	0.8052	TRUE
FiLM	Mendelian	568	0.859795	0.802359	0.91723		Candidate Gene	Noncandidate Gene	0.3395	0.000363662	0.1323	0.5468	TRUE
FiLM	Noncandidate Gene	12887	0.659186	0.60175	0.716621		Mendelian	Noncandidate Gene	-0.2006	0.0177801	-0.3733	-0.0279	TRUE
TAG	Candidate Gene	692	0.950178	0.899201	1.00115		Candidate Gene	Mendelian	-0.0904	0.621693	-0.3183	0.1376	FALSE
TAG	Mendelian	568	0.859795	0.808818	0.910772		Candidate Gene	Noncandidate Gene	-0.3175	6.64454e-06	-0.4747	-0.1603	TRUE
TAG	Noncandidate Gene	12584	0.632689	0.581712	0.683666		Mendelian	Noncandidate Gene	-0.2271	0.00583613	-0.3998	-0.0544	TRUE
GCN	Candidate Gene	610	0.673092	0.620642	0.725541		Candidate Gene	Mendelian	0.1867	0.149708	-0.0482	0.4217	FALSE
GCN	Mendelian	568	0.859795	0.807345	0.912244		Candidate Gene	Noncandidate Gene	-0.025	0.934395	-0.192	0.142	FALSE
GCN	Noncandidate Gene	12666	0.648089	0.595639	0.700538		Mendelian	Noncandidate Gene	-0.2117	0.0114095	-0.3845	-0.0389	TRUE
N2V+MLP	Candidate Gene	493	0.466406	0.411567	0.521244		Candidate Gene	Mendelian	0.3934	0.00058972	0.1454	0.6414	TRUE
N2V+MLP	Mendelian	568	0.859795	0.804956	0.914633		Candidate Gene	Noncandidate Gene	0.1899	0.0425348	0.005	0.3748	TRUE
N2V+MLP	Noncandidate Gene	12783	0.656289	0.60145	0.711127		Mendelian	Noncandidate Gene	-0.2035	0.0159025	-0.3763	-0.0308	TRUE
MLP	Candidate Gene	1688	0.460891	0.419584	0.502198		Candidate Gene	Mendelian	0.3989	5.09201e-06	0.2036	0.5942	TRUE
MLP	Mendelian	568	0.859795	0.818488	0.901102		Candidate Gene	Noncandidate Gene	0.2158	4.28865e-06	0.1109	0.3207	TRUE
MLP	Noncandidate Gene	11588	0.676674	0.635367	0.717981		Mendelian	Noncandidate Gene	-0.1831	0.0350289	-0.3561	-0.0101	TRUE

## Sheet: Diabetes
Method	Group Name	Group N	Group Mean	Lower 95% CI	Upper 95% CI		group1	group2	meandiff	p-adj	lower	upper	reject
FiLM	Candidate Gene	340	1.70406	1.62757	1.78056		Candidate Gene	Mendelian	-0.9669	5.45929e-09	-1.3436	-0.5902	TRUE
FiLM	Mendelian	171	0.737173	0.660677	0.813668		Candidate Gene	Noncandidate Gene	-1.0683	0	-1.2889	-0.8478	TRUE
FiLM	Noncandidate Gene	13965	0.635749	0.559254	0.712244		Mendelian	Noncandidate Gene	-0.1014	0.722061	-0.4106	0.2077	FALSE
TAG	Candidate Gene	1187	1.00356	0.952231	1.05489		Candidate Gene	Mendelian	-0.2664	0.140157	-0.5959	0.0631	FALSE
TAG	Mendelian	171	0.737173	0.685841	0.788505		Candidate Gene	Noncandidate Gene	-0.3734	0	-0.4955	-0.2513	TRUE
TAG	Noncandidate Gene	13118	0.630156	0.578824	0.681488		Mendelian	Noncandidate Gene	-0.107	0.69747	-0.4171	0.2031	FALSE
GCN	Candidate Gene	746	0.499425	0.439359	0.559492		Candidate Gene	Mendelian	0.2377	0.233407	-0.1043	0.5798	FALSE
GCN	Mendelian	171	0.737173	0.677106	0.797239		Candidate Gene	Noncandidate Gene	0.1706	0.0228795	0.0189	0.3223	TRUE
GCN	Noncandidate Gene	13559	0.670038	0.609971	0.730104		Mendelian	Noncandidate Gene	-0.0671	0.868023	-0.3776	0.2434	FALSE
N2V+MLP	Candidate Gene	575	0.434758	0.369382	0.500134		Candidate Gene	Mendelian	0.3024	0.1081	-0.049	0.6538	FALSE
N2V+MLP	Mendelian	171	0.737173	0.671797	0.802549		Candidate Gene	Noncandidate Gene	0.2359	0.00368532	0.0641	0.4076	TRUE
N2V+MLP	Noncandidate Gene	13730	0.670621	0.605245	0.735997		Mendelian	Noncandidate Gene	-0.0666	0.870103	-0.377	0.2439	FALSE
MLP	Candidate Gene	1769	0.413312	0.368364	0.45826		Candidate Gene	Mendelian	0.3239	0.0489678	0.0011	0.6466	TRUE
MLP	Mendelian	171	0.737173	0.692225	0.78212		Candidate Gene	Noncandidate Gene	0.2828	2.79782e-10	0.1804	0.3852	TRUE
MLP	Noncandidate Gene	12536	0.696112	0.651165	0.74106		Mendelian	Noncandidate Gene	-0.0411	0.948346	-0.3513	0.2692	FALSE

## Sheet: Immune Dysregulation
Method	Group Name	Group N	Group Mean	Lower 95% CI	Upper 95% CI		group1	group2	meandiff	p-adj	lower	upper	reject
FiLM	Candidate Gene	881	1.21713	1.16813	1.26612		Candidate Gene	Mendelian	-0.3407	0.00114867	-0.566	-0.1154	TRUE
FiLM	Mendelian	508	0.876416	0.827421	0.92541		Candidate Gene	Noncandidate Gene	-0.5745	8.13127e-12	-0.7151	-0.4339	TRUE
FiLM	Noncandidate Gene	13716	0.642644	0.59365	0.691639		Mendelian	Noncandidate Gene	-0.2338	0.00765507	-0.4165	-0.051	TRUE
TAG	Candidate Gene	1169	1.27077	1.22525	1.31628		Candidate Gene	Mendelian	-0.3944	4.90186e-05	-0.6089	-0.1798	TRUE
TAG	Mendelian	508	0.876416	0.830897	0.921934		Candidate Gene	Noncandidate Gene	-0.6451	8.13127e-12	-0.7682	-0.522	TRUE
TAG	Noncandidate Gene	13428	0.625653	0.580135	0.671172		Mendelian	Noncandidate Gene	-0.2508	0.00365712	-0.4332	-0.0683	TRUE
GCN	Candidate Gene	1517	0.702174	0.659411	0.744937		Candidate Gene	Mendelian	0.1742	0.121257	-0.0337	0.3822	FALSE
GCN	Mendelian	508	0.876416	0.833652	0.919179		Candidate Gene	Noncandidate Gene	-0.0277	0.824991	-0.1378	0.0823	FALSE
GCN	Noncandidate Gene	13080	0.674434	0.631671	0.717198		Mendelian	Noncandidate Gene	-0.202	0.0266792	-0.3854	-0.0185	TRUE
N2V+MLP	Candidate Gene	785	0.568272	0.517719	0.618826		Candidate Gene	Mendelian	0.3081	0.00503127	0.0772	0.5391	TRUE
N2V+MLP	Mendelian	508	0.876416	0.825862	0.926969		Candidate Gene	Noncandidate Gene	0.1152	0.164679	-0.0336	0.2641	FALSE
N2V+MLP	Noncandidate Gene	13812	0.683515	0.632961	0.734068		Mendelian	Noncandidate Gene	-0.1929	0.036297	-0.3761	-0.0097	TRUE
MLP	Candidate Gene	2318	0.529141	0.490762	0.567519		Candidate Gene	Mendelian	0.3473	0.000123675	0.1487	0.5459	TRUE
MLP	Mendelian	508	0.876416	0.838037	0.914794		Candidate Gene	Noncandidate Gene	0.1761	2.06584e-05	0.0843	0.268	TRUE
MLP	Noncandidate Gene	12279	0.70529	0.666912	0.743668		Mendelian	Noncandidate Gene	-0.1711	0.0737231	-0.3547	0.0124	FALSE

## Sheet: Insulin Disorders
Method	Group Name	Group N	Group Mean	Lower 95% CI	Upper 95% CI		group1	group2	meandiff	p-adj	lower	upper	reject
FiLM	Candidate Gene	512	0.639013	0.585193	0.692833		Candidate Gene	Mendelian	0.3078	0.0089726	0.0631	0.5524	TRUE
FiLM	Mendelian	589	0.946764	0.892943	1.00058		Candidate Gene	Noncandidate Gene	0.0428	0.845915	-0.1393	0.2249	FALSE
FiLM	Noncandidate Gene	14432	0.681824	0.628004	0.735644		Mendelian	Noncandidate Gene	-0.2649	0.000773112	-0.4351	-0.0947	TRUE
TAG	Candidate Gene	2242	0.544059	0.50611	0.582008		Candidate Gene	Mendelian	0.4027	1.4261e-06	0.2153	0.5901	TRUE
TAG	Mendelian	589	0.946764	0.908815	0.984712		Candidate Gene	Noncandidate Gene	0.1604	0.000149302	0.0677	0.2531	TRUE
TAG	Noncandidate Gene	12702	0.704415	0.666466	0.742364		Mendelian	Noncandidate Gene	-0.2423	0.00250413	-0.4129	-0.0718	TRUE
GCN	Candidate Gene	1884	0.671533	0.631935	0.711132		Candidate Gene	Mendelian	0.2752	0.00213561	0.0841	0.4664	TRUE
GCN	Mendelian	589	0.946764	0.907165	0.986362		Candidate Gene	Noncandidate Gene	0.0101	0.969466	-0.0897	0.1099	FALSE
GCN	Noncandidate Gene	13060	0.68163	0.642032	0.721229		Mendelian	Noncandidate Gene	-0.2651	0.000787699	-0.4357	-0.0946	TRUE
N2V+MLP	Candidate Gene	1631	0.673517	0.632485	0.714549		Candidate Gene	Mendelian	0.2732	0.00288011	0.0786	0.4679	TRUE
N2V+MLP	Mendelian	589	0.946764	0.905731	0.987796		Candidate Gene	Noncandidate Gene	0.0077	0.984298	-0.0985	0.1139	FALSE
N2V+MLP	Noncandidate Gene	13313	0.681195	0.640163	0.722228		Mendelian	Noncandidate Gene	-0.2656	0.000765365	-0.4361	-0.0951	TRUE
MLP	Candidate Gene	3557	0.538212	0.503872	0.572551		Candidate Gene	Mendelian	0.4086	3.11622e-07	0.2286	0.5885	TRUE
MLP	Mendelian	589	0.946764	0.912424	0.981103		Candidate Gene	Noncandidate Gene	0.1865	5.56095e-08	0.1089	0.2642	TRUE
MLP	Noncandidate Gene	11387	0.72476	0.69042	0.759099		Mendelian	Noncandidate Gene	-0.222	0.00660144	-0.3929	-0.0511	TRUE
