# Supplementary material for: Speos: an ensemble graph representation learning framework to predict core gene candidates for complex diseases
Source: Nat Commun. 2023 Nov 8;14:7206. doi: 10.1038/s41467-023-42975-z (PMC10632370; doi:10.1038/s41467-023-42975-z)
Supplement: Supplementary file 15 — Supplementary Data 12 [file 41467_2023_42975_MOESM15_ESM.xlsx]

## Sheet: Header
Supplementary Data 12:
Differentially Expressed Genes without GWAS Genes	Differentially Expressed Genes without GWAS genes. Each table shows the contingency tables of differentially expressed candidates/Mendelian genes against the background set, the enrichment odds ratio and the results of the Fisher's exact tests (two-sided).
Column	Explanation
Method	The method that produced teh candidates (no effect on Mendelian genes)
Disease Subtype	The disease subtype for which differentially expressed genes have been queried from the GEMMA database.
N DEG	Total number of differentially expressed genes (DEG) for the given disease subtype
N Mendelian And DEG	Number of Mendelian genes which are differentially expressed in the given disease subtype
N Mendelian Not DEG	Number of Mendelian genes which are not differentially expressed in the given disease subtype
N Not Mendelian And DEG	Number of non-Mendelian genes which are differentially expressed in the given disease subtype
N Not Mendelian Not DEG	Number of non-Mendelian genes which are not differentially expressed in the given disease subtype
N Candidate And DEG	Number of candidate genes which are differentially expressed in the given disease subtype
N Candidate Not DEG	Number of candidate genes which are not differentially expressed in the given disease subtype
N Not Candidate And DEG	Number of non-candidate genes which are differentially expressed in the given disease subtype
N Not Candidate Not DEG	Number of non-candidate genes which are not differentially expressed in the given disease subtype
Mendelian ORs	Odds ratio for the Mendelian gene contingency table
Mendelian pvals	pval of Fisher's exact test (two-sided) for the Mendelian gene contingency table
Candidate ORs	Odds ratio for the candidate gene contingency table
Candidate pvals	pval of Fisher's exact test for the candidate gene contingency table
Candidate adjusted pvals (FDR)	adjusted pvals for candidate genes using FDR across all pvals in this document
Mendelian adjusted pvals (FDR)	adjusted pvals for Mendelian genes using FDR across all pvals in this document

## Sheet: Body Mass Disorders
Method	Disease Subtype	N DEG	Mendelian ORs	Mendelian pvals	Candidate ORs	Candidate pvals	Candidate adjusted pvals (FDR)	Mendelian adjusted pvals (FDR)
FiLM	Obesity	619	19.998	8.8645e-41	2.951	8.51005e-15	2.34026e-14	9.75095e-40
FiLM	Decreased Body Weight	34	13.565	0.00188374	3.169	0.0316438	0.0358847	0.00240943
FiLM	Increased Body Weight	84	7.046	0.00323761	3.219	0.0004094	0.000562925	0.00400154
FiLM	Abdominal Symptom	26	11.591	0.015096	1.324	0.665092	0.683739	0.017388
TAG	Obesity	619	19.998	8.8645e-41	2.612	4.62174e-15	1.28707e-14	9.75095e-40
TAG	Decreased Body Weight	34	13.565	0.00188374	3.778	0.00398453	0.00486998	0.00240943
TAG	Increased Body Weight	84	7.046	0.00323761	3.749	2.66652e-06	4.282e-06	0.00400154
TAG	Abdominal Symptom	26	11.591	0.015096	3.163	0.0231337	0.02637	0.017388
GCN	Obesity	619	19.998	8.8645e-41	3.166	2.16856e-13	5.12994e-13	9.75095e-40
GCN	Decreased Body Weight	34	13.565	0.00188374	2.483	0.137952	0.147328	0.00240943
GCN	Increased Body Weight	84	7.046	0.00323761	4.21	5.24544e-05	8.01387e-05	0.00400154
GCN	Abdominal Symptom	26	11.591	0.015096	0.901	1	1	0.017388
N2V+MLP	Obesity	619	19.998	8.8645e-41	1.345	0.0939632	0.101333	9.75095e-40
N2V+MLP	Decreased Body Weight	34	13.565	0.00188374	2.037	0.203753	0.214477	0.00240943
N2V+MLP	Increased Body Weight	84	7.046	0.00323761	0.916	1	1	0.00400154
N2V+MLP	Abdominal Symptom	26	11.591	0.015096	1.55	0.388049	0.400802	0.017388
MLP	Obesity	619	19.998	8.8645e-41	1.326	0.0436703	0.049269	9.75095e-40
MLP	Decreased Body Weight	34	13.565	0.00188374	1.052	0.760835	0.771354	0.00240943
MLP	Increased Body Weight	84	7.046	0.00323761	1.449	0.257257	0.26823	0.00400154
MLP	Abdominal Symptom	26	11.591	0.015096	1.263	0.72983	0.746802	0.017388

## Sheet: Cardiovascular Disease
Method	Disease Subtype	N DEG	Mendelian ORs	Mendelian pvals	Candidate ORs	Candidate pvals	Candidate adjusted pvals (FDR)	Mendelian adjusted pvals (FDR)
FiLM	Coronary Artery Disease	473	8.798	7.9618e-50	5.719	2.94379e-15	8.30299e-15	1.7516e-48
FiLM	Atrial Fibrillation	49	17.137	1.07056e-14	6.655	0.00483713	0.00584709	2.73865e-14
FiLM	Aortic Aneurysm	41	16.943	1.95417e-12	5.81	0.0200242	0.0229444	4.13382e-12
FiLM	Ischemia	110	8.297	2.05207e-13	5.355	4.94534e-05	7.60821e-05	4.90713e-13
FiLM	Hypertension	361	8.475	4.22776e-38	3.654	1.06078e-06	1.72868e-06	3.57734e-37
FiLM	Artherosclerosis	124	15.15	9.35577e-30	4.854	0.000495546	0.000677144	4.78667e-29
TAG	Coronary Artery Disease	473	8.798	7.9618e-50	8.783	9.34558e-41	9.7906e-40	1.7516e-48
TAG	Atrial Fibrillation	49	17.137	1.07056e-14	6.153	0.0010936	0.00144935	2.73865e-14
TAG	Aortic Aneurysm	41	16.943	1.95417e-12	7.796	0.000396431	0.00054852	4.13382e-12
TAG	Ischemia	110	8.297	2.05207e-13	9.788	9.36172e-15	2.54269e-14	4.90713e-13
TAG	Hypertension	361	8.475	4.22776e-38	4.187	1.8731e-12	4.13382e-12	3.57734e-37
TAG	Artherosclerosis	124	15.15	9.35577e-30	8.006	2.12591e-10	4.1759e-10	4.78667e-29
GCN	Coronary Artery Disease	473	8.798	7.9618e-50	4.882	7.87909e-17	2.28079e-16	1.7516e-48
GCN	Atrial Fibrillation	49	17.137	1.07056e-14	1.877	0.304949	0.316457	2.73865e-14
GCN	Aortic Aneurysm	41	16.943	1.95417e-12	3.604	0.0637377	0.0704638	4.13382e-12
GCN	Ischemia	110	8.297	2.05207e-13	2.922	0.00629873	0.00753109	4.90713e-13
GCN	Hypertension	361	8.475	4.22776e-38	1.999	0.00625658	0.00752157	3.57734e-37
GCN	Artherosclerosis	124	15.15	9.35577e-30	3.893	0.000611984	0.00083109	4.78667e-29
N2V+MLP	Coronary Artery Disease	473	8.798	7.9618e-50	3.412	4.10395e-08	7.05367e-08	1.7516e-48
N2V+MLP	Atrial Fibrillation	49	17.137	1.07056e-14	3.587	0.0624481	0.0693868	2.73865e-14
N2V+MLP	Aortic Aneurysm	41	16.943	1.95417e-12	2.764	0.179575	0.190853	4.13382e-12
N2V+MLP	Ischemia	110	8.297	2.05207e-13	4.504	9.84603e-05	0.000147355	4.90713e-13
N2V+MLP	Hypertension	361	8.475	4.22776e-38	2.172	0.00447571	0.00544009	3.57734e-37
N2V+MLP	Artherosclerosis	124	15.15	9.35577e-30	3.652	0.00279304	0.00355184	4.78667e-29
MLP	Coronary Artery Disease	473	8.798	7.9618e-50	2.386	1.03707e-08	1.91728e-08	1.7516e-48
MLP	Atrial Fibrillation	49	17.137	1.07056e-14	0.968	1	1	2.73865e-14
MLP	Aortic Aneurysm	41	16.943	1.95417e-12	1.184	0.738043	0.75171	4.13382e-12
MLP	Ischemia	110	8.297	2.05207e-13	1.608	0.114241	0.1226	4.90713e-13
MLP	Hypertension	361	8.475	4.22776e-38	1.758	0.00101587	0.0013545	3.57734e-37
MLP	Artherosclerosis	124	15.15	9.35577e-30	1.582	0.18502	0.195694	4.78667e-29

## Sheet: Diabetes
Method	Disease Subtype	N DEG	Mendelian ORs	Mendelian pvals	Candidate ORs	Candidate pvals	Candidate adjusted pvals (FDR)	Mendelian adjusted pvals (FDR)
FiLM	Diabetes Mellitus	475	28.091	1.20935e-65	4.256	3.83857e-09	7.21783e-09	5.32114e-64
FiLM	Hyperglycemia	49	41.678	4.36628e-17	10.561	0.000241016	0.000335592	1.28078e-16
TAG	Diabetes Mellitus	475	28.091	1.20935e-65	5.498	2.36664e-33	1.40719e-32	5.32114e-64
TAG	Hyperglycemia	49	41.678	4.36628e-17	11.87	1.57021e-08	2.74644e-08	1.28078e-16
GCN	Diabetes Mellitus	475	28.091	1.20935e-65	6.295	6.64328e-30	3.84611e-29	5.32114e-64
GCN	Hyperglycemia	49	41.678	4.36628e-17	8.705	2.27807e-05	3.57982e-05	1.28078e-16
N2V+MLP	Diabetes Mellitus	475	28.091	1.20935e-65	2.84	1.02293e-06	1.67943e-06	5.32114e-64
N2V+MLP	Hyperglycemia	49	41.678	4.36628e-17	3.254	0.0774157	0.0847336	1.28078e-16
MLP	Diabetes Mellitus	475	28.091	1.20935e-65	3.454	1.77188e-20	7.49642e-20	5.32114e-64
MLP	Hyperglycemia	49	41.678	4.36628e-17	5.36	0.000106037	0.000157622	1.28078e-16

## Sheet: Immune Dysregulation
Method	Disease Subtype	N DEG	Mendelian ORs	Mendelian pvals	Candidate ORs	Candidate pvals	Candidate adjusted pvals (FDR)	Mendelian adjusted pvals (FDR)
FiLM	Crohn's Disease	89	10.068	2.33269e-13	10.908	1.88959e-11	3.81385e-11	5.23665e-13
FiLM	Ulcerative Colitis	101	12.034	2.60229e-18	5.003	5.89203e-05	8.93963e-05	8.17864e-18
FiLM	Lupus Erythematosus	124	19.486	2.3773e-36	5.636	3.65631e-07	6.09385e-07	1.68711e-35
FiLM	Rheumatoid Arthritis	364	5.289	2.46632e-18	5.827	1.78615e-25	8.73227e-25	8.17864e-18
FiLM	Multiple Sclerosis	192	7.713	1.84853e-18	4.931	2.63845e-10	5.13681e-10	6.77795e-18
TAG	Crohn's Disease	89	10.068	2.33269e-13	7.961	2.11903e-09	4.01885e-09	5.23665e-13
TAG	Ulcerative Colitis	101	12.034	2.60229e-18	6.18	2.30347e-07	3.86843e-07	8.17864e-18
TAG	Lupus Erythematosus	124	19.486	2.3773e-36	6.502	6.5437e-10	1.26282e-09	1.68711e-35
TAG	Rheumatoid Arthritis	364	5.289	2.46632e-18	5.308	1.08093e-26	5.40465e-26	8.17864e-18
TAG	Multiple Sclerosis	192	7.713	1.84853e-18	5.913	1.14472e-15	3.27063e-15	6.77795e-18
GCN	Crohn's Disease	89	10.068	2.33269e-13	8.383	6.00847e-11	1.19087e-10	5.23665e-13
GCN	Ulcerative Colitis	101	12.034	2.60229e-18	4.997	1.80981e-06	2.92764e-06	8.17864e-18
GCN	Lupus Erythematosus	124	19.486	2.3773e-36	6.688	1.60738e-11	3.2743e-11	1.68711e-35
GCN	Rheumatoid Arthritis	364	5.289	2.46632e-18	4.381	1.897e-23	8.18313e-23	8.17864e-18
GCN	Multiple Sclerosis	192	7.713	1.84853e-18	4.84	9.41915e-14	2.38185e-13	6.77795e-18
N2V+MLP	Crohn's Disease	89	10.068	2.33269e-13	9.028	4.99247e-09	9.30799e-09	5.23665e-13
N2V+MLP	Ulcerative Colitis	101	12.034	2.60229e-18	5.518	2.54595e-05	3.94443e-05	8.17864e-18
N2V+MLP	Lupus Erythematosus	124	19.486	2.3773e-36	6.758	1.57296e-08	2.74644e-08	1.68711e-35
N2V+MLP	Rheumatoid Arthritis	364	5.289	2.46632e-18	3.807	2.99352e-12	6.27214e-12	8.17864e-18
N2V+MLP	Multiple Sclerosis	192	7.713	1.84853e-18	5.449	3.17373e-11	6.34747e-11	6.77795e-18
MLP	Crohn's Disease	89	10.068	2.33269e-13	3.837	2.4807e-05	3.8706e-05	5.23665e-13
MLP	Ulcerative Colitis	101	12.034	2.60229e-18	1.811	0.07463	0.082093	8.17864e-18
MLP	Lupus Erythematosus	124	19.486	2.3773e-36	2.857	0.000179969	0.000253803	1.68711e-35
MLP	Rheumatoid Arthritis	364	5.289	2.46632e-18	2.068	6.86038e-07	1.1348e-06	8.17864e-18
MLP	Multiple Sclerosis	192	7.713	1.84853e-18	1.958	0.00175206	0.00230811	6.77795e-18

## Sheet: Insulin Disorders
Method	Disease Subtype	N DEG	Mendelian ORs	Mendelian pvals	Candidate ORs	Candidate pvals	Candidate adjusted pvals (FDR)	Mendelian adjusted pvals (FDR)
FiLM	Obesity	619	5.81	5.40882e-36	2.254	6.68852e-05	0.000100786	3.30539e-35
FiLM	Decreased Body Weight	34	13.388	1.23308e-08	8.421	0.000705344	0.000951998	2.18772e-08
FiLM	Increased Body Weight	84	4.206	0.000163511	2.222	0.0859493	0.093147	0.00023208
FiLM	Artherosclerosis	126	12.118	2.77507e-24	6.697	6.48644e-08	1.10622e-07	1.22103e-23
FiLM	Coronary Artery Disease	476	8.188	4.73934e-47	5.446	4.32795e-19	1.79651e-18	6.95103e-46
TAG	Obesity	619	5.81	5.40882e-36	1.879	3.63537e-08	6.29748e-08	3.30539e-35
TAG	Decreased Body Weight	34	13.388	1.23308e-08	3.121	0.0130632	0.0154511	2.18772e-08
TAG	Increased Body Weight	84	4.206	0.000163511	1.778	0.0449791	0.0504867	0.00023208
TAG	Artherosclerosis	126	12.118	2.77507e-24	2.941	1.43928e-05	2.278e-05	1.22103e-23
TAG	Coronary Artery Disease	476	8.188	4.73934e-47	2.403	1.04905e-11	2.15694e-11	6.95103e-46
GCN	Obesity	619	5.81	5.40882e-36	1.927	6.91637e-08	1.17046e-07	3.30539e-35
GCN	Decreased Body Weight	34	13.388	1.23308e-08	2.554	0.0523338	0.0584439	2.18772e-08
GCN	Increased Body Weight	84	4.206	0.000163511	2.556	0.000984147	0.0013202	0.00023208
GCN	Artherosclerosis	126	12.118	2.77507e-24	2.743	0.000139548	0.000204671	1.22103e-23
GCN	Coronary Artery Disease	476	8.188	4.73934e-47	3.179	5.51945e-19	2.20778e-18	6.95103e-46
N2V+MLP	Obesity	619	5.81	5.40882e-36	1.634	0.000216987	0.000304058	3.30539e-35
N2V+MLP	Decreased Body Weight	34	13.388	1.23308e-08	2.391	0.084169	0.0916692	2.18772e-08
N2V+MLP	Increased Body Weight	84	4.206	0.000163511	2.425	0.00334155	0.00410694	0.00023208
N2V+MLP	Artherosclerosis	126	12.118	2.77507e-24	5.649	3.55539e-12	7.37911e-12	1.22103e-23
N2V+MLP	Coronary Artery Disease	476	8.188	4.73934e-47	3.343	4.49421e-19	1.83097e-18	6.95103e-46
MLP	Obesity	619	5.81	5.40882e-36	1.31	0.00907907	0.0107967	3.30539e-35
MLP	Decreased Body Weight	34	13.388	1.23308e-08	1.763	0.214928	0.225162	2.18772e-08
MLP	Increased Body Weight	84	4.206	0.000163511	2.591	0.000123472	0.000182308	0.00023208
MLP	Artherosclerosis	126	12.118	2.77507e-24	2.882	3.12928e-06	4.98871e-06	1.22103e-23
MLP	Coronary Artery Disease	476	8.188	4.73934e-47	2.019	1.70189e-09	3.25579e-09	6.95103e-46
