# Supplementary material for: Speos: an ensemble graph representation learning framework to predict core gene candidates for complex diseases
Source: Nat Commun. 2023 Nov 8;14:7206. doi: 10.1038/s41467-023-42975-z (PMC10632370; doi:10.1038/s41467-023-42975-z)
Supplement: Supplementary file 16 — Supplementary Data 13 [file 41467_2023_42975_MOESM16_ESM.xlsx]

## Sheet: Header
Supplementary Data 13:
Drug Target Analysis without GWAS Genes	Enrichment of drug targets, number of drugs targeting each gene and enrichment of druggable genes among Mendelian disorder genes and candidate genes.
Statistics for DT and xDC:
Column	Explanation
Method	The Method that predicted the candidate genes
Group Name	Mendelian genes, candidate genes or noncandidate genes
Group N	Sample size of the respetive group
N Drug Targets	Number of drug targets in the group
OR DT	Odds ratio of drug targets compared to noncandidate genes
pval DT unadjusted	unadjusted pval for the odds ratio obtained via Fisher's exact test (two-sided)
pval DT adjusted (FDR)	pval adjusted via FDR across all pvals for drug targets (DT)
Median # of DT	Median number of drugs targeting each drug target gene in the respective group
xDC	Ratio of the groups median over noncandidate median
Additional Statistics for xDC:
Column	Explanation
Pairwse Comparison	Groups whose drug target distribution is compared
pval xDC unadjusted	pval of U-Test (two-sided) of the respective comparison for the number of drug connections per drug target (xDC)
pval xDC adjusted (FDR)	pval adjusted via FDR across all xDC pvals
U-Stat	U-statistic accompanying the test
Statistics for DR and DR-:
Column	Explanation
Group Name.1	Mendelian genes, candidate genes or noncandidate genes
Group N.1	Sample size of the respetive group
N Druggable	Number of druggable genes in the group
OR Dr	Odds ratio of druggable genes compared to noncandidate genes
pval Dr unadjusted	unadjusted pval for the odds ratio obtained via Fisher's exact test (two-sided) for druggable genes
pval Dr adjusted (FDR)	pval adjusted via FDR across all pvals for druggable genes (Dr)
N Non-Drugtarget	Number of genes in the respective group that has no drug targeting it
N Druggable among Non-Drugargets	Number of druggable genes in the respective group that has no drug targeting it
OR Dr-	Odds ratio of druggable non-drugtarget genes compared to noncandidate genes
pval Dr- unadjusted	unadjusted pval for the odds ratio obtained via Fisher's exact test (two-sided) for druggable non-drugtarget genes
pval Dr- adjusted (FDR)	pval adjusted via FDR across all pvals for druggable non-drugtarget genes (Dr-)

## Sheet: Body Mass Disorders
Method	Group Name	Group N	N Drug Targets	OR DT	pval DT unadjusted	pval DT adjusted (FDR)	Median # of DT	xDC		Pairwse Comparison	pval xDC unadjusted	pval xDC adjusted (FDR)	U-Stat		Group Name	Group N	N Druggable	OR Dr	pval Dr unadjusted	pval Dr adjusted (FDR)	N Non-Drugtarget	N Druggable among Non-Drugtargets	OR Dr-	pval Dr- unadjusted	pval Dr- adjusted (FDR)
FiLM	Mendelian	126	112	7.347	3.67027e-16	4.40432e-16	14	3.5		Mendelian vs Candidate Gene	0.00906458	0.0099977	35598.5		Mendelian	126	74	2.804	5.76389e-07	6.1756e-07	14	2	0.364	0.48405	0.58086
FiLM	Candidate Gene	1335	938	2.817	1.61659e-55	3.23319e-55	9	2.25		Mendelian vs Noncandidate Gene	8.26513e-12	1.44159e-11	237822		Candidate Gene	1335	495	1.505	1.12443e-09	1.46665e-09	397	62	0.717	0.0463575	0.0869203
FiLM	Noncandidate Gene	15937	15937				4	1		Candidate Gene vs Noncandidate Gene	9.4473e-28	2.83419e-27	1.9286e+06		Noncandidate Gene	15937	4579				0	1624
TAG	Mendelian	126	112				14	3.5		Mendelian vs Candidate Gene	0.00449505	0.00503177	52586		Mendelian	126	74				14	2
TAG	Candidate Gene	1884	1331	2.892	1.03361e-83	6.20165e-83	8	2		Mendelian vs Noncandidate Gene	1.96755e-12	3.51349e-12	220835		Candidate Gene	1884	862	2.288	4.04185e-52	3.66403e-51	553	136	1.471	0.000671929	0.00403157
TAG	Noncandidate Gene	15388	15388				4	1		Candidate Gene vs Noncandidate Gene	2.67877e-39	2.51135e-38	2.71557e+06		Noncandidate Gene	15388	4212				0	1550
GCN	Mendelian	126	112				14	3.5		Mendelian vs Candidate Gene	0.0173977	0.0181226	25542		Mendelian	126	74				14	2
GCN	Candidate Gene	979	658	2.676	2.55116e-37	4.02815e-37	9	2.25		Mendelian vs Noncandidate Gene	1.78639e-11	2.97731e-11	247879		Candidate Gene	979	476	2.613	6.51937e-37	2.79402e-36	321	85	1.554	0.00588309	0.0176493
GCN	Noncandidate Gene	16293	16293				4	1		Candidate Gene vs Noncandidate Gene	2.24831e-22	6.48552e-22	1.39342e+06		Noncandidate Gene	16293	4598				0	1601
N2V+MLP	Mendelian	126	112				14	3.5		Mendelian vs Candidate Gene	4.66453e-06	5.83066e-06	19901		Mendelian	126	74				14	2
N2V+MLP	Candidate Gene	1070	589	1.29	0.000181546	0.000187806	5	1.25		Mendelian vs Noncandidate Gene	6.76245e-11	1.10257e-10	253520		Candidate Gene	1070	442	1.742	5.2233e-15	9.79368e-15	481	115	1.369	0.00895334	0.0244182
N2V+MLP	Noncandidate Gene	16202	16202				4	1		Candidate Gene vs Noncandidate Gene	0.000416093	0.000495349	1.56387e+06		Noncandidate Gene	16202	4632				0	1571
MLP	Mendelian	126	112				14	3.5		Mendelian vs Candidate Gene	5.97152e-08	8.45027e-08	30481		Mendelian	126	74				14	2
MLP	Candidate Gene	1954	922	0.986	0.796516	0.796516	5	1.25		Mendelian vs Noncandidate Gene	7.70879e-11	1.23013e-10	242940		Candidate Gene	1954	697	1.394	1.47389e-09	1.76867e-09	1032	234	1.29	0.00358545	0.0134454
MLP	Noncandidate Gene	15318	15318				4	1		Candidate Gene vs Noncandidate Gene	0.0748213	0.0748213	2570120		Noncandidate Gene	15318	4377				0	1452

## Sheet: Cardiovascular Disease
Method	Group Name	Group N	N Drug Targets	OR DT	pval DT unadjusted	pval DT adjusted (FDR)	Median # of DT	xDC		Pairwse Comparison	pval xDC unadjusted	pval xDC adjusted (FDR)	U-Stat		Group Name	Group N	N Druggable	OR Dr	pval Dr unadjusted	pval Dr adjusted (FDR)	N Non-Drugtarget	N Druggable among Non-Drugtargets	OR Dr-	pval Dr- unadjusted	pval Dr- adjusted (FDR)
FiLM	Mendelian	584	471	4.388	3.53402e-45	6.2365e-45	10	2.5		Mendelian vs Candidate Gene	0.0272566	0.0276249	65542		Mendelian	584	265	1.703	7.9939e-08	8.88212e-08	113	18	0.869	0.69326	0.770289
FiLM	Candidate Gene	485	366	3.409	4.6462e-31	6.63743e-31	8	2		Mendelian vs Noncandidate Gene	6.77509e-33	3.38754e-32	1036642		Candidate Gene	485	221	1.957	6.3527e-11	9.52905e-11	119	24	1.163	0.535889	0.618334
FiLM	Noncandidate Gene	16251	16251				4	1		Candidate Gene vs Noncandidate Gene	1.74417e-15	3.44245e-15	736298		Noncandidate Gene	16251	4641				0	1630
TAG	Mendelian	584	471				10	2.5		Mendelian vs Candidate Gene	0.0178159	0.018304	128750		Mendelian	584	265				113	18
TAG	Candidate Gene	897	745	5.746	8.1478e-93	8.1478e-92	9	2.25		Mendelian vs Noncandidate Gene	4.3696e-35	3.2772e-34	973434		Candidate Gene	897	434	2.434	3.23495e-30	9.70486e-30	152	41	1.658	0.0127699	0.029469
TAG	Noncandidate Gene	15839	15839				4	1		Candidate Gene vs Noncandidate Gene	2.52013e-28	7.8754e-28	1.35969e+06		Noncandidate Gene	15839	4428				0	1613
GCN	Mendelian	584	471				10	2.5		Mendelian vs Candidate Gene	2.73126e-08	3.93932e-08	94911		Mendelian	584	265				113	18
GCN	Candidate Gene	784	616	4.187	1.09033e-61	2.97364e-61	6	1.5		Mendelian vs Noncandidate Gene	1.56652e-32	7.34306e-32	1007273		Candidate Gene	784	331	1.707	1.39671e-10	1.9953e-10	168	37	1.177	0.399655	0.509756
GCN	Noncandidate Gene	15952	15952				4	1		Candidate Gene vs Noncandidate Gene	1.98073e-08	2.91284e-08	1.36824e+06		Noncandidate Gene	15952	4531				0	1617
N2V+MLP	Mendelian	584	471				10	2.5		Mendelian vs Candidate Gene	0.00209845	0.00242129	78110.5		Mendelian	584	265				113	18
N2V+MLP	Candidate Gene	687	483	2.74	1.16495e-28	1.58857e-28	8	2		Mendelian vs Noncandidate Gene	4.90557e-33	2.62798e-32	1.02407e+06		Candidate Gene	687	292	1.702	6.17541e-09	7.12547e-09	204	47	1.28	0.192648	0.262701
N2V+MLP	Noncandidate Gene	16049	16049				4	1		Candidate Gene vs Noncandidate Gene	3.55022e-14	6.49431e-14	941471		Noncandidate Gene	16049	4570				0	1607
MLP	Mendelian	584	471				10	2.5		Mendelian vs Candidate Gene	2.79382e-18	5.82045e-18	186924		Mendelian	584	265				113	18
MLP	Candidate Gene	2175	1317	1.89	1.5121e-36	2.26815e-36	5	1.25		Mendelian vs Noncandidate Gene	4.59719e-32	1.9155e-31	915260		Candidate Gene	2175	730	1.233	0.000101529	0.00010503	858	142	0.823	0.0662052	0.106597
MLP	Noncandidate Gene	14561	14561				4	1		Candidate Gene vs Noncandidate Gene	0.00201759	0.00236437	2.96942e+06		Noncandidate Gene	14561	4132				0	1512

## Sheet: Diabetes
Method	Group Name	Group N	N Drug Targets	OR DT	pval DT unadjusted	pval DT adjusted (FDR)	Median # of DT	xDC		Pairwse Comparison	pval xDC unadjusted	pval xDC adjusted (FDR)	U-Stat		Group Name	Group N	N Druggable	OR Dr	pval Dr unadjusted	pval Dr adjusted (FDR)	N Non-Drugtarget	N Druggable among Non-Drugtargets	OR Dr-	pval Dr- unadjusted	pval Dr- adjusted (FDR)
FiLM	Mendelian	179	152	5.36	4.66909e-19	5.83636e-19	15	3.75		Mendelian vs Candidate Gene	0.000300227	0.000363178	14419.5		Mendelian	179	103	2.756	1.21893e-09	1.52367e-09	27	6	1.044	1	1
FiLM	Candidate Gene	408	281	2.456	6.57687e-16	7.5887e-16	9	2.25		Mendelian vs Noncandidate Gene	4.28094e-20	9.72942e-20	313418		Candidate Gene	408	100	0.806	0.0858578	0.0858578	127	5	0.16	3.51581e-06	3.51581e-05
FiLM	Noncandidate Gene	16819	16819				4	1		Candidate Gene vs Noncandidate Gene	3.32213e-09	5.08489e-09	683252		Noncandidate Gene	16819	4948				0	1678
TAG	Mendelian	179	152				15	3.75		Mendelian vs Candidate Gene	4.54723e-06	5.78037e-06	53440.5		Mendelian	179	103				27	6
TAG	Candidate Gene	1424	1057	3.404	1.05577e-85	7.91827e-85	8	2		Mendelian vs Noncandidate Gene	8.00412e-22	2.22337e-21	274398		Candidate Gene	1424	642	2.084	3.47713e-33	1.30392e-32	367	83	1.245	0.111055	0.166582
TAG	Noncandidate Gene	15803	15803				4	1		Candidate Gene vs Noncandidate Gene	6.17041e-30	2.20372e-29	2.31867e+06		Noncandidate Gene	15803	4406				0	1600
GCN	Mendelian	179	152				15	3.75		Mendelian vs Candidate Gene	3.12017e-06	4.10548e-06	34521.5		Mendelian	179	103				27	6
GCN	Candidate Gene	903	697	4.052	7.87708e-69	2.36313e-68	7	1.75		Mendelian vs Noncandidate Gene	7.49915e-21	1.93943e-20	293316		Candidate Gene	903	489	3.118	4.88537e-52	3.66403e-51	206	68	2.381	3.49931e-07	5.24897e-06
GCN	Noncandidate Gene	16324	16324				4	1		Candidate Gene vs Noncandidate Gene	5.65997e-20	1.24852e-19	1609689		Noncandidate Gene	16324	4559				0	1615
N2V+MLP	Mendelian	179	152				15	3.75		Mendelian vs Candidate Gene	6.81848e-07	9.29792e-07	20648		Mendelian	179	103				27	6
N2V+MLP	Candidate Gene	713	437	1.797	2.31928e-12	2.48495e-12	7	1.75		Mendelian vs Noncandidate Gene	3.61471e-20	8.74526e-20	307190		Candidate Gene	713	304	1.863	3.52077e-13	5.86794e-13	276	70	1.463	0.0141875	0.0304019
N2V+MLP	Noncandidate Gene	16514	16514				4	1		Candidate Gene vs Noncandidate Gene	1.1237e-08	1.68555e-08	1103634		Noncandidate Gene	16514	4744				0	1613
MLP	Mendelian	179	152				15	3.75		Mendelian vs Candidate Gene	1.17493e-11	2.00272e-11	55676		Mendelian	179	103				27	6
MLP	Candidate Gene	2316	1321	1.613	1.98069e-22	2.58351e-22	6	1.5		Mendelian vs Noncandidate Gene	9.50475e-21	2.37619e-20	272162		Candidate Gene	2316	923	1.777	3.00334e-29	8.19094e-29	995	208	1.156	0.116702	0.166717
MLP	Noncandidate Gene	14911	14911				4	1		Candidate Gene vs Noncandidate Gene	1.0181e-07	1.41403e-07	3182795		Noncandidate Gene	14911	4125				0	1475

## Sheet: Immune Dysregulation
Method	Group Name	Group N	N Drug Targets	OR DT	pval DT unadjusted	pval DT adjusted (FDR)	Median # of DT	xDC		Pairwse Comparison	pval xDC unadjusted	pval xDC adjusted (FDR)	U-Stat		Group Name	Group N	N Druggable	OR Dr	pval Dr unadjusted	pval Dr adjusted (FDR)	N Non-Drugtarget	N Druggable among Non-Drugtargets	OR Dr-	pval Dr- unadjusted	pval Dr- adjusted (FDR)
FiLM	Mendelian	525	434	5.021	3.94402e-53	7.39503e-53	12	3		Mendelian vs Candidate Gene	0.0147255	0.0157773	130568		Mendelian	525	289	3.1	7.0406e-33	2.34687e-32	91	19	1.228	0.407805	0.509756
FiLM	Candidate Gene	1005	723	3.108	1.21247e-56	2.59815e-56	9	2.25		Mendelian vs Noncandidate Gene	6.48002e-34	3.73847e-33	983678		Candidate Gene	1005	393	1.585	1.5142e-10	2.06482e-10	282	41	0.623	0.0111016	0.0277541
FiLM	Noncandidate Gene	15494	15494				4	1		Candidate Gene vs Noncandidate Gene	2.10114e-29	7.16299e-29	1.6788e+06		Noncandidate Gene	15494	4318				0	1571
TAG	Mendelian	525	434				12	3		Mendelian vs Candidate Gene	0.00278849	0.00316874	191519		Mendelian	525	289				91	19
TAG	Candidate Gene	1277	1024	5.138	1.14717e-136	3.4415e-135	8	2		Mendelian vs Noncandidate Gene	7.2045e-36	6.00375e-35	922726		Candidate Gene	1277	584	2.249	1.39399e-39	6.96993e-39	253	66	1.614	0.00179654	0.00769945
TAG	Noncandidate Gene	15222	15222				4	1		Candidate Gene vs Noncandidate Gene	4.24242e-41	4.54545e-40	2.37943e+06		Noncandidate Gene	15222	4127				0	1546
GCN	Mendelian	525	434				12	3		Mendelian vs Candidate Gene	3.38891e-06	4.38221e-06	196051		Mendelian	525	289				91	19
GCN	Candidate Gene	1712	1133	2.422	1.1202e-60	2.58508e-60	7	1.75		Mendelian vs Noncandidate Gene	8.00897e-35	5.46066e-34	918194		Candidate Gene	1712	820	2.604	9.36833e-70	2.8105e-68	579	164	1.819	6.76532e-09	2.0296e-07
GCN	Noncandidate Gene	14787	14787				4	1		Candidate Gene vs Noncandidate Gene	1.60577e-28	5.23621e-28	2740700		Noncandidate Gene	14787	3891				0	1448
N2V+MLP	Mendelian	525	434				12	3		Mendelian vs Candidate Gene	3.04515e-05	3.74403e-05	106272		Mendelian	525	289				91	19
N2V+MLP	Candidate Gene	915	635	2.684	6.25905e-41	1.04317e-40	7	1.75		Mendelian vs Noncandidate Gene	2.28088e-32	1.00627e-31	1007974		Candidate Gene	915	462	2.683	6.71627e-42	4.02976e-41	280	78	1.684	0.00042263	0.00316973
N2V+MLP	Noncandidate Gene	15584	15584				4	1		Candidate Gene vs Noncandidate Gene	8.06345e-15	1.55066e-14	1632146		Noncandidate Gene	15584	4249				0	1534
MLP	Mendelian	525	434				12	3		Mendelian vs Candidate Gene	4.12689e-20	9.67239e-20	206424		Mendelian	525	289				91	19
MLP	Candidate Gene	2645	1420	1.362	1.26738e-12	1.4082e-12	5	1.25		Mendelian vs Noncandidate Gene	8.4535e-31	3.33691e-30	907822		Candidate Gene	2645	925	1.407	2.83414e-13	5.00142e-13	1225	267	1.244	0.00522823	0.0174274
MLP	Noncandidate Gene	13854	13854				4	1		Candidate Gene vs Noncandidate Gene	0.0136091	0.0147925	4006014		Noncandidate Gene	13854	3786				0	1345

## Sheet: Insulin Disorders
Method	Group Name	Group N	N Drug Targets	OR DT	pval DT unadjusted	pval DT adjusted (FDR)	Median # of DT	xDC		Pairwse Comparison	pval xDC unadjusted	pval xDC adjusted (FDR)	U-Stat		Group Name	Group N	N Druggable	OR Dr	pval Dr unadjusted	pval Dr adjusted (FDR)	N Non-Drugtarget	N Druggable among Non-Drugtargets	OR Dr-	pval Dr- unadjusted	pval Dr- adjusted (FDR)
FiLM	Mendelian	610	510	5.71	8.27044e-73	3.54447e-72	12	3		Mendelian vs Candidate Gene	0.0157313	0.0166176	103690		Mendelian	610	301	2.384	4.34338e-24	9.30724e-24	100	19	0.991	1	1
FiLM	Candidate Gene	549	462	6.273	5.29149e-73	2.64575e-72	9	2.25		Mendelian vs Noncandidate Gene	6.51089e-47	1.22079e-45	1157448		Candidate Gene	549	284	2.644	2.49498e-27	6.23745e-27	87	26	1.721	0.0345965	0.0691931
FiLM	Noncandidate Gene	16242	16242				4	1		Candidate Gene vs Noncandidate Gene	1.22219e-34	7.63868e-34	1.07116e+06		Noncandidate Gene	16242	4563				0	1641
TAG	Mendelian	610	510				12	3		Mendelian vs Candidate Gene	4.42202e-18	8.96355e-18	291756		Mendelian	610	301				100	19
TAG	Candidate Gene	2496	1585	2.221	2.64763e-71	8.82542e-71	6	1.5		Mendelian vs Noncandidate Gene	1.02663e-48	2.56657e-47	969382		Candidate Gene	2496	947	1.622	4.46354e-25	1.03005e-24	911	190	1.184	0.0557114	0.0983143
TAG	Noncandidate Gene	14295	14295				4	1		Candidate Gene vs Noncandidate Gene	1.22331e-18	2.62138e-18	4079272		Noncandidate Gene	14295	3900				0	1477
GCN	Mendelian	610	510				12	3		Mendelian vs Candidate Gene	1.14036e-14	2.13817e-14	257907		Mendelian	610	301				100	19
GCN	Candidate Gene	2067	1355	2.394	4.32993e-72	1.62372e-71	6	1.5		Mendelian vs Noncandidate Gene	6.92594e-49	2.56657e-47	1.00323e+06		Candidate Gene	2067	779	1.573	3.07894e-19	6.15787e-19	712	150	1.198	0.0675117	0.106597
GCN	Noncandidate Gene	14724	14724				4	1		Candidate Gene vs Noncandidate Gene	3.07964e-21	8.24904e-21	3536221		Noncandidate Gene	14724	4068				0	1517
N2V+MLP	Mendelian	610	510				12	3		Mendelian vs Candidate Gene	1.27572e-09	1.99331e-09	263783		Mendelian	610	301				100	19
N2V+MLP	Candidate Gene	1772	1310	3.575	1.1285e-124	1.69275e-123	8	2		Mendelian vs Noncandidate Gene	5.29378e-51	3.97033e-49	997356		Candidate Gene	1772	807	2.247	4.76149e-53	7.14224e-52	462	114	1.446	0.00132285	0.00661425
N2V+MLP	Noncandidate Gene	15019	15019				4	1		Candidate Gene vs Noncandidate Gene	1.80051e-42	2.25063e-41	3.11469e+06		Noncandidate Gene	15019	4040				0	1553
MLP	Mendelian	610	510				12	3		Mendelian vs Candidate Gene	4.85272e-30	1.81977e-29	389066		Mendelian	610	301				100	19
MLP	Candidate Gene	3937	2309	1.848	1.40552e-61	3.51379e-61	5	1.25		Mendelian vs Noncandidate Gene	6.90926e-46	1.03639e-44	872072		Candidate Gene	3937	1321	1.324	2.16126e-12	3.41252e-12	1628	307	1.006	0.943389	1
MLP	Noncandidate Gene	12854	12854				4	1		Candidate Gene vs Noncandidate Gene	1.1064e-06	1.48178e-06	5742368		Noncandidate Gene	12854	3526				0	1360
