# Supplementary material for: Speos: an ensemble graph representation learning framework to predict core gene candidates for complex diseases
Source: Nat Commun. 2023 Nov 8;14:7206. doi: 10.1038/s41467-023-42975-z (PMC10632370; doi:10.1038/s41467-023-42975-z)
Supplement: Supplementary file 17 — Supplementary Data 14 [file 41467_2023_42975_MOESM17_ESM.xlsx]

## Sheet: Header
Supplementary Data 14:
Loss of Function (Lof) Mutation intolerance	Loss of Function (Lof) Mutation intolerance. Tables show the group-wise sample sizes,means, 95% confidence intervals and the results of pairwise group comparisons using Tukey's HSD (two-sided).
Column	Explanation
Method	Method that predicted the candidates (no effect on Mendelian genes)
Group Name	Mendelian Genes, candidates or noncandidate genes
Group N	Sample size of the respective group
Group Mean	Mean of the respective group
Lower 95% CI	Lower bound of the 95% confidence interval around group mean
Upper 95% CI	Upper bound of the 95% confidence interval around group mean
group1	Group 1 for pairwise comparison
group2	Group 2 for pairwise comparison
meandiff	Difference between group means
p-adj	adjusted p-value of pairwise test (two-sided) (pvals are adjusted across the three pair-wise tests for this method)
lower	lower boundary of true mean difference
upper	upper boundary of true mean difference
reject	If null hypothesis H0 is rejected

## Sheet: Body Mass Disorders
Method	Group Name	Group N	Group Mean	Lower 95% CI	Upper 95% CI		group1	group2	meandiff	p-adj	lower	upper	reject
FiLM	Candidate Gene	1288	3.13909	3.08291	3.19527		Candidate Gene	Mendelian	-0.4018	0.0630037	-0.8202	0.0166	FALSE
FiLM	Mendelian	124	2.73728	2.6811	2.79347		Candidate Gene	Noncandidate Gene	-0.9692	3.5526e-12	-1.0987	-0.8398	TRUE
FiLM	Noncandidate Gene	14369	2.16986	2.11368	2.22604		Mendelian	Noncandidate Gene	-0.5674	0.00265486	-0.9688	-0.1661	TRUE
TAG	Candidate Gene	1776	2.80298	2.75265	2.8533		Candidate Gene	Mendelian	-0.0657	0.92698	-0.4809	0.3495	FALSE
TAG	Mendelian	124	2.73728	2.68696	2.78761		Candidate Gene	Noncandidate Gene	-0.6242	3.5526e-12	-0.7368	-0.5116	TRUE
TAG	Noncandidate Gene	13881	2.17879	2.12846	2.22911		Mendelian	Noncandidate Gene	-0.5585	0.00335052	-0.9617	-0.1553	TRUE
GCN	Candidate Gene	926	2.31324	2.24936	2.37712		Candidate Gene	Mendelian	0.424	0.0540143	-0.0056	0.8537	FALSE
GCN	Mendelian	124	2.73728	2.67341	2.80116		Candidate Gene	Noncandidate Gene	-0.0677	0.550544	-0.2199	0.0846	FALSE
GCN	Noncandidate Gene	14731	2.24559	2.18171	2.30947		Mendelian	Noncandidate Gene	-0.4917	0.0123929	-0.8969	-0.0865	TRUE
N2V+MLP	Candidate Gene	974	2.17031	2.10758	2.23304		Candidate Gene	Mendelian	0.567	0.00546693	0.1386	0.9954	TRUE
N2V+MLP	Mendelian	124	2.73728	2.67456	2.80001		Candidate Gene	Noncandidate Gene	0.0845	0.376879	-0.0641	0.2332	FALSE
N2V+MLP	Noncandidate Gene	14683	2.25485	2.19212	2.31758		Mendelian	Noncandidate Gene	-0.4824	0.0145656	-0.8876	-0.0772	TRUE
MLP	Candidate Gene	1778	2.34157	2.291	2.39213		Candidate Gene	Mendelian	0.3957	0.067422	-0.0216	0.813	FALSE
MLP	Mendelian	124	2.73728	2.68672	2.78785		Candidate Gene	Noncandidate Gene	-0.1038	0.0802657	-0.2169	0.0094	FALSE
MLP	Noncandidate Gene	13879	2.23781	2.18724	2.28838		Mendelian	Noncandidate Gene	-0.4995	0.0108087	-0.9047	-0.0942	TRUE

## Sheet: Cardiovascular Disease
Method	Group Name	Group N	Group Mean	Lower 95% CI	Upper 95% CI		group1	group2	meandiff	p-adj	lower	upper	reject
FiLM	Candidate Gene	458	1.96668	1.9052	2.02817		Candidate Gene	Mendelian	0.7486	1.45285e-09	0.4669	1.0304	TRUE
FiLM	Mendelian	568	2.71532	2.65383	2.77681		Candidate Gene	Noncandidate Gene	0.2856	0.00473514	0.0728	0.4985	TRUE
FiLM	Noncandidate Gene	14683	2.25233	2.19084	2.31381		Mendelian	Noncandidate Gene	-0.463	4.70156e-08	-0.6548	-0.2712	TRUE
TAG	Candidate Gene	861	2.75863	2.70529	2.81196		Candidate Gene	Mendelian	-0.0433	0.907651	-0.2854	0.1988	FALSE
TAG	Mendelian	568	2.71532	2.66198	2.76866		Candidate Gene	Noncandidate Gene	-0.546	2.96296e-12	-0.7031	-0.3888	TRUE
TAG	Noncandidate Gene	14280	2.21264	2.1593	2.26598		Mendelian	Noncandidate Gene	-0.5027	2.38942e-09	-0.6943	-0.3111	TRUE
GCN	Candidate Gene	738	2.10494	2.04952	2.16036		Candidate Gene	Mendelian	0.6104	3.40011e-08	0.3599	0.8608	TRUE
GCN	Mendelian	568	2.71532	2.6599	2.77074		Candidate Gene	Noncandidate Gene	0.1459	0.107722	-0.0235	0.3152	FALSE
GCN	Noncandidate Gene	14403	2.25079	2.19537	2.30622		Mendelian	Noncandidate Gene	-0.4645	4.29355e-08	-0.6565	-0.2726	TRUE
N2V+MLP	Candidate Gene	633	2.17142	2.11402	2.22881		Candidate Gene	Mendelian	0.5439	2.67367e-06	0.2846	0.8033	TRUE
N2V+MLP	Mendelian	568	2.71532	2.65792	2.77272		Candidate Gene	Noncandidate Gene	0.0754	0.595732	-0.1068	0.2576	FALSE
N2V+MLP	Noncandidate Gene	14508	2.24684	2.18944	2.30424		Mendelian	Noncandidate Gene	-0.4685	3.23271e-08	-0.6604	-0.2765	TRUE
MLP	Candidate Gene	2034	2.27892	2.23577	2.32207		Candidate Gene	Mendelian	0.4364	4.71027e-06	0.2234	0.6494	TRUE
MLP	Mendelian	568	2.71532	2.67217	2.75847		Candidate Gene	Noncandidate Gene	-0.0407	0.645288	-0.1476	0.0662	FALSE
MLP	Noncandidate Gene	13107	2.23822	2.19506	2.28137		Mendelian	Noncandidate Gene	-0.4771	1.85837e-08	-0.6694	-0.2848	TRUE

## Sheet: Diabetes
Method	Group Name	Group N	Group Mean	Lower 95% CI	Upper 95% CI		group1	group2	meandiff	p-adj	lower	upper	reject
FiLM	Candidate Gene	387	2.79063	2.70859	2.87266		Candidate Gene	Mendelian	-0.2775	0.25512	-0.6898	0.1347	FALSE
FiLM	Mendelian	171	2.51309	2.43105	2.59512		Candidate Gene	Noncandidate Gene	-0.554	5.83027e-08	-0.7851	-0.3229	TRUE
FiLM	Noncandidate Gene	15229	2.23662	2.15458	2.31865		Mendelian	Noncandidate Gene	-0.2765	0.145329	-0.6217	0.0687	FALSE
TAG	Candidate Gene	1359	2.90349	2.84947	2.95752		Candidate Gene	Mendelian	-0.3904	0.0312086	-0.753	-0.0278	TRUE
TAG	Mendelian	171	2.51309	2.45906	2.56711		Candidate Gene	Noncandidate Gene	-0.7154	-3.20544e-12	-0.8423	-0.5885	TRUE
TAG	Noncandidate Gene	14257	2.18809	2.13406	2.24211		Mendelian	Noncandidate Gene	-0.325	0.06855	-0.6688	0.0188	FALSE
GCN	Candidate Gene	869	2.13305	2.06978	2.19633		Candidate Gene	Mendelian	0.38	0.0468154	0.0041	0.7559	TRUE
GCN	Mendelian	171	2.51309	2.44982	2.57636		Candidate Gene	Noncandidate Gene	0.1242	0.151682	-0.0326	0.281	FALSE
GCN	Noncandidate Gene	14747	2.25726	2.19399	2.32053		Mendelian	Noncandidate Gene	-0.2558	0.192117	-0.6014	0.0898	FALSE
N2V+MLP	Candidate Gene	669	2.10484	2.03579	2.17389		Candidate Gene	Mendelian	0.4082	0.0345927	0.0232	0.7932	TRUE
N2V+MLP	Mendelian	171	2.51309	2.44404	2.58214		Candidate Gene	Noncandidate Gene	0.152	0.11057	-0.0255	0.3296	FALSE
N2V+MLP	Noncandidate Gene	14947	2.25686	2.18781	2.32591		Mendelian	Noncandidate Gene	-0.2562	0.191077	-0.6018	0.0893	FALSE
MLP	Candidate Gene	2154	2.43787	2.39137	2.48437		Candidate Gene	Mendelian	0.0752	0.874074	-0.2815	0.432	FALSE
MLP	Mendelian	171	2.51309	2.46658	2.55959		Candidate Gene	Noncandidate Gene	-0.2175	2.99564e-06	-0.3217	-0.1133	TRUE
MLP	Noncandidate Gene	13462	2.22034	2.17384	2.26684		Mendelian	Noncandidate Gene	-0.2927	0.115723	-0.6383	0.0528	FALSE

## Sheet: Immune Dysregulation
Method	Group Name	Group N	Group Mean	Lower 95% CI	Upper 95% CI		group1	group2	meandiff	p-adj	lower	upper	reject
FiLM	Candidate Gene	970	2.73711	2.68416	2.79005		Candidate Gene	Mendelian	0.1693	0.239304	-0.0764	0.415	FALSE
FiLM	Mendelian	508	2.90638	2.85344	2.95933		Candidate Gene	Noncandidate Gene	-0.5337	-1.68709e-12	-0.6827	-0.3848	TRUE
FiLM	Noncandidate Gene	13972	2.20336	2.15042	2.25631		Mendelian	Noncandidate Gene	-0.703	-1.68576e-12	-0.9056	-0.5004	TRUE
TAG	Candidate Gene	1225	3.11277	3.06325	3.1623		Candidate Gene	Mendelian	-0.2064	0.098912	-0.4415	0.0287	FALSE
TAG	Mendelian	508	2.90638	2.85685	2.95591		Candidate Gene	Noncandidate Gene	-0.9529	-1.68709e-12	-1.0858	-0.82	TRUE
TAG	Noncandidate Gene	13717	2.15989	2.11036	2.20942		Mendelian	Noncandidate Gene	-0.7465	-1.68709e-12	-0.9478	-0.5452	TRUE
GCN	Candidate Gene	1618	2.52104	2.47461	2.56746		Candidate Gene	Mendelian	0.3853	0.000226981	0.157	0.6137	TRUE
GCN	Mendelian	508	2.90638	2.85996	2.9528		Candidate Gene	Noncandidate Gene	-0.3174	9.59318e-10	-0.4356	-0.1992	TRUE
GCN	Noncandidate Gene	13324	2.20364	2.15722	2.25006		Mendelian	Noncandidate Gene	-0.7027	-1.68576e-12	-0.9057	-0.4997	TRUE
N2V+MLP	Candidate Gene	866	2.34491	2.29032	2.39951		Candidate Gene	Mendelian	0.5615	4.93196e-07	0.3102	0.8127	TRUE
N2V+MLP	Mendelian	508	2.90638	2.85179	2.96098		Candidate Gene	Noncandidate Gene	-0.1135	0.20909	-0.2709	0.0439	FALSE
N2V+MLP	Noncandidate Gene	14076	2.23143	2.17684	2.28603		Mendelian	Noncandidate Gene	-0.6749	-1.66622e-12	-0.878	-0.4719	TRUE
MLP	Candidate Gene	2446	2.39552	2.3537	2.43734		Candidate Gene	Mendelian	0.5109	1.40567e-07	0.2918	0.73	TRUE
MLP	Mendelian	508	2.90638	2.86456	2.9482		Candidate Gene	Noncandidate Gene	-0.1883	2.65605e-05	-0.2877	-0.089	TRUE
MLP	Noncandidate Gene	12496	2.20718	2.16536	2.249		Mendelian	Noncandidate Gene	-0.6992	-1.68487e-12	-0.9026	-0.4958	TRUE

## Sheet: Insulin Disorders
Method	Group Name	Group N	Group Mean	Lower 95% CI	Upper 95% CI		group1	group2	meandiff	p-adj	lower	upper	reject
FiLM	Candidate Gene	527	2.36865	2.30937	2.42792		Candidate Gene	Mendelian	0.2542	0.0689965	-0.015	0.5235	FALSE
FiLM	Mendelian	589	2.62289	2.56361	2.68216		Candidate Gene	Noncandidate Gene	-0.1341	0.254641	-0.3332	0.065	FALSE
FiLM	Noncandidate Gene	14668	2.2345	2.17522	2.29377		Mendelian	Noncandidate Gene	-0.3884	4.24462e-06	-0.5771	-0.1997	TRUE
TAG	Candidate Gene	2315	2.2821	2.24042	2.32378		Candidate Gene	Mendelian	0.3408	0.000342997	0.1335	0.548	TRUE
TAG	Mendelian	589	2.62289	2.58121	2.66457		Candidate Gene	Noncandidate Gene	-0.0507	0.470317	-0.152	0.0507	FALSE
TAG	Noncandidate Gene	12880	2.23143	2.18975	2.27311		Mendelian	Noncandidate Gene	-0.3915	3.7457e-06	-0.5807	-0.2022	TRUE
GCN	Candidate Gene	1937	2.48038	2.43691	2.52385		Candidate Gene	Mendelian	0.1425	0.253234	-0.0686	0.3536	FALSE
GCN	Mendelian	589	2.62289	2.57942	2.66636		Candidate Gene	Noncandidate Gene	-0.2765	8.8049e-09	-0.3856	-0.1673	TRUE
GCN	Noncandidate Gene	13258	2.20391	2.16044	2.24738		Mendelian	Noncandidate Gene	-0.419	6.08542e-07	-0.6079	-0.2301	TRUE
N2V+MLP	Candidate Gene	1678	2.27432	2.22922	2.31941		Candidate Gene	Mendelian	0.3486	0.000429074	0.1335	0.5637	TRUE
N2V+MLP	Mendelian	589	2.62289	2.57779	2.66798		Candidate Gene	Noncandidate Gene	-0.0395	0.704809	-0.1558	0.0767	FALSE
N2V+MLP	Noncandidate Gene	13517	2.23479	2.18969	2.27988		Mendelian	Noncandidate Gene	-0.3881	4.50136e-06	-0.5771	-0.1991	TRUE
MLP	Candidate Gene	3647	2.39399	2.35623	2.43174		Candidate Gene	Mendelian	0.2289	0.0194186	0.0297	0.4281	TRUE
MLP	Mendelian	589	2.62289	2.58513	2.66064		Candidate Gene	Noncandidate Gene	-0.2037	6.39911e-08	-0.289	-0.1185	TRUE
MLP	Noncandidate Gene	11548	2.19025	2.1525	2.22801		Mendelian	Noncandidate Gene	-0.4326	2.6625e-07	-0.6222	-0.2431	TRUE
