# Supplementary material for: Speos: an ensemble graph representation learning framework to predict core gene candidates for complex diseases
Source: Nat Commun. 2023 Nov 8;14:7206. doi: 10.1038/s41467-023-42975-z (PMC10632370; doi:10.1038/s41467-023-42975-z)
Supplement: Supplementary file 19 — Supplementary Data 16 [file 41467_2023_42975_MOESM19_ESM.xlsx]

## Sheet: Header
Supplementary Data 16:
Loss of Function (Lof) Mutation intolerance for two new Phenotypes	Loss of Function (Lof) Mutation intolerance for two new Phenotypes. Tables show the group-wise sample sizes,means, 95% confidence intervals and the results of pairwise group comparisons using Tukey's HSD (two-sided).
Column	Explanation
Method	Method that predicted the candidates (no effect on Mendelian genes)
Group Name	Mendelian Genes, candidates or noncandidate genes
Group N	Sample size of the respective group
Group Mean	Mean of the respective group
Lower 95% CI	Lower bound of the 95% confidence interval around group mean
Upper 95% CI	Upper bound of the 95% confidence interval around group mean
group1	Group 1 for pairwise comparison
group2	Group 2 for pairwise comparison
meandiff	Difference between group means
p-adj	adjusted p-value of pairwise test (pvals are adjusted across the three pair-wise tests for this method)
lower	lower boundary of true mean difference
upper	upper boundary of true mean difference
reject	If null hypothesis H0 is rejected

## Sheet: Coronary Artery Disease
Method	Group Name	Group N	Group Mean	Lower 95% CI	Upper 95% CI		group1	group2	meandiff	p-adj	lower	upper	reject
FiLM	Candidate Gene	984	2.55024	2.49231	2.60817		Candidate Gene	Mendelian	0.1582	0.465491	-0.1562	0.4725	FALSE
FiLM	Mendelian	257	2.70839	2.65046	2.76632		Candidate Gene	Noncandidate Gene	-0.3171	1.49085e-06	-0.465	-0.1693	TRUE
FiLM	Noncandidate Gene	14468	2.2331	2.17517	2.29103		Mendelian	Noncandidate Gene	-0.4753	0.000235702	-0.7576	-0.193	TRUE
TAG	Candidate Gene	504	2.84192	2.7712	2.91265		Candidate Gene	Mendelian	-0.1335	0.633471	-0.4772	0.2101	FALSE
TAG	Mendelian	257	2.70839	2.63767	2.77912		Candidate Gene	Noncandidate Gene	-0.6085	9.67626e-12	-0.8115	-0.4054	TRUE
TAG	Noncandidate Gene	14948	2.23345	2.16272	2.30417		Mendelian	Noncandidate Gene	-0.4749	0.000234515	-0.757	-0.1929	TRUE
GCN	Candidate Gene	530	2.00481	1.935	2.07462		Candidate Gene	Mendelian	0.7036	4.05431e-06	0.3624	1.0448	TRUE
GCN	Mendelian	257	2.70839	2.63858	2.7782		Candidate Gene	Noncandidate Gene	0.2573	0.00670804	0.0589	0.4557	TRUE
GCN	Noncandidate Gene	14922	2.26212	2.19231	2.33193		Mendelian	Noncandidate Gene	-0.4463	0.000623875	-0.7287	-0.1639	TRUE
N2V+MLP	Candidate Gene	327	2.10475	2.02519	2.18431		Candidate Gene	Mendelian	0.6036	0.000461838	0.2293	0.9779	TRUE
N2V+MLP	Mendelian	257	2.70839	2.62883	2.78795		Candidate Gene	Noncandidate Gene	0.1518	0.33194	-0.0992	0.4027	FALSE
N2V+MLP	Noncandidate Gene	15125	2.2565	2.17694	2.33607		Mendelian	Noncandidate Gene	-0.4519	0.000520411	-0.7343	-0.1694	TRUE
MLP	Candidate Gene	1342	2.22663	2.17405	2.27922		Candidate Gene	Mendelian	0.4818	0.000650027	0.176	0.7875	TRUE
MLP	Mendelian	257	2.70839	2.65581	2.76098		Candidate Gene	Noncandidate Gene	0.0292	0.854865	-0.0991	0.1575	FALSE
MLP	Noncandidate Gene	14110	2.25583	2.20325	2.30841		Mendelian	Noncandidate Gene	-0.4526	0.000513975	-0.7352	-0.1699	TRUE

## Sheet: Heart Disease
Method	Group Name	Group N	Group Mean	Lower 95% CI	Upper 95% CI		group1	group2	meandiff	p-adj	lower	upper	reject
FiLM	Candidate Gene	983	2.84826	2.79343	2.9031		Candidate Gene	Mendelian	-0.0237	0.97694	-0.2933	0.246	FALSE
FiLM	Mendelian	382	2.8246	2.76976	2.87943		Candidate Gene	Noncandidate Gene	-0.6428	2.96174e-12	-0.7903	-0.4953	TRUE
FiLM	Noncandidate Gene	14344	2.20546	2.15063	2.26029		Mendelian	Noncandidate Gene	-0.6191	1.19669e-09	-0.851	-0.3873	TRUE
TAG	Candidate Gene	670	2.92178	2.86087	2.98269		Candidate Gene	Mendelian	-0.0972	0.706761	-0.3841	0.1897	FALSE
TAG	Mendelian	382	2.8246	2.76369	2.88551		Candidate Gene	Noncandidate Gene	-0.706	2.96174e-12	-0.8827	-0.5292	TRUE
TAG	Noncandidate Gene	14657	2.21583	2.15492	2.27673		Mendelian	Noncandidate Gene	-0.6088	2.34671e-09	-0.8407	-0.3768	TRUE
GCN	Candidate Gene	649	2.22647	2.16488	2.28806		Candidate Gene	Mendelian	0.5981	3.82702e-06	0.3087	0.8875	TRUE
GCN	Mendelian	382	2.8246	2.76301	2.88619		Candidate Gene	Noncandidate Gene	0.0211	0.959203	-0.1589	0.2011	FALSE
GCN	Noncandidate Gene	14678	2.24758	2.18599	2.30917		Mendelian	Noncandidate Gene	-0.577	1.8485e-08	-0.8096	-0.3445	TRUE
N2V+MLP	Candidate Gene	1050	2.44461	2.39062	2.49859		Candidate Gene	Mendelian	0.38	0.00256948	0.112	0.648	TRUE
N2V+MLP	Mendelian	382	2.8246	2.77061	2.87858		Candidate Gene	Noncandidate Gene	-0.2125	0.00150151	-0.3559	-0.069	TRUE
N2V+MLP	Noncandidate Gene	14277	2.23213	2.17815	2.28611		Mendelian	Noncandidate Gene	-0.5925	7.21236e-09	-0.825	-0.3599	TRUE
MLP	Candidate Gene	674	2.24954	2.18856	2.31053		Candidate Gene	Mendelian	0.5751	8.22077e-06	0.2877	0.8624	TRUE
MLP	Mendelian	382	2.8246	2.76362	2.88558		Candidate Gene	Noncandidate Gene	-0.003	0.999134	-0.1798	0.1738	FALSE
MLP	Noncandidate Gene	14653	2.24655	2.18557	2.30754		Mendelian	Noncandidate Gene	-0.578	1.73939e-08	-0.8106	-0.3455	TRUE
