# Supplementary material for: Speos: an ensemble graph representation learning framework to predict core gene candidates for complex diseases
Source: Nat Commun. 2023 Nov 8;14:7206. doi: 10.1038/s41467-023-42975-z (PMC10632370; doi:10.1038/s41467-023-42975-z)
Supplement: Supplementary file 20 — Supplementary Data 17 [file 41467_2023_42975_MOESM20_ESM.xlsx]

## Sheet: Header
Supplementary Data 17:
Missense Mutation Intolerance For two new Phenotypes	Missense Mutation Intolerance for two new Phenotypes. Tables show the group-wise sample sizes,means, 95% confidence intervals and the results of pairwise group comparisons using Tukey's HSD (two-sided).
Column	Explanation
Method	Method that predicted the candidates (no effect on Mendelian genes)
Group Name	Mendelian Genes, candidates or noncandidate genes
Group N	Sample size of the respective group
Group Mean	Mean of the respective group
Lower 95% CI	Lower bound of the 95% confidence interval around group mean
Upper 95% CI	Upper bound of the 95% confidence interval around group mean
group1	Group 1 for pairwise comparison
group2	Group 2 for pairwise comparison
meandiff	Difference between group means
p-adj	adjusted p-value of pairwise test (pvals are adjusted across the three pair-wise tests for this method)
lower	lower boundary of true mean difference
upper	upper boundary of true mean difference
reject	If null hypothesis H0 is rejected

## Sheet: Coronary Artery Disease
Method	Group Name	Group N	Group Mean	Lower 95% CI	Upper 95% CI		group1	group2	meandiff	p-adj	lower	upper	reject
FiLM	Candidate Gene	984	1.19286	1.14066	1.24506		Candidate Gene	Mendelian	-0.2683	0.0677727	-0.5515	0.0149	FALSE
FiLM	Mendelian	257	0.924544	0.872344	0.976744		Candidate Gene	Noncandidate Gene	-0.5276	2.96174e-12	-0.6608	-0.3944	TRUE
FiLM	Noncandidate Gene	14468	0.665243	0.613043	0.717443		Mendelian	Noncandidate Gene	-0.2593	0.0445771	-0.5137	-0.0049	TRUE
TAG	Candidate Gene	504	1.24746	1.18362	1.31131		Candidate Gene	Mendelian	-0.3229	0.0390368	-0.6331	-0.0127	TRUE
TAG	Mendelian	257	0.924544	0.860697	0.988391		Candidate Gene	Noncandidate Gene	-0.5671	4.24882e-12	-0.7504	-0.3838	TRUE
TAG	Noncandidate Gene	14948	0.680344	0.616498	0.744191		Mendelian	Noncandidate Gene	-0.2442	0.0634297	-0.4988	0.0104	FALSE
GCN	Candidate Gene	530	0.617637	0.554593	0.68068		Candidate Gene	Mendelian	0.3069	0.0511994	-0.0012	0.615	FALSE
GCN	Mendelian	257	0.924544	0.861501	0.987587		Candidate Gene	Noncandidate Gene	0.0841	0.514092	-0.0951	0.2633	FALSE
GCN	Noncandidate Gene	14922	0.701726	0.638683	0.764769		Mendelian	Noncandidate Gene	-0.2228	0.101041	-0.4779	0.0322	FALSE
N2V+MLP	Candidate Gene	327	1.1285	1.05671	1.20028		Candidate Gene	Mendelian	-0.204	0.332868	-0.5417	0.1338	FALSE
N2V+MLP	Mendelian	257	0.924544	0.852756	0.996332		Candidate Gene	Noncandidate Gene	-0.4389	1.66211e-05	-0.6654	-0.2125	TRUE
N2V+MLP	Noncandidate Gene	15125	0.689553	0.617765	0.761341		Mendelian	Noncandidate Gene	-0.235	0.0780091	-0.4898	0.0199	FALSE
MLP	Candidate Gene	1342	0.593943	0.546478	0.641408		Candidate Gene	Mendelian	0.3306	0.0138406	0.0546	0.6066	TRUE
MLP	Mendelian	257	0.924544	0.877079	0.972009		Candidate Gene	Noncandidate Gene	0.1149	0.0523811	-0.0009	0.2307	FALSE
MLP	Noncandidate Gene	14110	0.708819	0.661354	0.756284		Mendelian	Noncandidate Gene	-0.2157	0.116693	-0.4709	0.0394	FALSE

## Sheet: Heart Disease
Method	Group Name	Group N	Group Mean	Lower 95% CI	Upper 95% CI		group1	group2	meandiff	p-adj	lower	upper	reject
FiLM	Candidate Gene	983	1.33366	1.28418	1.38314		Candidate Gene	Mendelian	-0.472	1.63822e-05	-0.7153	-0.2286	TRUE
FiLM	Mendelian	382	0.861682	0.812204	0.91116		Candidate Gene	Noncandidate Gene	-0.6786	2.96174e-12	-0.8117	-0.5456	TRUE
FiLM	Noncandidate Gene	14344	0.655045	0.605567	0.704523		Mendelian	Noncandidate Gene	-0.2066	0.0537767	-0.4159	0.0026	FALSE
TAG	Candidate Gene	670	1.45272	1.39778	1.50767		Candidate Gene	Mendelian	-0.591	2.6323e-07	-0.8499	-0.3322	TRUE
TAG	Mendelian	382	0.861682	0.806737	0.916627		Candidate Gene	Noncandidate Gene	-0.7886	2.96174e-12	-0.9481	-0.6291	TRUE
TAG	Noncandidate Gene	14657	0.664094	0.609149	0.719039		Mendelian	Noncandidate Gene	-0.1976	0.0689161	-0.4068	0.0116	FALSE
GCN	Candidate Gene	649	0.786109	0.730468	0.841749		Candidate Gene	Mendelian	0.0756	0.776563	-0.1859	0.337	FALSE
GCN	Mendelian	382	0.861682	0.806041	0.917323		Candidate Gene	Noncandidate Gene	-0.0914	0.385307	-0.254	0.0712	FALSE
GCN	Noncandidate Gene	14678	0.694697	0.639057	0.750338		Mendelian	Noncandidate Gene	-0.167	0.149603	-0.3771	0.0431	FALSE
N2V+MLP	Candidate Gene	1050	1.26686	1.21826	1.31546		Candidate Gene	Mendelian	-0.4052	0.000245526	-0.6465	-0.1639	TRUE
N2V+MLP	Mendelian	382	0.861682	0.813082	0.910282		Candidate Gene	Noncandidate Gene	-0.6101	2.96174e-12	-0.7392	-0.481	TRUE
N2V+MLP	Noncandidate Gene	14277	0.656773	0.608173	0.705372		Mendelian	Noncandidate Gene	-0.2049	0.0566572	-0.4143	0.0045	FALSE
MLP	Candidate Gene	674	1.2636	1.20864	1.31856		Candidate Gene	Mendelian	-0.4019	0.000807957	-0.6609	-0.1429	TRUE
MLP	Mendelian	382	0.861682	0.806721	0.916643		Candidate Gene	Noncandidate Gene	-0.591	2.96174e-12	-0.7504	-0.4317	TRUE
MLP	Noncandidate Gene	14653	0.672578	0.617617	0.727539		Mendelian	Noncandidate Gene	-0.1891	0.0869002	-0.3987	0.0205	FALSE
