# Supplementary material for: Speos: an ensemble graph representation learning framework to predict core gene candidates for complex diseases
Source: Nat Commun. 2023 Nov 8;14:7206. doi: 10.1038/s41467-023-42975-z (PMC10632370; doi:10.1038/s41467-023-42975-z)
Supplement: Supplementary file 21 — Supplementary Data 18 [file 41467_2023_42975_MOESM21_ESM.xlsx]

## Sheet: Header
Supplementary Data 18:
Mouse KO Experiments for two new Phenotypes	Each table shows the contingency tables of candidates/Mendelian genes against the background set, odds ratio and the results of the Fisher's exact test (two-sided).
Column	Explanation
Method	The Method by which the Candidates have been predicted (No effect on Mendelian and GWAS genes)
CS/Mendelian	The Convergence Score of the row (>=) or if the row indicates Mendelian Genes (or GWAS genes)
N Candidate/Mendelian and MKO	Number of candidate genes or mendelians (or GWAS genes) which lead to the respective phenotype in mouse knockout experiments
N Candidate/Mendelian not MKO	Number of candidate genes or mendelians (or GWAS genes) which do not lead to the respective phenotype in mouse knockout experiments
N Not Candidate/Mendelian and MKO	Number of non-candidate genes or non-mendelians (or non-GWAS genes) which lead to the respective phenotype in mouse knockout experiments
N Not Candidate/Mendelian Not MKO	Number of non-candidate genes or non-mendelians (or non-GWAS genes) which do not lead to the respective phenotype in mouse knockout experiments
OR	Odds ratio of the contingency table
pval unadjusted	unadjusted pvalue from Fisher's exact test
pval adjusted (FDR)	pval adjusted via False Discovery Rate (FDR) across all pvals in this document

## Sheet: Coronary Artery Disease
Method	CS/Mendelian	N Candidate/Mendelian and MKO	N Candidate/Mendelian not MKO	N Not Candidate/Mendelian and MKO	N Not Candidate/Mendelian Not MKO	OR	pval unadjusted	pval adjusted (FDR)
-	GWAS	68	1675	453	12484	1.119	0.407628	0.407628
FiLM	CS >= 1	55	911	398	13055	1.98	2.08579e-05	7.53201e-05
FiLM	CS >= 2	42	688	411	13278	1.972	0.000174315	0.000462468
FiLM	CS >= 3	38	574	415	13392	2.136	6.91349e-05	0.000209012
FiLM	CS >= 4	35	490	418	13476	2.303	2.99394e-05	0.000105193
FiLM	CS >= 5	28	442	425	13524	2.016	0.00111057	0.00206249
FiLM	CS >= 6	24	381	429	13585	1.995	0.00328282	0.00540211
FiLM	CS >= 7	22	323	431	13643	2.156	0.00154316	0.00267821
FiLM	CS >= 8	17	275	436	13691	1.941	0.0156726	0.0216366
FiLM	CS >= 9	15	217	438	13749	2.17	0.00723487	0.0111968
FiLM	CS >= 10	12	169	441	13797	2.221	0.0149542	0.0209037
FiLM	CS >= 11	4	57	449	13909	2.174	0.124692	0.142192
-	Mendelian	68	193	453	13966	10.862	4.38333e-40	1.13967e-38
-	GWAS	68	1675	453	12484	1.119	0.407628	0.407628
TAG	CS >= 1	37	460	416	13506	2.611	1.15862e-06	7.17244e-06
TAG	CS >= 2	30	372	423	13594	2.592	1.30857e-05	5.00337e-05
TAG	CS >= 3	27	331	426	13635	2.611	3.4319e-05	0.000112638
TAG	CS >= 4	26	299	427	13667	2.783	1.26798e-05	4.99507e-05
TAG	CS >= 5	25	272	428	13694	2.941	7.75912e-06	3.25382e-05
TAG	CS >= 6	25	239	428	13727	3.355	9.31475e-07	6.05459e-06
TAG	CS >= 7	24	219	429	13747	3.512	7.22673e-07	5.52632e-06
TAG	CS >= 8	21	195	432	13771	3.433	4.59225e-06	2.38797e-05
TAG	CS >= 9	21	167	432	13799	4.017	4.79555e-07	4.74387e-06
TAG	CS >= 10	16	140	437	13826	3.616	3.24105e-05	0.000110878
TAG	CS >= 11	12	110	441	13856	3.428	0.000455465	0.000970663
-	Mendelian	68	193	453	13966	10.862	4.38333e-40	1.13967e-38
-	GWAS	68	1675	453	12484	1.119	0.407628	0.407628
GCN	CS >= 1	30	468	423	13498	2.046	0.000598455	0.00119691
GCN	CS >= 2	23	362	430	13604	2.01	0.00286322	0.00477204
GCN	CS >= 3	19	287	434	13679	2.087	0.00435947	0.00708413
GCN	CS >= 4	17	251	436	13715	2.131	0.00660702	0.0104745
GCN	CS >= 5	17	223	436	13743	2.403	0.00199475	0.00336777
GCN	CS >= 6	16	198	437	13768	2.546	0.00120955	0.00221467
GCN	CS >= 7	13	180	440	13786	2.263	0.0100596	0.0146937
GCN	CS >= 8	12	168	441	13798	2.235	0.0145734	0.0205928
GCN	CS >= 9	11	149	442	13817	2.308	0.0181528	0.0243284
GCN	CS >= 10	10	124	443	13842	2.52	0.00968817	0.0143121
GCN	CS >= 11	7	88	446	13878	2.475	0.0299005	0.0383591
-	Mendelian	68	193	453	13966	10.862	4.38333e-40	1.13967e-38
-	GWAS	68	1675	453	12484	1.119	0.407628	0.407628
N2V+MLP	CS >= 1	16	290	437	13676	1.727	0.0446496	0.0538491
N2V+MLP	CS >= 2	15	229	438	13737	2.054	0.0138656	0.0198081
N2V+MLP	CS >= 3	14	193	439	13773	2.276	0.00715108	0.0111968
N2V+MLP	CS >= 4	11	169	442	13797	2.032	0.0300007	0.0383591
N2V+MLP	CS >= 5	10	156	443	13810	1.998	0.0417064	0.0521329
N2V+MLP	CS >= 6	9	132	444	13834	2.124	0.0447362	0.0538491
N2V+MLP	CS >= 7	6	116	447	13850	1.603	0.285675	0.297102
N2V+MLP	CS >= 8	6	103	447	13863	1.807	0.158964	0.179698
N2V+MLP	CS >= 9	5	93	448	13873	1.665	0.238349	0.251914
N2V+MLP	CS >= 10	5	72	448	13894	2.154	0.0945101	0.109699
N2V+MLP	CS >= 11	5	48	448	13918	3.236	0.0249631	0.0327798
-	Mendelian	68	193	453	13966	10.862	4.38333e-40	1.13967e-38
-	GWAS	68	1675	453	12484	1.119	0.407628	0.407628
MLP	CS >= 1	81	1213	372	12753	2.289	1.49814e-09	1.77052e-08
MLP	CS >= 2	50	769	403	13197	2.129	6.55943e-06	3.15139e-05
MLP	CS >= 3	12	200	441	13766	1.873	0.0445461	0.0538491
MLP	CS >= 4	11	172	442	13794	1.996	0.0495118	0.0590508
MLP	CS >= 5	9	158	444	13808	1.771	0.111297	0.128041
MLP	CS >= 6	9	147	444	13819	1.906	0.0644708	0.0761927
MLP	CS >= 7	8	127	445	13839	1.959	0.0759833	0.0889894
MLP	CS >= 8	6	116	447	13850	1.603	0.285675	0.297102
MLP	CS >= 9	6	107	447	13859	1.739	0.171885	0.192629
MLP	CS >= 10	5	93	448	13873	1.665	0.238349	0.251914
MLP	CS >= 11	5	55	448	13911	2.823	0.0398434	0.0502878
-	Mendelian	68	193	453	13966	10.862	4.38333e-40	1.13967e-38

## Sheet: Heart Disease
Method	CS/Mendelian	N Candidate/Mendelian and MKO	N Candidate/Mendelian not MKO	N Not Candidate/Mendelian and MKO	N Not Candidate/Mendelian Not MKO	OR	pval unadjusted	pval adjusted (FDR)
-	GWAS	21	1699	120	12840	1.323	0.236042	0.251914
FiLM	CS >= 1	21	935	74	13272	4.028	9.03745e-07	6.05459e-06
FiLM	CS >= 2	20	822	75	13385	4.342	5.10879e-07	4.74387e-06
FiLM	CS >= 3	17	727	78	13480	4.041	7.03027e-06	3.1515e-05
FiLM	CS >= 4	17	651	78	13556	4.538	1.65383e-06	9.77264e-06
FiLM	CS >= 5	16	595	79	13612	4.633	2.41492e-06	1.36495e-05
FiLM	CS >= 6	16	535	79	13672	5.176	6.23223e-07	5.40127e-06
FiLM	CS >= 7	15	482	80	13725	5.339	9.00661e-07	6.05459e-06
FiLM	CS >= 8	13	434	82	13773	5.031	7.72408e-06	3.25382e-05
FiLM	CS >= 9	11	385	84	13822	4.701	6.18725e-05	0.00019151
FiLM	CS >= 10	9	317	86	13890	4.586	0.000312853	0.000726265
FiLM	CS >= 11	9	235	86	13972	6.222	3.46579e-05	0.000112638
-	Mendelian	46	332	95	14207	20.72	1.90843e-38	2.48096e-37
-	GWAS	21	1699	120	12840	1.323	0.236042	0.251914
TAG	CS >= 1	18	639	77	13568	4.964	2.65053e-07	2.87141e-06
TAG	CS >= 2	14	520	81	13687	4.549	1.09248e-05	4.43819e-05
TAG	CS >= 3	11	468	84	13739	3.844	0.000327262	0.000740771
TAG	CS >= 4	10	430	85	13777	3.769	0.000670988	0.00128277
TAG	CS >= 5	9	386	86	13821	3.747	0.00123515	0.0022154
TAG	CS >= 6	6	347	89	13860	2.693	0.0300972	0.0383591
TAG	CS >= 7	6	323	89	13884	2.898	0.0222849	0.0295616
TAG	CS >= 8	6	299	89	13908	3.136	0.0159778	0.0216366
TAG	CS >= 9	6	265	89	13942	3.547	0.00933689	0.0139517
TAG	CS >= 10	6	240	89	13967	3.923	0.00592353	0.0095069
TAG	CS >= 11	4	193	91	14014	3.192	0.0422066	0.0522558
-	Mendelian	46	332	95	14207	20.72	1.90843e-38	2.48096e-37
-	GWAS	21	1699	120	12840	1.323	0.236042	0.251914
GCN	CS >= 1	17	611	78	13596	4.85	7.06974e-07	5.52632e-06
GCN	CS >= 2	12	498	83	13709	3.98	0.000137499	0.000372392
GCN	CS >= 3	10	426	85	13781	3.806	0.000625301	0.00123165
GCN	CS >= 4	10	373	85	13834	4.363	0.000224975	0.000551825
GCN	CS >= 5	10	336	85	13871	4.857	9.83514e-05	0.000284126
GCN	CS >= 6	10	298	85	13909	5.491	3.71711e-05	0.00011786
GCN	CS >= 7	10	268	85	13939	6.119	1.54534e-05	5.73982e-05
GCN	CS >= 8	10	243	85	13964	6.761	6.78762e-06	3.15139e-05
GCN	CS >= 9	10	223	85	13984	7.377	3.26963e-06	1.77105e-05
GCN	CS >= 10	9	188	86	14019	7.804	6.2904e-06	3.1452e-05
GCN	CS >= 11	6	129	89	14078	7.357	0.000276418	0.000653351
-	Mendelian	46	332	95	14207	20.72	1.90843e-38	2.48096e-37
-	GWAS	21	1699	120	12840	1.323	0.236042	0.251914
N2V+MLP	CS >= 1	14	1002	81	13205	2.278	0.00790644	0.0120922
N2V+MLP	CS >= 2	12	640	83	13567	3.065	0.00124403	0.0022154
N2V+MLP	CS >= 3	12	592	83	13615	3.325	0.000640334	0.00124244
N2V+MLP	CS >= 4	12	550	83	13657	3.59	0.000336196	0.000740771
N2V+MLP	CS >= 5	12	522	83	13685	3.79	0.00021075	0.000526876
N2V+MLP	CS >= 6	12	486	83	13721	4.082	0.000109951	0.000310731
N2V+MLP	CS >= 7	11	452	84	13755	3.985	0.000244732	0.000589171
N2V+MLP	CS >= 8	9	399	86	13808	3.622	0.00154512	0.00267821
N2V+MLP	CS >= 9	9	368	86	13839	3.936	0.000891015	0.00167872
N2V+MLP	CS >= 10	9	346	86	13861	4.192	0.000580873	0.0011799
N2V+MLP	CS >= 11	6	284	89	13923	3.305	0.0127378	0.0183991
-	Mendelian	46	332	95	14207	20.72	1.90843e-38	2.48096e-37
-	GWAS	21	1699	120	12840	1.323	0.236042	0.251914
MLP	CS >= 1	14	638	81	13569	3.676	9.73419e-05	0.000284126
MLP	CS >= 2	12	583	83	13624	3.379	0.000560714	0.00115703
MLP	CS >= 3	11	483	84	13724	3.721	0.000424869	0.00092055
MLP	CS >= 4	11	443	84	13764	4.069	0.000206615	0.000526666
MLP	CS >= 5	10	415	85	13792	3.91	0.000512771	0.00107517
MLP	CS >= 6	10	392	85	13815	4.146	0.000331104	0.000740771
MLP	CS >= 7	10	367	85	13840	4.437	0.000198112	0.000515092
MLP	CS >= 8	10	350	85	13857	4.658	0.000136207	0.000372392
MLP	CS >= 9	8	325	87	13882	3.928	0.00166432	0.00284686
MLP	CS >= 10	6	299	89	13908	3.136	0.0159778	0.0216366
MLP	CS >= 11	6	262	89	13945	3.588	0.00886671	0.0134032
-	Mendelian	46	332	95	14207	20.72	1.90843e-38	2.48096e-37
