# Supplementary material for: Speos: an ensemble graph representation learning framework to predict core gene candidates for complex diseases
Source: Nat Commun. 2023 Nov 8;14:7206. doi: 10.1038/s41467-023-42975-z (PMC10632370; doi:10.1038/s41467-023-42975-z)
Supplement: Supplementary file 22 — Supplementary Data 19 [file 41467_2023_42975_MOESM22_ESM.xlsx]

## Sheet: Header
Supplementary Data 19:
Differentially Expressed Genes for two new Phenotypes	Differentially Expressed Genes for two new Phenotypes. Each table shows the contingency tables of differentially expressed candidates/Mendelian genes against the background set, the enrichment odds ratio and the results of the Fisher's exact tests (two-sided).
Column	Explanation
Method	The method that produced teh candidates (no effect on Mendelian genes)
Disease Subtype	The disease subtype for which differentially expressed genes have been queried from the GEMMA database.
N DEG	Total number of differentially expressed genes (DEG) for the given disease subtype
N Mendelian And DEG	Number of Mendelian genes which are differentially expressed in the given disease subtype
N Mendelian Not DEG	Number of Mendelian genes which are not differentially expressed in the given disease subtype
N Not Mendelian And DEG	Number of non-Mendelian genes which are differentially expressed in the given disease subtype
N Not Mendelian Not DEG	Number of non-Mendelian genes which are not differentially expressed in the given disease subtype
N Candidate And DEG	Number of candidate genes which are differentially expressed in the given disease subtype
N Candidate Not DEG	Number of candidate genes which are not differentially expressed in the given disease subtype
N Not Candidate And DEG	Number of non-candidate genes which are differentially expressed in the given disease subtype
N Not Candidate Not DEG	Number of non-candidate genes which are not differentially expressed in the given disease subtype
Mendelian ORs	Odds ratio for the Mendelian gene contingency table
Mendelian pvals	pval of Fisher's exact test (two-sided) for the Mendelian gene contingency table
Candidate ORs	Odds ratio for the candidate gene contingency table
Candidate pvals	pval of Fisher's exact test (two-sided) for the candidate gene contingency table
Candidate adjusted pvals (FDR)	adjusted pvals for candidate genes using FDR across all pvals in this document
Mendelian adjusted pvals (FDR)	adjusted pvals for Mendelian genes using FDR across all pvals in this document

## Sheet: Coronary Artery Disease
Method	Disease Subtype	N DEG	N Mendelian And DEG	N Mendelian Not DEG	N Not Mendelian And DEG	N Not Mendelian Not DEG	N Candidate And DEG	N Candidate Not DEG	N Not Candidate And DEG	N Not Candidate Not DEG	Mendelian ORs	Mendelian pvals	Candidate ORs	Candidate pvals	Candidate adjusted pvals (FDR)	Mendelian adjusted pvals (FDR)
FiLM	Coronary Artery Disease	473	77	190	396	16657	101	912	295	15745	17.047	2.0407e-57	5.911	1.94675e-37	1.37418e-36	4.89768e-56
FiLM	Atrial Fibrillation	49	12	255	37	17016	7	1006	30	16010	21.642	7.82359e-12	3.713	0.00548554	0.00603912	1.49021e-11
FiLM	Aortic Aneurysm	41	11	256	30	17023	7	1006	23	16017	24.382	1.99619e-11	4.846	0.00155782	0.00174709	3.47163e-11
FiLM	Ischemia	110	21	246	89	16964	26	987	63	15977	16.271	2.22762e-17	6.681	5.39136e-12	1.11545e-11	6.21661e-17
FiLM	Hypertension	361	55	212	306	16747	64	949	242	15798	14.198	6.69901e-39	4.403	4.12886e-19	1.30385e-18	7.30801e-38
FiLM	Atherosclerosis	124	37	230	87	16966	23	990	64	15976	31.371	1.13902e-37	5.799	8.17255e-10	1.27364e-09	8.54268e-37
TAG	Coronary Artery Disease	473	77	190	396	16657	66	458	330	16199	17.047	2.0407e-57	7.074	5.03024e-30	2.41452e-29	4.89768e-56
TAG	Atrial Fibrillation	49	12	255	37	17016	4	520	33	16496	21.642	7.82359e-12	3.845	0.0261303	0.0277489	1.49021e-11
TAG	Aortic Aneurysm	41	11	256	30	17023	6	518	24	16505	24.382	1.99619e-11	7.966	0.000259018	0.000304727	3.47163e-11
TAG	Ischemia	110	21	246	89	16964	21	503	68	16461	16.271	2.22762e-17	10.106	2.1765e-13	4.5821e-13	6.21661e-17
TAG	Hypertension	361	55	212	306	16747	49	475	257	16272	14.198	6.69901e-39	6.531	1.11593e-21	4.31972e-21	7.30801e-38
TAG	Atherosclerosis	124	37	230	87	16966	19	505	68	16461	31.371	1.13902e-37	9.108	1.33417e-11	2.50156e-11	8.54268e-37
GCN	Coronary Artery Disease	473	77	190	396	16657	58	487	338	16170	17.047	2.0407e-57	5.698	1.26067e-22	5.40287e-22	4.89768e-56
GCN	Atrial Fibrillation	49	12	255	37	17016	2	543	35	16473	21.642	7.82359e-12	1.734	0.332151	0.33778	1.49021e-11
GCN	Aortic Aneurysm	41	11	256	30	17023	6	539	24	16484	24.382	1.99619e-11	7.646	0.000319927	0.000369146	3.47163e-11
GCN	Ischemia	110	21	246	89	16964	14	531	75	16433	16.271	2.22762e-17	5.777	8.28051e-07	1.04596e-06	6.21661e-17
GCN	Hypertension	361	55	212	306	16747	35	510	271	16237	14.198	6.69901e-39	4.112	6.38445e-11	1.06408e-10	7.30801e-38
GCN	Atherosclerosis	124	37	230	87	16966	16	529	71	16437	31.371	1.13902e-37	7.002	1.3833e-08	1.95289e-08	8.54268e-37
N2V+MLP	Coronary Artery Disease	473	77	190	396	16657	37	302	359	16355	17.047	2.0407e-57	5.581	4.51645e-15	1.08395e-14	4.89768e-56
N2V+MLP	Atrial Fibrillation	49	12	255	37	17016	1	338	36	16678	21.642	7.82359e-12	1.371	0.524664	0.529073	1.49021e-11
N2V+MLP	Aortic Aneurysm	41	11	256	30	17023	0	339	30	16684	24.382	1.99619e-11	0	1	1	3.47163e-11
N2V+MLP	Ischemia	110	21	246	89	16964	10	329	79	16635	16.271	2.22762e-17	6.4	1.0674e-05	1.26819e-05	6.21661e-17
N2V+MLP	Hypertension	361	55	212	306	16747	20	319	286	16428	14.198	6.69901e-39	3.601	3.46482e-06	4.19978e-06	7.30801e-38
N2V+MLP	Atherosclerosis	124	37	230	87	16966	7	332	80	16634	31.371	1.13902e-37	4.384	0.00172823	0.00192025	8.54268e-37
MLP	Coronary Artery Disease	473	77	190	396	16657	114	1296	282	15361	17.047	2.0407e-57	4.791	7.13621e-34	4.75747e-33	4.89768e-56
MLP	Atrial Fibrillation	49	12	255	37	17016	6	1404	31	15612	21.642	7.82359e-12	2.152	0.12182	0.126021	1.49021e-11
MLP	Aortic Aneurysm	41	11	256	30	17023	7	1403	23	15620	24.382	1.99619e-11	3.388	0.00975521	0.010642	3.47163e-11
MLP	Ischemia	110	21	246	89	16964	28	1382	61	15582	16.271	2.22762e-17	5.175	2.8174e-10	4.56875e-10	6.21661e-17
MLP	Hypertension	361	55	212	306	16747	69	1341	237	15406	14.198	6.69901e-39	3.345	8.33727e-15	1.96171e-14	7.30801e-38
MLP	Atherosclerosis	124	37	230	87	16966	25	1385	62	15581	31.371	1.13902e-37	4.536	1.98936e-08	2.77586e-08	8.54268e-37

## Sheet: Heart Disease
Method	Disease Subtype	N DEG	N Mendelian And DEG	N Mendelian Not DEG	N Not Mendelian And DEG	N Not Mendelian Not DEG	N Candidate And DEG	N Candidate Not DEG	N Not Candidate And DEG	N Not Candidate Not DEG	Mendelian ORs	Mendelian pvals	Candidate ORs	Candidate pvals	Candidate adjusted pvals (FDR)	Mendelian adjusted pvals (FDR)
FiLM	Coronary Artery Disease	473	65	328	408	16519	95	915	313	15604	8.023	2.03157e-32	5.176	1.19501e-31	5.97504e-31	1.05995e-31
FiLM	Atrial Fibrillation	49	15	378	34	16893	8	1002	26	15891	19.716	1.30283e-13	4.88	0.000705359	0.000806124	2.79179e-13
FiLM	Aortic Aneurysm	41	11	382	30	16897	8	1002	22	15895	16.219	1.22475e-09	5.768	0.000281239	0.000327657	1.79232e-09
FiLM	Ischemia	110	14	379	96	16831	26	984	70	15847	6.476	1.93838e-07	5.982	3.95403e-11	6.77834e-11	2.52832e-07
FiLM	Hypertension	361	45	348	316	16611	51	959	265	15652	6.797	8.22474e-21	3.141	7.0785e-11	1.16359e-10	2.74158e-20
FiLM	Atherosclerosis	124	24	369	100	16827	19	991	81	15836	10.944	5.64239e-16	3.748	6.10119e-06	7.32143e-06	1.4106e-15
TAG	Coronary Artery Disease	473	65	328	408	16519	88	608	320	15911	8.023	2.03157e-32	7.197	4.06093e-39	7.30801e-38	1.05995e-31
TAG	Atrial Fibrillation	49	15	378	34	16893	13	683	21	16210	19.716	1.30283e-13	14.692	3.58875e-10	5.742e-10	2.79179e-13
TAG	Aortic Aneurysm	41	11	382	30	16897	9	687	21	16210	16.219	1.22475e-09	10.112	2.09806e-06	2.56906e-06	1.79232e-09
TAG	Ischemia	110	14	379	96	16831	33	663	63	16168	6.476	1.93838e-07	12.774	4.355e-22	1.80207e-21	2.52832e-07
TAG	Hypertension	361	45	348	316	16611	60	636	256	15975	6.797	8.22474e-21	5.887	9.59098e-24	4.26266e-23	2.74158e-20
TAG	Atherosclerosis	124	24	369	100	16827	27	669	73	16158	10.944	5.64239e-16	8.933	2.59796e-15	6.36234e-15	1.4106e-15
GCN	Coronary Artery Disease	473	65	328	408	16519	64	628	344	15891	8.023	2.03157e-32	4.708	9.27646e-21	3.00858e-20	1.05995e-31
GCN	Atrial Fibrillation	49	15	378	34	16893	3	689	31	16204	19.716	1.30283e-13	2.276	0.160783	0.164905	2.79179e-13
GCN	Aortic Aneurysm	41	11	382	30	16897	6	686	24	16211	16.219	1.22475e-09	5.908	0.00117022	0.00132477	1.79232e-09
GCN	Ischemia	110	14	379	96	16831	16	676	80	16155	6.476	1.93838e-07	4.78	1.60486e-06	1.98539e-06	2.52832e-07
GCN	Hypertension	361	45	348	316	16611	33	659	283	15952	6.797	8.22474e-21	2.823	8.00204e-07	1.02154e-06	2.74158e-20
GCN	Atherosclerosis	124	24	369	100	16827	20	672	80	16155	10.944	5.64239e-16	6.01	3.20415e-09	4.6325e-09	1.4106e-15
N2V+MLP	Coronary Artery Disease	473	65	328	408	16519	85	1029	323	15490	8.023	2.03157e-32	3.961	5.94389e-22	2.37756e-21	1.05995e-31
N2V+MLP	Atrial Fibrillation	49	15	378	34	16893	6	1108	28	15785	19.716	1.30283e-13	3.053	0.022053	0.0236282	2.79179e-13
N2V+MLP	Aortic Aneurysm	41	11	382	30	16897	6	1108	24	15789	16.219	1.22475e-09	3.562	0.0121656	0.013152	1.79232e-09
N2V+MLP	Ischemia	110	14	379	96	16831	24	1090	72	15741	6.476	1.93838e-07	4.814	9.14215e-09	1.30602e-08	2.52832e-07
N2V+MLP	Hypertension	361	45	348	316	16611	47	1067	269	15544	6.797	8.22474e-21	2.545	1.30127e-07	1.79485e-07	2.74158e-20
N2V+MLP	Atherosclerosis	124	24	369	100	16827	22	1092	78	15735	10.944	5.64239e-16	4.064	4.26805e-07	5.50716e-07	1.4106e-15
MLP	Coronary Artery Disease	473	65	328	408	16519	70	645	338	15874	8.023	2.03157e-32	5.097	3.89127e-24	1.79597e-23	1.05995e-31
MLP	Atrial Fibrillation	49	15	378	34	16893	4	711	30	16182	19.716	1.30283e-13	3.035	0.0537217	0.0560575	2.79179e-13
MLP	Aortic Aneurysm	41	11	382	30	16897	4	711	26	16186	16.219	1.22475e-09	3.502	0.0361828	0.0380872	1.79232e-09
MLP	Ischemia	110	14	379	96	16831	21	694	75	16137	6.476	1.93838e-07	6.511	4.07396e-10	6.43256e-10	2.52832e-07
MLP	Hypertension	361	45	348	316	16611	42	673	274	15938	6.797	8.22474e-21	3.63	4.20412e-11	7.10556e-11	2.74158e-20
MLP	Atherosclerosis	124	24	369	100	16827	17	698	83	16129	10.944	5.64239e-16	4.733	8.95684e-07	1.1196e-06	1.4106e-15
