# Supplementary material for: Speos: an ensemble graph representation learning framework to predict core gene candidates for complex diseases
Source: Nat Commun. 2023 Nov 8;14:7206. doi: 10.1038/s41467-023-42975-z (PMC10632370; doi:10.1038/s41467-023-42975-z)
Supplement: Supplementary file 23 — Supplementary Data 21 [file 41467_2023_42975_MOESM23_ESM.xlsx]

## Sheet: Queries
Supplementary Data 21:
Queries for two Novel Phenotypes	These queries have been used to obtain new Mendelian disorder gene lists and the respective mouse knockout genes for validation. To reproduce the mouse knockout sets for the respective disease, go to http://www.informatics.jax.org/allele, select “Targeted” from “Generation Method”, “Null/knockout” from “Allele Attributes” and click “Search” .
Disease	Query
Heart Disease	"heart disease" OR "cardiomyopathy" OR "aortic wall thickness" OR "medial hyperplasia" OR "supravalvular aortic stenosis" OR "coronary artery anomaly"
Coronary Artery Disease	"plaques" OR "hypertriglyceridemia" OR "hypercholesterolemia" OR "premature atherosclerosis" OR "vascular calcification" OR "premature coronary artery disease" OR "myocardial infarction" OR "plaque formation" OR "xhantelasma" OR "xhantoma" OR "heart attack" OR "chest pain" OR "coronary angioplasty" OR "coronary artery bypass surgery" OR "elevated troponin" OR "elevated CKMB" OR "dislipidemia"

## Sheet: Heart Disease
	HGNC
0	LIAS
1	REST
2	WFS1
3	MTHFR
4	APOA5
5	MKKS
6	LRP5
7	SPEG
8	MYLK2
9	ZMPSTE24
10	LIMS2
11	KCNH1
12	TERT
13	NNT
14	OCLN
15	SCARB1
16	SLC19A2
17	UBR1
18	FXN
19	NDUFA2
20	COL6A3
21	TCAP
22	F5
23	EDN1
24	SMAD4
25	LMNB1
26	LDLRAP1
27	FKTN
28	ANTXR1
29	CALM1
30	TAPT1
31	GTPBP3
32	ANK1
33	MPZ
34	FASTKD2
35	CXCL12
36	ATAD3A
37	FAH
38	RBCK1
39	KRAS
40	MYBPC1
41	RYR1
42	PPA2
43	CETP
44	ATP6V1A
45	BMP2
46	APOA1
47	ETFA
48	LMNA
49	PEX7
50	BVES
51	TNNI3
52	ACTA1
53	PPARG
54	AGTR1
55	MSH6
56	DYSF
57	TMEM43
58	SMARCA4
59	DSP
60	KCNJ11
61	SUCLA2
62	CD36
63	LPL
64	LAMA4
65	FLAD1
66	DTNA
67	MMP1
68	TNNT2
69	LDB3
70	APOA2
71	AGPAT2
72	NDUFS4
73	GBE1
74	NPPA
75	WRN
76	CTNNA3
77	VCP
78	SYNE1
79	HFE
80	COX6B1
81	B2M
82	IL10
83	NF1
84	IDH2
85	YARS2
86	LPA
87	ITPA
88	MLYCD
89	AIP
90	PRKCA
91	EPG5
92	ABCA1
93	TWNK
94	PFKM
95	NDUFAF1
96	GJA5
97	LPAR6
98	DICER1
99	TRIM37
100	TMEM70
101	POLG
102	CYP2D6
103	CFH
104	CDKN1C
105	MEF2A
106	APOB
107	SUCLG1
108	COL6A2
109	IGHMBP2
110	KCNH2
111	DSG1
112	PLIN1
113	TNNI2
114	PDCD1
115	RMND1
116	CYP11B2
117	SHOC2
118	ABCC6
119	D2HGDH
120	CYP2B6
121	CPT2
122	SCO1
123	CACNA1C
124	ELAC2
125	CSRP3
126	NOS3
127	ATP7B
128	JAG1
129	F2
130	CNBP
131	ANGPTL4
132	NEXN
133	NDUFA11
134	MYBPC3
135	FKRP
136	LEMD2
137	ESR1
138	ETFB
139	TFAM
140	PCCB
141	PIGT
142	TRMT5
143	SERPINE1
144	ACTC1
145	LYZ
146	PDGFRB
147	FBLN5
148	ADCY5
149	TMEM126A
150	APOC3
151	MIPEP
152	CENPE
153	NRAS
154	CYP2C19
155	BBS10
156	POMT1
157	FIG4
158	ABCC9
159	ALG1
160	HAMP
161	AGL
162	ARSB
163	EPHX2
164	GSN
165	DLD
166	MAP2K1
167	SCO2
168	TTPA
169	FGFR1
170	HADHA
171	GLB1
172	HADH
173	PSEN2
174	EYA4
175	MRPL3
176	PNPLA8
177	CDH1
178	NKX2-5
179	CTSD
180	SKI
181	PRF1
182	MBL2
183	NBAS
184	XPNPEP3
185	CAV1
186	HBA2
187	SLC25A3
188	ISCU
189	CR1
190	THBD
191	CRYAB
192	DSG2
193	PLA2G7
194	RPSA
195	GATA4
196	MFN2
197	GYS1
198	TRNT1
199	SLC25A20
200	BOLA3
201	SLC22A5
202	MIB1
203	SLC30A10
204	TTN
205	EDNRB
206	COL4A1
207	PHYH
208	CYP2C9
209	SGCA
210	SELENON
211	NDUFV2
212	IDUA
213	TOR1AIP1
214	TP53
215	NR3C2
216	MRPS22
217	MYOZ2
218	BSCL2
219	CR2
220	FOXC2
221	MYL3
222	GNAQ
223	YME1L1
224	JPH2
225	OPA3
226	GPD1
227	NDUFS2
228	FCGR2B
229	ADRB1
230	TANGO2
231	MSH3
232	ADH1C
233	GFM1
234	PLN
235	ERBB2
236	BLM
237	DNAJB6
238	APOE
239	MYH6
240	GFPT1
241	ACADS
242	NUP155
243	FLNC
244	GJB2
245	SOD2
246	ACE
247	GAA
248	KLF1
249	TNNC1
250	COX14
251	MEF2C
252	GMPPB
253	PRKAG2
254	ECHS1
255	PSEN1
256	DMPK
257	FTO
258	SLC40A1
259	MYOT
260	IFNG
261	HRAS
262	LIPC
263	DES
264	AGA
265	SGCG
266	LTBP4
267	ETFDH
268	AARS2
269	DOLK
270	MYPN
271	PCSK9
272	TPM3
273	VPS33A
274	THRA
275	VCL
276	CLPB
277	MTO1
278	ANKS6
279	PGM1
280	NPC1L1
281	ACTN2
282	GCDH
283	SCN5A
284	COX10
285	RYR2
286	TNNT3
287	CREB1
288	CYP2C8
289	PRKN
290	NDUFAF4
291	XRCC4
292	TSFM
293	MGME1
294	JUP
295	AGK
296	COL7A1
297	MYO6
298	CLN3
299	ELN
300	PON1
301	LDLR
302	HADHB
303	FBN1
304	VEGFA
305	PKP2
306	TMEM126B
307	TTR
308	VPS13B
309	SMPD1
310	SLC25A4
311	TGFB1
312	KAT6B
313	ERBB3
314	CAV3
315	ALG12
316	ALMS1
317	GUCY2D
318	ACAD9
319	COQ2
320	ATPAF2
321	MYO18B
322	NDUFA10
323	RAB3GAP2
324	PDGFRA
325	ACAT1
326	COA5
327	GPIHBP1
328	FOXRED1
329	XYLT2
330	CHKB
331	IFT172
332	NEU1
333	CX3CR1
334	BBS2
335	BRAF
336	TP63
337	SDHD
338	CBL
339	SURF1
340	AGT
341	GNPTAB
342	KCNE2
343	ACADVL
344	TPM1
345	COQ4
346	RAF1
347	SOS1
348	PCCA
349	COL6A1
350	ITGB3
351	LRPPRC
352	SDHA
353	MRPL44
354	CTNNA1
355	FGA
356	GHR
357	CBS
358	PNPLA2
359	DSC2
360	XYLT1
361	PINK1
362	DNAJC19
363	SARDH
364	RIT1
365	DCAF8
366	NDUFS8
367	TGFB3
368	BAG3
369	GUSB
370	MYL2
371	FBXL4
372	GATAD1
373	SYNE2
374	GNAI2
375	ACAD8
376	CYP11B1
377	DPM3
378	AUH
379	MYH7
380	WT1
381	SGCD
382	HESX1
383	TFR2
384	COX15
385	TBX20
386	TSC1
387	PRDM16
388	PMM2
389	YWHAG
390	FKBP14
391	SGCB
392	RBM20
393	COA6
394	TRPC6
395	OPA1
396	HCN4
397	HPS1
398	PLEC
399	PTPN11

## Sheet: Coronary Artery Disease
	HGNC
0	CYP2D6
1	DHCR7
2	MTTP
3	CCDC115
4	PHKB
5	JPH2
6	FBN1
7	VEGFA
8	WFS1
9	MTHFR
10	PITX2
11	APOA5
12	PKP2
13	LRP5
14	NR1H4
15	CFH
16	NT5E
17	MYLK2
18	ZMPSTE24
19	APOB
20	MEF2A
21	TTR
22	SMPD1
23	GPD1
24	FCGR2B
25	TGFB1
26	ADH1C
27	KCNH2
28	LRP6
29	DSG1
30	PLN
31	CTHRC1
32	ITM2B
33	MPO
34	CAV3
35	ALMS1
36	IGF1
37	SCARB1
38	PLIN1
39	ADD1
40	TJP2
41	RSPO1
42	RAD54L
43	PDCD1
44	MYH9
45	CYP19A1
46	ACVR1
47	MYH11
48	DBH
49	CIITA
50	APOE
51	NFKB1
52	VHL
53	ABCC6
54	F5
55	TNFRSF11B
56	PPM1D
57	CFTR
58	GPIHBP1
59	ANGPTL3
60	ABCC8
61	LMNB1
62	MGP
63	NOS3
64	GJB2
65	MCM6
66	LDLRAP1
67	DCAF17
68	ANTXR1
69	FKTN
70	MME
71	XYLT2
72	JAG1
73	ACE
74	ACTA2
75	ZNF687
76	TAPT1
77	F2
78	IFT172
79	CX3CR1
80	LMF1
81	LEP
82	ANGPTL4
83	ABCG5
84	SH2B3
85	NEXN
86	TNNC1
87	MYBPC3
88	F13B
89	SLC20A2
90	THRB
91	PHKG2
92	CXCL12
93	HP
94	RUNX2
95	AGT
96	ESR1
97	ATAD3A
98	ABCG8
99	FAH
100	PSEN1
101	ESCO2
102	ADRB2
103	GNPTAB
104	KRAS
105	PTGIS
106	P2RY12
107	CIDEC
108	LPIN2
109	TPM1
110	IFNG
111	GHRHR
112	LPIN1
113	HRAS
114	LIPC
115	COL3A1
116	C3
117	SERPINE1
118	DES
119	CETP
120	PIK3CA
121	GNAS
122	ACTC1
123	GALNT3
124	HNF1A
125	HCRT
126	ITGB3
127	APOA1
128	PDGFRB
129	LMNA
130	APOC3
131	NRAS
132	CYP2C19
133	AKT1
134	NPHS1
135	PAX4
136	BBS10
137	CACNB2
138	CEP19
139	RAI1
140	FGA
141	ABCC9
142	PPARG
143	AGTR1
144	JAK2
145	GHR
146	CBS
147	COL4A3
148	BANF1
149	PNPLA2
150	GCLC
151	XYLT1
152	DSC2
153	EPHX2
154	IRS1
155	STX11
156	TMEM43
157	PCSK9
158	TDP1
159	MMP9
160	PYGL
161	CAVIN1
162	LCAT
163	LIPA
164	TTPA
165	FGFR1
166	DSP
167	GLB1
168	KCNJ11
169	SMARCAL1
170	THPO
171	CD36
172	BRIP1
173	LPL
174	REN
175	GCGR
176	THRA
177	F7
178	TNNT2
179	PSMB8
180	RP1
181	CYP27A1
182	DHFR
183	PSEN2
184	ADAM10
185	MYL2
186	APOA2
187	GNAI2
188	AGPAT2
189	CDH1
190	AKT2
191	FECH
192	MSR1
193	IRS2
194	NSMCE2
195	APP
196	NPC1L1
197	PROC
198	WRN
199	RBP4
200	INSR
201	HNF1B
202	F13A1
203	VCP
204	APTX
205	PRF1
206	PTPN11
207	GP6
208	MBL2
209	FOXO1
210	SCN5A
211	ALB
212	MYH7
213	CAV1
214	WT1
215	HFE
216	CASP8
217	TMEM199
218	HBA2
219	PPP1R3A
220	SERPINC1
221	THBD
222	CRYAB
223	NTRK1
224	IL10
225	HSD11B1
226	FGF23
227	RYR2
228	TSC1
229	TLL1
230	NF1
231	AP1S1
232	CYP2C8
233	PLA2G7
234	PRKN
235	CDKN2A
236	CAPN10
237	MFN2
238	EPOR
239	SLC2A2
240	TNFRSF1A
241	MAPK8IP1
242	LPA
243	RB1CC1
244	GCK
245	F12
246	ABCG2
247	JUP
248	NEUROD1
249	ADA2
250	DSC3
251	SELENON
252	COL7A1
253	SLC22A18
254	MMP2
255	CPT1A
256	TP53
257	CALR
258	FAM20A
259	SEC61A1
260	ABCA1
261	PON1
262	DYRK1B
263	HNF4A
264	LDLR
265	BSCL2
266	POLD1
267	FOXC2
268	ENPP1
269	PLEC
270	GNAQ
