# Supplementary material for: Speos: an ensemble graph representation learning framework to predict core gene candidates for complex diseases
Source: Nat Commun. 2023 Nov 8;14:7206. doi: 10.1038/s41467-023-42975-z (PMC10632370; doi:10.1038/s41467-023-42975-z)
Supplement: Supplementary file 24 — Supplementary Data 20 [file 41467_2023_42975_MOESM24_ESM.xlsx]

## Sheet: Header
Supplementary Data 20:
Drug Target Analysis for two new Phenotypes.	Drug Target Analysis for two new Phenotypes. Enrichment of drug targets, number of drugs targeting each gene and enrichment of druggable genes among Mendelian disorder genes and candidate genes.
Statistics for DT and xDC:
Column	Explanation
Method	The Method that predicted the candidate genes
Group Name	Mendelian genes, candidate genes or noncandidate genes
Group N	Sample size of the respetive group
N Drug Targets	Number of drug targets in the group
OR DT	Odds ratio of drug targets compared to noncandidate genes
pval DT unadjusted	unadjusted pval for the odds ratio obtained via Fisher's exact test (two-sided)
pval DT adjusted (FDR)	pval adjusted via FDR across all pvals for drug targets
Median # of DT	Median number of drugs targeting each drug target gene in the respective group
xDC	Ratio of the groups median over noncandidate median
Additional Statistics for xDC:
Column	Explanation
Pairwse Comparison	Groups whose drug target distribution is compared
pval xDC unadjusted	pval of U-Test (two-sided) of the respective comparison for the number of drug connections per drug target (xDC)
pval xDC adjusted (FDR)	adjusted pval via FDR across all xDC pvals
U-Stat	U-statistic accompanying the test
Statistics for DR and DR-:
Column	Explanation
Group Name.1	Mendelian genes, candidate genes or noncandidate genes
Group N.1	Sample size of the respetive group
N Druggable	Number of druggable genes in the group
OR Dr	Odds ratio of druggable genes compared to noncandidate genes
pval Dr unadjusted	unadjusted pval for the odds ratio obtained via Fisher's exact test (two-sided) for druggable genes
pval Dr adjusted (FDR)	pval adjusted via FDR across all pvals for druggable genes
N Non-Drugtarget	Number of genes in the respective group that has no drug targeting it
N Druggable among Non-Drugargets	Number of druggable genes in the respective group that has no drug targeting it
OR Dr-	Odds ratio of druggable non-drugtarget genes compared to noncandidate genes
pval Dr- unadjusted	unadjusted pval for the odds ratio obtained via Fisher's exact test (two-sided) for druggable non-drugtarget genes
pval Dr- adjusted (FDR)	pval adjusted via FDR across all pvals for druggable non-drugtarget genes

## Sheet: Coronary Artery Disease
Method	Group Name	Group N	N Drug Targets	OR DT	pval DT unadjusted	pval DT adjusted (FDR)	Median # of DT	xDC		Pairwse Comparison	pval xDC unadjusted	pval xDC adjusted (FDR)	U-Stat		Group Name	Group N	N Druggable	OR Dr	pval Dr unadjusted	pval Dr adjusted (FDR)	N Non-Drugtarget	N Druggable among Non-Drugargets	OR Dr-	pval Dr- unadjusted	pval Dr- adjusted (FDR)
FiLM	Mendelian	267	238	8.98	7.95262e-46	1.06035e-45	17.5	4.375		Mendelian vs Candidate Gene	3.32506e-07	4.53418e-07	113910		Mendelian	267	165	3.942	5.914e-28	1.4785e-27	29	6	1.134	0.810935	0.901038
FiLM	Candidate Gene	1013	786	4.087	4.9191e-89	2.45955e-88	9	2.25		Mendelian vs Noncandidate Gene	1.94145e-32	2.91217e-31	1267475		Candidate Gene	1013	418	1.777	1.80623e-17	3.61245e-17	227	25	0.531	0.00184252	0.0120176
FiLM	Noncandidate Gene	16040	7357				4	1		Candidate Gene vs Noncandidate Gene	7.73687e-34	2.32106e-32	3.64584e+06		Noncandidate Gene	16040	4544				8683	25
TAG	Mendelian	267	238	8.98	7.95262e-46	1.06035e-45	17.5	4.375		Mendelian vs Candidate Gene	5.71429e-05	6.34921e-05	64892.5		Mendelian	267	165	3.942	5.914e-28	1.4785e-27	29	6	1.134	0.810935	0.901038
TAG	Candidate Gene	524	460	8.275	2.30104e-85	9.20416e-85	10	2.5		Mendelian vs Noncandidate Gene	2.13403e-31	1.97544e-30	1316492		Candidate Gene	524	285	3.022	1.5218e-34	1.5218e-33	64	23	2.459	0.00103917	0.0103917
TAG	Noncandidate Gene	16529	7683				4	1		Candidate Gene vs Noncandidate Gene	8.43289e-25	2.81096e-24	2267323		Noncandidate Gene	16529	4677				8846	23
GCN	Mendelian	267	238	8.98	7.95262e-46	1.06035e-45	17.5	4.375		Mendelian vs Candidate Gene	3.04182e-10	5.36792e-10	68699		Mendelian	267	165	3.942	5.914e-28	1.4785e-27	29	6	1.134	0.810935	0.901038
GCN	Candidate Gene	545	447	5.223	2.5275e-63	5.61667e-63	7	1.75		Mendelian vs Noncandidate Gene	1.65274e-30	9.91642e-30	1.31269e+06		Candidate Gene	545	288	2.837	4.68065e-32	3.12043e-31	98	31	2.031	0.00240353	0.0120176
GCN	Noncandidate Gene	16508	7696				4	1		Candidate Gene vs Noncandidate Gene	1.24491e-10	2.33421e-10	2028852		Noncandidate Gene	16508	4674				8812	31
N2V+MLP	Mendelian	267	238	8.98	7.95262e-46	1.06035e-45	17.5	4.375		Mendelian vs Candidate Gene	3.84607e-10	6.07275e-10	46892		Mendelian	267	165	3.942	5.914e-28	1.4785e-27	29	6	1.134	0.810935	0.901038
N2V+MLP	Candidate Gene	339	300	8.701	1.5879e-57	3.1758e-57	6	1.5		Mendelian vs Noncandidate Gene	4.78655e-30	2.39327e-29	1.33449e+06		Candidate Gene	339	146	1.869	4.23749e-08	5.63307e-08	39	13	2.183	0.036247	0.144988
N2V+MLP	Noncandidate Gene	16714	7843				4	1		Candidate Gene vs Noncandidate Gene	0.000128111	0.000137262	1328480		Noncandidate Gene	16714	4816				8871	13
MLP	Mendelian	267	238	8.98	7.95262e-46	1.06035e-45	17.5	4.375		Mendelian vs Candidate Gene	4.23702e-15	8.47403e-15	160248		Mendelian	267	165	3.942	5.914e-28	1.4785e-27	29	6	1.134	0.810935	0.901038
MLP	Candidate Gene	1410	1016	3.081	5.87025e-83	1.95675e-82	6	1.5		Mendelian vs Noncandidate Gene	2.63392e-31	1.97544e-30	1221136		Candidate Gene	1410	631	2.116	9.22089e-39	1.84418e-37	394	105	1.619	6.91105e-05	0.00138221
MLP	Noncandidate Gene	15643	7127				4	1		Candidate Gene vs Noncandidate Gene	3.52275e-10	5.87125e-10	4.05739e+06		Noncandidate Gene	15643	4331				8516	105

## Sheet: Heart Disease
Method	Group Name	Group N	N Drug Targets	OR DT	pval DT unadjusted	pval DT adjusted (FDR)	Median # of DT	xDC		Pairwse Comparison	pval xDC unadjusted	pval xDC adjusted (FDR)	U-Stat		Group Name	Group N	N Druggable	OR Dr	pval Dr unadjusted	pval Dr adjusted (FDR)	N Non-Drugtarget	N Druggable among Non-Drugargets	OR Dr-	pval Dr- unadjusted	pval Dr- adjusted (FDR)
FiLM	Mendelian	393	318	4.661	3.90148e-41	3.90148e-41	9	2.25		Mendelian vs Candidate Gene	0.0396739	0.041042	137372		Mendelian	393	167	1.783	4.78811e-08	5.63307e-08	75	10	0.667	0.296968	0.494946
FiLM	Candidate Gene	1010	801	4.568	1.08658e-100	7.24385e-100	8	2		Mendelian vs Noncandidate Gene	3.29127e-19	9.87382e-19	1.49443e+06		Candidate Gene	1010	365	1.394	1.42513e-06	1.58348e-06	209	28	0.665	0.0480744	0.160248
FiLM	Noncandidate Gene	15917	7262				4	1		Candidate Gene vs Noncandidate Gene	3.6315e-26	1.36181e-25	3565580		Noncandidate Gene	15917	4595				8655	28
TAG	Mendelian	393	318	4.661	3.90148e-41	3.90148e-41	9	2.25		Mendelian vs Candidate Gene	0.499673	0.499673	99927.5		Mendelian	393	167	1.783	4.78811e-08	5.63307e-08	75	10	0.667	0.296968	0.494946
TAG	Candidate Gene	696	612	8.585	1.6815e-115	2.94101e-114	9	2.25		Mendelian vs Noncandidate Gene	4.43008e-19	1.2082e-18	1.53188e+06		Candidate Gene	696	327	2.218	1.02824e-23	2.28499e-23	84	21	1.45	0.158739	0.453541
TAG	Noncandidate Gene	16231	7451				4	1		Candidate Gene vs Noncandidate Gene	9.05368e-30	3.88015e-29	2.90314e+06		Noncandidate Gene	16231	4633				8780	21
GCN	Mendelian	393	318	4.661	3.90148e-41	3.90148e-41	9	2.25		Mendelian vs Candidate Gene	1.68256e-05	2.10319e-05	102550		Mendelian	393	167	1.783	4.78811e-08	5.63307e-08	75	10	0.667	0.296968	0.494946
GCN	Candidate Gene	692	549	4.456	2.07204e-68	5.1801e-68	6	1.5		Mendelian vs Noncandidate Gene	1.49208e-17	3.19732e-17	1.52926e+06		Candidate Gene	692	278	1.657	5.16084e-10	9.38335e-10	143	31	1.203	0.38698	0.595354
GCN	Noncandidate Gene	16235	7514				4	1		Candidate Gene vs Noncandidate Gene	1.28048e-06	1.67019e-06	2.31587e+06		Noncandidate Gene	16235	4682				8721	31
N2V+MLP	Mendelian	393	318	4.661	3.90148e-41	3.90148e-41	9	2.25		Mendelian vs Candidate Gene	4.96046e-08	7.44069e-08	170350		Mendelian	393	167	1.783	4.78811e-08	5.63307e-08	75	10	0.667	0.296968	0.494946
N2V+MLP	Candidate Gene	1114	889	4.758	2.94101e-115	2.94101e-114	6	1.5		Mendelian vs Noncandidate Gene	1.16028e-17	2.67757e-17	1.46146e+06		Candidate Gene	1114	350	1.113	0.109557	0.109557	225	43	1.024	0.862885	0.9083
N2V+MLP	Noncandidate Gene	15813	7174				4	1		Candidate Gene vs Noncandidate Gene	1.77298e-05	2.12758e-05	3.46793e+06		Noncandidate Gene	15813	4610				8639	43
MLP	Mendelian	393	318	4.661	3.90148e-41	3.90148e-41	9	2.25		Mendelian vs Candidate Gene	3.73846e-05	4.31361e-05	108051		Mendelian	393	167	1.783	4.78811e-08	5.63307e-08	75	10	0.667	0.296968	0.494946
MLP	Candidate Gene	715	583	5.156	1.96386e-81	5.61102e-81	6	1.5		Mendelian vs Noncandidate Gene	1.10061e-17	2.67757e-17	1523755		Candidate Gene	715	250	1.313	0.000897382	0.000944613	132	25	1.013	0.91092	0.91092
MLP	Noncandidate Gene	16212	7480				4	1		Candidate Gene vs Noncandidate Gene	2.82411e-07	4.03445e-07	2456531		Noncandidate Gene	16212	4710				8732	25
