# Supplementary material for: Speos: an ensemble graph representation learning framework to predict core gene candidates for complex diseases
Source: Nat Commun. 2023 Nov 8;14:7206. doi: 10.1038/s41467-023-42975-z (PMC10632370; doi:10.1038/s41467-023-42975-z)
Supplement: Supplementary file 26 — Supplementary Data 24 [file 41467_2023_42975_MOESM26_ESM.xlsx]

## Sheet: Header
Supplementary Data 24:
Results Summary	Each gene is individually listed with detailed results, i.e. consensus score of the individual methods, results of external validations.
Column	Explanation
HGNC	HGNC symbol
Is Included	If the gene is included in the analysis or has been excluded due to missing input information
Mendelian	if the gene is used as a known positive in training (only those that have value True in "Is Included")
CS FiLM	the gene's convergence score predicted by FiLM
CS FiLM-Unbiased	the gene's convergence score predicted by FiLM-Unbiased
CS TAG	the gene's convergence score predicted by TAG
CS GCN	the gene's convergence score predicted by GCN
CS N2V+MLP	the gene's convergence score predicted by N2V+MLP
CS MLP	the gene's convergence score predicted by MLP
DGE: <Disease Name>	If the gene is known to be differentially expressed in the given disease subtype based on the GEMMA database
Drug Target	if the gene is targeted by any drug in the Drug Repurposing Knowledge Graph
Number of Drug Interactions	the number of drugs targeting the gene in the Drug Repurposing Knowledge Graph
Druggable	if the gene is druggable according to DGIdb
Included in Mouse KO	if the gene is included in the background set used for the mouse KO analysis obtained by the empty query
Is Mouse KO	If knocking out the gene in mice resulted in the respective disease
Missense Z-Score	Z-Score for missense mutation intolerance
LoF Z-Score	Z-Score for loss of function mutation intolerance
GWAS	if the GWAS used as input contain a significant (p<5e-8) SNP close to which this gene is closest

## Sheet: Body_Mass_Disorders
HGNC	Is Included	Mendelian	CS FiLM	CS FiLM-Unbiased	CS TAG	CS GCN	CS N2V+MLP	CS MLP	DGE: Obesity	DGE: Decreased Body Weight	DGE: Increased Body Weight	DGE: Abdominal Symptom	Drug Target	Number of Drug Interactions	Druggable	Included in Mouse KO	Is Mouse KO	Missense Z-Score	LoF Z-Score	GWAS
A1BG	TRUE	FALSE	0	0	0	7	0	0	FALSE	FALSE	FALSE	FALSE	TRUE	5	TRUE	TRUE	FALSE	1.03143	1.21484	FALSE
A1CF	TRUE	FALSE	0	0	0	0	0	0	FALSE	FALSE	FALSE	FALSE	FALSE	0	FALSE	TRUE	FALSE	0.387458	3.29427	FALSE
A2M	TRUE	FALSE	0	0	0	1	0	0	FALSE	FALSE	FALSE	FALSE	TRUE	29	TRUE	TRUE	FALSE	0.516917	4.91882	FALSE
A2ML1	TRUE	FALSE	0	0	0	0	0	0	FALSE	FALSE	FALSE	FALSE	FALSE	0	TRUE	FALSE	FALSE	-0.79124	1.86068	FALSE
A3GALT2	TRUE	FALSE	0	0	0	0	0	0	FALSE	FALSE	FALSE	FALSE	FALSE	0	FALSE	TRUE	FALSE	1.9639	-0.344024	FALSE
A4GALT	TRUE	FALSE	0	0	0	0	0	0	FALSE	FALSE	FALSE	FALSE	TRUE	2	FALSE	TRUE	FALSE	1.12408	1.2979	FALSE
A4GNT	TRUE	FALSE	0	0	0	0	0	0	FALSE	FALSE	FALSE	FALSE	FALSE	0	FALSE	TRUE	FALSE	-0.376679	2.20554	FALSE
AAAS	TRUE	FALSE	0	0	0	0	0	0	FALSE	FALSE	FALSE	FALSE	FALSE	0	FALSE	TRUE	FALSE	-1.08148	1.70841	FALSE
AACS	TRUE	FALSE	0	0	0	0	0	0	FALSE	FALSE	FALSE	FALSE	FALSE	0	FALSE	TRUE	FALSE	-0.478025	0.837459	FALSE
AADAC	TRUE	FALSE	1	0	0	4	6	0	FALSE	FALSE	FALSE	FALSE	TRUE	1	TRUE	TRUE	FALSE	-0.521598	0.95329	FALSE
AADACL2	TRUE	FALSE	0	0	0	0	0	0	FALSE	FALSE	FALSE	FALSE	TRUE	2	TRUE	FALSE	FALSE	-0.80131	0.464636	FALSE
AADACL3	TRUE	FALSE	0	0	0	0	0	0	FALSE	FALSE	FALSE	FALSE	FALSE	0	FALSE	TRUE	FALSE	-0.353485	0.202596	FALSE
AADACL4	TRUE	FALSE	0	0	0	0	0	0	FALSE	FALSE	FALSE	FALSE	FALSE	0	FALSE	TRUE	FALSE	-1.97751	0.877849	FALSE
AADAT	TRUE	FALSE	0	0	0	0	0	0	FALSE	FALSE	FALSE	FALSE	TRUE	2	TRUE	TRUE	FALSE	2.69411	2.96991	FALSE
AAGAB	TRUE	FALSE	0	0	0	0	0	0	FALSE	FALSE	FALSE	FALSE	FALSE	0	FALSE	TRUE	FALSE	-1.92338	2.28612	TRUE
AAK1	TRUE	FALSE	0	0	0	0	0	0	FALSE	FALSE	FALSE	FALSE	TRUE	5	TRUE	TRUE	FALSE	1.46433	5.0244	TRUE
AAMDC	TRUE	FALSE	0	0	0	0	0	0	FALSE	FALSE	FALSE	FALSE	TRUE	12	FALSE	FALSE	FALSE	-0.961849	0.0371853	FALSE
AAMP	TRUE	FALSE	0	0	0	0	0	0	FALSE	FALSE	FALSE	FALSE	FALSE	0	FALSE	TRUE	FALSE	2.10151	3.0443	FALSE
AANAT	TRUE	FALSE	0	0	0	0	0	0	FALSE	FALSE	FALSE	FALSE	TRUE	11	FALSE	TRUE	FALSE	-0.773436	0.499561	FALSE
AAR2	TRUE	FALSE	0	0	0	0	0	0	FALSE	FALSE	FALSE	FALSE	TRUE	2	FALSE	FALSE	FALSE	0.306074	0.482989	FALSE
AARD	TRUE	FALSE	0	0	0	0	0	0	FALSE	FALSE	FALSE	FALSE	FALSE	0	FALSE	TRUE	FALSE	0.762163	1.49665	FALSE
AARS1	TRUE	FALSE	0	0	0	0	0	0	FALSE	FALSE	FALSE	FALSE	TRUE	56	FALSE	TRUE	FALSE			FALSE
AARS2	TRUE	FALSE	0	0	0	0	0	0	FALSE	FALSE	FALSE	FALSE	TRUE	2	FALSE	TRUE	FALSE	0.719383	3.65698	FALSE
AARSD1	TRUE	FALSE	0	0	0	0	0	0	FALSE	FALSE	FALSE	FALSE	TRUE	2	FALSE	TRUE	FALSE	-0.386697	0.868743	FALSE
AASDH	TRUE	FALSE	0	0	0	0	0	1	FALSE	FALSE	FALSE	FALSE	FALSE	0	FALSE	FALSE	FALSE	-1.39292	3.03288	FALSE
AASDHPPT	TRUE	FALSE	0	0	0	0	0	0	FALSE	FALSE	FALSE	FALSE	FALSE	0	FALSE	TRUE	FALSE	0.892073	2.39046	FALSE
AASS	TRUE	FALSE	0	0	0	0	0	2	FALSE	FALSE	FALSE	FALSE	TRUE	4	FALSE	TRUE	FALSE	-0.208361	2.88491	FALSE
AATF	FALSE	FALSE	0	0	0	0	0	0	TRUE	FALSE	FALSE	FALSE	TRUE	5	FALSE	TRUE	FALSE	-0.428894	1.62857	FALSE
AATK	TRUE	FALSE	0	0	0	0	0	0	TRUE	FALSE	FALSE	FALSE	FALSE	0	TRUE	TRUE	FALSE	0.18208	3.54584	TRUE
ABAT	TRUE	FALSE	0	0	0	0	0	0	FALSE	FALSE	FALSE	FALSE	TRUE	33	TRUE	TRUE	FALSE	1.04516	3.5833	FALSE
ABCA1	TRUE	FALSE	1	0	3	10	4	9	TRUE	FALSE	FALSE	FALSE	TRUE	45	TRUE	TRUE	TRUE	2.06731	6.70063	TRUE
ABCA2	TRUE	FALSE	0	0	0	0	0	0	FALSE	FALSE	FALSE	FALSE	FALSE	0	TRUE	TRUE	FALSE	5.36774	7.35618	FALSE
ABCA3	TRUE	FALSE	0	1	0	0	3	0	FALSE	FALSE	FALSE	FALSE	TRUE	3	TRUE	TRUE	FALSE	0.927942	4.06205	FALSE
ABCA4	TRUE	FALSE	0	0	0	0	0	3	FALSE	FALSE	FALSE	FALSE	TRUE	5	TRUE	TRUE	FALSE	-1.49782	2.95135	FALSE
ABCA5	TRUE	FALSE	0	0	0	0	0	9	FALSE	FALSE	FALSE	FALSE	TRUE	2	TRUE	TRUE	FALSE	-1.89509	3.45603	FALSE
ABCA6	TRUE	FALSE	0	0	0	0	4	3	FALSE	FALSE	FALSE	FALSE	FALSE	0	TRUE	TRUE	FALSE	-2.45059	2.73507	FALSE
ABCA7	TRUE	FALSE	1	0	0	0	0	0	FALSE	FALSE	FALSE	FALSE	TRUE	8	TRUE	TRUE	FALSE	-1.12611	1.0306	FALSE
ABCA8	TRUE	FALSE	0	3	1	1	0	0	FALSE	FALSE	FALSE	FALSE	TRUE	1	TRUE	TRUE	FALSE	-1.74702	0.588828	TRUE
ABCA9	TRUE	FALSE	0	0	0	0	0	1	FALSE	FALSE	FALSE	FALSE	FALSE	0	TRUE	TRUE	FALSE	-0.726541	1.89616	FALSE
ABCA10	TRUE	FALSE	0	0	0	0	0	0	FALSE	FALSE	FALSE	FALSE	FALSE	0	TRUE	FALSE	FALSE	-2.70976	1.42097	FALSE
ABCA12	TRUE	FALSE	0	0	0	0	0	0	FALSE	FALSE	FALSE	FALSE	TRUE	3	TRUE	TRUE	FALSE	0.291714	6.62146	FALSE
ABCA13	TRUE	FALSE	0	0	0	0	0	0	FALSE	FALSE	FALSE	FALSE	FALSE	0	TRUE	TRUE	FALSE	-5.02611	-0.0831981	FALSE
ABCB1	TRUE	FALSE	0	0	1	0	0	0	FALSE	FALSE	FALSE	TRUE	TRUE	678	TRUE	TRUE	TRUE	0.509737	5.44059	FALSE
ABCB4	TRUE	TRUE	0	0	0	0	0	0	FALSE	FALSE	FALSE	FALSE	TRUE	23	TRUE	TRUE	TRUE	1.15346	4.67825	FALSE
ABCB5	TRUE	FALSE	0	1	0	0	0	0	FALSE	FALSE	FALSE	FALSE	TRUE	3	TRUE	TRUE	FALSE	-4.65636	1.32696	FALSE
ABCB6	TRUE	FALSE	0	0	0	0	2	0	FALSE	FALSE	FALSE	FALSE	TRUE	27	TRUE	TRUE	FALSE	0.488915	0.927377	FALSE
ABCB7	FALSE	FALSE	0	0	0	0	0	0	FALSE	FALSE	FALSE	FALSE	TRUE	5	TRUE	TRUE	FALSE	2.71513	4.19228	FALSE
ABCB8	TRUE	FALSE	0	0	0	0	0	0	FALSE	FALSE	FALSE	FALSE	TRUE	1	TRUE	TRUE	FALSE	0.547587	2.48987	FALSE
ABCB9	TRUE	FALSE	0	0	0	0	0	4	FALSE	FALSE	FALSE	FALSE	TRUE	1	TRUE	TRUE	FALSE	0.438623	2.32664	TRUE
ABCB10	TRUE	FALSE	0	0	0	0	0	0	FALSE	FALSE	FALSE	FALSE	TRUE	1	TRUE	TRUE	FALSE	1.36085	1.74814	FALSE
ABCB11	TRUE	FALSE	0	0	0	0	0	0	FALSE	FALSE	FALSE	FALSE	TRUE	43	TRUE	TRUE	TRUE	-0.239272	3.04661	FALSE
ABCC1	TRUE	FALSE	0	2	0	0	0	0	FALSE	FALSE	FALSE	FALSE	TRUE	119	TRUE	TRUE	TRUE	2.07969	5.26509	FALSE
ABCC2	TRUE	FALSE	0	0	0	0	5	4	FALSE	FALSE	FALSE	FALSE	TRUE	108	TRUE	TRUE	FALSE	-2.48488	1.13884	FALSE
ABCC3	TRUE	FALSE	0	0	0	0	0	0	FALSE	FALSE	FALSE	FALSE	TRUE	40	TRUE	TRUE	FALSE	-0.124892	2.79705	FALSE
ABCC4	TRUE	FALSE	0	6	0	0	0	1	FALSE	FALSE	FALSE	FALSE	TRUE	60	TRUE	TRUE	TRUE	0.787037	4.87367	FALSE
ABCC5	TRUE	FALSE	0	2	0	0	0	0	FALSE	FALSE	FALSE	FALSE	TRUE	59	TRUE	TRUE	FALSE	3.33254	5.92012	FALSE
ABCC6	TRUE	FALSE	0	0	0	0	4	0	FALSE	FALSE	FALSE	FALSE	TRUE	16	TRUE	TRUE	FALSE	-0.970861	3.95616	FALSE
ABCC8	TRUE	TRUE	0	0	0	0	0	0	FALSE	FALSE	FALSE	FALSE	TRUE	57	TRUE	TRUE	FALSE	2.59827	3.26188	TRUE
ABCC9	TRUE	FALSE	0	0	0	0	5	0	TRUE	FALSE	FALSE	FALSE	TRUE	14	TRUE	TRUE	TRUE	4.88844	5.47182	FALSE
ABCC10	TRUE	FALSE	0	0	0	0	0	0	FALSE	FALSE	FALSE	FALSE	TRUE	22	TRUE	TRUE	FALSE	-0.0116904	1.46873	FALSE
ABCC11	TRUE	FALSE	0	0	0	0	0	0	FALSE	FALSE	FALSE	FALSE	TRUE	10	TRUE	FALSE	FALSE	-1.06027	0.891628	FALSE
ABCC12	TRUE	FALSE	0	0	0	0	0	0	FALSE	FALSE	FALSE	FALSE	FALSE	0	TRUE	FALSE	FALSE	-0.332717	0.838681	FALSE
ABCD1	FALSE	FALSE	0	0	0	0	0	0	FALSE	FALSE	FALSE	FALSE	TRUE	3	TRUE	TRUE	FALSE	2.40863	3.42935	FALSE
ABCD2	TRUE	FALSE	0	0	0	0	0	0	FALSE	FALSE	FALSE	FALSE	TRUE	1	TRUE	TRUE	FALSE	2.20988	1.83466	FALSE
ABCD3	TRUE	FALSE	0	0	0	0	0	0	FALSE	FALSE	FALSE	FALSE	TRUE	2	TRUE	TRUE	FALSE	2.42051	5.68645	FALSE
ABCD4	TRUE	FALSE	0	0	0	0	0	0	FALSE	FALSE	FALSE	FALSE	FALSE	0	TRUE	TRUE	FALSE	0.637339	2.06368	FALSE
ABCE1	TRUE	FALSE	0	0	0	0	0	0	FALSE	FALSE	FALSE	FALSE	TRUE	18	TRUE	TRUE	FALSE	4.3107	5.47729	FALSE
ABCF1	TRUE	FALSE	0	0	0	0	0	0	FALSE	FALSE	FALSE	FALSE	TRUE	9	TRUE	TRUE	FALSE	2.53236	3.81874	FALSE
ABCF2	TRUE	FALSE	0	1	0	0	0	0	FALSE	FALSE	FALSE	FALSE	TRUE	2	TRUE	TRUE	FALSE	2.70275	4.77119	FALSE
ABCF3	TRUE	FALSE	0	0	0	0	0	0	FALSE	FALSE	FALSE	FALSE	TRUE	32	TRUE	TRUE	FALSE	0.907939	3.69254	FALSE
ABCG1	TRUE	FALSE	0	0	0	0	1	0	FALSE	FALSE	TRUE	FALSE	TRUE	8	TRUE	TRUE	TRUE	2.65917	3.56008	FALSE
ABCG2	TRUE	FALSE	0	0	0	0	0	0	FALSE	FALSE	FALSE	FALSE	TRUE	173	TRUE	TRUE	FALSE	-1.81365	0.146132	FALSE
ABCG4	TRUE	FALSE	0	0	0	0	0	0	FALSE	FALSE	FALSE	FALSE	FALSE	0	TRUE	TRUE	FALSE	2.90534	2.50096	FALSE
ABCG5	TRUE	FALSE	3	0	2	3	9	11	FALSE	FALSE	FALSE	FALSE	TRUE	5	TRUE	TRUE	FALSE	-1.00561	-0.260478	FALSE
ABCG8	TRUE	FALSE	3	1	3	3	10	0	TRUE	FALSE	FALSE	FALSE	TRUE	7	TRUE	TRUE	FALSE	-2.85077	-0.282432	FALSE
ABHD1	TRUE	FALSE	0	0	0	0	0	0	FALSE	FALSE	FALSE	FALSE	FALSE	0	FALSE	FALSE	FALSE	-1.40665	-2.60492	TRUE
ABHD2	TRUE	FALSE	0	0	0	0	0	0	FALSE	FALSE	FALSE	FALSE	FALSE	0	FALSE	TRUE	FALSE	2.37323	3.28409	FALSE
ABHD3	TRUE	FALSE	0	0	0	0	0	0	FALSE	FALSE	FALSE	FALSE	TRUE	6	FALSE	TRUE	FALSE	0.168098	1.01466	FALSE
ABHD4	TRUE	FALSE	0	0	0	0	0	0	FALSE	FALSE	FALSE	FALSE	TRUE	46	FALSE	TRUE	FALSE	-0.0105775	1.69333	FALSE
ABHD5	TRUE	FALSE	0	0	0	0	0	0	FALSE	FALSE	FALSE	FALSE	FALSE	0	FALSE	TRUE	FALSE	-0.0964878	1.87641	TRUE
ABHD6	TRUE	FALSE	0	5	0	0	0	0	FALSE	FALSE	FALSE	FALSE	TRUE	23	FALSE	TRUE	TRUE	0.222515	1.70704	FALSE
ABHD8	TRUE	FALSE	0	0	0	0	0	0	FALSE	FALSE	FALSE	FALSE	FALSE	0	FALSE	TRUE	FALSE	3.25537	2.80343	FALSE
ABHD10	TRUE	FALSE	0	0	0	0	0	1	FALSE	FALSE	FALSE	FALSE	TRUE	7	FALSE	TRUE	FALSE	-0.0799153	1.60591	FALSE
ABHD11	TRUE	FALSE	0	0	0	0	0	0	FALSE	FALSE	FALSE	FALSE	FALSE	0	FALSE	TRUE	TRUE	0.610521	0.749195	FALSE
ABHD12	TRUE	FALSE	0	0	0	0	0	0	FALSE	FALSE	FALSE	FALSE	TRUE	1	TRUE	TRUE	FALSE	0.204166	1.66482	TRUE
ABHD12B	TRUE	FALSE	0	0	0	0	0	0	FALSE	FALSE	FALSE	FALSE	FALSE	0	FALSE	TRUE	FALSE	-0.672784	-1.04309	FALSE
ABHD13	TRUE	FALSE	0	0	0	1	0	0	FALSE	FALSE	FALSE	FALSE	FALSE	0	FALSE	TRUE	FALSE	0.56467	2.29706	FALSE
ABHD14A	TRUE	FALSE	0	0	0	0	0	0	FALSE	FALSE	FALSE	FALSE	TRUE	1	FALSE	TRUE	FALSE	-0.0274801	0.423073	FALSE
ABHD14B	TRUE	FALSE	0	0	0	1	0	0	FALSE	FALSE	FALSE	FALSE	FALSE	0	FALSE	TRUE	FALSE	0.0908901	1.33006	FALSE
ABHD15	TRUE	FALSE	0	0	0	0	1	0	FALSE	FALSE	FALSE	FALSE	FALSE	0	FALSE	TRUE	FALSE	1.85631	1.51671	FALSE
ABHD16A	TRUE	FALSE	0	0	0	0	0	0	FALSE	FALSE	FALSE	FALSE	TRUE	1	TRUE	TRUE	TRUE	2.73258	4.79459	TRUE
ABHD16B	TRUE	FALSE	0	0	0	0	0	0	FALSE	FALSE	FALSE	FALSE	FALSE	0	FALSE	TRUE	FALSE	2.01331	1.18756	FALSE
ABHD17A	TRUE	FALSE	0	0	0	0	0	0	FALSE	FALSE	FALSE	FALSE	TRUE	3	FALSE	TRUE	FALSE	4.00647	1.47693	FALSE
ABHD17B	TRUE	FALSE	0	0	0	0	0	0	FALSE	FALSE	FALSE	FALSE	FALSE	0	FALSE	TRUE	FALSE	2.27615	3.11332	FALSE
ABHD17C	TRUE	FALSE	0	0	0	0	0	0	FALSE	FALSE	FALSE	FALSE	FALSE	0	FALSE	TRUE	FALSE	4.197	2.38011	TRUE
ABHD18	TRUE	FALSE	0	0	0	0	0	0	FALSE	FALSE	FALSE	FALSE	FALSE	0	FALSE	FALSE	FALSE			FALSE
ABI1	TRUE	FALSE	0	0	8	0	0	0	FALSE	FALSE	FALSE	FALSE	TRUE	1	FALSE	TRUE	TRUE	1.55901	3.59221	FALSE
ABI2	TRUE	FALSE	0	0	0	0	0	0	FALSE	FALSE	FALSE	FALSE	FALSE	0	FALSE	TRUE	FALSE	2.42232	3.75611	FALSE
ABI3	TRUE	FALSE	0	0	0	0	0	0	FALSE	FALSE	FALSE	FALSE	FALSE	0	FALSE	TRUE	FALSE	-0.980518	1.77675	FALSE
ABI3BP	TRUE	FALSE	0	0	0	0	0	0	FALSE	FALSE	FALSE	FALSE	FALSE	0	TRUE	TRUE	FALSE	-0.73679	3.90404	FALSE
ABITRAM	TRUE	FALSE	0	0	0	0	0	0	FALSE	FALSE	FALSE	FALSE	FALSE	0	FALSE	TRUE	FALSE			FALSE
ABL1	TRUE	FALSE	1	0	5	0	0	0	FALSE	FALSE	FALSE	FALSE	TRUE	137	TRUE	TRUE	TRUE	2.66152	5.23367	FALSE
ABL2	TRUE	FALSE	4	1	3	2	0	0	FALSE	FALSE	FALSE	FALSE	TRUE	29	TRUE	TRUE	FALSE	1.30525	4.27693	FALSE
ABLIM1	TRUE	FALSE	0	1	0	0	0	0	TRUE	FALSE	FALSE	FALSE	FALSE	0	FALSE	TRUE	FALSE	1.7083	4.92542	FALSE
ABLIM2	TRUE	FALSE	0	0	0	0	0	0	FALSE	FALSE	FALSE	FALSE	FALSE	0	FALSE	TRUE	FALSE	-1.4057	4.43144	FALSE
ABLIM3	TRUE	FALSE	1	6	1	5	4	0	FALSE	FALSE	FALSE	FALSE	TRUE	1	FALSE	FALSE	FALSE	-0.341642	4.41748	FALSE
ABO	TRUE	FALSE	0	0	1	0	0	0	TRUE	FALSE	FALSE	FALSE	TRUE	15	FALSE	TRUE	FALSE			FALSE
ABR	TRUE	FALSE	0	0	0	0	0	0	FALSE	FALSE	FALSE	FALSE	FALSE	0	FALSE	TRUE	FALSE	4.51005	5.44051	FALSE
ABRA	TRUE	FALSE	0	0	0	0	0	2	FALSE	FALSE	FALSE	FALSE	FALSE	0	FALSE	TRUE	FALSE	-0.869031	0.422357	FALSE
ABRACL	TRUE	FALSE	0	0	0	0	0	0	FALSE	FALSE	FALSE	FALSE	FALSE	0	FALSE	TRUE	FALSE	0.0830309	1.27735	FALSE
ABRAXAS1	TRUE	FALSE	0	0	0	0	0	0	FALSE	FALSE	FALSE	FALSE	FALSE	0	FALSE	TRUE	FALSE			FALSE
ABRAXAS2	TRUE	FALSE	0	0	0	0	0	0	FALSE	FALSE	FALSE	FALSE	FALSE	0	FALSE	TRUE	FALSE			FALSE
ABT1	TRUE	FALSE	0	0	0	0	0	0	FALSE	FALSE	FALSE	FALSE	TRUE	2	FALSE	TRUE	FALSE	1.64766	1.04698	TRUE
ABTB1	TRUE	FALSE	0	0	0	0	0	0	FALSE	FALSE	FALSE	FALSE	FALSE	0	FALSE	TRUE	FALSE	0.364087	2.46746	FALSE
ABTB2	TRUE	FALSE	0	0	0	0	0	0	FALSE	FALSE	FALSE	FALSE	FALSE	0	FALSE	TRUE	FALSE	1.15766	3.80388	FALSE
ACAA1	TRUE	FALSE	0	0	0	0	0	0	FALSE	FALSE	FALSE	FALSE	TRUE	5	FALSE	TRUE	FALSE	1.09339	1.75516	FALSE
ACAA2	TRUE	FALSE	0	2	0	5	0	0	FALSE	FALSE	FALSE	FALSE	FALSE	0	FALSE	FALSE	FALSE	-1.01299	1.87128	TRUE
ACACA	FALSE	FALSE	0	0	0	0	0	0	FALSE	FALSE	FALSE	FALSE	TRUE	10	TRUE	TRUE	TRUE	7.52408	9.23064	FALSE
ACACB	TRUE	FALSE	8	8	5	0	11	2	TRUE	FALSE	FALSE	FALSE	TRUE	15	TRUE	TRUE	TRUE	1.25878	4.23023	FALSE
ACAD8	TRUE	FALSE	0	0	0	0	0	0	FALSE	FALSE	FALSE	FALSE	TRUE	4	FALSE	TRUE	FALSE	-0.140066	1.91518	FALSE
ACAD9	TRUE	FALSE	0	0	0	0	0	0	FALSE	FALSE	FALSE	FALSE	TRUE	1	FALSE	TRUE	FALSE	0.192506	2.62836	FALSE
ACAD10	TRUE	FALSE	0	0	0	0	0	0	FALSE	FALSE	FALSE	FALSE	FALSE	0	FALSE	TRUE	FALSE	-0.355679	1.28608	FALSE
ACAD11	TRUE	FALSE	0	0	0	0	4	0	FALSE	FALSE	FALSE	FALSE	TRUE	1	FALSE	TRUE	FALSE	-0.144459	2.95407	FALSE
ACADL	TRUE	FALSE	0	0	0	0	1	0	FALSE	FALSE	FALSE	FALSE	TRUE	2	FALSE	TRUE	FALSE	0.395607	1.09691	FALSE
ACADM	TRUE	FALSE	0	0	0	0	0	0	TRUE	FALSE	TRUE	FALSE	TRUE	14	FALSE	TRUE	FALSE	0.141601	0.780825	FALSE
ACADS	TRUE	FALSE	0	6	0	2	0	0	FALSE	FALSE	FALSE	FALSE	TRUE	13	FALSE	TRUE	FALSE	0.240705	1.49788	FALSE
ACADSB	TRUE	FALSE	1	2	1	0	3	3	FALSE	FALSE	FALSE	FALSE	TRUE	6	FALSE	FALSE	FALSE	-0.909468	0.623861	FALSE
ACADVL	TRUE	FALSE	0	0	0	1	0	0	FALSE	FALSE	FALSE	FALSE	TRUE	7	FALSE	TRUE	TRUE	0.27569	2.01144	TRUE
ACAN	TRUE	FALSE	0	0	2	0	0	0	FALSE	FALSE	FALSE	FALSE	TRUE	1	TRUE	TRUE	FALSE	1.02597	6.13121	TRUE
ACAP1	TRUE	FALSE	0	0	0	0	0	0	FALSE	FALSE	FALSE	FALSE	FALSE	0	FALSE	TRUE	FALSE	2.36656	4.357	FALSE
ACAP2	TRUE	FALSE	0	0	0	0	0	0	FALSE	FALSE	FALSE	FALSE	FALSE	0	FALSE	TRUE	FALSE	2.89007	5.76669	TRUE
ACAP3	TRUE	FALSE	0	0	0	0	0	0	FALSE	FALSE	FALSE	FALSE	FALSE	0	FALSE	TRUE	FALSE	1.79659	3.385	FALSE
ACAT1	TRUE	FALSE	0	1	0	2	0	0	FALSE	FALSE	FALSE	FALSE	TRUE	20	FALSE	TRUE	FALSE	-0.108847	2.04716	FALSE
ACAT2	TRUE	FALSE	0	0	0	0	0	0	FALSE	FALSE	FALSE	FALSE	TRUE	78	FALSE	TRUE	FALSE	-0.252104	0.89024	FALSE
ACBD3	TRUE	FALSE	0	0	0	0	0	0	FALSE	FALSE	FALSE	FALSE	TRUE	12	FALSE	TRUE	FALSE	2.07452	4.07828	FALSE
ACBD4	TRUE	FALSE	0	0	0	0	2	0	FALSE	FALSE	FALSE	FALSE	TRUE	4	FALSE	TRUE	FALSE	0.0455766	1.58967	FALSE
ACBD5	TRUE	FALSE	0	0	0	0	0	0	FALSE	FALSE	FALSE	FALSE	TRUE	1	FALSE	TRUE	TRUE	0.235044	3.1653	FALSE
ACBD6	TRUE	FALSE	0	0	2	0	0	0	FALSE	FALSE	FALSE	FALSE	FALSE	0	FALSE	TRUE	FALSE	-0.776057	2.2535	FALSE
ACBD7	TRUE	FALSE	0	0	0	0	0	0	TRUE	FALSE	FALSE	FALSE	FALSE	0	FALSE	FALSE	FALSE	-0.502882	1.08831	FALSE
ACCS	TRUE	FALSE	0	0	0	0	0	0	FALSE	FALSE	FALSE	FALSE	TRUE	5	FALSE	FALSE	FALSE	-0.635031	2.07559	FALSE
ACCSL	TRUE	FALSE	0	0	0	0	0	0	FALSE	FALSE	FALSE	FALSE	FALSE	0	FALSE	FALSE	FALSE	-0.379764	0.60419	FALSE
ACD	TRUE	FALSE	0	4	0	0	0	0	FALSE	FALSE	FALSE	FALSE	TRUE	15	FALSE	TRUE	FALSE	0.526336	1.65237	TRUE
ACE	TRUE	FALSE	0	0	0	0	0	0	TRUE	FALSE	FALSE	FALSE	TRUE	223	TRUE	TRUE	TRUE	-1.06331	1.83904	FALSE
ACE2	FALSE	FALSE	0	0	0	0	0	0	FALSE	FALSE	FALSE	FALSE	TRUE	17	TRUE	TRUE	TRUE	0.980508	4.68673	FALSE
ACER1	TRUE	FALSE	0	0	0	0	0	0	FALSE	FALSE	FALSE	FALSE	FALSE	0	FALSE	TRUE	TRUE	0.355991	2.17083	FALSE
ACER2	TRUE	FALSE	0	0	0	0	0	0	FALSE	FALSE	FALSE	FALSE	FALSE	0	FALSE	TRUE	FALSE	-0.420573	2.16171	FALSE
ACER3	TRUE	FALSE	0	0	0	0	0	0	FALSE	FALSE	FALSE	FALSE	FALSE	0	FALSE	TRUE	FALSE	1.63083	3.23144	FALSE
ACHE	TRUE	FALSE	0	0	0	0	1	3	FALSE	FALSE	FALSE	FALSE	TRUE	339	TRUE	TRUE	TRUE	4.13062	4.0263	FALSE
ACIN1	TRUE	FALSE	0	0	0	0	0	0	FALSE	FALSE	FALSE	FALSE	FALSE	0	FALSE	TRUE	FALSE	2.9798	6.78729	FALSE
ACKR1	TRUE	FALSE	0	0	0	0	0	0	FALSE	FALSE	FALSE	FALSE	FALSE	0	TRUE	TRUE	FALSE			FALSE
ACKR2	TRUE	FALSE	0	0	0	0	0	0	FALSE	FALSE	FALSE	FALSE	FALSE	0	TRUE	TRUE	FALSE	-0.39629	-0.113211	FALSE
ACKR3	TRUE	FALSE	0	0	0	0	0	0	FALSE	FALSE	FALSE	FALSE	TRUE	9	TRUE	TRUE	FALSE	1.67069	1.76611	FALSE
ACKR4	TRUE	FALSE	0	0	0	0	0	0	FALSE	FALSE	FALSE	FALSE	FALSE	0	TRUE	TRUE	FALSE	3.79431	0.969233	FALSE
ACLY	TRUE	FALSE	0	0	0	0	2	0	TRUE	FALSE	FALSE	FALSE	TRUE	33	TRUE	TRUE	FALSE	3.28477	5.7949	FALSE
ACMSD	TRUE	FALSE	0	0	1	0	3	8	TRUE	FALSE	FALSE	FALSE	TRUE	1	FALSE	TRUE	FALSE	-0.693259	0.799402	TRUE
ACO1	TRUE	FALSE	0	0	0	0	2	0	FALSE	FALSE	FALSE	FALSE	TRUE	14	FALSE	TRUE	FALSE	0.606689	3.19597	FALSE
ACO2	TRUE	FALSE	0	0	0	0	0	0	FALSE	FALSE	FALSE	FALSE	TRUE	15	FALSE	TRUE	FALSE	3.26852	4.03114	FALSE
ACOD1	TRUE	FALSE	0	0	0	0	0	0	FALSE	FALSE	FALSE	FALSE	TRUE	1	FALSE	TRUE	FALSE			FALSE
ACOT1	TRUE	FALSE	0	0	0	0	0	0	FALSE	FALSE	FALSE	FALSE	FALSE	0	FALSE	TRUE	FALSE	4.07493	1.24599	FALSE
ACOT2	TRUE	FALSE	0	0	0	0	6	0	FALSE	FALSE	FALSE	FALSE	FALSE	0	FALSE	TRUE	FALSE	2.68971	2.14284	FALSE
ACOT4	TRUE	FALSE	0	0	0	0	0	0	FALSE	FALSE	FALSE	FALSE	FALSE	0	FALSE	TRUE	FALSE	0.598507	-0.87841	FALSE
ACOT6	TRUE	FALSE	0	0	0	0	1	0	FALSE	FALSE	FALSE	FALSE	FALSE	0	FALSE	TRUE	FALSE	0.32473	-0.137043	FALSE
ACOT7	TRUE	FALSE	0	0	0	0	0	0	FALSE	FALSE	FALSE	FALSE	TRUE	1	FALSE	TRUE	FALSE	2.69271	2.78401	FALSE
ACOT8	TRUE	FALSE	0	0	0	0	0	0	FALSE	FALSE	FALSE	FALSE	TRUE	5	FALSE	TRUE	FALSE	-0.332537	1.34783	FALSE
ACOT9	FALSE	FALSE	0	0	0	0	0	0	FALSE	FALSE	FALSE	FALSE	TRUE	36	FALSE	TRUE	FALSE	0.316661	1.60954	FALSE
ACOT11	TRUE	FALSE	0	0	0	0	0	0	FALSE	FALSE	FALSE	FALSE	FALSE	0	FALSE	TRUE	TRUE	0.286962	1.34633	FALSE
ACOT12	TRUE	FALSE	0	0	0	1	5	6	FALSE	FALSE	FALSE	FALSE	FALSE	0	FALSE	TRUE	FALSE	-0.655264	1.09061	FALSE
ACOT13	TRUE	FALSE	0	0	0	0	0	0	FALSE	FALSE	FALSE	FALSE	TRUE	3	FALSE	TRUE	TRUE	0.25494	-0.710508	FALSE
ACOX1	TRUE	FALSE	0	0	0	0	0	0	FALSE	FALSE	FALSE	FALSE	TRUE	9	FALSE	TRUE	FALSE	1.97732	3.70259	FALSE
ACOX2	TRUE	FALSE	0	0	0	0	0	2	FALSE	FALSE	FALSE	FALSE	TRUE	1	FALSE	TRUE	FALSE	0.0787567	1.31443	FALSE
ACOX3	TRUE	FALSE	0	0	0	0	0	0	FALSE	FALSE	FALSE	FALSE	TRUE	3	FALSE	FALSE	FALSE	-0.74821	1.06926	FALSE
ACOXL	TRUE	FALSE	0	0	3	0	0	7	FALSE	FALSE	FALSE	FALSE	FALSE	0	FALSE	TRUE	FALSE	0.0774202	1.06123	FALSE
ACP1	TRUE	FALSE	0	0	0	0	0	0	TRUE	FALSE	FALSE	FALSE	TRUE	7	TRUE	TRUE	FALSE	-0.698247	0.966789	FALSE
ACP2	TRUE	FALSE	0	0	0	3	0	0	FALSE	FALSE	FALSE	FALSE	FALSE	0	TRUE	TRUE	FALSE	1.2522	2.06164	TRUE
ACP3	TRUE	FALSE	0	0	0	0	0	0	FALSE	FALSE	FALSE	FALSE	TRUE	11	TRUE	TRUE	FALSE			FALSE
ACP4	TRUE	FALSE	0	0	0	0	0	0	FALSE	FALSE	FALSE	FALSE	FALSE	0	FALSE	TRUE	FALSE			FALSE
ACP5	TRUE	FALSE	0	0	0	0	0	0	TRUE	FALSE	FALSE	FALSE	TRUE	5	TRUE	TRUE	FALSE	0.792267	2.05434	FALSE
ACP6	TRUE	FALSE	0	0	0	0	0	0	FALSE	FALSE	FALSE	FALSE	TRUE	1	TRUE	TRUE	FALSE	0.495346	1.29008	FALSE
ACP7	TRUE	FALSE	0	0	0	0	0	0	FALSE	FALSE	FALSE	FALSE	FALSE	0	FALSE	TRUE	FALSE			FALSE
ACR	TRUE	FALSE	0	0	0	0	0	0	FALSE	FALSE	FALSE	FALSE	TRUE	7	TRUE	TRUE	FALSE	2.17684	2.05869	FALSE
ACRBP	TRUE	FALSE	0	0	0	0	0	0	FALSE	FALSE	FALSE	FALSE	FALSE	0	TRUE	TRUE	FALSE	0.982425	1.68544	FALSE
ACRV1	TRUE	FALSE	0	0	0	0	0	0	FALSE	FALSE	FALSE	FALSE	FALSE	0	FALSE	FALSE	FALSE	0.322319	0.751676	FALSE
ACSBG1	TRUE	FALSE	0	0	0	0	0	0	FALSE	FALSE	FALSE	FALSE	TRUE	1	FALSE	TRUE	FALSE	1.39552	3.12365	FALSE
ACSBG2	TRUE	FALSE	0	0	0	0	0	0	FALSE	FALSE	FALSE	FALSE	FALSE	0	FALSE	TRUE	FALSE	-1.3985	1.9291	FALSE
ACSF2	TRUE	FALSE	0	0	0	0	0	0	FALSE	FALSE	FALSE	FALSE	FALSE	0	FALSE	TRUE	FALSE	1.39857	3.65949	FALSE
ACSF3	TRUE	FALSE	0	0	0	0	0	0	FALSE	FALSE	FALSE	FALSE	FALSE	0	FALSE	TRUE	FALSE	-1.57679	-0.755255	FALSE
ACSL1	TRUE	FALSE	0	1	0	9	0	0	TRUE	FALSE	FALSE	FALSE	TRUE	10	FALSE	TRUE	FALSE	1.136	4.33543	FALSE
ACSL3	TRUE	FALSE	0	0	0	0	0	0	FALSE	FALSE	FALSE	FALSE	TRUE	7	FALSE	TRUE	FALSE	1.02472	4.1242	FALSE
ACSL4	FALSE	FALSE	0	0	0	0	0	0	FALSE	FALSE	FALSE	FALSE	TRUE	10	FALSE	TRUE	TRUE	1.99063	4.24124	FALSE
ACSL5	TRUE	FALSE	0	0	0	0	0	0	FALSE	FALSE	FALSE	FALSE	TRUE	3	FALSE	TRUE	FALSE	-0.039689	3.80612	FALSE
ACSL6	TRUE	FALSE	0	1	0	0	0	0	FALSE	FALSE	FALSE	FALSE	TRUE	1	FALSE	TRUE	FALSE	1.33204	4.01457	FALSE
ACSM1	TRUE	FALSE	0	0	0	0	0	0	FALSE	FALSE	FALSE	FALSE	FALSE	0	FALSE	TRUE	FALSE	-0.859519	1.64453	FALSE
ACSM2A	TRUE	FALSE	0	0	0	2	0	0	FALSE	FALSE	FALSE	FALSE	FALSE	0	FALSE	TRUE	FALSE	1.38242	2.69205	FALSE
ACSM2B	TRUE	FALSE	0	0	0	1	0	1	FALSE	FALSE	FALSE	FALSE	FALSE	0	FALSE	TRUE	FALSE	2.05398	2.72999	FALSE
ACSM3	TRUE	FALSE	0	0	0	0	0	3	FALSE	FALSE	FALSE	FALSE	TRUE	1	FALSE	TRUE	FALSE	-0.532112	1.68959	FALSE
ACSM4	TRUE	FALSE	0	0	0	0	0	0	FALSE	FALSE	FALSE	FALSE	FALSE	0	FALSE	TRUE	FALSE	-0.807566	0.747482	FALSE
ACSM5	TRUE	FALSE	2	2	0	0	0	10	FALSE	FALSE	FALSE	FALSE	FALSE	0	FALSE	TRUE	FALSE	-0.156014	1.64938	FALSE
ACSM6	TRUE	FALSE	0	0	0	0	0	0	FALSE	FALSE	FALSE	FALSE	FALSE	0	FALSE	FALSE	FALSE			FALSE
ACSS1	TRUE	FALSE	0	0	0	0	0	0	FALSE	FALSE	FALSE	FALSE	TRUE	5	FALSE	TRUE	TRUE	2.81348	2.94701	TRUE
ACSS2	TRUE	FALSE	0	0	0	0	0	0	FALSE	FALSE	FALSE	FALSE	TRUE	6	FALSE	TRUE	FALSE	0.605089	1.59114	FALSE
ACSS3	TRUE	FALSE	0	0	1	0	0	2	FALSE	FALSE	FALSE	FALSE	TRUE	1	FALSE	TRUE	FALSE	0.299637	1.29532	FALSE
ACTA1	TRUE	FALSE	0	1	1	2	0	0	FALSE	FALSE	FALSE	FALSE	TRUE	20	FALSE	TRUE	FALSE	5.98684	1.70661	FALSE
ACTA2	TRUE	FALSE	0	0	0	0	0	0	FALSE	FALSE	FALSE	FALSE	TRUE	1	FALSE	TRUE	FALSE	3.88057	2.99239	FALSE
ACTB	TRUE	FALSE	0	0	0	0	0	0	FALSE	FALSE	FALSE	FALSE	TRUE	7	FALSE	TRUE	FALSE	6.28544	2.87928	FALSE
ACTBL2	TRUE	FALSE	0	0	0	0	0	0	FALSE	FALSE	FALSE	FALSE	FALSE	0	FALSE	FALSE	FALSE	-0.657073	-1.33022	TRUE
ACTC1	TRUE	FALSE	0	0	0	0	0	0	FALSE	FALSE	FALSE	FALSE	TRUE	1	FALSE	TRUE	FALSE	5.25229	2.96806	FALSE
ACTG1	TRUE	FALSE	0	0	0	0	0	0	FALSE	FALSE	FALSE	FALSE	TRUE	3	FALSE	TRUE	TRUE	5.13136	2.41257	FALSE
ACTG2	TRUE	FALSE	0	0	0	0	0	0	FALSE	FALSE	FALSE	FALSE	TRUE	1	FALSE	FALSE	FALSE	3.90648	2.90308	FALSE
ACTL6A	TRUE	FALSE	0	0	0	0	0	0	FALSE	FALSE	FALSE	FALSE	TRUE	4	FALSE	TRUE	FALSE	2.92779	4.04799	FALSE
ACTL6B	TRUE	FALSE	0	0	0	0	0	0	FALSE	FALSE	FALSE	FALSE	FALSE	0	FALSE	TRUE	FALSE	4.03884	4.18858	FALSE
ACTL7A	TRUE	FALSE	0	0	0	0	0	0	FALSE	FALSE	FALSE	FALSE	FALSE	0	FALSE	FALSE	FALSE	-0.780392	0.0429838	FALSE
ACTL7B	TRUE	FALSE	0	0	0	0	0	0	FALSE	FALSE	FALSE	FALSE	FALSE	0	FALSE	TRUE	FALSE	1.58525	-0.291447	FALSE
ACTL8	TRUE	FALSE	0	0	0	0	0	0	FALSE	FALSE	FALSE	FALSE	FALSE	0	FALSE	FALSE	FALSE	1.54597	1.75466	FALSE
ACTL9	TRUE	FALSE	0	0	0	0	0	0	FALSE	FALSE	FALSE	FALSE	FALSE	0	FALSE	FALSE	FALSE	1.50178	1.36185	FALSE
ACTL10	FALSE	FALSE	0	0	0	0	0	0	FALSE	FALSE	FALSE	FALSE	FALSE	0	FALSE	TRUE	FALSE	0.920642	-0.445295	FALSE
ACTN1	TRUE	FALSE	0	1	0	0	0	0	FALSE	FALSE	FALSE	FALSE	TRUE	12	TRUE	TRUE	FALSE	3.82076	5.80371	FALSE
ACTN2	TRUE	FALSE	0	2	7	2	0	0	FALSE	FALSE	FALSE	FALSE	TRUE	3	TRUE	TRUE	FALSE	1.76008	5.34812	FALSE
ACTN3	TRUE	FALSE	0	0	0	2	0	5	FALSE	FALSE	FALSE	FALSE	TRUE	1	FALSE	TRUE	FALSE			FALSE
ACTN4	TRUE	FALSE	0	0	0	0	0	0	FALSE	FALSE	FALSE	FALSE	TRUE	20	TRUE	TRUE	TRUE	5.4168	5.60389	FALSE
ACTR1A	TRUE	FALSE	0	0	0	1	0	0	FALSE	FALSE	FALSE	FALSE	FALSE	0	FALSE	TRUE	FALSE	3.57945	4.00262	FALSE
ACTR1B	TRUE	FALSE	0	0	0	0	0	0	FALSE	FALSE	FALSE	FALSE	TRUE	4	FALSE	TRUE	FALSE	1.44726	2.89218	FALSE
ACTR2	TRUE	FALSE	0	0	0	0	0	0	FALSE	FALSE	FALSE	FALSE	TRUE	4	FALSE	TRUE	FALSE	4.17735	4.35638	FALSE
ACTR3	TRUE	FALSE	0	0	0	0	0	0	FALSE	FALSE	FALSE	FALSE	TRUE	4	FALSE	FALSE	FALSE	3.64347	4.24631	FALSE
ACTR3B	TRUE	FALSE	0	0	0	0	0	0	FALSE	FALSE	FALSE	FALSE	FALSE	0	FALSE	FALSE	FALSE	3.84457	4.12451	FALSE
ACTR3C	TRUE	FALSE	0	0	0	0	0	0	FALSE	FALSE	FALSE	FALSE	FALSE	0	FALSE	FALSE	FALSE	1.51853	0.622842	FALSE
ACTR5	TRUE	FALSE	0	0	0	0	0	0	FALSE	FALSE	FALSE	FALSE	FALSE	0	FALSE	TRUE	TRUE	0.595404	-0.222065	FALSE
ACTR6	TRUE	FALSE	0	0	0	0	0	0	FALSE	FALSE	FALSE	FALSE	TRUE	1	FALSE	TRUE	FALSE	1.48908	2.5402	FALSE
ACTR8	TRUE	FALSE	0	0	0	0	0	0	FALSE	FALSE	FALSE	FALSE	FALSE	0	FALSE	TRUE	FALSE	0.588314	2.19953	FALSE
ACTR10	TRUE	FALSE	0	0	0	0	0	0	FALSE	FALSE	FALSE	FALSE	TRUE	3	FALSE	TRUE	FALSE	0.767678	2.54484	FALSE
ACTRT1	FALSE	FALSE	0	0	0	0	0	0	FALSE	FALSE	FALSE	FALSE	FALSE	0	FALSE	FALSE	FALSE	-1.26989	0.834345	FALSE
ACTRT2	TRUE	FALSE	0	0	0	0	0	0	FALSE	FALSE	FALSE	FALSE	FALSE	0	FALSE	TRUE	FALSE	-0.322196	0.777526	FALSE
ACTRT3	TRUE	FALSE	0	0	0	0	0	0	FALSE	FALSE	FALSE	FALSE	FALSE	0	FALSE	TRUE	FALSE	0.53414	0.254855	FALSE
ACVR1	TRUE	FALSE	0	2	0	0	0	0	FALSE	FALSE	FALSE	FALSE	TRUE	13	TRUE	TRUE	FALSE	2.5853	3.78101	FALSE
ACVR1B	TRUE	FALSE	0	0	0	0	0	0	FALSE	FALSE	FALSE	FALSE	TRUE	6	TRUE	TRUE	FALSE	3.97297	4.37372	FALSE
ACVR1C	TRUE	FALSE	0	0	0	0	10	0	FALSE	FALSE	FALSE	FALSE	TRUE	4	TRUE	TRUE	FALSE	1.2461	3.03656	FALSE
ACVR2A	TRUE	FALSE	7	7	0	0	0	0	FALSE	FALSE	FALSE	FALSE	TRUE	3	TRUE	TRUE	FALSE	2.72309	4.12803	FALSE
ACVR2B	TRUE	FALSE	6	2	6	2	0	1	FALSE	FALSE	FALSE	FALSE	TRUE	5	TRUE	TRUE	FALSE	3.16932	4.08734	FALSE
ACVRL1	TRUE	FALSE	0	0	0	0	0	0	FALSE	FALSE	FALSE	FALSE	TRUE	6	TRUE	TRUE	TRUE	2.34047	2.27657	FALSE
ACY1	TRUE	FALSE	0	1	0	0	0	0	FALSE	FALSE	FALSE	FALSE	TRUE	6	TRUE	TRUE	FALSE	0.0735459	1.70476	FALSE
ACY3	TRUE	FALSE	0	0	0	0	0	0	FALSE	FALSE	FALSE	FALSE	TRUE	2	FALSE	TRUE	FALSE	-0.223177	-0.227377	FALSE
ACYP1	TRUE	FALSE	0	0	0	0	0	0	FALSE	FALSE	FALSE	FALSE	TRUE	2	FALSE	TRUE	FALSE	-0.146316	1.07854	FALSE
ACYP2	TRUE	FALSE	0	0	3	0	1	0	FALSE	FALSE	FALSE	FALSE	TRUE	1	FALSE	TRUE	FALSE	-1.32996	-0.488248	TRUE
ADA	TRUE	FALSE	0	0	0	0	0	0	TRUE	FALSE	FALSE	FALSE	TRUE	80	TRUE	TRUE	FALSE	-0.181265	0.339021	FALSE
ADA2	TRUE	FALSE	0	0	0	0	0	0	FALSE	FALSE	FALSE	FALSE	FALSE	0	TRUE	FALSE	FALSE			FALSE
ADAD1	TRUE	FALSE	0	0	0	0	0	0	FALSE	FALSE	FALSE	FALSE	FALSE	0	FALSE	TRUE	FALSE	-0.223336	3.97307	FALSE
ADAD2	TRUE	FALSE	0	0	0	0	0	0	FALSE	FALSE	FALSE	FALSE	FALSE	0	FALSE	TRUE	FALSE	-3.08233	1.64031	FALSE
ADAL	TRUE	FALSE	0	0	0	0	0	5	FALSE	FALSE	FALSE	FALSE	FALSE	0	TRUE	TRUE	FALSE	-0.00725731	-0.870422	TRUE
ADAM2	TRUE	FALSE	0	0	0	0	0	0	FALSE	FALSE	FALSE	FALSE	FALSE	0	TRUE	TRUE	FALSE	-2.10577	0.86294	FALSE
ADAM7	TRUE	FALSE	0	0	0	0	0	0	FALSE	FALSE	FALSE	FALSE	FALSE	0	TRUE	TRUE	FALSE	-1.43458	1.55103	FALSE
ADAM8	TRUE	FALSE	0	0	2	0	0	0	FALSE	FALSE	FALSE	FALSE	TRUE	1	TRUE	TRUE	FALSE	-0.472103	2.05793	FALSE
ADAM9	TRUE	FALSE	0	0	1	0	0	0	FALSE	FALSE	FALSE	FALSE	TRUE	6	TRUE	TRUE	FALSE	1.66118	4.82163	FALSE
ADAM10	TRUE	FALSE	0	0	9	0	0	0	FALSE	FALSE	FALSE	FALSE	TRUE	31	TRUE	TRUE	FALSE	3.14305	5.1626	TRUE
ADAM11	TRUE	FALSE	0	0	0	0	0	0	FALSE	FALSE	FALSE	FALSE	FALSE	0	TRUE	TRUE	FALSE	3.20973	4.53714	FALSE
ADAM12	TRUE	FALSE	0	0	8	0	0	0	FALSE	FALSE	FALSE	FALSE	TRUE	2	TRUE	TRUE	FALSE	0.621933	4.49946	FALSE
ADAM15	TRUE	FALSE	0	0	3	0	0	0	FALSE	FALSE	FALSE	FALSE	FALSE	0	TRUE	TRUE	FALSE	0.557427	2.46067	FALSE
ADAM17	TRUE	FALSE	0	2	2	0	6	1	FALSE	FALSE	FALSE	FALSE	TRUE	29	TRUE	TRUE	TRUE	1.68174	4.92025	FALSE
ADAM18	TRUE	FALSE	0	2	0	0	0	1	FALSE	FALSE	FALSE	FALSE	FALSE	0	TRUE	TRUE	FALSE	-2.45119	-0.311756	FALSE
ADAM19	TRUE	FALSE	0	0	6	0	0	0	FALSE	FALSE	FALSE	FALSE	TRUE	2	TRUE	TRUE	FALSE	1.52968	3.61686	FALSE
ADAM20	TRUE	FALSE	0	0	0	0	0	0	FALSE	FALSE	FALSE	FALSE	FALSE	0	TRUE	TRUE	FALSE	-1.89171	-0.264517	FALSE
ADAM21	TRUE	FALSE	0	0	0	0	1	0	FALSE	FALSE	FALSE	FALSE	FALSE	0	TRUE	TRUE	FALSE	1.58085	2.03144	FALSE
ADAM22	TRUE	FALSE	0	0	1	0	0	0	FALSE	FALSE	FALSE	FALSE	TRUE	1	TRUE	TRUE	FALSE	2.55559	5.96581	FALSE
ADAM23	TRUE	FALSE	0	0	0	0	0	1	FALSE	FALSE	FALSE	FALSE	TRUE	1	TRUE	TRUE	FALSE	1.72503	5.2754	FALSE
ADAM28	TRUE	FALSE	0	0	0	0	0	0	FALSE	FALSE	FALSE	FALSE	TRUE	9	TRUE	TRUE	FALSE	-1.68416	0.657258	FALSE
ADAM29	TRUE	FALSE	0	0	1	0	0	0	FALSE	FALSE	FALSE	FALSE	FALSE	0	TRUE	TRUE	FALSE	-0.995264	0.634085	FALSE
ADAM30	TRUE	FALSE	0	0	0	0	0	0	FALSE	FALSE	FALSE	FALSE	FALSE	0	TRUE	TRUE	FALSE	-0.606451	2.13899	FALSE
ADAM32	TRUE	FALSE	0	0	0	0	0	0	FALSE	FALSE	FALSE	FALSE	FALSE	0	TRUE	TRUE	TRUE	-1.23433	1.99678	FALSE
ADAM33	TRUE	FALSE	0	0	0	0	0	0	FALSE	FALSE	FALSE	FALSE	TRUE	1	TRUE	TRUE	FALSE	0.730688	1.41414	FALSE
ADAMDEC1	TRUE	FALSE	0	0	0	0	0	0	FALSE	FALSE	FALSE	FALSE	FALSE	0	TRUE	TRUE	TRUE	-1.02533	0.980097	FALSE
ADAMTS1	TRUE	FALSE	0	3	0	3	0	0	FALSE	FALSE	FALSE	FALSE	FALSE	0	TRUE	TRUE	FALSE	0.868767	3.88391	FALSE
ADAMTS2	TRUE	FALSE	0	1	0	0	0	0	FALSE	FALSE	FALSE	FALSE	FALSE	0	TRUE	TRUE	FALSE	2.54814	5.14428	FALSE
ADAMTS3	TRUE	FALSE	0	0	0	0	0	0	FALSE	FALSE	FALSE	FALSE	FALSE	0	TRUE	TRUE	FALSE	-0.507028	4.01346	TRUE
ADAMTS4	TRUE	FALSE	0	0	0	0	0	0	FALSE	FALSE	FALSE	FALSE	TRUE	2	TRUE	TRUE	FALSE	1.18588	3.04728	FALSE
ADAMTS5	TRUE	FALSE	0	0	0	0	0	0	FALSE	FALSE	FALSE	FALSE	TRUE	4	TRUE	TRUE	FALSE	2.52961	3.42882	FALSE
ADAMTS6	TRUE	FALSE	0	0	0	0	0	0	FALSE	FALSE	FALSE	FALSE	FALSE	0	TRUE	TRUE	FALSE	2.68918	5.81801	TRUE
ADAMTS7	TRUE	FALSE	0	1	0	0	0	0	FALSE	FALSE	FALSE	FALSE	FALSE	0	TRUE	TRUE	FALSE	0.413411	3.82686	FALSE
ADAMTS8	TRUE	FALSE	0	0	0	0	0	1	FALSE	FALSE	FALSE	FALSE	FALSE	0	TRUE	TRUE	FALSE	0.729738	1.11853	FALSE
ADAMTS9	TRUE	FALSE	0	0	0	0	0	0	FALSE	FALSE	FALSE	FALSE	FALSE	0	TRUE	TRUE	TRUE	0.440606	6.15927	TRUE
ADAMTS10	TRUE	FALSE	0	0	0	0	0	0	FALSE	FALSE	FALSE	FALSE	FALSE	0	TRUE	TRUE	FALSE	4.36253	5.15908	FALSE
ADAMTS12	TRUE	FALSE	0	2	0	0	0	0	FALSE	FALSE	FALSE	FALSE	FALSE	0	TRUE	TRUE	FALSE	-0.230051	3.29193	FALSE
ADAMTS13	TRUE	FALSE	0	0	0	0	0	0	FALSE	FALSE	FALSE	FALSE	TRUE	10	TRUE	TRUE	FALSE	1.98876	3.08943	FALSE
ADAMTS14	TRUE	FALSE	0	0	0	0	0	0	FALSE	FALSE	FALSE	FALSE	FALSE	0	TRUE	TRUE	FALSE	0.0638886	4.08584	TRUE
ADAMTS15	TRUE	FALSE	0	0	0	0	0	0	FALSE	FALSE	FALSE	FALSE	FALSE	0	TRUE	TRUE	FALSE	2.5787	4.00177	FALSE
ADAMTS16	TRUE	FALSE	0	0	0	0	0	0	FALSE	FALSE	FALSE	FALSE	FALSE	0	TRUE	TRUE	FALSE	-0.0223175	4.55418	FALSE
ADAMTS17	TRUE	FALSE	0	0	1	0	0	0	FALSE	FALSE	FALSE	FALSE	FALSE	0	TRUE	TRUE	FALSE	-0.931084	2.86713	TRUE
ADAMTS18	TRUE	FALSE	0	0	0	0	0	0	FALSE	FALSE	FALSE	FALSE	FALSE	0	TRUE	TRUE	TRUE	-3.1361	3.24774	FALSE
ADAMTS19	TRUE	FALSE	0	0	0	0	0	0	FALSE	FALSE	FALSE	FALSE	FALSE	0	TRUE	TRUE	FALSE	2.61502	5.65555	FALSE
ADAMTS20	TRUE	FALSE	0	0	0	0	0	1	FALSE	FALSE	FALSE	FALSE	FALSE	0	TRUE	TRUE	FALSE	-2.78444	2.66579	FALSE
ADAMTSL1	TRUE	FALSE	0	0	0	0	0	0	FALSE	FALSE	FALSE	FALSE	FALSE	0	TRUE	TRUE	FALSE	-1.7751	5.0021	FALSE
ADAMTSL2	TRUE	FALSE	0	0	2	0	0	0	FALSE	FALSE	FALSE	FALSE	FALSE	0	FALSE	TRUE	FALSE	1.35568	2.30172	FALSE
ADAMTSL3	TRUE	FALSE	0	0	0	0	0	0	FALSE	FALSE	FALSE	FALSE	FALSE	0	TRUE	TRUE	FALSE	-0.577434	4.66618	TRUE
ADAMTSL4	TRUE	FALSE	0	0	0	0	0	0	FALSE	FALSE	FALSE	FALSE	FALSE	0	TRUE	TRUE	FALSE	-0.545274	1.55235	TRUE
ADAMTSL5	TRUE	FALSE	0	0	0	0	0	0	FALSE	FALSE	FALSE	FALSE	FALSE	0	FALSE	TRUE	FALSE	-0.539339	0.131377	FALSE
ADAP1	TRUE	FALSE	0	0	0	0	0	0	FALSE	FALSE	FALSE	FALSE	FALSE	0	FALSE	TRUE	FALSE	1.18571	3.25609	FALSE
ADAP2	TRUE	FALSE	0	0	0	0	0	0	FALSE	FALSE	FALSE	FALSE	FALSE	0	FALSE	TRUE	FALSE	1.08564	1.94029	FALSE
ADAR	TRUE	FALSE	0	0	0	0	0	0	FALSE	FALSE	FALSE	FALSE	TRUE	4	FALSE	TRUE	TRUE	3.00529	4.7404	FALSE
ADARB1	TRUE	FALSE	1	0	1	0	0	0	FALSE	FALSE	FALSE	FALSE	TRUE	2	FALSE	TRUE	FALSE	4.32874	3.26738	TRUE
ADARB2	TRUE	FALSE	0	0	0	0	0	0	FALSE	FALSE	FALSE	FALSE	TRUE	6	FALSE	TRUE	FALSE	2.77913	3.40184	FALSE
ADAT1	TRUE	FALSE	0	0	0	0	0	0	FALSE	FALSE	FALSE	FALSE	TRUE	21	FALSE	TRUE	FALSE	-2.94771	0.491948	FALSE
ADAT2	TRUE	FALSE	0	0	0	0	0	0	FALSE	FALSE	FALSE	FALSE	FALSE	0	FALSE	FALSE	FALSE	0.83653	-0.493984	FALSE
ADAT3	TRUE	FALSE	0	0	0	0	0	0	FALSE	FALSE	FALSE	FALSE	FALSE	0	FALSE	TRUE	FALSE	1.42053	-0.346785	FALSE
ADCK1	TRUE	FALSE	0	6	0	0	0	0	FALSE	FALSE	FALSE	FALSE	TRUE	1	FALSE	FALSE	FALSE	-0.570332	0.849959	FALSE
ADCK2	TRUE	FALSE	0	0	0	0	0	0	FALSE	FALSE	FALSE	FALSE	TRUE	2	FALSE	TRUE	TRUE	2.20276	2.06914	FALSE
ADCK5	TRUE	FALSE	0	0	0	0	0	0	FALSE	FALSE	FALSE	FALSE	FALSE	0	FALSE	TRUE	FALSE	2.13023	3.49784	FALSE
ADCY1	TRUE	FALSE	0	0	0	0	0	0	FALSE	FALSE	FALSE	FALSE	TRUE	8	TRUE	TRUE	FALSE	6.1488	5.52438	FALSE
ADCY2	TRUE	FALSE	0	0	0	0	0	0	FALSE	FALSE	FALSE	FALSE	TRUE	4	TRUE	TRUE	FALSE	5.25166	5.99422	FALSE
ADCY3	TRUE	FALSE	5	11	0	4	0	2	FALSE	FALSE	FALSE	FALSE	FALSE	0	TRUE	TRUE	TRUE	3.25211	4.02554	TRUE
ADCY4	TRUE	FALSE	0	0	0	0	0	1	FALSE	FALSE	FALSE	FALSE	FALSE	0	TRUE	TRUE	FALSE	1.60528	2.02016	FALSE
ADCY5	TRUE	FALSE	0	1	0	4	0	0	TRUE	FALSE	FALSE	FALSE	TRUE	4	TRUE	TRUE	FALSE	5.67863	5.07925	TRUE
ADCY6	TRUE	FALSE	0	0	0	0	0	0	FALSE	FALSE	FALSE	FALSE	TRUE	3	TRUE	TRUE	FALSE	3.47525	4.50266	FALSE
ADCY7	TRUE	FALSE	0	0	0	0	0	0	FALSE	FALSE	FALSE	FALSE	TRUE	1	TRUE	TRUE	FALSE	1.98058	4.14599	FALSE
ADCY8	TRUE	FALSE	0	0	0	0	0	2	FALSE	FALSE	FALSE	FALSE	FALSE	0	TRUE	TRUE	TRUE	2.52229	4.246	FALSE
ADCY9	TRUE	FALSE	1	9	0	0	0	1	TRUE	FALSE	FALSE	FALSE	TRUE	3	TRUE	TRUE	FALSE	2.83983	4.55983	TRUE
ADCY10	TRUE	FALSE	0	0	0	0	0	0	FALSE	FALSE	FALSE	FALSE	FALSE	0	TRUE	TRUE	FALSE	-0.702715	1.73962	FALSE
ADCYAP1	TRUE	FALSE	0	0	1	0	1	0	TRUE	FALSE	FALSE	FALSE	TRUE	29	TRUE	TRUE	TRUE	1.66116	1.44058	FALSE
ADCYAP1R1	TRUE	FALSE	0	0	0	0	0	0	FALSE	FALSE	FALSE	FALSE	TRUE	12	TRUE	TRUE	FALSE	1.18517	2.9298	FALSE
ADD1	TRUE	FALSE	0	0	0	0	0	0	FALSE	FALSE	FALSE	FALSE	TRUE	2	FALSE	TRUE	FALSE	0.586496	3.90605	FALSE
ADD2	TRUE	FALSE	0	0	0	0	0	0	FALSE	FALSE	FALSE	FALSE	FALSE	0	FALSE	TRUE	FALSE	2.02559	4.97378	FALSE
ADD3	TRUE	FALSE	0	0	0	0	0	0	FALSE	FALSE	FALSE	FALSE	TRUE	1	FALSE	TRUE	FALSE	-0.587661	4.37569	FALSE
ADGB	TRUE	FALSE	0	0	0	0	0	0	FALSE	FALSE	FALSE	FALSE	FALSE	0	FALSE	TRUE	FALSE			FALSE
ADGRA1	TRUE	FALSE	0	0	0	0	0	0	FALSE	FALSE	FALSE	FALSE	FALSE	0	TRUE	TRUE	TRUE			FALSE
ADGRA2	TRUE	FALSE	0	0	0	0	0	0	FALSE	FALSE	FALSE	FALSE	FALSE	0	TRUE	TRUE	TRUE			FALSE
ADGRA3	TRUE	FALSE	0	0	0	0	0	0	FALSE	FALSE	FALSE	FALSE	TRUE	1	TRUE	TRUE	FALSE			FALSE
ADGRB1	TRUE	FALSE	0	0	0	0	0	0	FALSE	FALSE	FALSE	FALSE	TRUE	1	TRUE	TRUE	FALSE			FALSE
ADGRB2	TRUE	FALSE	0	0	0	0	0	0	FALSE	FALSE	FALSE	FALSE	FALSE	0	TRUE	TRUE	FALSE			TRUE
ADGRB3	TRUE	FALSE	0	0	1	2	0	2	FALSE	FALSE	FALSE	FALSE	FALSE	0	FALSE	FALSE	FALSE			FALSE
ADGRD1	TRUE	FALSE	0	0	0	0	0	0	FALSE	FALSE	FALSE	FALSE	TRUE	1	TRUE	TRUE	FALSE			FALSE
ADGRD2	TRUE	FALSE	0	0	0	0	0	0	FALSE	FALSE	FALSE	FALSE	FALSE	0	TRUE	FALSE	FALSE			FALSE
ADGRE1	TRUE	FALSE	0	0	0	0	0	0	FALSE	FALSE	FALSE	FALSE	TRUE	2	FALSE	TRUE	FALSE			FALSE
ADGRE2	TRUE	FALSE	0	0	1	0	0	0	FALSE	FALSE	FALSE	FALSE	FALSE	0	TRUE	TRUE	FALSE			FALSE
ADGRE3	TRUE	FALSE	0	0	0	0	0	0	FALSE	FALSE	FALSE	FALSE	FALSE	0	TRUE	FALSE	FALSE			FALSE
ADGRE5	TRUE	FALSE	0	0	0	0	0	0	FALSE	FALSE	FALSE	FALSE	TRUE	31	TRUE	TRUE	FALSE			FALSE
ADGRF1	TRUE	FALSE	0	0	0	0	0	0	FALSE	FALSE	FALSE	FALSE	TRUE	1	TRUE	TRUE	FALSE			FALSE
ADGRF2	TRUE	FALSE	0	0	0	0	1	0	FALSE	FALSE	FALSE	FALSE	FALSE	0	FALSE	TRUE	FALSE			FALSE
ADGRF3	TRUE	FALSE	0	0	0	0	0	0	FALSE	FALSE	FALSE	FALSE	FALSE	0	TRUE	TRUE	FALSE			FALSE
ADGRF4	TRUE	FALSE	0	0	0	0	0	0	FALSE	FALSE	FALSE	FALSE	FALSE	0	TRUE	TRUE	FALSE			FALSE
ADGRF5	TRUE	FALSE	0	0	0	0	0	0	FALSE	FALSE	FALSE	FALSE	FALSE	0	TRUE	TRUE	FALSE			FALSE
ADGRG1	TRUE	FALSE	0	0	0	0	0	0	FALSE	FALSE	FALSE	FALSE	TRUE	27	TRUE	TRUE	FALSE			FALSE
ADGRG2	FALSE	FALSE	0	0	0	0	0	0	FALSE	FALSE	FALSE	FALSE	FALSE	0	TRUE	TRUE	FALSE			FALSE
ADGRG3	TRUE	FALSE	0	0	0	0	0	0	FALSE	FALSE	FALSE	FALSE	TRUE	6	TRUE	TRUE	FALSE			FALSE
ADGRG4	FALSE	FALSE	0	0	0	0	0	0	FALSE	FALSE	FALSE	FALSE	FALSE	0	TRUE	TRUE	FALSE			FALSE
ADGRG5	TRUE	FALSE	0	0	0	0	0	0	FALSE	FALSE	FALSE	FALSE	FALSE	0	TRUE	TRUE	FALSE			TRUE
ADGRG6	TRUE	FALSE	0	0	0	0	0	0	FALSE	FALSE	FALSE	FALSE	TRUE	1	TRUE	TRUE	FALSE			FALSE
ADGRG7	TRUE	FALSE	0	0	0	0	6	0	FALSE	FALSE	FALSE	FALSE	TRUE	1	TRUE	TRUE	TRUE			FALSE
ADGRL1	TRUE	FALSE	0	0	0	0	0	0	FALSE	FALSE	FALSE	FALSE	TRUE	1	TRUE	TRUE	FALSE			FALSE
ADGRL2	TRUE	FALSE	1	0	0	0	0	0	FALSE	FALSE	FALSE	FALSE	FALSE	0	TRUE	TRUE	FALSE			TRUE
ADGRL3	TRUE	FALSE	0	0	0	0	0	0	FALSE	FALSE	FALSE	FALSE	TRUE	1	TRUE	TRUE	FALSE			FALSE
ADGRL4	TRUE	FALSE	0	0	1	0	1	0	FALSE	FALSE	FALSE	FALSE	FALSE	0	TRUE	TRUE	FALSE			FALSE
ADGRV1	TRUE	FALSE	0	0	0	0	1	6	FALSE	FALSE	FALSE	FALSE	FALSE	0	TRUE	TRUE	FALSE			FALSE
ADH1A	TRUE	FALSE	0	0	0	6	2	1	FALSE	FALSE	FALSE	FALSE	TRUE	15	TRUE	TRUE	TRUE	-0.460318	-0.0523601	FALSE
ADH1B	TRUE	FALSE	1	5	3	10	0	0	TRUE	FALSE	FALSE	FALSE	TRUE	18	TRUE	TRUE	TRUE	0.0515678	2.33663	FALSE
ADH1C	TRUE	FALSE	0	0	0	7	0	0	FALSE	FALSE	FALSE	FALSE	TRUE	31	TRUE	TRUE	TRUE			FALSE
ADH4	TRUE	FALSE	0	0	0	10	0	0	FALSE	FALSE	FALSE	FALSE	TRUE	7	TRUE	TRUE	FALSE	-1.17205	0.64483	FALSE
ADH5	TRUE	FALSE	0	0	0	0	0	0	FALSE	FALSE	FALSE	FALSE	TRUE	37	TRUE	TRUE	FALSE	0.525323	0.378159	TRUE
ADH6	TRUE	FALSE	1	0	2	4	0	10	FALSE	FALSE	FALSE	FALSE	TRUE	4	TRUE	TRUE	FALSE	-0.450094	1.58044	FALSE
ADH7	TRUE	FALSE	0	0	0	0	0	0	FALSE	FALSE	FALSE	FALSE	TRUE	6	TRUE	TRUE	TRUE	-1.71157	-0.306694	FALSE
ADHFE1	TRUE	FALSE	0	0	0	0	0	0	FALSE	FALSE	FALSE	FALSE	TRUE	3	TRUE	TRUE	FALSE	-1.05887	1.92839	FALSE
ADI1	TRUE	FALSE	0	0	0	1	0	0	FALSE	FALSE	FALSE	FALSE	TRUE	40	FALSE	TRUE	FALSE	-0.200077	0.832734	FALSE
ADIG	TRUE	FALSE	0	0	0	0	0	0	FALSE	FALSE	FALSE	FALSE	FALSE	0	FALSE	TRUE	TRUE			FALSE
ADIPOQ	TRUE	TRUE	0	0	0	0	0	0	TRUE	TRUE	TRUE	FALSE	TRUE	152	TRUE	TRUE	TRUE	-0.676407	-1.26657	FALSE
ADIPOR1	TRUE	FALSE	0	0	0	0	0	0	TRUE	FALSE	FALSE	FALSE	TRUE	9	FALSE	TRUE	TRUE	3.14375	2.70706	FALSE
ADIPOR2	TRUE	FALSE	0	0	0	0	0	0	FALSE	FALSE	FALSE	FALSE	TRUE	5	FALSE	TRUE	TRUE	2.73475	3.17409	FALSE
ADIRF	TRUE	FALSE	0	0	0	0	6	0	FALSE	FALSE	FALSE	FALSE	TRUE	2	FALSE	FALSE	FALSE	-0.436797	0.199332	FALSE
ADK	TRUE	FALSE	0	2	0	0	0	1	FALSE	FALSE	FALSE	FALSE	TRUE	30	TRUE	TRUE	FALSE	0.550077	2.66747	FALSE
ADM	TRUE	FALSE	0	0	0	1	0	0	TRUE	FALSE	FALSE	FALSE	TRUE	34	TRUE	TRUE	FALSE	1.47383	2.15446	TRUE
ADM2	TRUE	FALSE	0	0	0	0	0	0	FALSE	FALSE	FALSE	FALSE	TRUE	1	TRUE	TRUE	FALSE	-0.559066	0.624563	FALSE
ADM5	TRUE	FALSE	0	0	0	0	0	0	FALSE	FALSE	FALSE	FALSE	FALSE	0	FALSE	FALSE	FALSE	0.592631	0.287439	FALSE
ADNP	TRUE	FALSE	0	0	0	0	0	0	FALSE	FALSE	FALSE	FALSE	TRUE	9	FALSE	TRUE	FALSE	1.02199	4.64048	FALSE
ADNP2	TRUE	FALSE	0	0	0	0	0	0	FALSE	FALSE	FALSE	FALSE	FALSE	0	FALSE	TRUE	FALSE	0.0271219	3.15587	FALSE
ADO	TRUE	FALSE	0	0	0	0	0	0	FALSE	FALSE	FALSE	FALSE	TRUE	26	FALSE	FALSE	FALSE	2.00853	2.04289	FALSE
ADORA1	TRUE	FALSE	0	0	0	0	0	0	TRUE	FALSE	FALSE	FALSE	TRUE	111	TRUE	TRUE	TRUE	2.46092	0.871455	FALSE
ADORA2A	TRUE	FALSE	0	0	1	0	0	0	FALSE	FALSE	FALSE	FALSE	TRUE	137	TRUE	TRUE	TRUE	2.06842	2.16155	FALSE
ADORA2B	TRUE	FALSE	0	0	0	0	0	0	FALSE	FALSE	FALSE	FALSE	TRUE	93	TRUE	TRUE	FALSE	-0.167966	-0.133116	FALSE
ADORA3	FALSE	FALSE	0	0	0	0	0	0	TRUE	FALSE	FALSE	FALSE	TRUE	90	TRUE	TRUE	FALSE	-1.33229	1.54926	FALSE
ADPGK	TRUE	FALSE	0	1	0	0	0	0	FALSE	FALSE	FALSE	FALSE	FALSE	0	FALSE	TRUE	TRUE	0.457581	2.24247	TRUE
ADPRH	TRUE	FALSE	0	0	0	0	0	0	FALSE	FALSE	FALSE	FALSE	TRUE	1	FALSE	TRUE	FALSE	-0.98502	0.149705	FALSE
ADPRHL1	TRUE	FALSE	0	0	0	0	0	0	FALSE	FALSE	FALSE	FALSE	FALSE	0	FALSE	TRUE	FALSE	-0.573818	0.462989	FALSE
ADPRM	TRUE	FALSE	0	0	0	0	0	0	FALSE	FALSE	FALSE	FALSE	TRUE	3	FALSE	TRUE	FALSE	0.936348	1.64926	FALSE
ADPRS	TRUE	FALSE	0	0	0	0	0	0	FALSE	FALSE	FALSE	FALSE	FALSE	0	FALSE	TRUE	FALSE			FALSE
ADRA1A	TRUE	FALSE	0	0	2	0	0	3	FALSE	FALSE	FALSE	FALSE	TRUE	329	TRUE	TRUE	FALSE	0.926945	-0.546848	FALSE
ADRA1B	TRUE	FALSE	0	0	0	0	1	0	FALSE	FALSE	FALSE	FALSE	TRUE	216	TRUE	TRUE	TRUE	3.79143	1.68632	FALSE
ADRA1D	TRUE	FALSE	0	0	0	0	0	0	FALSE	FALSE	FALSE	FALSE	TRUE	123	TRUE	TRUE	FALSE			FALSE
ADRA2A	TRUE	FALSE	0	0	0	0	8	5	FALSE	FALSE	FALSE	FALSE	TRUE	261	TRUE	TRUE	FALSE			FALSE
ADRA2B	FALSE	FALSE	0	0	0	0	0	0	TRUE	FALSE	FALSE	FALSE	TRUE	166	TRUE	TRUE	TRUE	0.524254	0.445243	FALSE
ADRA2C	TRUE	FALSE	0	0	0	0	0	0	FALSE	FALSE	FALSE	FALSE	TRUE	134	TRUE	TRUE	FALSE	5.42206	2.31739	FALSE
ADRB1	TRUE	FALSE	0	0	10	0	9	1	TRUE	FALSE	FALSE	FALSE	TRUE	235	TRUE	TRUE	TRUE			TRUE
ADRB2	TRUE	FALSE	0	0	5	0	1	0	TRUE	FALSE	FALSE	FALSE	TRUE	329	TRUE	TRUE	TRUE	1.91161	1.91357	FALSE
ADRB3	TRUE	FALSE	0	0	0	0	0	0	TRUE	FALSE	FALSE	FALSE	TRUE	96	TRUE	TRUE	TRUE	3.02517	1.48093	FALSE
ADRM1	TRUE	FALSE	0	0	1	0	0	0	FALSE	FALSE	FALSE	FALSE	TRUE	7	FALSE	TRUE	FALSE	1.78256	3.42499	FALSE
ADSL	TRUE	FALSE	0	1	0	0	0	3	FALSE	FALSE	FALSE	FALSE	TRUE	9	FALSE	TRUE	FALSE	0.932017	2.65067	FALSE
ADSS1	TRUE	FALSE	0	0	0	0	0	0	FALSE	FALSE	FALSE	FALSE	TRUE	10	FALSE	FALSE	FALSE			FALSE
ADSS2	TRUE	FALSE	0	0	0	0	0	0	TRUE	FALSE	FALSE	FALSE	TRUE	5	FALSE	TRUE	FALSE			FALSE
ADTRP	TRUE	FALSE	0	0	0	0	0	0	FALSE	FALSE	FALSE	FALSE	TRUE	1	FALSE	TRUE	FALSE	-0.225809	1.01185	FALSE
AEBP1	TRUE	FALSE	0	0	0	0	0	0	FALSE	FALSE	FALSE	FALSE	FALSE	0	TRUE	TRUE	TRUE	1.30669	4.12175	TRUE
AEBP2	TRUE	FALSE	0	1	0	0	0	0	FALSE	FALSE	FALSE	FALSE	FALSE	0	FALSE	TRUE	FALSE	3.7374	3.38618	FALSE
AEN	TRUE	FALSE	0	0	0	0	0	0	FALSE	FALSE	FALSE	FALSE	TRUE	7	FALSE	FALSE	FALSE	-0.634626	-0.709563	FALSE
AFAP1	TRUE	FALSE	0	0	0	0	0	0	FALSE	FALSE	FALSE	FALSE	FALSE	0	FALSE	TRUE	TRUE	-0.838339	3.92995	FALSE
AFAP1L1	TRUE	FALSE	0	0	0	0	0	1	TRUE	FALSE	FALSE	FALSE	FALSE	0	FALSE	TRUE	FALSE	-0.770043	2.45852	FALSE
AFAP1L2	TRUE	FALSE	0	0	0	0	0	0	FALSE	FALSE	FALSE	FALSE	FALSE	0	FALSE	TRUE	FALSE	-0.123836	4.02187	FALSE
AFDN	TRUE	FALSE	0	0	0	0	0	0	FALSE	FALSE	FALSE	FALSE	TRUE	1	FALSE	TRUE	FALSE			FALSE
AFF1	TRUE	FALSE	9	11	2	0	4	0	FALSE	FALSE	FALSE	FALSE	TRUE	1	FALSE	TRUE	FALSE	-1.81289	4.65259	TRUE
AFF2	FALSE	FALSE	0	0	0	0	0	0	FALSE	FALSE	FALSE	FALSE	FALSE	0	FALSE	TRUE	FALSE	0.828049	4.86562	FALSE
AFF3	TRUE	FALSE	0	0	0	0	0	0	FALSE	FALSE	FALSE	FALSE	FALSE	0	FALSE	TRUE	FALSE	2.12093	5.61786	TRUE
AFF4	TRUE	FALSE	2	0	0	0	0	0	TRUE	FALSE	FALSE	FALSE	TRUE	2	FALSE	TRUE	TRUE	2.22954	6.11793	FALSE
AFG1L	TRUE	FALSE	0	0	0	0	0	0	FALSE	FALSE	FALSE	FALSE	FALSE	0	FALSE	FALSE	FALSE			FALSE
AFG3L2	TRUE	FALSE	0	0	0	0	1	0	FALSE	FALSE	FALSE	FALSE	TRUE	6	FALSE	TRUE	FALSE	2.5462	4.09104	FALSE
AFM	TRUE	FALSE	3	1	3	1	0	2	FALSE	FALSE	FALSE	FALSE	TRUE	1	TRUE	TRUE	FALSE	-2.65941	0.389354	FALSE
AFMID	TRUE	FALSE	0	0	0	0	0	0	FALSE	FALSE	FALSE	FALSE	FALSE	0	FALSE	TRUE	FALSE	0.217804	2.18536	FALSE
AFP	TRUE	FALSE	0	0	0	0	0	0	FALSE	FALSE	FALSE	FALSE	TRUE	51	TRUE	TRUE	FALSE	-1.32669	2.51798	FALSE
AFTPH	TRUE	FALSE	0	0	0	0	0	0	FALSE	FALSE	FALSE	FALSE	FALSE	0	FALSE	TRUE	FALSE	-0.748596	4.33547	FALSE
AGA	TRUE	FALSE	0	0	0	0	0	0	FALSE	FALSE	FALSE	FALSE	TRUE	5	TRUE	TRUE	TRUE	-0.424351	1.59169	FALSE
AGAP1	TRUE	FALSE	0	1	0	0	0	1	FALSE	FALSE	FALSE	FALSE	TRUE	1	FALSE	TRUE	FALSE	2.28061	5.51275	FALSE
AGAP2	TRUE	FALSE	0	0	0	0	0	0	FALSE	FALSE	FALSE	FALSE	FALSE	0	FALSE	TRUE	FALSE	5.79326	5.46695	FALSE
AGAP3	TRUE	FALSE	0	0	0	0	0	0	FALSE	FALSE	FALSE	FALSE	FALSE	0	FALSE	TRUE	FALSE	4.34956	4.86326	FALSE
AGAP4	TRUE	FALSE	0	0	0	0	0	0	FALSE	FALSE	FALSE	FALSE	FALSE	0	FALSE	FALSE	FALSE			FALSE
AGAP5	TRUE	FALSE	0	0	0	0	0	0	FALSE	FALSE	FALSE	FALSE	FALSE	0	FALSE	TRUE	FALSE			FALSE
AGAP6	TRUE	FALSE	0	0	0	0	0	0	FALSE	FALSE	FALSE	FALSE	FALSE	0	FALSE	FALSE	FALSE			FALSE
AGAP9	FALSE	FALSE	0	0	0	0	0	0	FALSE	FALSE	FALSE	FALSE	FALSE	0	FALSE	TRUE	FALSE			FALSE
AGBL1	FALSE	FALSE	0	0	0	0	0	0	FALSE	FALSE	FALSE	FALSE	FALSE	0	TRUE	TRUE	FALSE	-3.83358	0.635173	FALSE
AGBL2	TRUE	FALSE	2	6	3	7	0	9	FALSE	FALSE	FALSE	FALSE	FALSE	0	TRUE	TRUE	FALSE	-0.551577	1.92768	TRUE
AGBL3	TRUE	FALSE	0	0	0	0	0	3	FALSE	FALSE	FALSE	FALSE	FALSE	0	TRUE	FALSE	FALSE			FALSE
AGBL4	TRUE	FALSE	0	4	0	0	0	0	FALSE	FALSE	FALSE	FALSE	FALSE	0	TRUE	FALSE	FALSE	-0.173448	0.371173	TRUE
AGBL5	TRUE	FALSE	0	0	0	0	0	0	FALSE	FALSE	FALSE	FALSE	TRUE	4	TRUE	TRUE	FALSE	1.7514	4.19165	TRUE
AGER	TRUE	FALSE	0	0	7	0	0	0	TRUE	FALSE	FALSE	FALSE	TRUE	10	TRUE	TRUE	FALSE	-0.0766749	0.685352	FALSE
AGFG1	TRUE	FALSE	0	0	0	1	0	0	FALSE	FALSE	FALSE	FALSE	FALSE	0	FALSE	TRUE	FALSE	0.877604	3.90317	FALSE
AGFG2	TRUE	FALSE	0	0	0	0	0	0	FALSE	FALSE	FALSE	FALSE	TRUE	1	FALSE	FALSE	FALSE	0.955223	2.02687	FALSE
AGGF1	TRUE	FALSE	0	0	0	0	0	0	FALSE	FALSE	FALSE	FALSE	FALSE	0	TRUE	TRUE	FALSE	0.271524	3.02709	FALSE
AGK	TRUE	FALSE	0	0	0	0	0	0	FALSE	FALSE	FALSE	FALSE	FALSE	0	FALSE	TRUE	FALSE	0.240132	2.24459	FALSE
AGL	TRUE	FALSE	0	0	0	0	0	0	FALSE	FALSE	FALSE	FALSE	TRUE	27	FALSE	TRUE	TRUE	-2.23366	3.73191	FALSE
AGMAT	TRUE	FALSE	1	1	1	0	2	6	FALSE	FALSE	FALSE	FALSE	TRUE	1	FALSE	TRUE	FALSE	0.843808	1.26307	FALSE
AGMO	TRUE	FALSE	0	0	0	0	0	0	TRUE	FALSE	FALSE	FALSE	TRUE	1	FALSE	TRUE	FALSE	-4.63367	1.42804	FALSE
AGO1	TRUE	FALSE	0	0	0	0	0	1	FALSE	FALSE	FALSE	FALSE	FALSE	0	FALSE	TRUE	FALSE	6.52667	6.25533	FALSE
AGO2	TRUE	FALSE	0	0	5	0	5	2	FALSE	FALSE	FALSE	FALSE	TRUE	7	FALSE	TRUE	TRUE	7.69614	5.6677	FALSE
AGO3	TRUE	FALSE	0	0	0	0	0	0	FALSE	FALSE	FALSE	FALSE	TRUE	1	FALSE	TRUE	FALSE	5.45121	6.09216	FALSE
AGO4	TRUE	FALSE	0	0	0	0	0	0	FALSE	FALSE	FALSE	FALSE	FALSE	0	FALSE	TRUE	FALSE	3.83978	5.08189	FALSE
AGPAT1	TRUE	FALSE	0	0	0	0	0	0	FALSE	FALSE	FALSE	FALSE	TRUE	6	FALSE	TRUE	TRUE	3.36969	3.48331	TRUE
AGPAT2	TRUE	FALSE	5	9	1	0	2	0	FALSE	FALSE	FALSE	FALSE	FALSE	0	TRUE	TRUE	FALSE	-0.0384719	0.859166	FALSE
AGPAT3	TRUE	FALSE	0	0	0	0	0	0	FALSE	FALSE	FALSE	FALSE	FALSE	0	FALSE	TRUE	FALSE	3.31377	3.85533	FALSE
AGPAT4	TRUE	FALSE	0	0	0	0	0	0	FALSE	FALSE	FALSE	FALSE	FALSE	0	FALSE	TRUE	TRUE	2.61023	3.28496	FALSE
AGPAT5	TRUE	FALSE	0	0	0	0	0	0	FALSE	FALSE	FALSE	FALSE	TRUE	2	FALSE	TRUE	FALSE	-1.65247	2.12409	FALSE
AGPS	TRUE	FALSE	0	0	0	0	0	0	FALSE	FALSE	FALSE	FALSE	TRUE	1	FALSE	TRUE	FALSE	3.43822	4.87542	FALSE
AGR2	TRUE	FALSE	0	0	0	0	0	0	FALSE	FALSE	FALSE	FALSE	TRUE	41	TRUE	TRUE	TRUE	0.0435018	2.17108	FALSE
AGR3	TRUE	FALSE	0	0	0	0	0	0	FALSE	FALSE	FALSE	FALSE	FALSE	0	TRUE	TRUE	FALSE	-2.0409	-2.71669	FALSE
AGRN	TRUE	FALSE	0	0	0	0	0	0	FALSE	FALSE	FALSE	FALSE	TRUE	10	TRUE	TRUE	FALSE	0.140544	5.56161	FALSE
AGRP	TRUE	TRUE	0	0	0	0	0	0	TRUE	FALSE	FALSE	FALSE	TRUE	6	TRUE	TRUE	TRUE	0.657233	1.12628	FALSE
AGT	TRUE	FALSE	3	6	0	6	0	0	TRUE	FALSE	FALSE	FALSE	TRUE	232	TRUE	TRUE	TRUE	-1.20017	-0.90195	FALSE
AGTPBP1	TRUE	FALSE	4	2	0	0	0	0	FALSE	FALSE	FALSE	FALSE	TRUE	1	TRUE	TRUE	FALSE	1.50027	5.17847	FALSE
AGTR1	TRUE	FALSE	2	0	1	1	9	2	FALSE	FALSE	FALSE	FALSE	TRUE	110	TRUE	TRUE	TRUE	-0.127196	0.954477	FALSE
AGTR2	FALSE	FALSE	0	0	0	0	0	0	FALSE	FALSE	FALSE	FALSE	TRUE	22	TRUE	TRUE	TRUE	-0.105461	0.469101	FALSE
AGTRAP	TRUE	FALSE	0	0	0	0	0	0	FALSE	FALSE	FALSE	FALSE	FALSE	0	FALSE	TRUE	FALSE	0.319013	1.34627	FALSE
AGXT	TRUE	FALSE	2	5	5	7	0	0	FALSE	FALSE	FALSE	FALSE	TRUE	17	FALSE	TRUE	FALSE	-1.43136	1.88379	FALSE
AGXT2	TRUE	FALSE	0	0	0	0	0	0	FALSE	FALSE	FALSE	FALSE	TRUE	7	TRUE	TRUE	FALSE	-0.800697	-0.0437905	FALSE
AHCTF1	TRUE	FALSE	0	0	0	0	0	0	FALSE	FALSE	FALSE	FALSE	TRUE	4	FALSE	TRUE	FALSE	1.0945	8.26368	FALSE
AHCY	TRUE	FALSE	0	0	0	0	0	0	FALSE	FALSE	FALSE	FALSE	TRUE	22	TRUE	TRUE	FALSE	1.84071	3.33217	FALSE
AHCYL1	TRUE	FALSE	0	0	0	0	0	0	FALSE	FALSE	FALSE	FALSE	TRUE	1	TRUE	TRUE	FALSE	4.54081	5.09231	FALSE
AHCYL2	TRUE	FALSE	0	0	0	0	0	0	FALSE	FALSE	FALSE	FALSE	FALSE	0	TRUE	FALSE	FALSE	3.54969	4.35622	FALSE
AHDC1	TRUE	FALSE	3	0	0	0	0	0	FALSE	FALSE	FALSE	FALSE	FALSE	0	FALSE	TRUE	FALSE	4.7869	4.82228	FALSE
AHI1	TRUE	FALSE	0	0	0	0	0	1	FALSE	FALSE	FALSE	FALSE	FALSE	0	FALSE	TRUE	TRUE	-1.88139	2.14931	FALSE
AHNAK	TRUE	FALSE	0	0	0	0	0	0	FALSE	FALSE	FALSE	FALSE	TRUE	1	FALSE	TRUE	TRUE	-5.74891	5.04491	FALSE
AHNAK2	TRUE	FALSE	0	0	0	0	0	0	FALSE	FALSE	FALSE	FALSE	FALSE	0	FALSE	TRUE	FALSE			FALSE
AHR	TRUE	FALSE	2	1	0	0	0	0	FALSE	FALSE	FALSE	FALSE	TRUE	98	TRUE	TRUE	TRUE	-0.499293	5.21203	FALSE
AHRR	TRUE	FALSE	0	0	0	0	0	0	FALSE	FALSE	FALSE	FALSE	TRUE	5	FALSE	TRUE	FALSE	0.754921	2.17397	FALSE
AHSA1	TRUE	FALSE	0	0	0	0	0	0	FALSE	FALSE	FALSE	FALSE	TRUE	2	FALSE	TRUE	FALSE	2.1055	3.29265	FALSE
AHSG	TRUE	FALSE	0	3	1	10	0	0	TRUE	FALSE	FALSE	FALSE	TRUE	19	TRUE	TRUE	TRUE	-0.629467	-0.370124	FALSE
AHSP	TRUE	FALSE	0	0	0	0	0	0	FALSE	FALSE	FALSE	FALSE	TRUE	20	FALSE	TRUE	FALSE	-0.805913	0.270767	FALSE
AICDA	TRUE	FALSE	0	0	0	0	0	0	FALSE	FALSE	FALSE	FALSE	TRUE	12	FALSE	TRUE	FALSE	2.32419	1.32553	FALSE
AIDA	TRUE	FALSE	0	0	0	0	0	0	FALSE	FALSE	FALSE	FALSE	FALSE	0	FALSE	TRUE	TRUE	1.078	2.38045	FALSE
AIF1	TRUE	FALSE	0	0	0	0	0	0	FALSE	FALSE	FALSE	FALSE	TRUE	4	FALSE	TRUE	TRUE	-0.0373094	1.31152	TRUE
AIF1L	TRUE	FALSE	0	0	0	0	0	0	FALSE	FALSE	FALSE	FALSE	FALSE	0	FALSE	TRUE	FALSE	0.34294	1.18716	FALSE
AIFM1	FALSE	FALSE	0	0	0	0	0	0	FALSE	FALSE	FALSE	FALSE	TRUE	5	TRUE	TRUE	FALSE	2.22226	4.13232	FALSE
AIFM2	TRUE	FALSE	0	1	0	0	0	0	FALSE	FALSE	FALSE	FALSE	FALSE	0	TRUE	TRUE	FALSE	-0.4162	0.214171	FALSE
AIFM3	TRUE	FALSE	0	0	0	0	0	0	FALSE	FALSE	FALSE	FALSE	FALSE	0	TRUE	TRUE	FALSE	1.3701	1.45304	FALSE
AIG1	TRUE	FALSE	0	0	0	0	6	0	FALSE	FALSE	FALSE	FALSE	FALSE	0	FALSE	TRUE	FALSE	0.243481	0.502267	FALSE
AIM2	TRUE	FALSE	0	0	0	0	0	0	FALSE	FALSE	FALSE	FALSE	FALSE	0	FALSE	TRUE	FALSE	0.238195	-0.534582	FALSE
AIMP1	TRUE	FALSE	0	0	0	0	0	0	FALSE	FALSE	FALSE	FALSE	TRUE	5	TRUE	TRUE	FALSE	-1.35898	1.02344	FALSE
AIMP2	TRUE	FALSE	0	0	0	0	0	0	FALSE	FALSE	FALSE	FALSE	TRUE	2	FALSE	TRUE	FALSE	-1.44733	0.724957	FALSE
AIP	TRUE	TRUE	0	0	0	0	0	0	FALSE	FALSE	FALSE	FALSE	TRUE	1	TRUE	TRUE	FALSE	1.11779	2.86625	FALSE
AIPL1	TRUE	FALSE	0	0	0	0	0	0	FALSE	FALSE	FALSE	FALSE	FALSE	0	TRUE	TRUE	FALSE	0.172617	1.32226	FALSE
AIRE	TRUE	FALSE	0	0	0	0	0	0	FALSE	FALSE	FALSE	FALSE	TRUE	4	FALSE	TRUE	TRUE	-0.447065	1.56288	FALSE
AJAP1	TRUE	FALSE	0	0	0	0	0	3	FALSE	FALSE	FALSE	FALSE	FALSE	0	FALSE	TRUE	FALSE	1.49909	3.34022	FALSE
AJM1	FALSE	FALSE	0	0	0	0	0	0	FALSE	FALSE	FALSE	FALSE	FALSE	0	FALSE	FALSE	FALSE			FALSE
AJUBA	TRUE	FALSE	0	0	0	0	0	0	FALSE	FALSE	FALSE	FALSE	FALSE	0	FALSE	TRUE	FALSE	3.81389	3.61038	FALSE
AK1	TRUE	FALSE	0	1	0	0	1	0	TRUE	FALSE	FALSE	FALSE	TRUE	5	FALSE	TRUE	TRUE	0.600719	2.33842	FALSE
AK2	TRUE	FALSE	0	0	0	0	0	0	FALSE	FALSE	FALSE	FALSE	TRUE	9	FALSE	TRUE	FALSE	0.129246	1.50135	FALSE
AK3	TRUE	FALSE	0	0	0	0	0	0	FALSE	FALSE	FALSE	FALSE	FALSE	0	FALSE	FALSE	FALSE	-2.29746	0.380498	FALSE
AK4	TRUE	FALSE	0	0	0	0	0	0	FALSE	FALSE	FALSE	FALSE	TRUE	6	FALSE	TRUE	FALSE	2.22974	1.88841	FALSE
AK5	TRUE	FALSE	0	0	0	0	0	1	FALSE	FALSE	FALSE	FALSE	FALSE	0	FALSE	TRUE	FALSE	1.854	3.4936	TRUE
AK6	TRUE	FALSE	0	0	0	0	0	0	FALSE	FALSE	FALSE	FALSE	FALSE	0	FALSE	FALSE	FALSE			FALSE
AK7	TRUE	FALSE	0	0	0	0	0	0	FALSE	FALSE	FALSE	FALSE	FALSE	0	FALSE	FALSE	FALSE	0.19498	2.7752	FALSE
AK8	TRUE	FALSE	0	1	3	0	0	1	TRUE	FALSE	FALSE	FALSE	TRUE	1	FALSE	TRUE	FALSE	-0.496627	0.706653	FALSE
AK9	TRUE	FALSE	0	0	0	0	0	0	FALSE	FALSE	FALSE	FALSE	FALSE	0	FALSE	FALSE	FALSE	-0.348177	2.32454	FALSE
AKAIN1	TRUE	FALSE	0	0	0	0	0	0	FALSE	FALSE	FALSE	FALSE	FALSE	0	FALSE	FALSE	FALSE			FALSE
AKAP1	TRUE	FALSE	0	0	0	0	0	0	TRUE	FALSE	FALSE	FALSE	TRUE	1	FALSE	TRUE	FALSE	0.697083	3.83976	FALSE
AKAP3	TRUE	FALSE	0	0	0	0	0	0	FALSE	FALSE	FALSE	FALSE	FALSE	0	FALSE	TRUE	FALSE	-0.432389	2.32829	FALSE
AKAP4	FALSE	FALSE	0	0	0	0	0	0	FALSE	FALSE	FALSE	FALSE	FALSE	0	FALSE	TRUE	FALSE	-0.167536	3.48145	FALSE
AKAP5	TRUE	FALSE	0	0	0	0	0	0	FALSE	FALSE	FALSE	FALSE	TRUE	1	FALSE	TRUE	FALSE	0.218149	2.38132	FALSE
AKAP6	TRUE	FALSE	0	0	0	0	0	1	FALSE	FALSE	FALSE	FALSE	FALSE	0	FALSE	TRUE	FALSE	-2.06493	6.43861	TRUE
AKAP7	TRUE	FALSE	0	0	0	0	0	0	FALSE	FALSE	FALSE	FALSE	FALSE	0	FALSE	TRUE	FALSE	-1.27806	1.45596	FALSE
AKAP8	TRUE	FALSE	0	0	0	0	0	0	FALSE	FALSE	FALSE	FALSE	TRUE	6	FALSE	TRUE	FALSE	-0.169551	4.09158	FALSE
AKAP8L	TRUE	FALSE	0	0	0	0	0	0	FALSE	FALSE	FALSE	FALSE	TRUE	25	FALSE	TRUE	FALSE	1.87675	3.81406	FALSE
AKAP9	TRUE	FALSE	5	9	0	0	0	0	FALSE	FALSE	FALSE	FALSE	TRUE	3	FALSE	TRUE	TRUE	-2.74831	8.55337	FALSE
AKAP10	TRUE	FALSE	0	0	0	0	0	0	FALSE	FALSE	FALSE	FALSE	FALSE	0	FALSE	TRUE	FALSE	0.384427	4.26506	FALSE
AKAP11	TRUE	FALSE	0	2	0	0	0	0	FALSE	FALSE	FALSE	FALSE	TRUE	2	FALSE	TRUE	FALSE	-2.26893	4.97258	FALSE
AKAP12	TRUE	FALSE	0	2	0	0	0	0	FALSE	FALSE	FALSE	FALSE	FALSE	0	FALSE	TRUE	FALSE	0.0180634	3.92512	FALSE
AKAP13	TRUE	FALSE	3	6	0	0	0	1	FALSE	FALSE	FALSE	FALSE	TRUE	1	FALSE	TRUE	TRUE	-3.38521	7.03479	FALSE
AKAP14	FALSE	FALSE	0	0	0	0	0	0	FALSE	FALSE	FALSE	FALSE	FALSE	0	FALSE	FALSE	FALSE	1.01506	2.28768	FALSE
AKAP17A	FALSE	FALSE	0	0	0	0	0	0	FALSE	FALSE	FALSE	FALSE	TRUE	5	FALSE	FALSE	FALSE	0.954114	2.94814	FALSE
AKIP1	TRUE	FALSE	0	0	0	0	0	0	FALSE	FALSE	FALSE	FALSE	FALSE	0	FALSE	TRUE	FALSE	-0.732556	-0.173571	FALSE
AKIRIN1	TRUE	FALSE	0	0	0	0	0	0	FALSE	FALSE	FALSE	FALSE	TRUE	5	FALSE	TRUE	FALSE	0.591862	2.37959	FALSE
AKIRIN2	TRUE	FALSE	0	0	0	0	0	0	FALSE	FALSE	FALSE	FALSE	FALSE	0	FALSE	TRUE	FALSE	1.82206	3.30153	FALSE
AKNA	TRUE	FALSE	0	0	0	0	0	0	FALSE	FALSE	FALSE	FALSE	FALSE	0	FALSE	TRUE	FALSE	-1.55426	4.57613	FALSE
AKNAD1	TRUE	FALSE	0	0	0	0	0	0	FALSE	FALSE	FALSE	FALSE	FALSE	0	FALSE	TRUE	FALSE	-2.10308	0.0422423	FALSE
AKR1A1	TRUE	FALSE	0	0	0	0	0	0	FALSE	FALSE	FALSE	FALSE	TRUE	32	TRUE	TRUE	FALSE	-0.814513	1.29643	TRUE
AKR1B1	TRUE	FALSE	0	2	1	8	0	0	FALSE	FALSE	FALSE	FALSE	TRUE	104	TRUE	TRUE	TRUE	0.274695	0.821183	FALSE
AKR1B10	TRUE	FALSE	0	0	0	0	0	0	FALSE	FALSE	FALSE	FALSE	TRUE	28	TRUE	TRUE	TRUE	-0.27048	0.87437	FALSE
AKR1B15	TRUE	FALSE	0	0	0	0	0	0	FALSE	FALSE	FALSE	FALSE	FALSE	0	TRUE	TRUE	TRUE	-1.02517	-2.04112	FALSE
AKR1C1	TRUE	FALSE	0	3	0	0	3	0	TRUE	FALSE	FALSE	FALSE	TRUE	33	TRUE	TRUE	FALSE	1.05807	1.24895	FALSE
AKR1C2	TRUE	FALSE	1	2	0	0	5	0	TRUE	FALSE	FALSE	FALSE	TRUE	25	TRUE	TRUE	FALSE	1.08202	1.95146	FALSE
AKR1C3	TRUE	FALSE	0	0	0	0	0	0	TRUE	FALSE	FALSE	FALSE	TRUE	46	TRUE	TRUE	FALSE	-1.9841	0.0113252	FALSE
AKR1C4	TRUE	FALSE	4	2	2	8	5	10	FALSE	FALSE	FALSE	FALSE	TRUE	14	TRUE	TRUE	FALSE	-1.78737	-0.0569886	TRUE
AKR1C8	FALSE	FALSE	0	0	0	0	0	0	FALSE	FALSE	FALSE	FALSE	FALSE	0	TRUE	FALSE	FALSE			FALSE
AKR1D1	TRUE	FALSE	0	0	0	0	0	10	FALSE	FALSE	FALSE	FALSE	TRUE	10	TRUE	TRUE	FALSE	-0.328594	0.387351	FALSE
AKR1E2	TRUE	FALSE	0	0	0	0	0	0	FALSE	FALSE	FALSE	FALSE	TRUE	1	TRUE	TRUE	FALSE	-0.633058	1.13143	FALSE
AKR7A2	TRUE	FALSE	0	0	0	0	0	0	FALSE	FALSE	FALSE	FALSE	TRUE	29	TRUE	TRUE	FALSE	0.665585	0.368951	FALSE
AKR7A3	TRUE	FALSE	0	0	0	0	0	0	FALSE	FALSE	FALSE	FALSE	TRUE	1	TRUE	TRUE	FALSE	0.661942	-0.643694	FALSE
AKR7L	FALSE	FALSE	0	0	0	0	0	0	FALSE	FALSE	FALSE	FALSE	FALSE	0	TRUE	TRUE	FALSE	0.794509	0.622168	FALSE
AKT1	TRUE	FALSE	0	1	6	2	0	0	TRUE	FALSE	FALSE	FALSE	TRUE	317	TRUE	TRUE	TRUE	4.02757	4.05051	FALSE
AKT1S1	TRUE	FALSE	0	1	0	0	0	0	FALSE	FALSE	FALSE	FALSE	TRUE	4	TRUE	TRUE	FALSE	1.03091	1.91396	FALSE
AKT2	TRUE	TRUE	0	0	0	0	0	0	TRUE	FALSE	FALSE	FALSE	TRUE	36	TRUE	TRUE	TRUE	3.48423	4.16138	FALSE
AKT3	TRUE	FALSE	2	7	0	0	1	0	FALSE	FALSE	FALSE	FALSE	TRUE	28	TRUE	TRUE	FALSE	3.95157	4.65627	FALSE
AKTIP	TRUE	FALSE	0	1	0	0	0	0	FALSE	FALSE	FALSE	FALSE	TRUE	4	FALSE	TRUE	FALSE	1.72002	3.11665	FALSE
ALAD	TRUE	FALSE	0	0	0	0	0	0	FALSE	FALSE	FALSE	FALSE	TRUE	31	FALSE	TRUE	FALSE	1.16694	2.74159	FALSE
ALAS1	TRUE	FALSE	0	3	0	4	0	0	FALSE	FALSE	FALSE	FALSE	TRUE	40	FALSE	TRUE	TRUE	0.405812	3.84379	FALSE
ALAS2	FALSE	FALSE	0	0	0	0	0	0	FALSE	FALSE	FALSE	FALSE	TRUE	5	FALSE	TRUE	FALSE	1.56133	3.22983	FALSE
ALB	TRUE	FALSE	1	1	2	7	0	0	FALSE	FALSE	FALSE	FALSE	TRUE	662	TRUE	TRUE	FALSE	0.341594	4.44905	FALSE
ALCAM	TRUE	FALSE	0	0	4	0	0	0	FALSE	FALSE	FALSE	FALSE	TRUE	2	TRUE	TRUE	FALSE	0.291984	4.2194	FALSE
ALDH1A1	TRUE	FALSE	0	0	0	0	0	0	FALSE	FALSE	FALSE	FALSE	TRUE	28	TRUE	TRUE	FALSE	1.53486	4.12377	FALSE
ALDH1A2	TRUE	FALSE	0	0	0	0	3	0	FALSE	FALSE	FALSE	FALSE	TRUE	10	TRUE	TRUE	FALSE	1.30315	3.42096	FALSE
ALDH1A3	TRUE	FALSE	0	0	0	0	0	0	FALSE	FALSE	FALSE	FALSE	TRUE	11	TRUE	TRUE	FALSE	2.16496	3.57336	FALSE
ALDH1B1	TRUE	FALSE	0	0	0	0	0	0	FALSE	FALSE	FALSE	FALSE	TRUE	2	TRUE	TRUE	FALSE	-0.648258	0.744083	FALSE
ALDH1L1	TRUE	FALSE	0	0	0	0	0	1	TRUE	FALSE	FALSE	FALSE	TRUE	5	TRUE	TRUE	FALSE	0.228041	3.16675	FALSE
ALDH1L2	TRUE	FALSE	0	0	0	0	0	1	FALSE	FALSE	FALSE	FALSE	TRUE	1	TRUE	TRUE	FALSE	0.116514	2.06212	FALSE
ALDH2	TRUE	FALSE	0	0	7	5	0	0	FALSE	FALSE	FALSE	FALSE	TRUE	44	TRUE	TRUE	TRUE	0.946439	1.11389	FALSE
ALDH3A1	TRUE	FALSE	0	0	0	0	0	0	FALSE	FALSE	FALSE	FALSE	TRUE	10	TRUE	TRUE	FALSE	0.398159	-0.58899	FALSE
ALDH3A2	TRUE	FALSE	0	0	0	0	0	0	FALSE	FALSE	FALSE	FALSE	TRUE	6	TRUE	TRUE	FALSE	0.471821	2.44105	FALSE
ALDH3B1	TRUE	FALSE	0	0	0	0	0	0	FALSE	FALSE	FALSE	FALSE	TRUE	1	TRUE	TRUE	TRUE	0.586889	1.39273	FALSE
ALDH3B2	TRUE	FALSE	0	0	0	0	0	0	FALSE	FALSE	FALSE	FALSE	TRUE	2	TRUE	FALSE	FALSE	0.234364	1.29639	FALSE
ALDH4A1	TRUE	FALSE	1	2	5	3	0	0	FALSE	FALSE	FALSE	FALSE	TRUE	4	TRUE	TRUE	FALSE	-0.583122	2.48082	FALSE
ALDH5A1	TRUE	FALSE	0	0	0	0	0	0	FALSE	FALSE	FALSE	FALSE	TRUE	29	TRUE	TRUE	FALSE	0.713095	2.32714	FALSE
ALDH6A1	TRUE	FALSE	0	0	0	0	0	0	TRUE	FALSE	FALSE	FALSE	TRUE	4	TRUE	TRUE	FALSE	0.400913	2.5335	FALSE
ALDH7A1	TRUE	FALSE	0	0	0	0	0	0	FALSE	FALSE	FALSE	FALSE	TRUE	11	TRUE	TRUE	FALSE	-0.0877501	1.27157	FALSE
ALDH8A1	TRUE	FALSE	0	0	0	0	0	7	FALSE	FALSE	FALSE	FALSE	FALSE	0	TRUE	TRUE	FALSE	-0.125949	0.76823	FALSE
ALDH9A1	TRUE	FALSE	0	0	0	0	0	0	FALSE	FALSE	FALSE	FALSE	TRUE	2	TRUE	TRUE	FALSE	-0.189975	1.95952	FALSE
ALDH16A1	TRUE	FALSE	0	0	0	0	0	0	FALSE	FALSE	FALSE	FALSE	FALSE	0	TRUE	TRUE	FALSE	-1.16713	2.47107	FALSE
ALDH18A1	TRUE	FALSE	0	0	0	0	0	0	FALSE	FALSE	FALSE	FALSE	TRUE	4	TRUE	TRUE	FALSE	1.86061	4.60387	FALSE
ALDOA	TRUE	FALSE	0	0	0	0	0	0	FALSE	FALSE	FALSE	FALSE	TRUE	18	TRUE	TRUE	FALSE	0.649919	2.29934	TRUE
ALDOB	TRUE	FALSE	0	1	0	8	0	0	FALSE	FALSE	FALSE	FALSE	TRUE	3	FALSE	TRUE	FALSE	-1.96073	1.71288	FALSE
ALDOC	TRUE	FALSE	0	0	0	0	0	0	FALSE	FALSE	FALSE	FALSE	TRUE	59	FALSE	TRUE	FALSE	1.54212	3.12334	FALSE
ALG1	TRUE	FALSE	0	0	0	0	0	0	FALSE	FALSE	FALSE	FALSE	TRUE	1	FALSE	TRUE	FALSE	-0.290544	0.804255	FALSE
ALG1L	TRUE	FALSE	0	0	0	0	0	0	FALSE	FALSE	FALSE	FALSE	FALSE	0	FALSE	FALSE	FALSE	-2.1151	-1.32421	FALSE
ALG1L2	TRUE	FALSE	0	0	0	0	0	0	FALSE	FALSE	FALSE	FALSE	FALSE	0	FALSE	TRUE	FALSE			FALSE
ALG2	TRUE	FALSE	0	0	0	0	0	0	FALSE	FALSE	FALSE	FALSE	FALSE	0	FALSE	TRUE	FALSE	0.155879	1.60372	FALSE
ALG3	TRUE	FALSE	0	0	0	0	0	0	FALSE	FALSE	FALSE	FALSE	TRUE	2	FALSE	TRUE	FALSE	-0.642856	0.960733	FALSE
ALG5	TRUE	FALSE	0	0	0	0	0	0	FALSE	FALSE	FALSE	FALSE	TRUE	3	FALSE	FALSE	FALSE	0.821625	2.8675	FALSE
ALG6	TRUE	FALSE	0	0	0	0	0	0	FALSE	FALSE	FALSE	FALSE	TRUE	9	FALSE	TRUE	FALSE	0.760568	3.1219	FALSE
ALG8	TRUE	FALSE	0	0	0	0	0	0	FALSE	FALSE	FALSE	FALSE	TRUE	3	FALSE	TRUE	FALSE	-0.111073	2.34474	FALSE
ALG9	TRUE	FALSE	0	0	0	0	0	0	FALSE	FALSE	FALSE	FALSE	FALSE	0	FALSE	TRUE	FALSE	0.817446	2.44246	FALSE
ALG10	TRUE	FALSE	0	0	0	0	0	1	FALSE	FALSE	FALSE	FALSE	FALSE	0	FALSE	TRUE	TRUE	0.172517	1.51974	FALSE
ALG10B	TRUE	FALSE	0	0	0	0	0	2	FALSE	FALSE	FALSE	FALSE	FALSE	0	FALSE	TRUE	TRUE	-1.19411	0.867035	FALSE
ALG11	TRUE	FALSE	0	0	0	0	0	0	FALSE	FALSE	FALSE	FALSE	FALSE	0	FALSE	TRUE	FALSE	-1.17144	0.757018	FALSE
ALG12	TRUE	FALSE	0	0	0	0	0	0	FALSE	FALSE	FALSE	FALSE	FALSE	0	FALSE	TRUE	FALSE	-0.085138	2.27301	FALSE
ALG13	FALSE	FALSE	0	0	0	0	0	0	FALSE	FALSE	FALSE	FALSE	FALSE	0	FALSE	TRUE	TRUE	0.097539	4.68277	FALSE
ALG14	TRUE	FALSE	0	0	0	0	0	0	FALSE	FALSE	FALSE	FALSE	FALSE	0	FALSE	TRUE	FALSE	0.849321	1.10347	FALSE
ALK	TRUE	FALSE	3	5	0	0	0	1	FALSE	FALSE	FALSE	FALSE	TRUE	70	TRUE	TRUE	TRUE	0.101401	5.69644	FALSE
ALKAL1	TRUE	FALSE	0	0	4	0	0	0	FALSE	FALSE	FALSE	FALSE	FALSE	0	FALSE	TRUE	FALSE			FALSE
ALKAL2	TRUE	FALSE	0	0	0	0	5	1	FALSE	FALSE	FALSE	FALSE	FALSE	0	FALSE	TRUE	FALSE			FALSE
ALKBH1	TRUE	FALSE	0	0	0	0	0	0	FALSE	FALSE	FALSE	FALSE	TRUE	14	FALSE	TRUE	TRUE	0.0740321	1.11598	FALSE
ALKBH2	TRUE	FALSE	0	0	0	0	0	0	FALSE	FALSE	FALSE	FALSE	TRUE	3	FALSE	TRUE	FALSE	-0.162661	0.376124	FALSE
ALKBH3	TRUE	FALSE	0	3	0	0	0	0	FALSE	FALSE	FALSE	FALSE	TRUE	2	FALSE	TRUE	FALSE	-0.802644	0.7088	FALSE
ALKBH4	TRUE	FALSE	0	0	0	0	0	0	FALSE	FALSE	FALSE	FALSE	FALSE	0	FALSE	TRUE	FALSE	0.530421	1.96377	FALSE
ALKBH5	TRUE	FALSE	0	0	0	0	0	0	FALSE	FALSE	FALSE	FALSE	FALSE	0	FALSE	TRUE	FALSE	5.11499	2.72639	FALSE
ALKBH6	TRUE	FALSE	0	0	0	0	0	0	FALSE	FALSE	FALSE	FALSE	FALSE	0	FALSE	TRUE	FALSE	1.33101	2.46543	FALSE
ALKBH7	TRUE	FALSE	0	0	0	0	0	0	FALSE	FALSE	FALSE	FALSE	FALSE	0	FALSE	TRUE	TRUE	0.855658	-0.379582	FALSE
ALKBH8	TRUE	FALSE	0	0	0	0	0	0	FALSE	FALSE	FALSE	FALSE	FALSE	0	FALSE	TRUE	FALSE	-1.79811	1.11168	FALSE
ALLC	TRUE	FALSE	0	0	0	0	0	0	FALSE	FALSE	FALSE	FALSE	TRUE	3	FALSE	TRUE	FALSE	-0.924913	0.00111874	FALSE
ALMS1	TRUE	TRUE	0	0	0	0	0	0	FALSE	FALSE	FALSE	FALSE	TRUE	9	FALSE	TRUE	FALSE	-6.3975	2.19653	FALSE
ALOX5	TRUE	FALSE	0	0	0	0	0	0	FALSE	FALSE	FALSE	FALSE	TRUE	127	TRUE	TRUE	FALSE	1.0267	3.39883	FALSE
ALOX5AP	TRUE	FALSE	0	0	0	0	0	0	TRUE	FALSE	FALSE	FALSE	TRUE	18	TRUE	TRUE	FALSE	0.77	2.40181	FALSE
ALOX12	TRUE	FALSE	0	0	0	0	0	0	FALSE	FALSE	FALSE	FALSE	TRUE	3	TRUE	TRUE	FALSE	0.900562	1.42666	FALSE
ALOX12B	TRUE	FALSE	0	0	0	0	0	0	FALSE	FALSE	FALSE	FALSE	FALSE	0	TRUE	TRUE	FALSE	2.58545	3.58254	FALSE
ALOX15	TRUE	FALSE	0	0	0	0	0	0	FALSE	FALSE	FALSE	FALSE	TRUE	17	TRUE	TRUE	FALSE	0.112491	-0.465933	FALSE
ALOX15B	TRUE	FALSE	0	0	0	0	0	0	FALSE	FALSE	FALSE	FALSE	FALSE	0	TRUE	TRUE	FALSE	-0.163502	0.659204	FALSE
ALOXE3	TRUE	FALSE	0	0	0	0	0	0	FALSE	FALSE	FALSE	FALSE	FALSE	0	TRUE	TRUE	TRUE	0.693187	1.08777	FALSE
ALPG	TRUE	FALSE	0	0	0	0	0	11	FALSE	FALSE	FALSE	FALSE	TRUE	8	TRUE	TRUE	TRUE			FALSE
ALPI	TRUE	FALSE	0	0	0	0	0	2	FALSE	FALSE	FALSE	FALSE	TRUE	9	TRUE	TRUE	TRUE	0.379724	-0.65857	FALSE
ALPK1	TRUE	FALSE	0	2	0	0	0	0	TRUE	FALSE	FALSE	FALSE	TRUE	1	FALSE	FALSE	FALSE	-0.999639	2.77783	FALSE
ALPK2	TRUE	FALSE	0	0	0	0	0	0	FALSE	FALSE	FALSE	FALSE	FALSE	0	FALSE	TRUE	FALSE	-1.12929	2.13895	FALSE
ALPK3	TRUE	FALSE	0	0	0	0	1	0	FALSE	FALSE	FALSE	FALSE	TRUE	3	FALSE	TRUE	FALSE	0.305199	3.19154	TRUE
ALPL	TRUE	FALSE	0	0	0	0	0	0	FALSE	FALSE	FALSE	FALSE	TRUE	15	TRUE	TRUE	TRUE	1.65504	2.39806	FALSE
ALPP	TRUE	FALSE	0	0	0	1	0	11	FALSE	FALSE	FALSE	FALSE	TRUE	92	TRUE	TRUE	FALSE	2.42674	1.59727	FALSE
ALS2	TRUE	FALSE	0	0	0	0	0	0	FALSE	FALSE	FALSE	FALSE	TRUE	3	FALSE	TRUE	TRUE	0.798602	5.7215	FALSE
ALS2CL	TRUE	FALSE	0	0	0	0	0	0	FALSE	FALSE	FALSE	FALSE	FALSE	0	FALSE	TRUE	FALSE	-0.569686	1.06185	FALSE
ALX1	TRUE	FALSE	1	2	0	0	0	0	FALSE	FALSE	FALSE	FALSE	FALSE	0	FALSE	TRUE	FALSE	1.03257	2.72167	FALSE
ALX3	TRUE	FALSE	1	5	0	0	4	7	FALSE	FALSE	FALSE	FALSE	FALSE	0	FALSE	TRUE	TRUE	0.556438	1.79127	FALSE
ALX4	TRUE	FALSE	0	2	0	0	0	0	FALSE	FALSE	FALSE	FALSE	FALSE	0	FALSE	TRUE	FALSE	0.831559	2.45852	FALSE
ALYREF	FALSE	FALSE	0	0	0	0	0	0	FALSE	FALSE	FALSE	FALSE	TRUE	1	FALSE	TRUE	FALSE	2.96621	2.34474	FALSE
AMACR	TRUE	FALSE	0	0	0	0	0	0	FALSE	FALSE	FALSE	FALSE	TRUE	5	FALSE	TRUE	TRUE	0.400704	2.06286	FALSE
AMBN	TRUE	FALSE	0	0	0	0	0	0	FALSE	FALSE	FALSE	FALSE	FALSE	0	TRUE	TRUE	FALSE	-0.977307	1.59667	FALSE
AMBP	TRUE	FALSE	1	1	1	10	0	0	FALSE	FALSE	FALSE	FALSE	TRUE	3	TRUE	TRUE	FALSE	-0.591556	0.225106	FALSE
AMBRA1	TRUE	FALSE	1	0	0	0	0	0	FALSE	FALSE	FALSE	FALSE	TRUE	1	FALSE	TRUE	FALSE	3.20997	5.79231	TRUE
AMD1	TRUE	FALSE	0	0	0	0	0	0	FALSE	FALSE	FALSE	FALSE	TRUE	19	TRUE	TRUE	FALSE	2.27456	3.09307	FALSE
AMDHD1	TRUE	FALSE	3	0	0	2	0	10	FALSE	FALSE	FALSE	FALSE	FALSE	0	FALSE	TRUE	FALSE	-0.209334	0.754622	FALSE
AMDHD2	TRUE	FALSE	0	0	0	0	0	0	FALSE	FALSE	FALSE	FALSE	TRUE	29	FALSE	TRUE	FALSE	1.50934	0.896232	FALSE
AMELX	FALSE	FALSE	0	0	0	0	0	0	FALSE	FALSE	FALSE	FALSE	FALSE	0	TRUE	TRUE	FALSE	0.234453	1.70766	FALSE
AMELY	FALSE	FALSE	0	0	0	0	0	0	FALSE	FALSE	FALSE	FALSE	FALSE	0	TRUE	TRUE	FALSE	-1.37719	-1.70037	FALSE
AMER1	FALSE	FALSE	0	0	0	0	0	0	FALSE	FALSE	FALSE	FALSE	FALSE	0	FALSE	TRUE	FALSE	-2.2024	3.75697	FALSE
AMER2	TRUE	FALSE	0	0	0	0	0	0	FALSE	FALSE	FALSE	FALSE	FALSE	0	FALSE	TRUE	FALSE			FALSE
AMER3	TRUE	FALSE	0	0	0	0	0	0	FALSE	FALSE	FALSE	FALSE	FALSE	0	FALSE	TRUE	FALSE	-2.10494	1.87992	FALSE
AMFR	TRUE	FALSE	0	0	3	0	0	0	FALSE	FALSE	FALSE	FALSE	TRUE	1	FALSE	TRUE	FALSE	2.20539	2.95481	TRUE
AMH	TRUE	FALSE	0	0	0	0	0	0	TRUE	FALSE	FALSE	FALSE	TRUE	36	TRUE	TRUE	FALSE	1.05104	0.312224	FALSE
AMHR2	TRUE	FALSE	3	7	0	0	8	0	FALSE	FALSE	FALSE	FALSE	TRUE	3	TRUE	TRUE	FALSE	-0.518339	2.1415	FALSE
AMIGO1	TRUE	FALSE	0	0	0	0	0	3	FALSE	FALSE	FALSE	FALSE	FALSE	0	FALSE	TRUE	FALSE	3.61473	2.59261	FALSE
AMIGO2	TRUE	FALSE	0	0	0	0	0	0	FALSE	FALSE	FALSE	FALSE	TRUE	16	FALSE	FALSE	FALSE	1.49214	2.08043	FALSE
AMIGO3	TRUE	FALSE	0	0	0	0	0	0	FALSE	FALSE	FALSE	FALSE	FALSE	0	FALSE	TRUE	FALSE	2.00235	-0.674747	FALSE
AMMECR1	FALSE	FALSE	0	0	0	0	0	0	FALSE	FALSE	FALSE	FALSE	FALSE	0	FALSE	TRUE	FALSE	1.81171	2.71363	FALSE
AMMECR1L	TRUE	FALSE	0	0	0	0	0	0	FALSE	FALSE	FALSE	FALSE	FALSE	0	FALSE	TRUE	FALSE	2.68859	3.93261	FALSE
AMN	TRUE	FALSE	0	0	1	0	0	0	FALSE	FALSE	FALSE	FALSE	TRUE	3	FALSE	TRUE	FALSE	1.95811	1.87017	TRUE
AMN1	TRUE	FALSE	0	0	0	0	0	0	FALSE	FALSE	FALSE	FALSE	FALSE	0	FALSE	FALSE	FALSE	1.00822	1.58708	FALSE
AMOT	FALSE	FALSE	0	0	0	0	0	0	FALSE	FALSE	FALSE	FALSE	FALSE	0	TRUE	TRUE	TRUE	0.983231	3.92462	FALSE
AMOTL1	TRUE	FALSE	0	0	0	0	0	1	FALSE	FALSE	FALSE	FALSE	FALSE	0	FALSE	TRUE	FALSE	0.341214	4.16116	FALSE
AMOTL2	TRUE	FALSE	0	1	0	0	0	0	FALSE	FALSE	FALSE	FALSE	FALSE	0	FALSE	TRUE	FALSE	-0.282869	3.65882	FALSE
AMPD1	TRUE	FALSE	0	0	0	3	0	0	FALSE	FALSE	FALSE	FALSE	TRUE	4	TRUE	TRUE	FALSE	-0.902945	1.42606	FALSE
AMPD2	TRUE	FALSE	0	0	0	0	6	2	FALSE	FALSE	FALSE	FALSE	TRUE	1	TRUE	TRUE	FALSE	3.75442	3.58704	TRUE
AMPD3	TRUE	FALSE	0	0	0	0	0	0	FALSE	FALSE	FALSE	FALSE	TRUE	1	TRUE	TRUE	FALSE	1.0245	2.0454	FALSE
AMPH	TRUE	FALSE	0	0	1	0	0	0	FALSE	FALSE	FALSE	FALSE	FALSE	0	FALSE	TRUE	FALSE	0.6325	4.01216	FALSE
AMT	TRUE	FALSE	0	0	0	0	0	0	FALSE	FALSE	FALSE	FALSE	TRUE	4	FALSE	TRUE	FALSE	0.31134	1.53153	TRUE
AMTN	TRUE	FALSE	0	0	0	0	0	1	FALSE	FALSE	FALSE	FALSE	FALSE	0	TRUE	TRUE	FALSE	-0.534399	-0.106884	FALSE
AMY1A	FALSE	FALSE	0	0	0	0	0	0	FALSE	FALSE	FALSE	FALSE	TRUE	11	TRUE	TRUE	FALSE	2.17207	1.61202	FALSE
AMY1B	FALSE	FALSE	0	0	0	0	0	0	FALSE	FALSE	FALSE	FALSE	TRUE	1	TRUE	TRUE	FALSE			FALSE
AMY1C	TRUE	FALSE	0	0	0	0	0	1	FALSE	FALSE	FALSE	FALSE	TRUE	1	TRUE	TRUE	FALSE	2.09188	2.39355	FALSE
AMY2A	TRUE	FALSE	0	0	0	0	0	0	FALSE	FALSE	FALSE	FALSE	TRUE	25	TRUE	TRUE	FALSE	2.58314	1.50524	FALSE
AMY2B	TRUE	FALSE	0	0	0	0	0	0	FALSE	FALSE	FALSE	FALSE	TRUE	9	TRUE	TRUE	FALSE	-0.267102	1.41799	FALSE
AMZ1	TRUE	FALSE	0	0	0	0	0	0	FALSE	FALSE	FALSE	FALSE	FALSE	0	FALSE	TRUE	FALSE	-4.12104	-2.716	TRUE
AMZ2	TRUE	FALSE	0	0	0	0	0	0	FALSE	FALSE	FALSE	FALSE	TRUE	5	FALSE	TRUE	FALSE	-0.509627	-0.0454101	TRUE
ANAPC1	TRUE	FALSE	0	0	0	0	0	0	FALSE	FALSE	FALSE	FALSE	TRUE	16	FALSE	TRUE	FALSE			FALSE
ANAPC2	TRUE	FALSE	0	0	0	0	0	0	FALSE	FALSE	FALSE	FALSE	FALSE	0	FALSE	TRUE	FALSE	3.51338	4.19197	FALSE
ANAPC4	TRUE	FALSE	0	0	0	0	0	0	FALSE	FALSE	FALSE	FALSE	FALSE	0	FALSE	TRUE	FALSE	2.22443	4.90967	TRUE
ANAPC5	TRUE	FALSE	0	0	0	0	0	0	FALSE	FALSE	FALSE	FALSE	TRUE	1	FALSE	TRUE	FALSE	2.96419	2.89121	FALSE
ANAPC7	TRUE	FALSE	0	0	0	0	0	0	FALSE	FALSE	FALSE	FALSE	TRUE	1	FALSE	FALSE	FALSE	2.73533	4.48916	FALSE
ANAPC10	TRUE	FALSE	0	0	0	0	0	1	FALSE	FALSE	FALSE	FALSE	FALSE	0	FALSE	FALSE	FALSE	0.594452	1.56336	TRUE
ANAPC11	TRUE	FALSE	0	0	0	0	0	0	FALSE	FALSE	FALSE	FALSE	FALSE	0	FALSE	TRUE	FALSE	0.659019	1.72851	FALSE
ANAPC13	TRUE	FALSE	0	0	0	0	0	0	FALSE	FALSE	FALSE	FALSE	FALSE	0	FALSE	TRUE	FALSE	-0.523612	-0.234586	FALSE
ANAPC15	TRUE	FALSE	0	0	0	0	0	0	FALSE	FALSE	FALSE	FALSE	TRUE	2	FALSE	TRUE	TRUE	1.41522	2.12573	FALSE
ANAPC16	TRUE	FALSE	0	0	0	0	0	0	FALSE	FALSE	FALSE	FALSE	FALSE	0	FALSE	TRUE	FALSE	0.817205	0.942031	FALSE
ANG	TRUE	FALSE	3	7	2	0	0	0	FALSE	FALSE	FALSE	FALSE	TRUE	15	TRUE	TRUE	FALSE	0.0619248	1.08632	FALSE
ANGEL1	TRUE	FALSE	0	0	0	0	0	0	FALSE	FALSE	FALSE	FALSE	FALSE	0	TRUE	TRUE	FALSE	-0.251081	1.22064	FALSE
ANGEL2	TRUE	FALSE	0	0	0	0	0	0	FALSE	FALSE	FALSE	FALSE	TRUE	1	TRUE	TRUE	FALSE	0.372484	3.43626	FALSE
ANGPT1	TRUE	FALSE	0	0	1	0	0	2	FALSE	FALSE	FALSE	FALSE	TRUE	4	TRUE	TRUE	FALSE	1.25224	4.0978	FALSE
ANGPT2	TRUE	FALSE	0	0	2	0	0	0	FALSE	FALSE	FALSE	FALSE	TRUE	11	TRUE	TRUE	FALSE	-1.12432	3.3292	FALSE
ANGPT4	TRUE	FALSE	0	0	2	0	0	0	FALSE	FALSE	FALSE	FALSE	FALSE	0	TRUE	TRUE	FALSE	0.232908	0.246043	FALSE
ANGPTL1	TRUE	FALSE	0	0	0	0	0	0	FALSE	FALSE	FALSE	FALSE	FALSE	0	TRUE	TRUE	FALSE	-0.677251	-0.0498236	FALSE
ANGPTL2	TRUE	FALSE	0	1	1	0	0	0	FALSE	FALSE	FALSE	FALSE	FALSE	0	TRUE	TRUE	FALSE	1.91301	2.79787	FALSE
ANGPTL3	TRUE	FALSE	0	0	2	10	1	0	FALSE	FALSE	FALSE	FALSE	TRUE	5	TRUE	TRUE	FALSE	-1.5291	0.821037	TRUE
ANGPTL4	TRUE	FALSE	8	1	7	8	8	0	FALSE	FALSE	FALSE	FALSE	TRUE	15	TRUE	TRUE	FALSE	0.210326	0.269804	TRUE
ANGPTL5	TRUE	FALSE	0	0	0	0	0	0	FALSE	FALSE	FALSE	FALSE	FALSE	0	TRUE	FALSE	FALSE	-2.11055	-0.780259	FALSE
ANGPTL6	TRUE	FALSE	0	0	0	0	0	0	FALSE	FALSE	FALSE	FALSE	FALSE	0	TRUE	TRUE	TRUE	1.37985	0.150646	FALSE
ANGPTL7	TRUE	FALSE	0	0	0	0	0	0	FALSE	FALSE	FALSE	FALSE	FALSE	0	TRUE	TRUE	FALSE	-0.473838	-0.256169	FALSE
ANGPTL8	TRUE	FALSE	0	0	0	3	5	0	FALSE	FALSE	FALSE	FALSE	TRUE	2	FALSE	TRUE	TRUE			FALSE
ANHX	TRUE	FALSE	0	0	0	0	0	0	FALSE	FALSE	FALSE	FALSE	FALSE	0	FALSE	FALSE	FALSE			FALSE
ANK1	TRUE	FALSE	1	3	0	0	0	0	FALSE	FALSE	FALSE	FALSE	TRUE	3	FALSE	TRUE	FALSE	2.57187	8.14197	TRUE
ANK2	TRUE	FALSE	0	1	0	0	0	0	FALSE	FALSE	FALSE	FALSE	FALSE	0	FALSE	FALSE	FALSE	1.06266	9.74962	FALSE
ANK3	TRUE	FALSE	2	3	0	0	0	0	FALSE	FALSE	FALSE	FALSE	TRUE	1	FALSE	TRUE	FALSE	1.80557	9.61529	FALSE
ANKAR	TRUE	FALSE	0	0	0	0	0	8	FALSE	FALSE	FALSE	FALSE	FALSE	0	FALSE	TRUE	FALSE	-0.847862	0.59759	FALSE
ANKDD1A	TRUE	FALSE	0	0	0	0	0	0	FALSE	FALSE	FALSE	FALSE	FALSE	0	FALSE	TRUE	FALSE	-0.576538	-0.383103	FALSE
ANKDD1B	TRUE	FALSE	0	0	0	2	0	6	FALSE	FALSE	FALSE	FALSE	FALSE	0	FALSE	FALSE	FALSE			TRUE
ANKEF1	TRUE	FALSE	0	0	0	0	0	0	FALSE	FALSE	FALSE	FALSE	FALSE	0	FALSE	TRUE	FALSE	0.123117	1.10584	FALSE
ANKFN1	TRUE	FALSE	0	0	0	0	0	0	FALSE	FALSE	FALSE	FALSE	FALSE	0	FALSE	TRUE	FALSE	-0.251913	2.86661	FALSE
ANKFY1	TRUE	FALSE	0	0	0	0	0	0	FALSE	FALSE	FALSE	FALSE	FALSE	0	FALSE	TRUE	FALSE	2.50708	5.47555	FALSE
ANKH	TRUE	FALSE	0	1	0	0	0	0	FALSE	FALSE	FALSE	FALSE	TRUE	2	FALSE	TRUE	FALSE	2.84057	2.75288	FALSE
ANKHD1	TRUE	FALSE	0	0	0	0	0	0	FALSE	FALSE	FALSE	FALSE	TRUE	3	FALSE	TRUE	FALSE	3.62311	8.37308	FALSE
ANKIB1	TRUE	FALSE	0	0	0	0	0	0	FALSE	FALSE	FALSE	FALSE	FALSE	0	FALSE	TRUE	FALSE	2.43413	5.46847	FALSE
ANKK1	TRUE	FALSE	0	3	0	0	3	8	FALSE	FALSE	FALSE	FALSE	TRUE	3	TRUE	FALSE	FALSE	-1.19535	0.570192	FALSE
ANKLE1	TRUE	FALSE	0	0	0	0	0	2	FALSE	FALSE	FALSE	FALSE	FALSE	0	FALSE	TRUE	FALSE	0.0819388	-0.969348	FALSE
ANKLE2	TRUE	FALSE	0	0	0	0	1	0	FALSE	FALSE	FALSE	FALSE	FALSE	0	FALSE	FALSE	FALSE	-0.81034	2.23306	FALSE
ANKMY1	TRUE	FALSE	0	0	0	0	0	0	FALSE	FALSE	FALSE	FALSE	FALSE	0	FALSE	TRUE	FALSE	-0.694226	0.879206	FALSE
ANKMY2	TRUE	FALSE	0	0	0	0	0	0	FALSE	FALSE	FALSE	FALSE	TRUE	3	FALSE	TRUE	FALSE	-1.13415	2.19445	FALSE
ANKRA2	TRUE	FALSE	0	0	8	0	0	0	FALSE	FALSE	FALSE	FALSE	TRUE	20	FALSE	TRUE	FALSE	0.530972	1.87084	FALSE
ANKRD1	TRUE	FALSE	0	0	0	0	0	0	FALSE	FALSE	FALSE	FALSE	FALSE	0	FALSE	TRUE	FALSE	-0.0144353	1.70696	FALSE
ANKRD2	TRUE	FALSE	0	0	0	2	0	0	FALSE	FALSE	FALSE	FALSE	FALSE	0	FALSE	TRUE	FALSE	0.2245	0.415943	FALSE
ANKRD6	TRUE	FALSE	0	0	0	0	0	0	FALSE	FALSE	FALSE	FALSE	FALSE	0	FALSE	TRUE	FALSE	-1.29991	1.92948	FALSE
ANKRD7	TRUE	FALSE	0	0	0	0	0	0	FALSE	FALSE	FALSE	FALSE	FALSE	0	FALSE	TRUE	FALSE	0.478924	1.6708	FALSE
ANKRD9	TRUE	FALSE	0	0	0	0	0	0	FALSE	FALSE	FALSE	FALSE	FALSE	0	FALSE	TRUE	TRUE	3.63607	0.836793	FALSE
ANKRD10	TRUE	FALSE	0	3	0	0	0	0	FALSE	FALSE	FALSE	FALSE	TRUE	18	FALSE	TRUE	FALSE	0.919268	2.07191	FALSE
ANKRD11	TRUE	FALSE	0	0	0	0	0	0	FALSE	FALSE	FALSE	FALSE	FALSE	0	FALSE	TRUE	FALSE	2.76193	7.01916	TRUE
ANKRD12	TRUE	FALSE	0	0	0	0	0	0	FALSE	FALSE	FALSE	FALSE	TRUE	4	FALSE	TRUE	FALSE	-1.23387	6.5358	FALSE
ANKRD13A	TRUE	FALSE	0	0	0	0	0	0	FALSE	FALSE	FALSE	FALSE	FALSE	0	FALSE	TRUE	FALSE	0.65957	3.89499	FALSE
ANKRD13B	TRUE	FALSE	0	0	0	0	0	0	FALSE	FALSE	FALSE	FALSE	FALSE	0	FALSE	TRUE	FALSE	3.75148	3.92139	FALSE
ANKRD13C	TRUE	FALSE	0	1	0	0	0	0	FALSE	FALSE	FALSE	FALSE	FALSE	0	FALSE	TRUE	FALSE	2.51638	4.69441	FALSE
ANKRD13D	TRUE	FALSE	0	0	0	0	0	0	FALSE	FALSE	FALSE	FALSE	FALSE	0	FALSE	TRUE	FALSE	1.54537	3.817	FALSE
ANKRD16	TRUE	FALSE	0	0	0	0	0	0	TRUE	FALSE	FALSE	FALSE	FALSE	0	FALSE	TRUE	FALSE	0.142756	0.771145	FALSE
ANKRD17	TRUE	FALSE	0	0	0	0	0	0	FALSE	FALSE	FALSE	FALSE	TRUE	4	FALSE	TRUE	TRUE	5.24222	7.94697	FALSE
ANKRD18A	TRUE	FALSE	0	0	0	0	0	0	FALSE	FALSE	FALSE	FALSE	FALSE	0	FALSE	FALSE	FALSE	0.225295	0.464818	FALSE
ANKRD18B	TRUE	FALSE	0	0	0	0	0	0	FALSE	FALSE	FALSE	FALSE	FALSE	0	FALSE	FALSE	FALSE	-1.5018	0.97225	FALSE
ANKRD20A1	FALSE	FALSE	0	0	0	0	0	0	FALSE	FALSE	FALSE	FALSE	FALSE	0	FALSE	FALSE	FALSE	3.63671	2.47871	FALSE
ANKRD22	TRUE	FALSE	0	0	0	0	0	0	FALSE	FALSE	FALSE	FALSE	FALSE	0	FALSE	FALSE	FALSE	-0.149063	0.531197	FALSE
ANKRD23	TRUE	FALSE	0	0	1	0	0	0	FALSE	FALSE	FALSE	FALSE	FALSE	0	FALSE	TRUE	FALSE	-0.0725669	-2.01422	FALSE
ANKRD24	TRUE	FALSE	0	0	0	0	0	0	FALSE	FALSE	FALSE	FALSE	FALSE	0	FALSE	TRUE	FALSE	0.933221	2.58718	FALSE
ANKRD26	TRUE	TRUE	0	0	0	0	0	0	FALSE	FALSE	FALSE	FALSE	FALSE	0	FALSE	TRUE	FALSE	-2.04504	3.41988	FALSE
ANKRD27	TRUE	FALSE	0	0	0	0	0	0	FALSE	FALSE	FALSE	FALSE	TRUE	6	FALSE	TRUE	FALSE	-0.756666	1.8347	FALSE
ANKRD28	TRUE	FALSE	1	5	0	3	3	0	FALSE	FALSE	FALSE	FALSE	TRUE	1	FALSE	FALSE	FALSE	0.13856	5.5806	FALSE
ANKRD29	TRUE	FALSE	0	0	0	0	0	0	FALSE	FALSE	FALSE	FALSE	FALSE	0	FALSE	FALSE	FALSE	0.375908	1.20432	FALSE
ANKRD30A	TRUE	FALSE	0	0	0	0	0	0	FALSE	FALSE	FALSE	FALSE	FALSE	0	FALSE	FALSE	FALSE	-3.9186	0.700285	FALSE
ANKRD30B	TRUE	FALSE	0	0	0	0	0	0	FALSE	FALSE	FALSE	FALSE	FALSE	0	FALSE	FALSE	FALSE	-0.387533	2.11652	FALSE
ANKRD30BL	FALSE	FALSE	0	0	0	0	0	0	FALSE	FALSE	FALSE	FALSE	FALSE	0	FALSE	FALSE	FALSE			FALSE
ANKRD31	TRUE	FALSE	0	0	0	0	0	1	FALSE	FALSE	FALSE	FALSE	FALSE	0	FALSE	FALSE	FALSE			TRUE
ANKRD33	TRUE	FALSE	0	0	0	0	0	0	FALSE	FALSE	FALSE	FALSE	FALSE	0	FALSE	TRUE	FALSE	-0.295036	-1.46079	FALSE
ANKRD33B	TRUE	FALSE	0	0	0	0	0	2	FALSE	FALSE	FALSE	FALSE	FALSE	0	FALSE	TRUE	FALSE			FALSE
ANKRD34A	FALSE	FALSE	0	0	0	0	0	0	FALSE	FALSE	FALSE	FALSE	FALSE	0	FALSE	TRUE	FALSE	4.80597	3.28933	FALSE
ANKRD34B	TRUE	FALSE	0	0	0	0	0	0	FALSE	FALSE	FALSE	FALSE	FALSE	0	FALSE	TRUE	FALSE	-0.426923	-1.45643	FALSE
ANKRD34C	TRUE	FALSE	0	0	0	0	0	0	FALSE	FALSE	FALSE	FALSE	FALSE	0	FALSE	TRUE	FALSE			FALSE
ANKRD35	TRUE	FALSE	0	0	0	0	0	0	FALSE	FALSE	FALSE	FALSE	FALSE	0	FALSE	TRUE	FALSE	0.568922	1.86429	FALSE
ANKRD36	TRUE	FALSE	0	0	0	0	0	11	FALSE	FALSE	FALSE	FALSE	FALSE	0	FALSE	FALSE	FALSE	0.40046	1.32794	FALSE
ANKRD36B	TRUE	FALSE	0	0	0	0	0	0	FALSE	FALSE	FALSE	FALSE	FALSE	0	FALSE	FALSE	FALSE			FALSE
ANKRD36C	TRUE	FALSE	0	0	0	0	0	0	FALSE	FALSE	FALSE	FALSE	FALSE	0	FALSE	FALSE	FALSE			FALSE
ANKRD37	TRUE	FALSE	0	0	0	0	0	6	FALSE	FALSE	FALSE	FALSE	FALSE	0	FALSE	TRUE	FALSE	-0.168937	0.796587	FALSE
ANKRD39	TRUE	FALSE	0	0	0	0	0	6	FALSE	FALSE	FALSE	FALSE	FALSE	0	FALSE	TRUE	FALSE	0.0984552	1.56036	FALSE
ANKRD40	TRUE	FALSE	0	0	0	0	0	0	FALSE	FALSE	FALSE	FALSE	FALSE	0	FALSE	TRUE	FALSE	0.709432	2.64791	FALSE
ANKRD40CL	FALSE	FALSE	0	0	0	0	0	0	FALSE	FALSE	FALSE	FALSE	FALSE	0	FALSE	FALSE	FALSE			FALSE
ANKRD42	TRUE	FALSE	0	0	0	0	0	0	FALSE	FALSE	FALSE	FALSE	FALSE	0	FALSE	TRUE	FALSE	-0.212259	0.580948	FALSE
ANKRD44	TRUE	FALSE	0	3	0	0	0	2	FALSE	FALSE	FALSE	FALSE	FALSE	0	FALSE	TRUE	FALSE	0.499686	3.08732	TRUE
ANKRD45	TRUE	FALSE	0	0	1	0	0	0	FALSE	FALSE	FALSE	FALSE	FALSE	0	FALSE	TRUE	FALSE	-0.12715	1.58062	FALSE
ANKRD46	TRUE	FALSE	0	0	0	0	0	0	FALSE	FALSE	FALSE	FALSE	TRUE	4	FALSE	TRUE	FALSE	1.89758	2.76187	FALSE
ANKRD49	TRUE	FALSE	0	0	0	0	2	0	FALSE	FALSE	FALSE	FALSE	FALSE	0	FALSE	TRUE	FALSE	0.756613	1.64579	FALSE
ANKRD50	TRUE	FALSE	0	0	0	0	0	0	FALSE	FALSE	FALSE	FALSE	FALSE	0	FALSE	FALSE	FALSE	0.643784	4.77578	FALSE
ANKRD52	TRUE	FALSE	0	0	0	0	0	0	FALSE	FALSE	FALSE	FALSE	FALSE	0	FALSE	FALSE	FALSE	4.4667	5.77583	FALSE
ANKRD53	TRUE	FALSE	0	0	0	0	0	0	FALSE	FALSE	FALSE	FALSE	FALSE	0	FALSE	TRUE	FALSE	1.35461	1.41758	FALSE
ANKRD54	TRUE	FALSE	0	0	0	0	0	0	FALSE	FALSE	FALSE	FALSE	FALSE	0	FALSE	TRUE	FALSE	1.32549	2.05357	FALSE
ANKRD55	TRUE	FALSE	4	1	0	0	0	0	FALSE	FALSE	FALSE	FALSE	FALSE	0	FALSE	TRUE	FALSE	0.335087	1.78662	FALSE
ANKRD60	TRUE	FALSE	0	0	0	0	0	0	FALSE	FALSE	FALSE	FALSE	FALSE	0	FALSE	TRUE	FALSE			FALSE
ANKRD61	TRUE	FALSE	0	0	0	0	0	0	FALSE	FALSE	FALSE	FALSE	FALSE	0	FALSE	FALSE	FALSE			FALSE
ANKRD62	TRUE	FALSE	0	0	0	0	0	0	FALSE	FALSE	FALSE	FALSE	FALSE	0	FALSE	FALSE	FALSE	0.338632	1.14189	FALSE
ANKRD63	TRUE	FALSE	0	0	0	0	0	0	FALSE	FALSE	FALSE	FALSE	FALSE	0	FALSE	TRUE	FALSE			FALSE
ANKRD65	TRUE	FALSE	0	0	0	0	0	0	FALSE	FALSE	FALSE	FALSE	FALSE	0	FALSE	TRUE	FALSE			FALSE
ANKRD66	TRUE	FALSE	0	0	0	0	0	1	FALSE	FALSE	FALSE	FALSE	FALSE	0	FALSE	FALSE	FALSE			FALSE
ANKS1A	TRUE	FALSE	2	5	0	0	0	0	TRUE	FALSE	FALSE	FALSE	TRUE	2	FALSE	TRUE	FALSE	2.52048	4.85738	TRUE
ANKS1B	TRUE	FALSE	0	1	2	0	0	0	TRUE	FALSE	FALSE	FALSE	FALSE	0	FALSE	TRUE	FALSE	1.94119	5.40483	FALSE
ANKS3	TRUE	FALSE	0	0	0	0	0	0	FALSE	FALSE	FALSE	FALSE	FALSE	0	FALSE	FALSE	FALSE	-2.43872	3.34612	FALSE
ANKS4B	TRUE	FALSE	0	0	0	0	3	0	FALSE	FALSE	FALSE	FALSE	FALSE	0	FALSE	TRUE	FALSE	0.368435	-0.276556	FALSE
ANKS6	TRUE	FALSE	0	0	0	0	0	0	FALSE	FALSE	FALSE	FALSE	FALSE	0	FALSE	TRUE	TRUE	-0.673155	2.74936	FALSE
ANKUB1	TRUE	FALSE	0	0	0	0	0	0	FALSE	FALSE	FALSE	FALSE	FALSE	0	FALSE	TRUE	FALSE			FALSE
ANKZF1	TRUE	FALSE	0	0	0	0	1	0	FALSE	FALSE	FALSE	FALSE	TRUE	2	FALSE	TRUE	FALSE	-0.565105	1.33538	FALSE
ANLN	TRUE	FALSE	0	0	0	0	0	0	FALSE	FALSE	FALSE	FALSE	FALSE	0	FALSE	TRUE	FALSE	-0.400657	5.30576	FALSE
ANO1	TRUE	FALSE	0	0	0	0	3	0	FALSE	FALSE	FALSE	FALSE	TRUE	21	FALSE	TRUE	TRUE	2.18333	5.1741	FALSE
ANO2	TRUE	FALSE	0	0	0	0	0	0	TRUE	FALSE	FALSE	FALSE	TRUE	1	FALSE	TRUE	FALSE	-1.43386	1.29988	FALSE
ANO3	TRUE	FALSE	0	0	0	4	0	0	FALSE	FALSE	FALSE	FALSE	FALSE	0	FALSE	TRUE	FALSE	2.35352	2.91318	FALSE
ANO4	TRUE	FALSE	0	0	0	0	0	0	FALSE	FALSE	FALSE	FALSE	FALSE	0	FALSE	TRUE	FALSE	2.65524	5.59353	FALSE
ANO5	TRUE	FALSE	0	0	0	0	0	5	FALSE	FALSE	FALSE	FALSE	TRUE	1	FALSE	TRUE	FALSE	-0.849046	1.88785	FALSE
ANO6	TRUE	FALSE	0	2	0	0	1	0	FALSE	FALSE	FALSE	FALSE	TRUE	1	FALSE	TRUE	FALSE	0.230816	1.08487	FALSE
ANO7	TRUE	FALSE	0	0	0	0	0	0	FALSE	FALSE	FALSE	FALSE	FALSE	0	FALSE	FALSE	FALSE	-0.693021	-0.418741	FALSE
ANO8	TRUE	FALSE	0	0	0	0	0	0	FALSE	FALSE	FALSE	FALSE	FALSE	0	FALSE	FALSE	FALSE	5.00064	4.91624	FALSE
ANO9	TRUE	FALSE	0	0	0	0	0	0	FALSE	FALSE	FALSE	FALSE	FALSE	0	FALSE	TRUE	FALSE	0.705658	1.76173	FALSE
ANO10	TRUE	FALSE	0	0	2	0	0	0	FALSE	FALSE	FALSE	FALSE	TRUE	13	FALSE	TRUE	FALSE	-0.58109	1.65193	FALSE
ANOS1	FALSE	FALSE	0	0	0	0	0	0	FALSE	FALSE	FALSE	FALSE	FALSE	0	TRUE	FALSE	FALSE			FALSE
ANP32A	TRUE	FALSE	0	0	0	0	0	0	FALSE	FALSE	FALSE	FALSE	TRUE	8	FALSE	TRUE	FALSE	2.79134	3.27787	FALSE
ANP32B	TRUE	FALSE	0	0	0	0	0	0	FALSE	FALSE	FALSE	FALSE	TRUE	12	FALSE	TRUE	FALSE	1.23215	3.06925	FALSE
ANP32D	TRUE	FALSE	0	0	0	0	2	0	FALSE	FALSE	FALSE	FALSE	FALSE	0	FALSE	FALSE	FALSE	-2.07711	0.590834	FALSE
ANP32E	TRUE	FALSE	0	1	1	0	0	0	FALSE	FALSE	FALSE	FALSE	TRUE	3	FALSE	TRUE	FALSE	1.29028	3.3283	TRUE
ANPEP	TRUE	FALSE	0	0	0	0	0	0	FALSE	FALSE	FALSE	FALSE	TRUE	37	TRUE	TRUE	FALSE	0.921935	3.83701	FALSE
ANTKMT	TRUE	FALSE	0	0	0	0	0	0	FALSE	FALSE	FALSE	FALSE	FALSE	0	FALSE	TRUE	FALSE			FALSE
ANTXR1	TRUE	FALSE	0	1	0	0	0	0	FALSE	FALSE	FALSE	FALSE	TRUE	1	TRUE	TRUE	FALSE	1.6413	4.44001	FALSE
ANTXR2	TRUE	FALSE	0	0	2	0	0	0	FALSE	FALSE	FALSE	FALSE	TRUE	2	TRUE	TRUE	FALSE	-0.238515	3.25227	TRUE
ANTXRL	FALSE	FALSE	0	0	0	0	0	0	FALSE	FALSE	FALSE	FALSE	FALSE	0	FALSE	FALSE	FALSE	-4.60885	0.350691	FALSE
ANXA1	TRUE	FALSE	0	0	0	0	0	0	FALSE	FALSE	FALSE	FALSE	TRUE	50	TRUE	TRUE	TRUE	-0.861462	1.98034	FALSE
ANXA2	TRUE	FALSE	0	0	0	0	0	0	FALSE	FALSE	TRUE	FALSE	TRUE	22	TRUE	TRUE	FALSE	-0.1696	2.37771	FALSE
ANXA2R	FALSE	FALSE	0	0	0	0	0	0	FALSE	FALSE	FALSE	FALSE	FALSE	0	FALSE	FALSE	FALSE	0.871766	-1.25478	FALSE
ANXA3	TRUE	FALSE	0	0	0	0	0	0	FALSE	FALSE	FALSE	FALSE	TRUE	13	FALSE	TRUE	FALSE	-0.368751	0.646331	FALSE
ANXA4	TRUE	FALSE	0	0	0	0	0	0	FALSE	FALSE	FALSE	FALSE	TRUE	13	FALSE	FALSE	FALSE	0.436032	2.38018	FALSE
ANXA5	TRUE	FALSE	0	2	0	2	0	0	FALSE	FALSE	TRUE	FALSE	TRUE	35	FALSE	TRUE	FALSE	0.147957	1.43318	FALSE
ANXA6	TRUE	FALSE	0	0	0	0	0	1	FALSE	FALSE	FALSE	FALSE	TRUE	3	FALSE	TRUE	FALSE	-1.00823	3.01893	FALSE
ANXA7	TRUE	FALSE	0	0	0	0	0	0	FALSE	FALSE	FALSE	FALSE	TRUE	11	FALSE	TRUE	TRUE	-1.25053	1.61316	FALSE
ANXA8	FALSE	FALSE	0	0	0	0	0	0	FALSE	FALSE	FALSE	FALSE	FALSE	0	FALSE	FALSE	FALSE			FALSE
ANXA8L1	FALSE	FALSE	0	0	0	0	0	0	FALSE	FALSE	FALSE	FALSE	FALSE	0	FALSE	FALSE	FALSE			FALSE
ANXA9	TRUE	FALSE	0	0	0	0	0	0	FALSE	FALSE	FALSE	FALSE	FALSE	0	FALSE	TRUE	FALSE	-0.924947	-0.310058	FALSE
ANXA10	TRUE	FALSE	0	0	0	0	0	0	FALSE	FALSE	FALSE	FALSE	FALSE	0	FALSE	TRUE	FALSE	-0.953917	1.17903	FALSE
ANXA11	TRUE	FALSE	0	0	0	0	0	0	FALSE	FALSE	FALSE	FALSE	TRUE	3	FALSE	FALSE	FALSE	-1.06962	1.89902	FALSE
ANXA13	TRUE	FALSE	0	0	0	0	6	0	FALSE	FALSE	FALSE	FALSE	FALSE	0	FALSE	TRUE	FALSE	-0.167632	2.72636	FALSE
AOAH	TRUE	FALSE	0	0	0	0	0	0	FALSE	FALSE	FALSE	FALSE	FALSE	0	TRUE	TRUE	FALSE	-0.466476	1.48384	FALSE
AOC1	TRUE	FALSE	0	0	0	0	0	0	FALSE	FALSE	FALSE	FALSE	TRUE	25	TRUE	TRUE	FALSE	0.43926	0.353301	TRUE
AOC2	TRUE	FALSE	0	0	0	0	0	0	FALSE	FALSE	FALSE	FALSE	TRUE	13	TRUE	FALSE	FALSE	-2.25931	0.649292	FALSE
AOC3	TRUE	FALSE	1	2	0	0	0	0	FALSE	FALSE	FALSE	FALSE	TRUE	17	TRUE	TRUE	FALSE	2.18905	0.972372	FALSE
AOPEP	TRUE	FALSE	0	0	0	0	5	0	FALSE	FALSE	FALSE	FALSE	TRUE	1	TRUE	TRUE	FALSE			FALSE
AOX1	TRUE	FALSE	0	0	5	2	5	0	FALSE	FALSE	FALSE	FALSE	TRUE	49	TRUE	TRUE	FALSE	-0.892222	2.17168	FALSE
AP1AR	TRUE	FALSE	0	0	0	0	0	0	FALSE	FALSE	FALSE	FALSE	FALSE	0	FALSE	TRUE	TRUE	0.888648	3.01103	FALSE
AP1B1	TRUE	FALSE	0	2	0	0	0	0	FALSE	FALSE	FALSE	FALSE	TRUE	5	FALSE	TRUE	FALSE	3.69824	4.86963	FALSE
AP1G1	TRUE	FALSE	0	0	0	0	0	0	FALSE	FALSE	FALSE	FALSE	TRUE	5	FALSE	TRUE	TRUE	2.36554	6.03646	FALSE
AP1G2	TRUE	FALSE	0	0	0	0	0	0	FALSE	FALSE	FALSE	FALSE	TRUE	2	FALSE	TRUE	FALSE	-0.504533	1.46417	FALSE
AP1M1	TRUE	FALSE	0	0	0	0	0	0	FALSE	FALSE	FALSE	FALSE	FALSE	0	FALSE	TRUE	FALSE	4.48353	3.63363	FALSE
AP1M2	TRUE	FALSE	0	0	0	0	0	0	FALSE	FALSE	FALSE	FALSE	FALSE	0	FALSE	TRUE	FALSE	-0.0725094	1.96331	FALSE
AP1S1	TRUE	FALSE	0	0	0	0	0	0	FALSE	FALSE	FALSE	FALSE	FALSE	0	FALSE	TRUE	FALSE	1.96561	2.02068	FALSE
AP1S2	FALSE	FALSE	0	0	0	0	0	0	FALSE	FALSE	FALSE	FALSE	FALSE	0	FALSE	TRUE	FALSE	2.26458	2.2008	FALSE
AP1S3	TRUE	FALSE	0	0	0	0	0	0	FALSE	FALSE	FALSE	FALSE	FALSE	0	FALSE	TRUE	FALSE	-0.528941	1.61906	FALSE
AP2A1	TRUE	FALSE	0	0	0	0	0	0	FALSE	FALSE	FALSE	FALSE	TRUE	3	FALSE	TRUE	FALSE	5.218	5.16717	FALSE
AP2A2	TRUE	FALSE	0	2	0	0	0	0	FALSE	FALSE	FALSE	FALSE	FALSE	0	FALSE	TRUE	FALSE	4.06385	5.36923	FALSE
AP2B1	TRUE	FALSE	0	0	9	0	0	0	FALSE	FALSE	FALSE	FALSE	TRUE	3	FALSE	TRUE	FALSE	4.94892	5.20681	FALSE
AP2M1	TRUE	FALSE	0	1	0	0	0	0	FALSE	FALSE	FALSE	FALSE	TRUE	4	FALSE	TRUE	FALSE	5.8182	4.12598	FALSE
AP2S1	TRUE	FALSE	0	0	0	0	0	0	FALSE	FALSE	FALSE	FALSE	TRUE	1	FALSE	TRUE	FALSE	3.59897	2.7668	FALSE
AP3B1	TRUE	FALSE	0	0	2	0	0	0	FALSE	FALSE	FALSE	FALSE	TRUE	3	FALSE	TRUE	FALSE	-0.393582	5.51109	FALSE
AP3B2	TRUE	FALSE	0	0	0	0	0	7	FALSE	FALSE	FALSE	FALSE	FALSE	0	FALSE	TRUE	FALSE	3.34807	5.08245	FALSE
AP3D1	TRUE	FALSE	0	0	0	0	0	0	FALSE	FALSE	FALSE	FALSE	TRUE	1	FALSE	TRUE	FALSE	1.76137	5.03265	FALSE
AP3M1	TRUE	FALSE	0	0	0	0	0	0	FALSE	FALSE	FALSE	FALSE	FALSE	0	FALSE	TRUE	FALSE	1.07427	3.07011	FALSE
AP3M2	TRUE	FALSE	0	0	0	0	0	0	FALSE	FALSE	FALSE	FALSE	TRUE	3	FALSE	TRUE	FALSE	1.33314	1.44428	FALSE
AP3S1	TRUE	FALSE	0	0	0	0	0	0	FALSE	FALSE	FALSE	FALSE	TRUE	8	FALSE	TRUE	FALSE	1.35447	0.864366	FALSE
AP3S2	TRUE	FALSE	0	0	0	0	0	0	FALSE	FALSE	FALSE	FALSE	FALSE	0	FALSE	TRUE	FALSE	-0.994069	0.414724	FALSE
AP4B1	TRUE	FALSE	0	0	0	0	0	0	FALSE	FALSE	FALSE	FALSE	FALSE	0	FALSE	TRUE	FALSE	-0.402863	1.86245	FALSE
AP4E1	TRUE	FALSE	0	0	0	0	0	0	FALSE	FALSE	FALSE	FALSE	FALSE	0	FALSE	TRUE	TRUE	-0.659837	5.15291	FALSE
AP4M1	TRUE	FALSE	0	0	0	0	0	0	FALSE	FALSE	FALSE	FALSE	FALSE	0	FALSE	TRUE	FALSE	-0.531378	0.914612	FALSE
AP4S1	TRUE	FALSE	1	5	0	0	0	0	FALSE	FALSE	FALSE	FALSE	FALSE	0	FALSE	TRUE	FALSE	-0.143702	-0.367978	FALSE
AP5B1	TRUE	FALSE	0	0	0	0	2	1	FALSE	FALSE	FALSE	FALSE	TRUE	4	FALSE	FALSE	FALSE	-1.23517	0.642381	FALSE
AP5M1	TRUE	FALSE	0	0	0	0	0	0	FALSE	FALSE	FALSE	FALSE	TRUE	1	FALSE	TRUE	FALSE	-0.38989	1.8657	FALSE
AP5S1	TRUE	FALSE	0	0	0	0	0	0	FALSE	FALSE	FALSE	FALSE	TRUE	1	FALSE	TRUE	FALSE	-0.782296	-0.323781	FALSE
AP5Z1	TRUE	FALSE	0	0	0	0	0	0	FALSE	FALSE	FALSE	FALSE	TRUE	1	FALSE	TRUE	FALSE			FALSE
APAF1	TRUE	FALSE	0	0	0	0	0	0	FALSE	FALSE	FALSE	FALSE	TRUE	8	TRUE	TRUE	TRUE	0.855757	4.24444	FALSE
APBA1	TRUE	FALSE	0	0	1	0	0	3	FALSE	FALSE	FALSE	FALSE	TRUE	1	FALSE	TRUE	FALSE	3.30447	4.03167	FALSE
APBA2	TRUE	FALSE	0	0	5	0	0	0	FALSE	FALSE	FALSE	FALSE	FALSE	0	FALSE	TRUE	TRUE	1.98763	3.23618	FALSE
APBA3	TRUE	FALSE	0	0	0	0	6	3	FALSE	FALSE	FALSE	FALSE	TRUE	4	FALSE	TRUE	FALSE	-1.30276	-0.222232	FALSE
APBB1	TRUE	FALSE	0	0	2	0	0	0	FALSE	FALSE	FALSE	FALSE	TRUE	1	FALSE	TRUE	FALSE	1.85923	4.18525	FALSE
APBB1IP	TRUE	FALSE	0	0	0	0	0	0	FALSE	FALSE	FALSE	FALSE	FALSE	0	FALSE	TRUE	FALSE	2.02334	3.53495	FALSE
APBB2	TRUE	FALSE	2	2	0	0	0	0	FALSE	FALSE	TRUE	FALSE	TRUE	10	FALSE	TRUE	FALSE	1.90015	3.74907	FALSE
APBB3	TRUE	FALSE	0	0	0	0	0	0	FALSE	FALSE	FALSE	FALSE	FALSE	0	FALSE	TRUE	FALSE	0.645511	2.03584	FALSE
APC	TRUE	FALSE	7	7	9	0	0	0	FALSE	FALSE	FALSE	FALSE	TRUE	28	FALSE	TRUE	FALSE	-1.49031	7.84666	FALSE
APC2	TRUE	FALSE	0	0	2	0	0	0	FALSE	FALSE	FALSE	FALSE	FALSE	0	FALSE	TRUE	FALSE	4.81458	5.66543	FALSE
APCDD1	TRUE	FALSE	0	0	0	0	0	0	FALSE	FALSE	FALSE	FALSE	FALSE	0	FALSE	TRUE	FALSE	0.949942	1.60253	FALSE
APCDD1L	TRUE	FALSE	0	0	0	0	0	0	FALSE	FALSE	FALSE	FALSE	FALSE	0	FALSE	FALSE	FALSE	1.08561	1.50554	FALSE
APCS	TRUE	FALSE	2	8	8	10	0	0	FALSE	FALSE	FALSE	FALSE	TRUE	9	TRUE	TRUE	FALSE	-0.718384	1.29471	FALSE
APEH	TRUE	FALSE	0	0	0	0	0	0	FALSE	FALSE	FALSE	FALSE	TRUE	8	TRUE	TRUE	FALSE	1.08606	3.72977	TRUE
APELA	TRUE	FALSE	0	0	0	0	0	0	FALSE	FALSE	FALSE	FALSE	FALSE	0	FALSE	TRUE	TRUE			FALSE
APEX1	TRUE	FALSE	0	0	0	0	0	0	FALSE	FALSE	FALSE	FALSE	TRUE	28	TRUE	TRUE	TRUE	0.0743999	1.27866	FALSE
APEX2	FALSE	FALSE	0	0	0	0	0	0	FALSE	FALSE	FALSE	FALSE	TRUE	1	TRUE	TRUE	FALSE	-0.0969518	2.59579	FALSE
APH1A	FALSE	FALSE	0	0	0	0	0	0	FALSE	FALSE	FALSE	FALSE	TRUE	11	TRUE	TRUE	FALSE	2.41337	2.09643	FALSE
APH1B	TRUE	FALSE	0	0	0	0	0	0	FALSE	FALSE	FALSE	FALSE	TRUE	9	TRUE	TRUE	FALSE	-0.858425	1.08141	FALSE
API5	TRUE	FALSE	0	0	0	0	0	0	FALSE	FALSE	FALSE	FALSE	FALSE	0	FALSE	TRUE	FALSE	2.66625	4.88843	FALSE
APIP	TRUE	FALSE	0	0	0	0	0	0	FALSE	FALSE	FALSE	FALSE	FALSE	0	FALSE	TRUE	FALSE	0.682081	-0.787102	FALSE
APLF	TRUE	FALSE	0	0	4	1	0	0	FALSE	FALSE	FALSE	FALSE	FALSE	0	FALSE	TRUE	FALSE	-1.28612	-1.73561	FALSE
APLN	FALSE	FALSE	0	0	0	0	0	0	TRUE	FALSE	FALSE	FALSE	TRUE	7	TRUE	TRUE	TRUE	-0.541311	0.791697	FALSE
APLNR	TRUE	FALSE	0	0	0	0	1	0	FALSE	FALSE	FALSE	FALSE	TRUE	3	TRUE	TRUE	FALSE	-0.0193821	1.80055	FALSE
APLP1	TRUE	FALSE	0	0	5	0	0	0	FALSE	FALSE	FALSE	FALSE	TRUE	4	TRUE	TRUE	FALSE	1.40214	4.11911	FALSE
APLP2	TRUE	FALSE	0	0	2	0	0	0	FALSE	FALSE	FALSE	FALSE	TRUE	5	FALSE	TRUE	TRUE	-0.423895	4.11385	FALSE
APMAP	TRUE	FALSE	0	0	0	4	0	0	FALSE	FALSE	FALSE	FALSE	FALSE	0	FALSE	TRUE	FALSE	0.358822	1.30702	FALSE
APOA1	TRUE	FALSE	2	8	6	8	0	0	TRUE	FALSE	FALSE	FALSE	TRUE	87	TRUE	TRUE	FALSE	2.01473	1.45237	TRUE
APOA2	TRUE	FALSE	5	10	1	9	0	0	TRUE	FALSE	FALSE	FALSE	TRUE	16	TRUE	TRUE	FALSE	0.309658	0.233751	FALSE
APOA4	TRUE	FALSE	2	1	2	3	2	0	FALSE	FALSE	FALSE	FALSE	TRUE	7	TRUE	TRUE	FALSE	-1.14831	0.783486	TRUE
APOA5	TRUE	FALSE	4	2	4	10	1	0	FALSE	FALSE	FALSE	FALSE	TRUE	10	TRUE	TRUE	FALSE	1.81292	-0.0204172	TRUE
APOB	TRUE	FALSE	8	10	4	4	2	2	TRUE	FALSE	FALSE	FALSE	TRUE	106	TRUE	TRUE	TRUE	-4.12432	5.20215	TRUE
APOBEC1	TRUE	FALSE	0	0	0	0	0	0	FALSE	FALSE	FALSE	FALSE	TRUE	2	FALSE	TRUE	FALSE	0.678659	0.84082	FALSE
APOBEC2	TRUE	FALSE	0	0	1	1	0	0	FALSE	FALSE	FALSE	FALSE	FALSE	0	FALSE	TRUE	FALSE	-0.712225	1.4319	FALSE
APOBEC3A	TRUE	FALSE	0	0	0	0	0	0	FALSE	FALSE	FALSE	FALSE	TRUE	3	TRUE	FALSE	FALSE	1.68944	1.85509	FALSE
APOBEC3B	TRUE	FALSE	0	0	0	0	0	0	FALSE	FALSE	FALSE	FALSE	TRUE	3	FALSE	TRUE	FALSE	3.04811	1.7324	FALSE
APOBEC3C	TRUE	FALSE	0	0	0	0	0	0	FALSE	FALSE	FALSE	FALSE	TRUE	1	FALSE	TRUE	FALSE	-0.0754997	1.87201	FALSE
APOBEC3D	TRUE	FALSE	0	0	0	0	0	0	FALSE	FALSE	FALSE	FALSE	FALSE	0	FALSE	TRUE	FALSE	0.63993	1.70399	FALSE
APOBEC3F	TRUE	FALSE	0	0	0	0	0	0	FALSE	FALSE	FALSE	FALSE	TRUE	1	FALSE	TRUE	FALSE	1.1006	2.53758	FALSE
APOBEC3G	TRUE	FALSE	0	0	0	0	0	1	FALSE	FALSE	FALSE	FALSE	TRUE	3	TRUE	TRUE	FALSE	0.088565	1.05069	FALSE
APOBEC3H	TRUE	FALSE	0	0	0	0	0	0	FALSE	FALSE	FALSE	FALSE	TRUE	2	FALSE	FALSE	FALSE	0.105363	2.29769	FALSE
APOBEC4	TRUE	FALSE	0	0	1	0	0	0	FALSE	FALSE	FALSE	FALSE	FALSE	0	FALSE	FALSE	FALSE	-0.357392	0.205063	FALSE
APOBR	TRUE	FALSE	0	0	0	0	0	0	FALSE	FALSE	FALSE	FALSE	TRUE	4	FALSE	TRUE	FALSE	-1.54458	1.12785	TRUE
APOC1	TRUE	FALSE	0	1	1	10	0	1	TRUE	FALSE	FALSE	FALSE	TRUE	4	TRUE	TRUE	FALSE	-0.0329701	0.622441	TRUE
APOC2	TRUE	FALSE	0	2	1	7	0	0	TRUE	FALSE	FALSE	FALSE	TRUE	5	TRUE	FALSE	FALSE	0.0680776	0.922444	TRUE
APOC3	TRUE	FALSE	2	7	0	8	0	0	TRUE	FALSE	FALSE	FALSE	TRUE	10	TRUE	TRUE	TRUE	-0.313465	0.262101	TRUE
APOC4	TRUE	FALSE	0	0	2	7	0	1	FALSE	FALSE	FALSE	FALSE	FALSE	0	FALSE	TRUE	FALSE	-0.700464	-0.785766	TRUE
APOD	TRUE	FALSE	0	1	0	2	0	0	TRUE	FALSE	FALSE	FALSE	TRUE	19	TRUE	TRUE	FALSE	-0.166432	0.403187	FALSE
APOE	TRUE	FALSE	0	1	6	8	0	0	TRUE	FALSE	FALSE	FALSE	TRUE	79	TRUE	TRUE	TRUE	2.01701	1.2172	TRUE
APOF	TRUE	FALSE	1	0	0	2	0	6	FALSE	FALSE	FALSE	FALSE	TRUE	2	TRUE	TRUE	FALSE	-0.381649	1.5638	FALSE
APOH	TRUE	FALSE	3	9	5	8	0	0	FALSE	FALSE	FALSE	FALSE	TRUE	14	TRUE	TRUE	FALSE	-0.0447634	-0.137095	FALSE
APOL1	TRUE	FALSE	0	0	0	0	0	0	FALSE	FALSE	FALSE	FALSE	TRUE	5	TRUE	TRUE	FALSE	-0.921041	0.250776	FALSE
APOL2	TRUE	FALSE	0	0	0	0	0	6	FALSE	FALSE	FALSE	FALSE	FALSE	0	FALSE	TRUE	FALSE	-0.750026	0.821152	FALSE
APOL3	TRUE	FALSE	0	0	0	0	0	1	FALSE	FALSE	FALSE	FALSE	FALSE	0	FALSE	TRUE	FALSE	-0.101857	0.685082	FALSE
APOL4	TRUE	FALSE	0	0	0	0	0	0	FALSE	FALSE	FALSE	FALSE	FALSE	0	FALSE	TRUE	FALSE	-0.640951	0.655982	FALSE
APOL5	TRUE	FALSE	0	0	0	0	0	0	FALSE	FALSE	FALSE	FALSE	FALSE	0	FALSE	FALSE	FALSE	0.161526	0.288751	FALSE
APOL6	TRUE	FALSE	0	0	0	0	0	0	FALSE	FALSE	FALSE	FALSE	TRUE	1	FALSE	TRUE	FALSE	-0.00172146	0.285377	FALSE
APOLD1	TRUE	FALSE	0	0	0	2	9	0	FALSE	FALSE	FALSE	FALSE	TRUE	3	FALSE	TRUE	FALSE	3.5311	0.0809533	FALSE
APOM	TRUE	FALSE	5	9	0	2	0	1	FALSE	FALSE	FALSE	FALSE	TRUE	14	TRUE	TRUE	FALSE	0.326523	1.05726	TRUE
APOO	FALSE	FALSE	0	0	0	0	0	0	FALSE	FALSE	FALSE	FALSE	TRUE	1	TRUE	TRUE	FALSE	-1.04643	2.58611	FALSE
APOOL	FALSE	FALSE	0	0	0	0	0	0	FALSE	FALSE	FALSE	FALSE	TRUE	6	FALSE	TRUE	FALSE	-1.25984	2.48772	FALSE
APP	TRUE	FALSE	2	1	5	0	0	0	TRUE	FALSE	TRUE	FALSE	TRUE	95	TRUE	TRUE	TRUE	1.85117	4.48721	FALSE
APPBP2	TRUE	FALSE	0	0	0	0	0	0	FALSE	FALSE	FALSE	FALSE	TRUE	15	FALSE	TRUE	FALSE	3.27382	4.68701	FALSE
APPL1	TRUE	FALSE	0	0	0	0	0	0	FALSE	FALSE	FALSE	FALSE	TRUE	8	FALSE	TRUE	FALSE	0.144976	4.26437	FALSE
APPL2	TRUE	FALSE	0	0	0	0	0	0	FALSE	FALSE	FALSE	FALSE	TRUE	3	FALSE	TRUE	FALSE	-0.580484	1.99626	FALSE
APRT	TRUE	FALSE	0	0	0	0	0	0	FALSE	FALSE	FALSE	FALSE	TRUE	12	TRUE	TRUE	TRUE	-0.128046	-1.44823	FALSE
APTX	TRUE	FALSE	0	0	0	0	0	2	FALSE	FALSE	FALSE	FALSE	TRUE	1	FALSE	TRUE	TRUE	-0.847463	1.21367	FALSE
AQP1	TRUE	FALSE	0	0	3	0	0	0	FALSE	FALSE	FALSE	FALSE	TRUE	22	TRUE	TRUE	TRUE	1.18878	1.46852	FALSE
AQP2	TRUE	FALSE	0	0	0	0	0	0	FALSE	FALSE	FALSE	FALSE	TRUE	13	FALSE	TRUE	FALSE	1.60812	-0.180785	FALSE
AQP3	TRUE	FALSE	0	0	0	0	0	0	FALSE	FALSE	FALSE	FALSE	TRUE	9	FALSE	TRUE	TRUE	1.2597	2.53684	FALSE
AQP4	TRUE	FALSE	0	0	3	0	0	0	FALSE	FALSE	FALSE	FALSE	TRUE	4	TRUE	TRUE	FALSE	-0.246363	1.52554	FALSE
AQP5	TRUE	FALSE	0	0	0	0	0	0	FALSE	FALSE	FALSE	FALSE	TRUE	2	FALSE	TRUE	FALSE	1.02341	0.622632	FALSE
AQP6	TRUE	FALSE	0	0	0	0	0	0	FALSE	FALSE	FALSE	FALSE	FALSE	0	FALSE	TRUE	FALSE	0.394707	1.80156	FALSE
AQP7	TRUE	TRUE	0	0	0	0	0	0	TRUE	FALSE	FALSE	FALSE	TRUE	2	FALSE	TRUE	TRUE	0.000578957	-0.832689	FALSE
AQP7B	FALSE	FALSE	0	0	0	0	0	0	FALSE	FALSE	FALSE	FALSE	FALSE	0	FALSE	FALSE	FALSE			FALSE
AQP8	TRUE	FALSE	0	0	0	0	0	0	FALSE	FALSE	FALSE	FALSE	TRUE	3	FALSE	TRUE	FALSE	0.325358	1.29004	FALSE
AQP9	TRUE	FALSE	0	0	0	2	0	0	FALSE	FALSE	FALSE	FALSE	TRUE	11	FALSE	TRUE	FALSE	-2.06911	2.41991	TRUE
AQP10	TRUE	FALSE	0	0	0	0	0	0	FALSE	FALSE	FALSE	FALSE	FALSE	0	FALSE	FALSE	FALSE	2.18115	1.42074	FALSE
AQP11	TRUE	FALSE	0	0	0	0	0	0	FALSE	TRUE	FALSE	FALSE	FALSE	0	FALSE	TRUE	FALSE	1.52831	1.58152	FALSE
AQP12A	TRUE	FALSE	0	0	0	0	0	0	FALSE	FALSE	FALSE	FALSE	FALSE	0	FALSE	TRUE	FALSE	0.753653	0.534853	FALSE
AQP12B	TRUE	FALSE	0	0	0	0	0	0	FALSE	FALSE	FALSE	FALSE	FALSE	0	FALSE	TRUE	FALSE	0.117817	-0.525407	FALSE
AQR	TRUE	FALSE	0	0	3	0	0	0	FALSE	FALSE	FALSE	FALSE	FALSE	0	FALSE	TRUE	FALSE	3.10966	7.19695	FALSE
AR	FALSE	FALSE	0	0	0	0	0	0	TRUE	FALSE	FALSE	FALSE	TRUE	302	TRUE	TRUE	TRUE	1.58638	3.8845	FALSE
ARAF	FALSE	FALSE	0	0	0	0	0	0	FALSE	FALSE	FALSE	FALSE	TRUE	14	TRUE	TRUE	FALSE	1.81539	3.18987	FALSE
ARAP1	TRUE	FALSE	0	0	0	0	0	0	FALSE	FALSE	FALSE	FALSE	TRUE	5	FALSE	TRUE	TRUE	1.85192	4.57251	FALSE
ARAP2	TRUE	FALSE	0	0	0	0	0	0	FALSE	FALSE	FALSE	FALSE	FALSE	0	FALSE	TRUE	FALSE	-3.07688	4.02472	TRUE
ARAP3	TRUE	FALSE	0	0	0	0	0	1	FALSE	FALSE	FALSE	FALSE	TRUE	1	FALSE	TRUE	FALSE	1.86441	5.96625	FALSE
ARC	TRUE	FALSE	0	0	1	0	0	11	FALSE	FALSE	FALSE	FALSE	FALSE	0	FALSE	TRUE	TRUE	4.10468	2.77491	FALSE
ARCN1	TRUE	FALSE	0	0	0	0	0	0	FALSE	FALSE	FALSE	FALSE	TRUE	1	FALSE	TRUE	FALSE	2.29241	4.93602	FALSE
AREG	TRUE	FALSE	0	0	3	0	0	0	FALSE	FALSE	FALSE	FALSE	TRUE	17	TRUE	TRUE	TRUE	3.08435	1.75977	FALSE
AREL1	TRUE	FALSE	0	0	0	0	0	0	FALSE	FALSE	FALSE	FALSE	TRUE	3	FALSE	TRUE	FALSE	1.4976	4.02494	FALSE
ARF1	TRUE	FALSE	0	0	0	0	0	0	FALSE	FALSE	FALSE	FALSE	TRUE	17	FALSE	TRUE	FALSE	4.07192	2.29739	FALSE
ARF3	TRUE	FALSE	0	0	0	0	0	0	FALSE	FALSE	FALSE	FALSE	TRUE	1	FALSE	TRUE	FALSE	3.01054	2.26261	FALSE
ARF4	TRUE	FALSE	0	1	0	0	0	0	FALSE	FALSE	FALSE	FALSE	TRUE	3	FALSE	TRUE	TRUE	2.27866	2.84811	FALSE
ARF5	TRUE	FALSE	0	0	0	0	0	0	FALSE	FALSE	FALSE	FALSE	FALSE	0	FALSE	TRUE	FALSE	2.57164	1.88126	FALSE
ARF6	TRUE	FALSE	0	0	1	0	0	0	FALSE	FALSE	FALSE	FALSE	TRUE	14	FALSE	TRUE	FALSE	3.93986	1.60548	FALSE
ARFGAP1	TRUE	FALSE	0	0	0	0	0	4	FALSE	FALSE	FALSE	FALSE	TRUE	1	FALSE	TRUE	FALSE	-0.299359	3.06076	FALSE
ARFGAP2	TRUE	FALSE	0	0	0	0	0	0	FALSE	FALSE	FALSE	FALSE	TRUE	1	FALSE	TRUE	FALSE	0.469447	3.84138	TRUE
ARFGAP3	TRUE	FALSE	0	0	0	0	0	0	FALSE	FALSE	FALSE	FALSE	TRUE	1	FALSE	FALSE	FALSE	-0.628297	2.21197	FALSE
ARFGEF1	TRUE	FALSE	0	0	1	0	0	0	FALSE	FALSE	FALSE	FALSE	TRUE	1	FALSE	TRUE	FALSE	4.7344	7.64714	TRUE
ARFGEF2	TRUE	FALSE	0	0	0	0	0	0	FALSE	FALSE	FALSE	FALSE	TRUE	3	FALSE	TRUE	FALSE	2.9042	7.71214	TRUE
ARFGEF3	TRUE	FALSE	0	0	0	0	0	0	FALSE	FALSE	FALSE	FALSE	FALSE	0	FALSE	TRUE	FALSE			FALSE
ARFIP1	TRUE	FALSE	0	0	0	0	0	0	FALSE	FALSE	FALSE	FALSE	FALSE	0	FALSE	FALSE	FALSE	0.575567	1.90266	FALSE
ARFIP2	TRUE	FALSE	0	0	1	0	0	0	FALSE	FALSE	FALSE	FALSE	TRUE	25	FALSE	TRUE	FALSE	1.62813	3.32382	FALSE
ARFRP1	TRUE	FALSE	0	0	0	0	0	0	FALSE	FALSE	FALSE	FALSE	TRUE	2	FALSE	TRUE	FALSE	1.12772	2.11319	TRUE
ARG1	TRUE	FALSE	3	4	6	2	0	0	FALSE	FALSE	FALSE	FALSE	TRUE	24	FALSE	TRUE	FALSE	-0.746295	1.46496	FALSE
ARG2	TRUE	FALSE	0	0	0	0	0	2	FALSE	FALSE	FALSE	FALSE	TRUE	9	FALSE	TRUE	FALSE	0.0749067	3.06382	FALSE
ARGFX	TRUE	FALSE	0	0	0	0	0	0	FALSE	FALSE	FALSE	FALSE	FALSE	0	FALSE	FALSE	FALSE	-0.535129	0.232576	FALSE
ARGLU1	TRUE	FALSE	0	0	0	0	0	0	FALSE	FALSE	FALSE	FALSE	TRUE	2	FALSE	TRUE	TRUE	4.82818	4.04992	FALSE
ARHGAP1	TRUE	FALSE	0	1	0	0	0	0	FALSE	FALSE	FALSE	FALSE	TRUE	12	FALSE	TRUE	TRUE	0.630884	2.8074	TRUE
ARHGAP4	FALSE	FALSE	0	0	0	0	0	0	FALSE	FALSE	FALSE	FALSE	TRUE	9	FALSE	FALSE	FALSE	0.164026	4.11272	FALSE
ARHGAP5	TRUE	FALSE	0	0	0	0	0	0	FALSE	FALSE	FALSE	FALSE	FALSE	0	FALSE	TRUE	FALSE	0.965304	4.75295	FALSE
ARHGAP6	FALSE	FALSE	0	0	0	0	0	0	FALSE	FALSE	FALSE	FALSE	FALSE	0	FALSE	TRUE	FALSE	1.99151	4.03255	FALSE
ARHGAP8	TRUE	FALSE	0	0	0	0	0	0	FALSE	FALSE	FALSE	FALSE	FALSE	0	FALSE	TRUE	FALSE			FALSE
ARHGAP9	TRUE	FALSE	0	0	0	0	0	0	FALSE	FALSE	FALSE	FALSE	FALSE	0	FALSE	TRUE	FALSE	0.615756	1.92488	FALSE
ARHGAP10	TRUE	FALSE	0	0	0	0	0	0	FALSE	FALSE	FALSE	FALSE	TRUE	1	FALSE	TRUE	FALSE	-0.335772	2.48002	FALSE
ARHGAP11A	TRUE	FALSE	0	0	0	0	0	0	FALSE	FALSE	FALSE	FALSE	FALSE	0	FALSE	FALSE	FALSE	0.362275	3.80467	FALSE
ARHGAP11B	FALSE	FALSE	0	0	0	0	0	0	FALSE	FALSE	FALSE	FALSE	FALSE	0	FALSE	FALSE	FALSE	1.99843	1.71116	FALSE
ARHGAP12	TRUE	FALSE	0	0	0	0	0	0	FALSE	FALSE	FALSE	FALSE	TRUE	1	FALSE	FALSE	FALSE	0.188959	3.85748	FALSE
ARHGAP15	TRUE	FALSE	0	0	0	0	0	0	FALSE	FALSE	FALSE	FALSE	FALSE	0	FALSE	TRUE	FALSE	-1.00721	2.07523	FALSE
ARHGAP17	TRUE	FALSE	0	0	0	0	0	0	FALSE	FALSE	FALSE	FALSE	TRUE	2	FALSE	TRUE	FALSE	0.975372	4.83617	FALSE
ARHGAP18	TRUE	FALSE	0	0	0	0	8	0	FALSE	FALSE	FALSE	FALSE	FALSE	0	FALSE	TRUE	FALSE	-0.165689	2.688	FALSE
ARHGAP19	TRUE	FALSE	0	0	0	0	0	1	FALSE	FALSE	FALSE	FALSE	TRUE	2	FALSE	TRUE	FALSE	0.366148	1.63023	FALSE
ARHGAP20	TRUE	FALSE	0	0	0	0	0	1	FALSE	FALSE	FALSE	FALSE	FALSE	0	FALSE	TRUE	FALSE	-0.655763	3.94364	FALSE
ARHGAP21	TRUE	FALSE	0	0	0	0	0	0	FALSE	FALSE	FALSE	FALSE	FALSE	0	FALSE	TRUE	FALSE	2.96328	7.03716	FALSE
ARHGAP22	TRUE	FALSE	0	0	0	0	0	0	FALSE	FALSE	FALSE	FALSE	FALSE	0	FALSE	TRUE	FALSE	0.0518551	2.20927	FALSE
ARHGAP23	FALSE	FALSE	0	0	0	0	0	0	FALSE	FALSE	FALSE	FALSE	FALSE	0	FALSE	TRUE	FALSE			FALSE
ARHGAP24	TRUE	FALSE	0	2	0	0	0	0	TRUE	FALSE	FALSE	FALSE	TRUE	2	FALSE	TRUE	FALSE	-0.360669	3.38488	FALSE
ARHGAP25	TRUE	FALSE	0	0	0	0	0	0	FALSE	FALSE	FALSE	FALSE	FALSE	0	FALSE	TRUE	FALSE	0.703078	3.67429	FALSE
ARHGAP26	TRUE	FALSE	0	0	0	0	0	0	FALSE	FALSE	FALSE	FALSE	FALSE	0	FALSE	TRUE	FALSE	2.48089	5.37638	FALSE
ARHGAP27	TRUE	FALSE	0	0	0	0	0	0	FALSE	FALSE	FALSE	FALSE	FALSE	0	FALSE	TRUE	FALSE	1.6378	2.90655	FALSE
ARHGAP28	TRUE	FALSE	0	0	0	0	0	0	FALSE	FALSE	FALSE	FALSE	FALSE	0	FALSE	TRUE	FALSE	0.0356074	3.22285	FALSE
ARHGAP29	TRUE	FALSE	0	0	0	0	2	0	FALSE	FALSE	FALSE	FALSE	TRUE	1	FALSE	TRUE	FALSE	-0.274464	6.16123	FALSE
ARHGAP30	TRUE	FALSE	0	0	0	0	0	0	FALSE	FALSE	FALSE	FALSE	FALSE	0	FALSE	TRUE	FALSE	-0.634254	4.50458	FALSE
ARHGAP31	TRUE	FALSE	0	0	0	0	0	0	FALSE	FALSE	FALSE	FALSE	FALSE	0	FALSE	TRUE	FALSE	-0.110612	5.41771	FALSE
ARHGAP32	TRUE	FALSE	0	0	0	1	0	0	FALSE	FALSE	FALSE	FALSE	TRUE	1	FALSE	TRUE	FALSE	1.13827	5.95114	FALSE
ARHGAP33	TRUE	FALSE	0	0	0	0	0	0	FALSE	FALSE	FALSE	FALSE	FALSE	0	FALSE	TRUE	FALSE	1.67212	4.60515	FALSE
ARHGAP35	TRUE	FALSE	0	0	0	0	0	0	FALSE	FALSE	FALSE	FALSE	TRUE	1	FALSE	TRUE	FALSE	4.19967	5.60459	FALSE
ARHGAP36	FALSE	FALSE	0	0	0	0	0	0	FALSE	FALSE	FALSE	FALSE	FALSE	0	FALSE	TRUE	FALSE	2.17336	3.64328	FALSE
ARHGAP39	TRUE	FALSE	0	0	0	0	0	0	FALSE	FALSE	FALSE	FALSE	FALSE	0	FALSE	TRUE	FALSE	3.50594	3.01686	FALSE
ARHGAP40	TRUE	FALSE	0	0	0	0	0	0	FALSE	FALSE	FALSE	FALSE	FALSE	0	FALSE	TRUE	FALSE			FALSE
ARHGAP42	TRUE	FALSE	0	3	0	0	0	0	FALSE	FALSE	FALSE	FALSE	FALSE	0	FALSE	FALSE	FALSE			FALSE
ARHGAP44	TRUE	FALSE	0	0	0	1	0	0	FALSE	FALSE	FALSE	FALSE	FALSE	0	FALSE	FALSE	FALSE	2.00693	5.01633	FALSE
ARHGAP45	TRUE	FALSE	0	0	0	0	0	0	FALSE	FALSE	FALSE	FALSE	TRUE	6	FALSE	TRUE	FALSE			FALSE
ARHGDIA	TRUE	FALSE	0	0	0	0	0	0	FALSE	FALSE	FALSE	FALSE	TRUE	8	FALSE	TRUE	FALSE	1.82742	2.51799	FALSE
ARHGDIB	TRUE	FALSE	0	0	0	0	0	0	FALSE	FALSE	FALSE	FALSE	TRUE	7	FALSE	TRUE	FALSE	-0.03605	0.519293	FALSE
ARHGDIG	TRUE	FALSE	0	0	0	0	0	0	FALSE	FALSE	FALSE	FALSE	FALSE	0	FALSE	TRUE	FALSE	-0.726802	1.93779	FALSE
ARHGEF1	TRUE	FALSE	0	0	0	0	0	0	FALSE	FALSE	FALSE	FALSE	TRUE	2	FALSE	TRUE	FALSE	3.8272	5.01066	FALSE
ARHGEF2	TRUE	FALSE	0	0	0	0	0	0	FALSE	FALSE	FALSE	FALSE	TRUE	36	FALSE	TRUE	FALSE	4.68961	6.30579	FALSE
ARHGEF3	TRUE	FALSE	0	0	0	0	0	0	TRUE	FALSE	FALSE	FALSE	TRUE	1	FALSE	TRUE	FALSE	2.01347	4.30876	FALSE
ARHGEF4	TRUE	FALSE	0	0	0	0	0	0	FALSE	FALSE	FALSE	FALSE	TRUE	2	FALSE	TRUE	FALSE	1.15653	3.2083	FALSE
ARHGEF5	TRUE	FALSE	0	0	0	0	0	0	FALSE	FALSE	FALSE	FALSE	TRUE	2	FALSE	TRUE	FALSE			FALSE
ARHGEF6	FALSE	FALSE	0	0	0	0	0	0	FALSE	FALSE	FALSE	FALSE	FALSE	0	FALSE	TRUE	FALSE	0.771495	4.76619	FALSE
ARHGEF7	TRUE	FALSE	1	2	4	0	0	0	FALSE	FALSE	FALSE	FALSE	TRUE	5	FALSE	TRUE	TRUE	2.91947	4.38638	FALSE
ARHGEF9	FALSE	FALSE	0	0	0	0	0	0	FALSE	FALSE	FALSE	FALSE	TRUE	2	FALSE	TRUE	FALSE	2.96925	3.45044	FALSE
ARHGEF10	TRUE	FALSE	0	0	0	0	0	0	FALSE	FALSE	FALSE	FALSE	FALSE	0	FALSE	TRUE	FALSE	-2.80305	2.87489	FALSE
ARHGEF10L	TRUE	FALSE	0	0	0	0	0	0	TRUE	FALSE	FALSE	FALSE	FALSE	0	FALSE	TRUE	FALSE	1.57364	4.65647	FALSE
ARHGEF11	TRUE	FALSE	0	0	1	0	0	0	FALSE	FALSE	FALSE	FALSE	FALSE	0	FALSE	TRUE	TRUE	1.02645	7.03264	FALSE
ARHGEF12	TRUE	FALSE	2	4	1	0	0	0	FALSE	FALSE	TRUE	FALSE	TRUE	2	FALSE	TRUE	FALSE	2.96062	7.38613	FALSE
ARHGEF15	TRUE	FALSE	0	0	0	0	0	0	FALSE	FALSE	FALSE	FALSE	TRUE	1	FALSE	TRUE	FALSE	0.699248	3.36839	FALSE
ARHGEF16	TRUE	FALSE	0	0	0	0	0	0	FALSE	FALSE	FALSE	FALSE	FALSE	0	FALSE	FALSE	FALSE	0.519482	0.986714	FALSE
ARHGEF17	TRUE	FALSE	0	0	0	0	0	0	FALSE	FALSE	FALSE	FALSE	FALSE	0	FALSE	TRUE	FALSE	3.18438	6.36881	FALSE
ARHGEF18	TRUE	FALSE	0	0	0	0	0	0	FALSE	FALSE	FALSE	FALSE	TRUE	1	FALSE	TRUE	FALSE	1.73078	4.46323	FALSE
ARHGEF19	TRUE	FALSE	0	0	0	0	8	0	FALSE	FALSE	FALSE	FALSE	FALSE	0	FALSE	FALSE	FALSE	0.813531	1.84132	FALSE
ARHGEF25	TRUE	FALSE	0	0	0	0	0	0	FALSE	FALSE	FALSE	FALSE	TRUE	1	FALSE	FALSE	FALSE	0.47367	2.53575	FALSE
ARHGEF26	TRUE	FALSE	0	0	0	0	0	0	FALSE	FALSE	FALSE	FALSE	TRUE	2	FALSE	TRUE	FALSE	-0.940087	2.59171	TRUE
ARHGEF28	TRUE	FALSE	0	0	0	0	0	0	FALSE	FALSE	FALSE	FALSE	TRUE	2	FALSE	TRUE	FALSE	-1.38057	3.6631	FALSE
ARHGEF33	TRUE	FALSE	0	0	0	0	0	0	FALSE	FALSE	FALSE	FALSE	FALSE	0	FALSE	TRUE	FALSE			FALSE
ARHGEF35	FALSE	FALSE	0	0	0	0	0	0	FALSE	FALSE	FALSE	FALSE	FALSE	0	FALSE	FALSE	FALSE	2.82222	1.40506	FALSE
ARHGEF37	TRUE	FALSE	0	0	0	0	0	0	FALSE	FALSE	FALSE	FALSE	FALSE	0	FALSE	FALSE	FALSE	-0.731279	-0.0124535	FALSE
ARHGEF38	TRUE	FALSE	0	0	0	0	0	0	FALSE	FALSE	FALSE	FALSE	FALSE	0	FALSE	TRUE	FALSE	-0.790713	0.788138	FALSE
ARHGEF39	TRUE	FALSE	0	0	0	0	0	0	FALSE	FALSE	FALSE	FALSE	FALSE	0	FALSE	TRUE	FALSE	0.589237	0.532283	FALSE
ARHGEF40	TRUE	FALSE	0	0	0	0	0	0	FALSE	FALSE	FALSE	FALSE	TRUE	2	FALSE	FALSE	FALSE	0.932241	5.20434	FALSE
ARID1A	TRUE	FALSE	1	0	0	0	0	0	FALSE	FALSE	FALSE	FALSE	TRUE	5	FALSE	TRUE	FALSE	4.10044	7.40424	TRUE
ARID1B	TRUE	FALSE	0	0	0	0	0	0	FALSE	FALSE	FALSE	FALSE	TRUE	2	FALSE	TRUE	FALSE	3.39466	6.48573	FALSE
ARID2	TRUE	FALSE	1	1	0	0	0	0	FALSE	FALSE	FALSE	FALSE	FALSE	0	FALSE	TRUE	FALSE	1.87127	6.70093	FALSE
ARID3A	TRUE	FALSE	3	9	0	0	0	2	FALSE	FALSE	FALSE	FALSE	FALSE	0	FALSE	TRUE	FALSE	1.47231	2.86364	FALSE
ARID3B	TRUE	FALSE	0	0	0	0	0	0	FALSE	FALSE	FALSE	FALSE	FALSE	0	FALSE	TRUE	TRUE	2.6605	3.50855	FALSE
ARID3C	TRUE	FALSE	0	0	0	0	0	0	FALSE	FALSE	FALSE	FALSE	FALSE	0	FALSE	TRUE	FALSE	0.623868	0.267608	FALSE
ARID4A	TRUE	FALSE	0	0	0	0	0	0	FALSE	FALSE	FALSE	FALSE	TRUE	3	FALSE	TRUE	FALSE	0.0585363	6.56559	FALSE
ARID4B	TRUE	FALSE	0	0	0	0	0	0	FALSE	FALSE	FALSE	FALSE	TRUE	25	FALSE	TRUE	TRUE	1.23101	6.04202	FALSE
ARID5A	TRUE	FALSE	0	0	0	0	1	0	FALSE	FALSE	FALSE	FALSE	FALSE	0	FALSE	TRUE	FALSE	0.775971	3.23659	FALSE
ARID5B	TRUE	FALSE	4	7	0	1	1	0	FALSE	FALSE	FALSE	FALSE	TRUE	17	FALSE	TRUE	TRUE	3.01523	5.01612	FALSE
ARIH1	TRUE	FALSE	0	0	1	0	0	0	FALSE	FALSE	FALSE	FALSE	FALSE	0	FALSE	TRUE	FALSE	4.90077	4.96402	FALSE
ARIH2	TRUE	FALSE	0	0	0	0	0	0	FALSE	FALSE	FALSE	FALSE	FALSE	0	FALSE	TRUE	TRUE	3.81447	4.48596	TRUE
ARL1	TRUE	FALSE	0	0	0	0	0	0	FALSE	FALSE	FALSE	FALSE	TRUE	3	FALSE	TRUE	FALSE	2.22795	2.48818	FALSE
ARL2	TRUE	FALSE	0	0	0	0	0	0	FALSE	FALSE	FALSE	FALSE	TRUE	2	FALSE	TRUE	FALSE	0.468642	0.965199	FALSE
ARL2BP	TRUE	FALSE	0	0	1	0	0	0	FALSE	FALSE	FALSE	FALSE	FALSE	0	FALSE	FALSE	FALSE	0.954363	1.06413	TRUE
ARL3	TRUE	FALSE	1	2	0	0	0	0	FALSE	FALSE	FALSE	FALSE	TRUE	6	FALSE	FALSE	FALSE	1.1628	2.48784	FALSE
ARL4A	TRUE	FALSE	0	0	0	0	0	0	FALSE	FALSE	FALSE	FALSE	FALSE	0	FALSE	TRUE	FALSE	1.31331	1.72389	FALSE
ARL4C	TRUE	FALSE	0	0	0	0	0	0	FALSE	FALSE	FALSE	FALSE	TRUE	33	FALSE	TRUE	FALSE	3.80592	1.6258	FALSE
ARL4D	TRUE	FALSE	0	0	0	0	0	0	FALSE	FALSE	FALSE	FALSE	FALSE	0	FALSE	TRUE	TRUE	2.71608	1.43443	FALSE
ARL5A	TRUE	FALSE	0	0	0	0	0	0	FALSE	FALSE	FALSE	FALSE	TRUE	1	FALSE	TRUE	FALSE	0.0477262	1.49879	FALSE
ARL5B	TRUE	FALSE	0	0	0	0	0	0	FALSE	FALSE	FALSE	FALSE	TRUE	1	FALSE	TRUE	FALSE	1.28725	2.4554	FALSE
ARL5C	TRUE	FALSE	0	0	0	0	0	0	FALSE	FALSE	FALSE	FALSE	FALSE	0	FALSE	TRUE	FALSE			FALSE
ARL6	TRUE	TRUE	0	0	0	0	0	0	FALSE	FALSE	FALSE	FALSE	FALSE	0	FALSE	TRUE	FALSE	-0.151803	1.35007	FALSE
ARL6IP1	TRUE	FALSE	0	0	0	0	0	0	FALSE	FALSE	FALSE	FALSE	TRUE	6	FALSE	TRUE	FALSE	1.29921	1.60396	FALSE
ARL6IP4	TRUE	FALSE	0	0	0	0	0	0	FALSE	FALSE	FALSE	FALSE	TRUE	3	FALSE	TRUE	FALSE	-0.887436	1.88991	FALSE
ARL6IP5	TRUE	FALSE	0	0	0	0	0	0	FALSE	FALSE	FALSE	FALSE	TRUE	9	FALSE	TRUE	FALSE	0.0679987	1.44579	FALSE
ARL6IP6	TRUE	FALSE	0	0	0	0	0	0	FALSE	FALSE	FALSE	FALSE	FALSE	0	FALSE	FALSE	FALSE	0.302257	1.63529	FALSE
ARL8A	TRUE	FALSE	0	0	0	0	0	0	FALSE	FALSE	FALSE	FALSE	FALSE	0	FALSE	FALSE	FALSE	3.18967	2.77934	FALSE
ARL8B	TRUE	FALSE	0	0	0	0	0	0	FALSE	FALSE	FALSE	FALSE	TRUE	2	FALSE	TRUE	FALSE	2.6706	2.76436	FALSE
ARL9	TRUE	FALSE	0	0	0	0	0	0	FALSE	FALSE	FALSE	FALSE	FALSE	0	FALSE	TRUE	FALSE	-0.346034	1.70518	FALSE
ARL10	TRUE	FALSE	0	0	1	0	0	1	FALSE	FALSE	FALSE	FALSE	FALSE	0	FALSE	TRUE	TRUE	1.74878	0.313069	FALSE
ARL11	TRUE	FALSE	0	0	0	0	0	0	FALSE	FALSE	FALSE	FALSE	FALSE	0	FALSE	FALSE	FALSE	-0.0511487	-1.9402	FALSE
ARL13A	FALSE	FALSE	0	0	0	0	0	0	FALSE	FALSE	FALSE	FALSE	FALSE	0	FALSE	TRUE	FALSE	-0.207038	0.976677	FALSE
ARL13B	TRUE	FALSE	0	0	0	0	0	0	FALSE	FALSE	FALSE	FALSE	FALSE	0	FALSE	TRUE	FALSE	-0.774775	1.51859	TRUE
ARL14	TRUE	FALSE	0	0	0	0	0	0	FALSE	FALSE	FALSE	FALSE	FALSE	0	FALSE	FALSE	FALSE	-2.72068	-1.38779	FALSE
ARL14EP	TRUE	FALSE	0	0	0	0	0	1	FALSE	FALSE	FALSE	FALSE	FALSE	0	FALSE	FALSE	FALSE	0.546096	1.54157	FALSE
ARL14EPL	TRUE	FALSE	0	0	1	0	0	1	FALSE	FALSE	FALSE	FALSE	FALSE	0	FALSE	TRUE	FALSE			FALSE
ARL15	TRUE	FALSE	1	5	1	4	0	0	FALSE	FALSE	FALSE	FALSE	FALSE	0	FALSE	TRUE	FALSE	0.35652	1.0809	TRUE
ARL16	TRUE	FALSE	0	0	0	0	0	0	FALSE	FALSE	FALSE	FALSE	FALSE	0	FALSE	TRUE	FALSE	-0.688823	0.882196	FALSE
ARL17A	TRUE	FALSE	0	0	0	0	0	0	FALSE	FALSE	FALSE	FALSE	FALSE	0	FALSE	FALSE	FALSE			FALSE
ARL17B	TRUE	FALSE	0	0	0	0	0	0	FALSE	FALSE	FALSE	FALSE	FALSE	0	FALSE	FALSE	FALSE			FALSE
ARMC1	TRUE	FALSE	0	0	0	0	0	0	FALSE	FALSE	FALSE	FALSE	FALSE	0	FALSE	TRUE	FALSE	1.34058	2.97442	FALSE
ARMC2	TRUE	FALSE	0	0	0	0	1	0	FALSE	FALSE	FALSE	FALSE	FALSE	0	FALSE	TRUE	FALSE	-0.346611	1.78727	FALSE
ARMC3	TRUE	FALSE	0	0	0	0	0	0	FALSE	FALSE	FALSE	FALSE	FALSE	0	FALSE	TRUE	FALSE	-0.653997	2.49776	FALSE
ARMC5	TRUE	TRUE	0	0	0	0	0	0	FALSE	FALSE	FALSE	FALSE	TRUE	1	FALSE	TRUE	FALSE	3.32311	3.04912	FALSE
ARMC6	TRUE	FALSE	0	0	0	0	0	0	FALSE	FALSE	FALSE	FALSE	FALSE	0	FALSE	TRUE	FALSE	0.540677	1.26079	TRUE
ARMC7	TRUE	FALSE	0	0	0	0	0	0	FALSE	FALSE	FALSE	FALSE	FALSE	0	FALSE	TRUE	FALSE	0.371171	0.606541	FALSE
ARMC8	TRUE	FALSE	0	0	0	0	0	0	FALSE	FALSE	FALSE	FALSE	TRUE	3	FALSE	TRUE	FALSE	2.56231	5.46452	FALSE
ARMC9	TRUE	FALSE	0	0	0	0	0	0	FALSE	FALSE	FALSE	FALSE	FALSE	0	FALSE	FALSE	FALSE	0.437355	1.95053	FALSE
ARMC10	TRUE	FALSE	0	0	0	0	0	0	FALSE	FALSE	FALSE	FALSE	FALSE	0	FALSE	TRUE	FALSE	1.19977	1.84545	FALSE
ARMC12	TRUE	FALSE	0	0	0	0	0	0	FALSE	FALSE	FALSE	FALSE	FALSE	0	FALSE	TRUE	FALSE	-0.415871	1.74412	FALSE
ARMCX1	FALSE	FALSE	0	0	0	0	0	0	FALSE	FALSE	FALSE	FALSE	FALSE	0	FALSE	TRUE	FALSE	1.74858	1.70073	FALSE
ARMCX2	FALSE	FALSE	0	0	0	0	0	0	FALSE	FALSE	FALSE	FALSE	FALSE	0	FALSE	TRUE	FALSE	1.19325	1.99678	FALSE
ARMCX3	FALSE	FALSE	0	0	0	0	0	0	FALSE	FALSE	FALSE	FALSE	TRUE	5	FALSE	TRUE	FALSE	2.3757	1.20173	FALSE
ARMCX4	FALSE	FALSE	0	0	0	0	0	0	FALSE	FALSE	FALSE	FALSE	FALSE	0	FALSE	TRUE	FALSE			FALSE
ARMCX5	FALSE	FALSE	0	0	0	0	0	0	FALSE	FALSE	FALSE	FALSE	TRUE	1	FALSE	TRUE	FALSE	-0.285681	2.09328	FALSE
ARMCX6	FALSE	FALSE	0	0	0	0	0	0	FALSE	FALSE	FALSE	FALSE	TRUE	1	FALSE	TRUE	FALSE	0.137488	1.24411	FALSE
ARMH1	TRUE	FALSE	0	0	0	0	0	0	FALSE	FALSE	FALSE	FALSE	FALSE	0	FALSE	TRUE	FALSE			FALSE
ARMH2	TRUE	FALSE	0	0	0	0	0	0	FALSE	FALSE	FALSE	FALSE	FALSE	0	FALSE	FALSE	FALSE			FALSE
ARMH3	TRUE	FALSE	0	0	0	0	0	0	FALSE	FALSE	FALSE	FALSE	FALSE	0	FALSE	TRUE	FALSE			FALSE
ARMH4	TRUE	FALSE	0	0	0	0	0	0	FALSE	FALSE	FALSE	FALSE	FALSE	0	FALSE	FALSE	FALSE			FALSE
ARMS2	TRUE	FALSE	0	0	0	0	2	0	FALSE	FALSE	FALSE	FALSE	FALSE	0	FALSE	FALSE	FALSE	0.710966	0.369705	FALSE
ARMT1	TRUE	FALSE	0	0	0	0	0	0	FALSE	FALSE	FALSE	FALSE	FALSE	0	FALSE	TRUE	FALSE			FALSE
ARNT	TRUE	FALSE	1	4	0	0	0	0	FALSE	FALSE	FALSE	FALSE	TRUE	12	TRUE	TRUE	TRUE	2.02162	4.85465	FALSE
ARNT2	TRUE	FALSE	1	1	0	0	0	0	FALSE	FALSE	FALSE	FALSE	TRUE	16	FALSE	TRUE	TRUE	2.23084	4.42167	FALSE
ARNTL	TRUE	FALSE	4	7	0	0	0	6	FALSE	FALSE	FALSE	FALSE	TRUE	3	FALSE	FALSE	FALSE	3.08256	4.49135	TRUE
ARNTL2	TRUE	FALSE	0	1	0	0	0	1	FALSE	FALSE	FALSE	FALSE	TRUE	5	FALSE	FALSE	FALSE	-0.439339	2.22819	FALSE
ARPC1A	TRUE	FALSE	0	0	0	0	0	0	FALSE	FALSE	FALSE	FALSE	FALSE	0	FALSE	TRUE	FALSE	2.85685	3.39527	FALSE
ARPC1B	TRUE	FALSE	0	0	0	0	0	0	FALSE	FALSE	FALSE	FALSE	TRUE	5	FALSE	TRUE	FALSE	1.35006	2.71609	FALSE
ARPC2	TRUE	FALSE	0	0	0	0	0	0	TRUE	FALSE	FALSE	FALSE	TRUE	2	FALSE	TRUE	FALSE	2.94695	3.68504	FALSE
ARPC3	TRUE	FALSE	0	0	0	0	0	0	FALSE	FALSE	FALSE	FALSE	TRUE	2	FALSE	TRUE	FALSE	-0.258781	2.84771	FALSE
ARPC4	TRUE	FALSE	0	0	0	0	0	0	FALSE	FALSE	FALSE	FALSE	TRUE	2	FALSE	TRUE	FALSE	2.29426	2.8945	FALSE
ARPC5	TRUE	FALSE	0	0	0	0	0	0	FALSE	FALSE	FALSE	FALSE	TRUE	7	FALSE	TRUE	FALSE	1.85225	2.13292	FALSE
ARPC5L	TRUE	FALSE	0	0	0	0	0	0	FALSE	FALSE	FALSE	FALSE	TRUE	8	FALSE	TRUE	FALSE	0.888833	2.14268	FALSE
ARPIN	TRUE	FALSE	0	0	0	0	0	0	FALSE	FALSE	FALSE	FALSE	FALSE	0	FALSE	TRUE	FALSE			FALSE
ARPP19	TRUE	FALSE	0	0	0	0	0	0	FALSE	FALSE	FALSE	FALSE	TRUE	12	FALSE	TRUE	FALSE	0.685401	1.2858	FALSE
ARPP21	TRUE	FALSE	0	0	0	0	0	0	FALSE	FALSE	FALSE	FALSE	FALSE	0	FALSE	TRUE	FALSE	-0.804187	3.66355	TRUE
ARR3	FALSE	FALSE	0	0	0	0	0	0	FALSE	FALSE	FALSE	FALSE	FALSE	0	FALSE	TRUE	FALSE	-0.558039	2.6487	FALSE
ARRB1	TRUE	FALSE	0	0	4	1	0	0	FALSE	FALSE	FALSE	FALSE	FALSE	0	FALSE	TRUE	FALSE	2.74172	3.8716	FALSE
ARRB2	TRUE	FALSE	0	0	1	0	0	0	FALSE	FALSE	FALSE	FALSE	FALSE	0	FALSE	TRUE	TRUE	3.09023	3.46405	FALSE
ARRDC1	TRUE	FALSE	0	0	0	0	0	0	FALSE	FALSE	FALSE	FALSE	FALSE	0	FALSE	TRUE	FALSE	-0.288977	1.07559	FALSE
ARRDC2	TRUE	FALSE	0	0	0	0	0	0	FALSE	FALSE	FALSE	FALSE	FALSE	0	FALSE	TRUE	FALSE	1.78541	1.51598	FALSE
ARRDC3	TRUE	FALSE	0	0	0	0	0	7	FALSE	FALSE	FALSE	FALSE	FALSE	0	FALSE	TRUE	FALSE	1.55197	3.70441	FALSE
ARRDC4	TRUE	FALSE	0	0	0	0	0	0	FALSE	FALSE	FALSE	FALSE	FALSE	0	FALSE	TRUE	FALSE	0.0414357	1.71392	FALSE
ARRDC5	TRUE	FALSE	0	0	0	0	0	0	FALSE	FALSE	FALSE	FALSE	FALSE	0	FALSE	TRUE	FALSE	-0.361722	-0.548152	FALSE
ARSA	TRUE	FALSE	0	0	0	0	0	0	FALSE	FALSE	FALSE	FALSE	TRUE	12	TRUE	TRUE	FALSE	0.0287572	0.518693	FALSE
ARSB	TRUE	FALSE	0	0	0	0	0	0	FALSE	FALSE	FALSE	FALSE	TRUE	9	TRUE	TRUE	FALSE	1.18824	2.45514	FALSE
ARSD	FALSE	FALSE	0	0	0	0	0	0	FALSE	FALSE	FALSE	FALSE	FALSE	0	TRUE	FALSE	FALSE	-0.071487	2.60207	FALSE
ARSF	FALSE	FALSE	0	0	0	0	0	0	FALSE	FALSE	FALSE	FALSE	FALSE	0	TRUE	FALSE	FALSE	-0.54966	1.049	FALSE
ARSG	TRUE	FALSE	0	7	0	0	0	2	FALSE	FALSE	FALSE	FALSE	FALSE	0	TRUE	TRUE	FALSE	1.11134	1.5175	FALSE
ARSH	FALSE	FALSE	0	0	0	0	0	0	FALSE	FALSE	FALSE	FALSE	TRUE	6	TRUE	FALSE	FALSE	-0.12806	1.45645	FALSE
ARSI	TRUE	FALSE	0	0	0	0	1	0	FALSE	FALSE	FALSE	FALSE	FALSE	0	TRUE	TRUE	FALSE	0.877054	0.0446073	FALSE
ARSJ	TRUE	FALSE	0	0	0	0	0	0	FALSE	FALSE	FALSE	FALSE	TRUE	2	TRUE	TRUE	FALSE	1.09539	1.86355	FALSE
ARSK	TRUE	FALSE	0	0	0	0	0	0	FALSE	FALSE	FALSE	FALSE	FALSE	0	TRUE	TRUE	FALSE	-1.27153	2.53348	FALSE
ARSL	FALSE	FALSE	0	0	0	0	0	0	FALSE	FALSE	FALSE	FALSE	TRUE	1	TRUE	FALSE	FALSE			FALSE
ART1	TRUE	FALSE	0	0	0	0	1	0	FALSE	FALSE	FALSE	FALSE	TRUE	5	TRUE	TRUE	FALSE	-1.60522	-0.315931	FALSE
ART3	TRUE	FALSE	0	0	0	0	0	0	FALSE	FALSE	FALSE	FALSE	TRUE	2	FALSE	TRUE	FALSE	-1.16912	0.538579	FALSE
ART4	TRUE	FALSE	0	0	0	0	0	0	FALSE	FALSE	FALSE	FALSE	FALSE	0	TRUE	TRUE	FALSE	-2.01753	0.720385	FALSE
ART5	TRUE	FALSE	0	0	0	0	0	0	FALSE	FALSE	FALSE	FALSE	FALSE	0	FALSE	TRUE	FALSE	-1.04001	1.49394	FALSE
ARTN	TRUE	FALSE	0	0	1	0	0	0	FALSE	FALSE	FALSE	FALSE	FALSE	0	TRUE	TRUE	FALSE	2.85754	1.37473	FALSE
ARV1	TRUE	FALSE	0	0	0	0	0	0	FALSE	FALSE	FALSE	FALSE	FALSE	0	FALSE	TRUE	TRUE	0.0138903	0.0287327	FALSE
ARVCF	TRUE	FALSE	0	0	0	0	0	0	FALSE	FALSE	FALSE	FALSE	FALSE	0	FALSE	TRUE	FALSE	-0.582691	2.2705	FALSE
ARX	FALSE	FALSE	0	0	0	0	0	0	FALSE	FALSE	FALSE	FALSE	TRUE	2	FALSE	TRUE	FALSE	3.36314	2.06855	FALSE
AS3MT	TRUE	FALSE	0	0	2	4	2	3	FALSE	FALSE	FALSE	FALSE	TRUE	3	FALSE	TRUE	FALSE	0.914821	0.662748	TRUE
ASAH1	TRUE	FALSE	0	1	0	0	1	0	FALSE	FALSE	FALSE	FALSE	TRUE	10	FALSE	TRUE	FALSE	-3.55077	0.4314	FALSE
ASAH2	TRUE	FALSE	0	0	3	0	0	8	FALSE	FALSE	FALSE	FALSE	TRUE	1	FALSE	TRUE	FALSE	0.249775	1.44517	FALSE
ASAH2B	TRUE	FALSE	0	0	0	0	0	2	FALSE	FALSE	FALSE	FALSE	FALSE	0	FALSE	TRUE	FALSE	0.393035	0.650105	FALSE
ASAP1	TRUE	FALSE	0	1	8	0	0	0	FALSE	FALSE	FALSE	FALSE	TRUE	1	FALSE	TRUE	FALSE	2.75687	6.31332	FALSE
ASAP2	TRUE	FALSE	0	0	0	0	0	0	FALSE	FALSE	FALSE	FALSE	FALSE	0	FALSE	TRUE	FALSE	2.06755	6.15395	FALSE
ASAP3	TRUE	FALSE	0	0	0	0	0	0	FALSE	FALSE	FALSE	FALSE	TRUE	1	FALSE	FALSE	FALSE	0.873879	2.6998	FALSE
ASB1	TRUE	FALSE	0	0	0	0	0	0	FALSE	FALSE	FALSE	FALSE	FALSE	0	FALSE	TRUE	FALSE	1.59986	2.20851	FALSE
ASB2	TRUE	FALSE	0	0	0	0	0	0	FALSE	FALSE	FALSE	FALSE	FALSE	0	FALSE	TRUE	TRUE	1.71493	2.00348	FALSE
ASB3	TRUE	FALSE	0	1	0	0	2	1	FALSE	FALSE	FALSE	FALSE	FALSE	0	FALSE	TRUE	FALSE	-1.08603	2.96292	FALSE
ASB4	TRUE	FALSE	0	0	1	0	2	3	FALSE	FALSE	FALSE	FALSE	FALSE	0	FALSE	TRUE	FALSE	-0.967998	1.87955	TRUE
ASB5	TRUE	FALSE	0	0	0	0	0	0	FALSE	FALSE	FALSE	FALSE	FALSE	0	FALSE	FALSE	FALSE	-0.816576	-0.265661	FALSE
ASB6	TRUE	FALSE	0	0	0	0	0	0	FALSE	FALSE	FALSE	FALSE	TRUE	3	FALSE	TRUE	FALSE	1.17546	1.39842	FALSE
ASB7	TRUE	FALSE	0	0	0	0	0	0	FALSE	FALSE	FALSE	FALSE	FALSE	0	FALSE	TRUE	FALSE	3.43649	3.78713	FALSE
ASB8	TRUE	FALSE	0	0	0	0	0	2	FALSE	FALSE	FALSE	FALSE	FALSE	0	FALSE	TRUE	FALSE	1.19401	1.52152	FALSE
ASB9	FALSE	FALSE	0	0	0	0	0	0	FALSE	FALSE	FALSE	FALSE	FALSE	0	FALSE	TRUE	FALSE	0.435947	2.58633	FALSE
ASB10	TRUE	FALSE	0	0	0	0	3	5	FALSE	FALSE	FALSE	FALSE	FALSE	0	FALSE	TRUE	FALSE	-1.20471	0.737883	FALSE
ASB11	FALSE	FALSE	0	0	0	0	0	0	FALSE	FALSE	FALSE	FALSE	FALSE	0	FALSE	TRUE	FALSE	-0.993439	2.19804	FALSE
ASB12	FALSE	FALSE	0	0	0	0	0	0	FALSE	FALSE	FALSE	FALSE	FALSE	0	FALSE	TRUE	FALSE	-1.83377	-1.27604	FALSE
ASB13	TRUE	FALSE	0	0	0	0	1	0	FALSE	FALSE	FALSE	FALSE	TRUE	5	FALSE	TRUE	FALSE	-0.209124	1.95588	FALSE
ASB14	TRUE	FALSE	0	0	0	0	1	0	FALSE	FALSE	FALSE	FALSE	FALSE	0	FALSE	TRUE	FALSE	-1.31631	-1.32573	FALSE
ASB15	TRUE	FALSE	0	0	0	0	0	0	FALSE	FALSE	FALSE	FALSE	FALSE	0	FALSE	TRUE	FALSE	-0.205504	1.26738	FALSE
ASB16	TRUE	FALSE	0	0	0	2	4	7	FALSE	FALSE	FALSE	FALSE	FALSE	0	FALSE	FALSE	FALSE	1.05339	0.0492232	TRUE
ASB17	TRUE	FALSE	0	0	0	0	0	0	FALSE	FALSE	FALSE	FALSE	FALSE	0	FALSE	TRUE	FALSE	-1.3021	0.84655	FALSE
ASB18	TRUE	FALSE	0	0	0	0	1	0	FALSE	FALSE	FALSE	FALSE	FALSE	0	FALSE	FALSE	FALSE	0.814525	0.650638	FALSE
ASCC1	TRUE	FALSE	0	0	1	0	0	0	FALSE	FALSE	FALSE	FALSE	TRUE	5	FALSE	TRUE	FALSE	0.0390016	1.44011	FALSE
ASCC2	TRUE	FALSE	0	0	0	1	0	0	FALSE	FALSE	FALSE	FALSE	FALSE	0	FALSE	TRUE	FALSE	1.39525	3.93754	FALSE
ASCC3	TRUE	FALSE	0	1	6	1	0	0	FALSE	FALSE	FALSE	FALSE	TRUE	25	FALSE	TRUE	FALSE	1.11888	5.88861	FALSE
ASCL1	TRUE	FALSE	0	1	0	0	0	9	FALSE	FALSE	FALSE	FALSE	FALSE	0	FALSE	TRUE	TRUE	3.1669	1.61069	FALSE
ASCL2	TRUE	FALSE	0	3	0	0	0	0	FALSE	FALSE	FALSE	FALSE	FALSE	0	FALSE	TRUE	FALSE	1.82687	0.850061	FALSE
ASCL3	TRUE	FALSE	0	0	0	0	0	0	FALSE	FALSE	FALSE	FALSE	FALSE	0	FALSE	TRUE	FALSE	-0.607863	0.120223	FALSE
ASCL4	TRUE	FALSE	0	0	0	0	0	0	FALSE	FALSE	FALSE	FALSE	FALSE	0	FALSE	FALSE	FALSE	1.27955	1.19223	TRUE
ASCL5	TRUE	FALSE	0	0	0	0	0	0	FALSE	FALSE	FALSE	FALSE	FALSE	0	FALSE	FALSE	FALSE			FALSE
ASDURF	FALSE	FALSE	0	0	0	0	0	0	FALSE	FALSE	FALSE	FALSE	FALSE	0	FALSE	FALSE	FALSE			FALSE
ASF1A	TRUE	FALSE	0	0	1	0	0	0	FALSE	FALSE	FALSE	FALSE	TRUE	1	FALSE	TRUE	TRUE	1.59995	1.4715	FALSE
ASF1B	TRUE	FALSE	0	1	0	0	0	0	FALSE	FALSE	FALSE	FALSE	TRUE	23	FALSE	TRUE	FALSE	0.231759	2.12875	FALSE
ASGR1	TRUE	FALSE	3	5	1	4	0	0	FALSE	FALSE	FALSE	FALSE	TRUE	7	TRUE	TRUE	FALSE	0.720295	1.41388	FALSE
ASGR2	TRUE	FALSE	4	8	1	4	0	0	FALSE	FALSE	FALSE	FALSE	TRUE	3	FALSE	TRUE	FALSE	-0.539231	0.622363	FALSE
ASH1L	TRUE	FALSE	0	0	0	0	0	0	FALSE	FALSE	FALSE	FALSE	FALSE	0	FALSE	TRUE	FALSE	3.04735	9.25409	FALSE
ASH2L	TRUE	FALSE	0	1	0	0	0	0	FALSE	FALSE	FALSE	FALSE	FALSE	0	TRUE	TRUE	FALSE	2.67096	4.52526	FALSE
ASIC1	TRUE	FALSE	0	0	0	0	0	0	FALSE	FALSE	FALSE	FALSE	TRUE	12	TRUE	TRUE	FALSE	3.17583	4.21911	FALSE
ASIC2	TRUE	FALSE	0	0	0	1	0	0	FALSE	FALSE	FALSE	FALSE	TRUE	10	TRUE	TRUE	FALSE	3.51649	3.9394	FALSE
ASIC3	TRUE	FALSE	0	0	0	0	0	0	FALSE	FALSE	FALSE	FALSE	TRUE	14	TRUE	TRUE	FALSE	-0.755154	1.78192	FALSE
ASIC4	TRUE	FALSE	0	0	4	0	2	11	FALSE	FALSE	FALSE	FALSE	FALSE	0	TRUE	TRUE	FALSE	1.11239	3.38334	FALSE
ASIC5	TRUE	FALSE	0	0	0	0	3	0	FALSE	FALSE	FALSE	FALSE	FALSE	0	TRUE	TRUE	FALSE	-2.27863	0.842311	FALSE
ASIP	TRUE	FALSE	0	0	0	0	0	3	FALSE	FALSE	FALSE	FALSE	FALSE	0	TRUE	FALSE	FALSE	-0.0565406	0.906227	FALSE
ASL	TRUE	FALSE	0	0	0	3	0	0	FALSE	FALSE	FALSE	FALSE	TRUE	7	FALSE	TRUE	FALSE	0.706208	1.5472	FALSE
ASMT	FALSE	FALSE	0	0	0	0	0	0	FALSE	FALSE	FALSE	FALSE	TRUE	4	FALSE	FALSE	FALSE	-1.77201	-1.12729	FALSE
ASMTL	FALSE	FALSE	0	0	0	0	0	0	FALSE	FALSE	FALSE	FALSE	TRUE	1	FALSE	FALSE	FALSE	-0.410161	1.93469	FALSE
ASNS	TRUE	FALSE	0	0	0	0	0	0	FALSE	FALSE	FALSE	FALSE	TRUE	27	FALSE	TRUE	FALSE	1.49968	2.57363	FALSE
ASNSD1	TRUE	FALSE	0	0	0	0	0	0	FALSE	FALSE	FALSE	FALSE	TRUE	1	FALSE	FALSE	FALSE	-0.511007	0.438777	FALSE
ASPA	TRUE	FALSE	0	0	0	0	0	0	FALSE	FALSE	FALSE	FALSE	TRUE	6	FALSE	TRUE	TRUE	-0.66251	1.40454	FALSE
ASPDH	TRUE	FALSE	0	0	0	0	0	0	FALSE	FALSE	FALSE	FALSE	FALSE	0	FALSE	TRUE	FALSE	0.367711	0.561664	FALSE
ASPG	TRUE	FALSE	0	0	0	0	0	1	FALSE	FALSE	FALSE	TRUE	TRUE	1	FALSE	TRUE	FALSE	-0.579374	0.968211	FALSE
ASPH	TRUE	FALSE	0	1	2	1	0	0	FALSE	FALSE	FALSE	FALSE	TRUE	7	FALSE	TRUE	FALSE	-1.71676	2.78824	FALSE
ASPHD1	TRUE	FALSE	0	0	0	0	0	0	FALSE	FALSE	FALSE	FALSE	FALSE	0	FALSE	TRUE	FALSE	2.3072	2.0361	TRUE
ASPHD2	TRUE	FALSE	0	0	0	0	0	0	FALSE	FALSE	FALSE	FALSE	FALSE	0	FALSE	TRUE	FALSE	2.06954	2.57823	FALSE
ASPM	TRUE	FALSE	2	6	0	0	0	0	FALSE	FALSE	FALSE	FALSE	TRUE	23	FALSE	TRUE	TRUE	-2.71137	4.99035	FALSE
ASPN	TRUE	FALSE	0	0	0	0	0	0	FALSE	FALSE	FALSE	FALSE	TRUE	2	TRUE	TRUE	FALSE	0.168769	2.2681	FALSE
ASPRV1	TRUE	FALSE	0	0	0	0	0	0	FALSE	FALSE	FALSE	FALSE	TRUE	3	TRUE	TRUE	FALSE	-0.451779	1.13911	FALSE
ASPSCR1	TRUE	FALSE	0	0	0	0	0	0	FALSE	FALSE	FALSE	FALSE	TRUE	2	FALSE	TRUE	FALSE	-0.58131	1.71526	FALSE
ASRGL1	TRUE	FALSE	0	0	0	0	0	0	FALSE	FALSE	FALSE	FALSE	TRUE	18	FALSE	TRUE	FALSE	0.281556	0.691446	FALSE
ASS1	TRUE	FALSE	3	6	3	8	0	0	FALSE	FALSE	FALSE	FALSE	TRUE	24	FALSE	TRUE	FALSE	0.679987	2.53429	FALSE
ASTE1	TRUE	FALSE	0	0	0	0	0	0	FALSE	FALSE	FALSE	FALSE	FALSE	0	FALSE	TRUE	FALSE	-0.148022	-0.309362	FALSE
ASTL	TRUE	FALSE	0	0	0	0	0	0	FALSE	FALSE	FALSE	FALSE	FALSE	0	TRUE	TRUE	FALSE	-0.192981	1.36069	FALSE
ASTN1	TRUE	FALSE	0	0	0	0	0	0	FALSE	FALSE	FALSE	FALSE	FALSE	0	FALSE	TRUE	FALSE	1.41028	5.75933	FALSE
ASTN2	TRUE	FALSE	0	0	0	0	0	0	TRUE	FALSE	FALSE	FALSE	FALSE	0	FALSE	TRUE	FALSE	1.76093	5.30717	FALSE
ASXL1	TRUE	FALSE	0	0	0	0	0	0	FALSE	FALSE	FALSE	FALSE	TRUE	4	FALSE	TRUE	FALSE	0.0832946	1.18068	FALSE
ASXL2	TRUE	FALSE	0	1	0	0	2	3	FALSE	FALSE	FALSE	FALSE	FALSE	0	FALSE	TRUE	FALSE	-0.0117542	4.90894	FALSE
ASXL3	TRUE	FALSE	0	0	0	0	4	0	FALSE	FALSE	FALSE	FALSE	FALSE	0	FALSE	TRUE	FALSE	-0.942027	6.04749	FALSE
ASZ1	TRUE	FALSE	0	0	0	0	0	0	FALSE	FALSE	FALSE	FALSE	TRUE	1	FALSE	TRUE	FALSE	-1.12295	1.60479	FALSE
ATAD1	TRUE	FALSE	0	0	0	0	0	0	FALSE	FALSE	FALSE	FALSE	TRUE	1	FALSE	TRUE	FALSE	1.78632	3.05283	FALSE
ATAD2	TRUE	FALSE	0	0	2	2	0	0	FALSE	FALSE	FALSE	FALSE	TRUE	4	FALSE	TRUE	FALSE	0.789078	7.09677	FALSE
ATAD2B	TRUE	FALSE	0	0	0	0	0	0	FALSE	FALSE	FALSE	FALSE	TRUE	5	FALSE	TRUE	FALSE	2.63523	6.4486	TRUE
ATAD3A	TRUE	FALSE	0	0	0	0	0	0	FALSE	FALSE	FALSE	FALSE	TRUE	3	FALSE	TRUE	FALSE	2.32449	3.39146	FALSE
ATAD3B	TRUE	FALSE	0	0	0	0	0	0	FALSE	FALSE	FALSE	FALSE	TRUE	2	FALSE	TRUE	FALSE	1.00295	0.466212	FALSE
ATAD3C	TRUE	FALSE	0	0	0	0	0	0	FALSE	FALSE	FALSE	FALSE	TRUE	1	FALSE	TRUE	FALSE	-0.257047	1.49501	FALSE
ATAD5	TRUE	FALSE	0	0	0	0	0	0	FALSE	FALSE	FALSE	FALSE	FALSE	0	FALSE	TRUE	FALSE	0.0230828	6.89264	FALSE
ATAT1	TRUE	FALSE	0	0	0	1	0	0	FALSE	FALSE	FALSE	FALSE	FALSE	0	FALSE	TRUE	FALSE	1.49965	3.39965	FALSE
ATCAY	TRUE	FALSE	0	0	0	0	0	0	FALSE	FALSE	FALSE	FALSE	FALSE	0	FALSE	TRUE	FALSE	1.48429	2.41227	FALSE
ATE1	TRUE	FALSE	0	0	0	0	0	0	FALSE	FALSE	FALSE	FALSE	FALSE	0	FALSE	TRUE	TRUE	-0.132819	3.77294	FALSE
ATF1	TRUE	FALSE	2	5	6	1	0	0	FALSE	FALSE	FALSE	FALSE	TRUE	26	TRUE	TRUE	FALSE	0.616231	2.84601	FALSE
ATF2	TRUE	FALSE	1	4	7	0	0	0	FALSE	FALSE	FALSE	FALSE	TRUE	18	FALSE	TRUE	TRUE	2.17779	3.78489	FALSE
ATF3	TRUE	FALSE	4	9	9	0	0	0	FALSE	FALSE	FALSE	FALSE	TRUE	47	FALSE	TRUE	FALSE	1.17909	2.0126	FALSE
ATF4	TRUE	FALSE	2	2	0	0	0	0	FALSE	FALSE	FALSE	FALSE	TRUE	26	FALSE	TRUE	FALSE	-3.07049	1.74416	FALSE
ATF5	TRUE	FALSE	5	8	2	0	0	0	FALSE	FALSE	FALSE	FALSE	TRUE	24	FALSE	TRUE	FALSE	-1.56465	0.91834	FALSE
ATF6	TRUE	FALSE	3	6	0	0	0	0	FALSE	FALSE	FALSE	FALSE	TRUE	30	FALSE	TRUE	FALSE	-0.166634	2.78179	FALSE
ATF6B	TRUE	FALSE	0	0	0	0	0	0	FALSE	FALSE	FALSE	FALSE	FALSE	0	FALSE	TRUE	FALSE	2.06186	2.54536	TRUE
ATF7	TRUE	FALSE	0	0	5	0	0	0	FALSE	FALSE	FALSE	FALSE	FALSE	0	FALSE	TRUE	TRUE	1.73577	3.7904	FALSE
ATF7IP	TRUE	FALSE	0	1	0	0	1	1	FALSE	FALSE	FALSE	FALSE	TRUE	2	FALSE	TRUE	FALSE	0.589775	5.5	FALSE
ATF7IP2	TRUE	FALSE	0	0	0	0	0	0	FALSE	FALSE	FALSE	FALSE	FALSE	0	FALSE	TRUE	FALSE	-3.00383	3.52481	FALSE
ATG2A	TRUE	FALSE	0	0	0	0	0	0	FALSE	FALSE	FALSE	FALSE	TRUE	2	FALSE	TRUE	FALSE	1.53783	6.78365	FALSE
ATG2B	TRUE	FALSE	0	0	0	0	0	0	FALSE	FALSE	FALSE	FALSE	FALSE	0	FALSE	FALSE	FALSE	0.0813538	6.13292	FALSE
ATG3	TRUE	FALSE	0	0	0	0	0	0	FALSE	FALSE	FALSE	FALSE	TRUE	10	FALSE	TRUE	FALSE	1.78057	3.70859	FALSE
ATG4A	FALSE	FALSE	0	0	0	0	0	0	FALSE	FALSE	FALSE	FALSE	TRUE	5	FALSE	FALSE	FALSE	0.909512	3.60896	FALSE
ATG4B	TRUE	FALSE	0	0	0	0	0	0	FALSE	FALSE	FALSE	FALSE	TRUE	2	TRUE	TRUE	FALSE	1.34893	3.59635	FALSE
ATG4C	TRUE	FALSE	0	0	0	0	0	0	FALSE	FALSE	FALSE	FALSE	FALSE	0	TRUE	TRUE	FALSE	-2.20092	0.78232	TRUE
ATG4D	TRUE	FALSE	0	0	0	0	0	0	FALSE	FALSE	FALSE	FALSE	FALSE	0	FALSE	TRUE	FALSE	1.03061	1.83166	FALSE
ATG5	TRUE	FALSE	0	0	0	0	0	0	FALSE	TRUE	FALSE	FALSE	TRUE	6	FALSE	TRUE	TRUE	1.6914	3.41739	FALSE
ATG7	TRUE	FALSE	3	3	1	0	2	0	FALSE	TRUE	FALSE	FALSE	TRUE	2	FALSE	TRUE	FALSE	0.789499	2.50966	TRUE
ATG9A	TRUE	FALSE	0	0	2	0	0	0	FALSE	FALSE	FALSE	FALSE	FALSE	0	FALSE	TRUE	FALSE	3.14977	4.05363	FALSE
ATG9B	TRUE	FALSE	0	0	0	0	0	0	FALSE	FALSE	FALSE	FALSE	FALSE	0	FALSE	TRUE	FALSE	0.583876	0.523762	FALSE
ATG10	TRUE	FALSE	0	0	0	0	0	3	FALSE	FALSE	FALSE	FALSE	FALSE	0	FALSE	TRUE	FALSE	-0.265113	1.48423	FALSE
ATG12	TRUE	FALSE	0	0	0	0	0	0	FALSE	FALSE	FALSE	FALSE	TRUE	4	FALSE	TRUE	FALSE	-1.9251	0.798762	FALSE
ATG13	TRUE	FALSE	0	0	0	0	0	0	FALSE	FALSE	FALSE	FALSE	TRUE	3	FALSE	TRUE	FALSE	1.12941	4.12543	TRUE
ATG14	TRUE	FALSE	0	0	0	0	0	8	FALSE	FALSE	FALSE	FALSE	TRUE	3	FALSE	TRUE	FALSE	0.791148	3.51015	FALSE
ATG16L1	TRUE	FALSE	0	0	0	0	0	0	FALSE	FALSE	FALSE	FALSE	FALSE	0	FALSE	TRUE	TRUE	2.39055	5.2659	FALSE
ATG16L2	TRUE	FALSE	0	0	0	0	0	0	FALSE	FALSE	FALSE	FALSE	FALSE	0	FALSE	TRUE	FALSE	1.60794	1.46966	FALSE
ATG101	TRUE	FALSE	0	0	0	0	0	0	FALSE	FALSE	FALSE	FALSE	TRUE	2	FALSE	TRUE	FALSE			FALSE
ATIC	TRUE	FALSE	0	0	0	0	0	0	FALSE	FALSE	FALSE	FALSE	TRUE	29	TRUE	TRUE	FALSE	-1.26923	0.522976	FALSE
ATL1	TRUE	FALSE	0	0	0	0	0	0	FALSE	FALSE	FALSE	FALSE	FALSE	0	FALSE	TRUE	FALSE	2.4487	4.33974	FALSE
ATL2	TRUE	FALSE	0	0	0	0	0	0	FALSE	FALSE	FALSE	FALSE	FALSE	0	FALSE	TRUE	TRUE	-0.225879	4.35114	FALSE
ATL3	TRUE	FALSE	0	0	0	0	0	0	FALSE	FALSE	FALSE	FALSE	TRUE	1	FALSE	TRUE	FALSE	0.816517	2.80694	FALSE
ATM	TRUE	FALSE	5	7	3	0	0	6	FALSE	FALSE	FALSE	FALSE	TRUE	61	TRUE	TRUE	TRUE	-0.697864	4.63639	FALSE
ATMIN	TRUE	FALSE	0	0	0	0	0	0	FALSE	FALSE	FALSE	FALSE	TRUE	5	FALSE	TRUE	TRUE	-0.981258	1.80149	FALSE
ATN1	TRUE	FALSE	0	0	0	0	0	0	FALSE	FALSE	FALSE	FALSE	TRUE	1	FALSE	TRUE	TRUE	2.43263	4.82014	FALSE
ATOH1	FALSE	FALSE	0	0	0	0	0	0	FALSE	FALSE	FALSE	FALSE	FALSE	0	FALSE	TRUE	FALSE	2.4408	2.11578	FALSE
ATOH7	TRUE	FALSE	1	0	0	0	0	0	FALSE	FALSE	FALSE	FALSE	FALSE	0	FALSE	TRUE	FALSE	2.11217	0.46383	FALSE
ATOH8	TRUE	FALSE	0	0	0	0	0	0	FALSE	FALSE	FALSE	FALSE	FALSE	0	FALSE	TRUE	FALSE	2.25263	2.59115	FALSE
ATOX1	TRUE	FALSE	0	0	0	0	0	0	FALSE	FALSE	FALSE	FALSE	TRUE	9	FALSE	TRUE	FALSE	-0.191681	0.81722	FALSE
ATP1A1	TRUE	FALSE	0	0	0	0	0	0	FALSE	FALSE	FALSE	FALSE	TRUE	64	TRUE	TRUE	FALSE	6.89878	5.92622	FALSE
ATP1A2	TRUE	FALSE	0	0	0	1	0	0	FALSE	FALSE	FALSE	FALSE	TRUE	10	TRUE	TRUE	FALSE	5.39784	4.78504	FALSE
ATP1A3	TRUE	FALSE	0	0	0	0	0	0	FALSE	FALSE	FALSE	FALSE	TRUE	10	TRUE	TRUE	FALSE	7.37513	5.73932	FALSE
ATP1A4	TRUE	FALSE	0	0	0	0	0	0	FALSE	FALSE	FALSE	FALSE	TRUE	9	TRUE	TRUE	FALSE	0.0529318	2.64421	FALSE
ATP1B1	TRUE	FALSE	0	1	0	5	0	0	FALSE	FALSE	FALSE	FALSE	TRUE	51	TRUE	TRUE	FALSE	2.30928	3.93094	FALSE
ATP1B2	TRUE	FALSE	0	0	0	0	0	0	FALSE	FALSE	FALSE	FALSE	TRUE	8	TRUE	TRUE	FALSE	0.641922	2.79056	FALSE
ATP1B3	TRUE	FALSE	0	0	0	0	0	0	FALSE	FALSE	FALSE	FALSE	TRUE	9	TRUE	FALSE	FALSE	1.55191	2.80157	FALSE
ATP1B4	FALSE	FALSE	0	0	0	0	0	0	FALSE	FALSE	FALSE	FALSE	FALSE	0	FALSE	TRUE	FALSE	-0.0321325	1.75051	FALSE
ATP2A1	TRUE	FALSE	0	0	0	8	0	0	FALSE	FALSE	FALSE	FALSE	TRUE	7	TRUE	TRUE	FALSE	2.53525	3.0462	TRUE
ATP2A2	TRUE	FALSE	0	0	1	6	0	0	FALSE	FALSE	FALSE	FALSE	TRUE	8	TRUE	TRUE	TRUE	5.44922	5.26927	FALSE
ATP2A3	TRUE	FALSE	0	0	0	0	0	0	FALSE	FALSE	FALSE	FALSE	TRUE	5	TRUE	TRUE	FALSE	3.13392	4.22589	FALSE
ATP2B1	TRUE	FALSE	0	0	0	0	0	0	FALSE	FALSE	FALSE	FALSE	TRUE	2	TRUE	TRUE	FALSE	5.11926	6.12575	TRUE
ATP2B2	TRUE	FALSE	2	2	0	0	0	0	FALSE	FALSE	FALSE	FALSE	TRUE	3	TRUE	TRUE	FALSE	6.35987	5.55766	FALSE
ATP2B3	FALSE	FALSE	0	0	0	0	0	0	FALSE	FALSE	FALSE	FALSE	TRUE	2	TRUE	TRUE	FALSE	3.24242	4.60751	FALSE
ATP2B4	TRUE	FALSE	0	0	0	0	0	0	FALSE	FALSE	FALSE	FALSE	TRUE	2	TRUE	TRUE	FALSE	2.24455	4.96829	TRUE
ATP2C1	TRUE	FALSE	0	0	0	0	0	0	FALSE	FALSE	FALSE	FALSE	TRUE	23	TRUE	TRUE	TRUE	3.45417	5.78033	FALSE
ATP2C2	TRUE	FALSE	0	0	0	0	0	0	FALSE	FALSE	FALSE	FALSE	FALSE	0	TRUE	TRUE	FALSE			FALSE
ATP4A	TRUE	FALSE	0	0	0	0	0	0	FALSE	FALSE	FALSE	FALSE	TRUE	37	TRUE	TRUE	FALSE	3.5972	2.65241	FALSE
ATP4B	TRUE	FALSE	0	0	0	0	0	0	FALSE	FALSE	FALSE	FALSE	TRUE	16	TRUE	TRUE	FALSE	-0.572201	0.487533	FALSE
ATP5F1A	TRUE	FALSE	0	0	0	1	0	0	FALSE	FALSE	FALSE	FALSE	TRUE	10	FALSE	TRUE	TRUE			FALSE
ATP5F1B	TRUE	FALSE	0	0	0	1	0	0	FALSE	FALSE	FALSE	FALSE	TRUE	12	FALSE	TRUE	FALSE			FALSE
ATP5F1C	TRUE	FALSE	0	0	0	0	0	0	FALSE	FALSE	FALSE	FALSE	TRUE	6	FALSE	TRUE	FALSE			FALSE
ATP5F1D	TRUE	FALSE	0	0	0	0	0	0	FALSE	FALSE	FALSE	FALSE	TRUE	18	FALSE	TRUE	FALSE			FALSE
ATP5F1E	TRUE	FALSE	0	0	0	0	0	0	FALSE	FALSE	FALSE	FALSE	TRUE	4	FALSE	TRUE	FALSE			FALSE
ATP5IF1	TRUE	FALSE	0	0	0	0	0	0	FALSE	FALSE	FALSE	FALSE	TRUE	4	FALSE	TRUE	FALSE			FALSE
ATP5MC1	TRUE	FALSE	0	0	0	0	0	0	FALSE	FALSE	FALSE	FALSE	TRUE	6	FALSE	TRUE	FALSE			FALSE
ATP5MC2	TRUE	FALSE	0	0	0	0	0	0	FALSE	FALSE	FALSE	FALSE	TRUE	3	FALSE	TRUE	FALSE			FALSE
ATP5MC3	TRUE	FALSE	0	0	0	0	1	0	FALSE	FALSE	FALSE	FALSE	TRUE	2	FALSE	TRUE	FALSE			FALSE
ATP5ME	TRUE	FALSE	0	0	0	0	0	0	FALSE	FALSE	FALSE	FALSE	TRUE	3	FALSE	TRUE	FALSE			FALSE
ATP5MF	TRUE	FALSE	0	0	0	0	0	0	FALSE	FALSE	FALSE	FALSE	FALSE	0	FALSE	FALSE	FALSE			FALSE
ATP5MG	TRUE	FALSE	0	0	0	0	0	0	FALSE	FALSE	FALSE	FALSE	TRUE	2	FALSE	TRUE	FALSE			FALSE
ATP5MGL	TRUE	FALSE	0	0	0	0	0	0	FALSE	FALSE	FALSE	FALSE	FALSE	0	FALSE	TRUE	FALSE			FALSE
ATP5MJ	TRUE	FALSE	0	0	0	0	0	0	FALSE	FALSE	FALSE	FALSE	FALSE	0	FALSE	TRUE	FALSE			FALSE
ATP5MK	TRUE	FALSE	0	0	0	0	0	0	FALSE	FALSE	FALSE	FALSE	TRUE	1	FALSE	TRUE	FALSE			FALSE
ATP5PB	TRUE	FALSE	0	0	0	0	0	0	FALSE	FALSE	FALSE	FALSE	TRUE	1	FALSE	TRUE	FALSE			FALSE
ATP5PD	TRUE	FALSE	0	0	0	0	0	0	FALSE	FALSE	FALSE	FALSE	FALSE	0	FALSE	TRUE	FALSE			FALSE
ATP5PF	TRUE	FALSE	0	0	0	1	0	0	FALSE	FALSE	FALSE	FALSE	TRUE	4	FALSE	TRUE	FALSE			FALSE
ATP5PO	TRUE	FALSE	0	0	0	0	0	0	FALSE	FALSE	FALSE	FALSE	TRUE	2	FALSE	TRUE	FALSE			FALSE
ATP6AP1	FALSE	FALSE	0	0	0	0	0	0	FALSE	FALSE	FALSE	FALSE	TRUE	1	FALSE	TRUE	FALSE	0.547253	2.8	FALSE
ATP6AP2	FALSE	FALSE	0	0	0	0	0	0	FALSE	FALSE	FALSE	FALSE	TRUE	7	TRUE	FALSE	FALSE	1.34732	2.67126	FALSE
ATP6V1A	TRUE	FALSE	0	0	0	0	0	0	FALSE	FALSE	FALSE	FALSE	TRUE	10	FALSE	TRUE	FALSE	3.02569	4.4664	FALSE
ATP6V1B1	TRUE	FALSE	0	0	0	0	0	0	FALSE	FALSE	FALSE	FALSE	FALSE	0	TRUE	TRUE	FALSE	1.07228	2.70515	FALSE
ATP6V1B2	TRUE	FALSE	0	0	0	0	0	0	FALSE	FALSE	FALSE	FALSE	TRUE	4	FALSE	TRUE	TRUE	2.3467	4.59738	FALSE
ATP6V1C1	TRUE	FALSE	0	0	0	0	0	0	FALSE	FALSE	FALSE	FALSE	TRUE	8	FALSE	TRUE	FALSE	1.54131	3.1126	FALSE
ATP6V1C2	TRUE	FALSE	0	0	0	0	0	0	FALSE	FALSE	FALSE	FALSE	FALSE	0	FALSE	TRUE	FALSE	0.0993368	1.7192	FALSE
ATP6V1D	TRUE	FALSE	0	2	0	0	0	0	FALSE	FALSE	FALSE	FALSE	TRUE	61	FALSE	TRUE	TRUE	1.09383	2.36424	FALSE
ATP6V1E1	TRUE	FALSE	0	0	0	0	0	0	FALSE	FALSE	FALSE	FALSE	TRUE	6	FALSE	TRUE	FALSE	0.999223	2.99947	FALSE
ATP6V1E2	TRUE	FALSE	0	0	0	0	0	0	FALSE	FALSE	FALSE	FALSE	FALSE	0	FALSE	TRUE	FALSE	-1.54915	0.64526	FALSE
ATP6V1F	TRUE	FALSE	0	0	0	0	0	0	FALSE	FALSE	FALSE	FALSE	FALSE	0	FALSE	TRUE	FALSE	0.404698	1.49128	FALSE
ATP6V1FNB	TRUE	FALSE	0	0	0	0	0	0	FALSE	FALSE	FALSE	FALSE	FALSE	0	FALSE	FALSE	FALSE			FALSE
ATP6V1G1	TRUE	FALSE	0	0	0	0	0	0	FALSE	FALSE	FALSE	FALSE	TRUE	1	FALSE	TRUE	FALSE	0.354561	0.511722	FALSE
ATP6V1G2	TRUE	FALSE	0	1	0	1	0	0	FALSE	FALSE	FALSE	FALSE	FALSE	0	FALSE	TRUE	FALSE	0.793283	1.84966	TRUE
ATP6V1G3	TRUE	FALSE	0	0	0	0	0	0	FALSE	FALSE	FALSE	FALSE	FALSE	0	FALSE	TRUE	FALSE	-0.31288	1.13049	FALSE
ATP6V1H	TRUE	FALSE	0	0	0	0	0	0	FALSE	FALSE	FALSE	FALSE	TRUE	1	FALSE	TRUE	FALSE	0.446741	2.42189	FALSE
ATP6V0A1	TRUE	FALSE	0	1	0	0	0	0	FALSE	FALSE	FALSE	FALSE	FALSE	0	FALSE	TRUE	FALSE	4.2013	5.3999	FALSE
ATP6V0A2	TRUE	FALSE	1	1	0	0	0	3	FALSE	FALSE	FALSE	FALSE	TRUE	2	FALSE	FALSE	FALSE	-0.01426	3.30467	TRUE
ATP6V0A4	TRUE	FALSE	0	0	0	0	0	0	FALSE	FALSE	FALSE	FALSE	FALSE	0	FALSE	TRUE	FALSE	0.288085	2.29225	FALSE
ATP6V0B	TRUE	FALSE	0	0	0	0	0	0	FALSE	FALSE	FALSE	FALSE	TRUE	48	FALSE	TRUE	FALSE	2.14389	2.82053	FALSE
ATP6V0C	TRUE	FALSE	0	0	0	1	0	0	FALSE	FALSE	FALSE	FALSE	TRUE	5	FALSE	TRUE	FALSE	3.74956	1.9926	FALSE
ATP6V0D1	TRUE	FALSE	0	0	0	0	0	0	FALSE	FALSE	FALSE	FALSE	TRUE	2	FALSE	TRUE	FALSE	3.67415	3.58484	FALSE
ATP6V0D2	TRUE	FALSE	0	0	0	0	0	0	FALSE	FALSE	FALSE	FALSE	FALSE	0	FALSE	TRUE	FALSE	-1.42729	0.552051	FALSE
ATP6V0E1	TRUE	FALSE	0	0	0	0	0	0	FALSE	FALSE	FALSE	FALSE	FALSE	0	FALSE	TRUE	FALSE	0.329376	1.31641	FALSE
ATP6V0E2	TRUE	FALSE	0	0	0	0	0	0	FALSE	FALSE	FALSE	FALSE	TRUE	2	FALSE	TRUE	FALSE	0.0850047	-1.0829	FALSE
ATP7A	FALSE	FALSE	0	0	0	0	0	0	FALSE	FALSE	FALSE	FALSE	TRUE	13	TRUE	TRUE	FALSE	0.562645	5.18312	FALSE
ATP7B	TRUE	FALSE	0	0	3	0	0	0	FALSE	FALSE	FALSE	FALSE	TRUE	11	TRUE	TRUE	FALSE	-1.76736	0.373726	FALSE
ATP8A1	TRUE	FALSE	0	0	0	0	0	0	FALSE	FALSE	FALSE	FALSE	TRUE	3	FALSE	TRUE	TRUE	2.57913	6.60484	FALSE
ATP8A2	TRUE	FALSE	0	0	0	2	0	0	FALSE	FALSE	FALSE	FALSE	TRUE	2	FALSE	TRUE	FALSE	2.6087	5.60372	FALSE
ATP8B1	TRUE	FALSE	0	0	0	0	0	0	FALSE	FALSE	FALSE	FALSE	TRUE	1	FALSE	TRUE	TRUE	2.57179	4.1865	FALSE
ATP8B2	TRUE	FALSE	0	0	0	0	0	0	FALSE	FALSE	FALSE	FALSE	FALSE	0	FALSE	TRUE	FALSE	3.10532	5.82499	FALSE
ATP8B3	TRUE	FALSE	0	0	0	0	0	0	TRUE	FALSE	FALSE	FALSE	FALSE	0	FALSE	TRUE	FALSE	-1.32719	0.441585	FALSE
ATP8B4	TRUE	FALSE	0	0	0	0	0	3	FALSE	FALSE	FALSE	FALSE	FALSE	0	FALSE	TRUE	FALSE	-1.68177	0.507734	FALSE
ATP9A	TRUE	FALSE	0	2	0	0	0	0	FALSE	FALSE	FALSE	FALSE	TRUE	2	FALSE	TRUE	FALSE	4.95245	6.2853	FALSE
ATP9B	TRUE	FALSE	0	1	0	0	0	0	FALSE	FALSE	FALSE	FALSE	FALSE	0	FALSE	FALSE	FALSE	0.745294	3.0626	FALSE
ATP10A	TRUE	FALSE	0	0	0	0	0	0	FALSE	FALSE	FALSE	FALSE	FALSE	0	FALSE	TRUE	FALSE	1.04769	5.30864	FALSE
ATP10B	TRUE	FALSE	0	0	0	0	0	0	FALSE	FALSE	FALSE	FALSE	TRUE	5	FALSE	TRUE	FALSE	-1.3114	1.14493	FALSE
ATP10D	TRUE	FALSE	0	0	0	0	0	0	FALSE	FALSE	FALSE	FALSE	FALSE	0	FALSE	FALSE	FALSE	-0.377313	3.39944	FALSE
ATP11A	TRUE	FALSE	0	0	0	0	0	0	FALSE	FALSE	FALSE	FALSE	FALSE	0	FALSE	TRUE	FALSE	1.43626	5.74495	FALSE
ATP11B	TRUE	FALSE	0	0	0	0	0	0	FALSE	FALSE	FALSE	FALSE	TRUE	13	FALSE	TRUE	FALSE	0.966187	5.86196	FALSE
ATP11C	FALSE	FALSE	0	0	0	0	0	0	FALSE	FALSE	FALSE	FALSE	FALSE	0	FALSE	TRUE	FALSE	1.88439	5.48533	FALSE
ATP12A	TRUE	FALSE	0	0	0	0	0	0	FALSE	FALSE	FALSE	FALSE	TRUE	1	TRUE	TRUE	TRUE	0.591638	2.38303	FALSE
ATP13A1	TRUE	FALSE	0	0	0	0	0	0	FALSE	FALSE	FALSE	FALSE	TRUE	1	FALSE	TRUE	FALSE	3.14625	5.22996	TRUE
ATP13A2	TRUE	FALSE	0	0	0	0	0	0	FALSE	FALSE	FALSE	FALSE	TRUE	2	TRUE	TRUE	FALSE	1.73402	4.29338	FALSE
ATP13A3	TRUE	FALSE	0	0	0	0	0	0	FALSE	FALSE	FALSE	FALSE	FALSE	0	TRUE	FALSE	FALSE	1.82308	6.17669	FALSE
ATP13A4	TRUE	FALSE	0	0	0	0	0	0	FALSE	FALSE	FALSE	FALSE	FALSE	0	TRUE	FALSE	FALSE	-0.582233	3.35333	FALSE
ATP13A5	TRUE	FALSE	0	0	0	0	0	0	FALSE	FALSE	FALSE	FALSE	FALSE	0	TRUE	TRUE	FALSE	-1.10242	0.525142	FALSE
ATP23	TRUE	FALSE	0	0	0	0	0	0	FALSE	FALSE	FALSE	FALSE	FALSE	0	FALSE	TRUE	FALSE			FALSE
ATPAF1	TRUE	FALSE	0	0	0	0	0	0	TRUE	FALSE	FALSE	FALSE	FALSE	0	FALSE	TRUE	FALSE	1.09113	2.46258	FALSE
ATPAF2	TRUE	FALSE	0	3	0	0	0	0	FALSE	FALSE	FALSE	FALSE	FALSE	0	FALSE	TRUE	FALSE	0.928036	1.39603	FALSE
ATPSCKMT	TRUE	FALSE	0	0	0	0	0	0	FALSE	FALSE	FALSE	FALSE	FALSE	0	FALSE	TRUE	FALSE			FALSE
ATR	TRUE	FALSE	2	6	0	0	0	1	FALSE	FALSE	FALSE	FALSE	TRUE	25	TRUE	TRUE	FALSE	2.69443	7.5918	FALSE
ATRAID	TRUE	FALSE	0	0	0	0	0	0	FALSE	FALSE	FALSE	FALSE	TRUE	6	TRUE	TRUE	FALSE	-0.68711	1.69879	TRUE
ATRIP	TRUE	FALSE	0	0	0	0	0	0	FALSE	FALSE	FALSE	FALSE	FALSE	0	FALSE	TRUE	FALSE	0.861786	2.97069	FALSE
ATRN	TRUE	FALSE	0	0	0	0	1	0	FALSE	FALSE	FALSE	FALSE	TRUE	1	TRUE	TRUE	FALSE	1.97675	7.21532	FALSE
ATRNL1	TRUE	FALSE	0	0	0	0	0	9	FALSE	FALSE	FALSE	FALSE	FALSE	0	FALSE	TRUE	FALSE	0.653964	6.18082	FALSE
ATRX	FALSE	FALSE	0	0	0	0	0	0	FALSE	FALSE	FALSE	FALSE	TRUE	8	FALSE	TRUE	FALSE	2.98816	7.43735	FALSE
ATXN1	TRUE	FALSE	2	2	6	0	0	0	FALSE	FALSE	FALSE	FALSE	TRUE	3	FALSE	TRUE	FALSE	2.17386	2.81591	FALSE
ATXN1L	TRUE	FALSE	0	0	0	0	0	0	FALSE	FALSE	FALSE	FALSE	TRUE	3	FALSE	TRUE	TRUE			FALSE
ATXN2	TRUE	FALSE	0	0	0	0	0	0	FALSE	FALSE	FALSE	FALSE	TRUE	1	FALSE	TRUE	TRUE	1.82437	5.64767	TRUE
ATXN2L	TRUE	FALSE	0	0	0	0	0	0	FALSE	FALSE	FALSE	FALSE	FALSE	0	FALSE	TRUE	FALSE	2.28533	5.8788	TRUE
ATXN3	TRUE	FALSE	0	0	7	1	10	0	FALSE	FALSE	FALSE	FALSE	TRUE	3	FALSE	TRUE	FALSE	0.320123	3.21015	FALSE
ATXN3L	FALSE	FALSE	0	0	0	0	0	0	FALSE	FALSE	FALSE	FALSE	FALSE	0	FALSE	FALSE	FALSE	-0.523468	-2.20743	FALSE
ATXN7	TRUE	FALSE	0	0	3	0	0	0	FALSE	FALSE	FALSE	FALSE	TRUE	5	FALSE	TRUE	FALSE	0.0240998	3.9349	FALSE
ATXN7L1	TRUE	FALSE	1	2	0	0	0	0	FALSE	FALSE	FALSE	FALSE	FALSE	0	FALSE	FALSE	FALSE	0.824154	1.29423	FALSE
ATXN7L2	TRUE	FALSE	0	0	0	0	0	5	FALSE	FALSE	FALSE	FALSE	FALSE	0	FALSE	FALSE	FALSE	1.11226	3.36534	FALSE
ATXN7L3	TRUE	FALSE	0	0	0	0	0	0	FALSE	FALSE	FALSE	FALSE	FALSE	0	FALSE	TRUE	FALSE	2.45177	3.77118	TRUE
ATXN7L3B	TRUE	FALSE	0	0	0	0	0	0	FALSE	FALSE	FALSE	FALSE	FALSE	0	FALSE	FALSE	FALSE	0.392481	-0.0726967	FALSE
ATXN8	FALSE	FALSE	0	0	0	0	0	0	FALSE	FALSE	FALSE	FALSE	TRUE	1	FALSE	FALSE	FALSE			FALSE
ATXN10	TRUE	FALSE	0	0	0	0	0	0	FALSE	FALSE	FALSE	FALSE	TRUE	8	FALSE	TRUE	FALSE	-1.42615	3.41546	FALSE
AUH	TRUE	FALSE	0	1	1	0	0	0	FALSE	FALSE	FALSE	FALSE	TRUE	2	FALSE	TRUE	FALSE	0.569167	2.23318	FALSE
AUNIP	TRUE	FALSE	0	0	0	0	0	0	FALSE	FALSE	FALSE	FALSE	TRUE	5	FALSE	TRUE	FALSE	-0.239559	-0.754676	FALSE
AUP1	TRUE	FALSE	0	0	0	0	0	0	FALSE	FALSE	FALSE	FALSE	FALSE	0	FALSE	TRUE	FALSE	0.872696	2.77778	FALSE
AURKA	TRUE	FALSE	1	0	3	0	0	0	FALSE	FALSE	FALSE	FALSE	TRUE	139	TRUE	TRUE	TRUE	1.44879	2.88223	FALSE
AURKAIP1	TRUE	FALSE	0	0	0	0	0	0	FALSE	FALSE	FALSE	FALSE	TRUE	1	TRUE	TRUE	FALSE	0.657051	0.227568	FALSE
AURKB	TRUE	FALSE	0	1	1	0	0	7	FALSE	FALSE	FALSE	FALSE	TRUE	102	TRUE	TRUE	FALSE	0.227069	2.13145	FALSE
AURKC	TRUE	FALSE	0	0	0	0	0	0	FALSE	FALSE	FALSE	FALSE	TRUE	21	TRUE	TRUE	FALSE	0.100296	2.18317	FALSE
AUTS2	TRUE	FALSE	0	1	0	0	0	0	TRUE	FALSE	FALSE	FALSE	FALSE	0	FALSE	FALSE	FALSE	3.09322	5.32106	TRUE
AVEN	TRUE	FALSE	0	0	0	0	0	0	FALSE	FALSE	FALSE	FALSE	TRUE	1	FALSE	TRUE	FALSE	-3.73246	-0.110706	FALSE
AVIL	TRUE	FALSE	0	0	0	0	1	0	FALSE	FALSE	FALSE	FALSE	FALSE	0	FALSE	TRUE	FALSE	-0.47408	2.42402	FALSE
AVL9	TRUE	FALSE	0	0	0	0	0	0	FALSE	FALSE	FALSE	FALSE	FALSE	0	FALSE	TRUE	FALSE	0.099893	2.81677	FALSE
AVP	TRUE	FALSE	2	0	1	0	8	9	FALSE	FALSE	FALSE	FALSE	TRUE	146	TRUE	TRUE	FALSE	1.07615	0.854877	FALSE
AVPI1	TRUE	FALSE	0	0	0	0	0	0	FALSE	FALSE	FALSE	FALSE	TRUE	1	FALSE	TRUE	FALSE	-1.06162	-1.64646	FALSE
AVPR1A	TRUE	FALSE	0	0	0	0	0	0	FALSE	FALSE	FALSE	FALSE	TRUE	61	TRUE	TRUE	FALSE	2.97089	0.329132	FALSE
AVPR1B	TRUE	FALSE	0	0	0	0	0	0	FALSE	FALSE	FALSE	FALSE	TRUE	32	TRUE	TRUE	FALSE	-1.13862	0.0402849	FALSE
AVPR2	FALSE	FALSE	0	0	0	0	0	0	FALSE	FALSE	FALSE	FALSE	TRUE	62	TRUE	TRUE	FALSE	1.61216	1.35529	FALSE
AWAT1	FALSE	FALSE	0	0	0	0	0	0	FALSE	FALSE	FALSE	FALSE	TRUE	3	FALSE	TRUE	FALSE	-0.0115431	1.41338	FALSE
AWAT2	FALSE	FALSE	0	0	0	0	0	0	FALSE	FALSE	FALSE	FALSE	FALSE	0	FALSE	TRUE	FALSE	0.657637	2.21665	FALSE
AXDND1	TRUE	FALSE	0	0	0	0	0	0	FALSE	FALSE	FALSE	FALSE	FALSE	0	FALSE	TRUE	FALSE	-2.29264	2.03113	FALSE
AXIN1	TRUE	FALSE	3	5	5	0	0	0	FALSE	FALSE	FALSE	FALSE	TRUE	22	FALSE	TRUE	FALSE	1.59767	3.73452	TRUE
AXIN2	TRUE	FALSE	0	0	0	0	2	0	FALSE	FALSE	FALSE	FALSE	FALSE	0	TRUE	TRUE	FALSE	0.135695	3.42951	FALSE
AXL	TRUE	FALSE	0	0	0	0	0	0	FALSE	FALSE	FALSE	FALSE	TRUE	36	TRUE	TRUE	TRUE	0.896145	4.43758	FALSE
AZGP1	TRUE	FALSE	0	1	0	0	0	0	FALSE	FALSE	FALSE	FALSE	TRUE	9	TRUE	TRUE	TRUE	-0.320358	1.50687	FALSE
AZI2	TRUE	FALSE	0	0	0	0	2	0	FALSE	FALSE	FALSE	FALSE	TRUE	4	FALSE	TRUE	FALSE	0.0277732	2.80667	FALSE
AZIN1	TRUE	FALSE	0	0	0	0	0	0	FALSE	FALSE	FALSE	FALSE	FALSE	0	TRUE	TRUE	FALSE	0.940157	3.71331	FALSE
AZIN2	TRUE	FALSE	0	0	0	0	0	0	FALSE	FALSE	FALSE	FALSE	TRUE	9	TRUE	TRUE	FALSE			FALSE
AZU1	TRUE	FALSE	0	0	0	0	0	0	FALSE	FALSE	FALSE	FALSE	TRUE	2	TRUE	FALSE	FALSE	0.0831227	0.594135	FALSE
B2M	TRUE	FALSE	0	0	2	1	0	0	TRUE	FALSE	FALSE	FALSE	TRUE	32	TRUE	TRUE	TRUE	1.36822	2.44517	FALSE
B3GALNT1	TRUE	FALSE	0	0	0	0	0	5	FALSE	FALSE	FALSE	FALSE	TRUE	1	FALSE	TRUE	FALSE	0.365291	1.92716	FALSE
B3GALNT2	TRUE	FALSE	0	0	0	0	0	0	FALSE	FALSE	FALSE	FALSE	FALSE	0	FALSE	TRUE	FALSE	0.551816	2.04343	FALSE
B3GALT1	TRUE	FALSE	0	0	0	0	0	0	TRUE	FALSE	FALSE	FALSE	FALSE	0	FALSE	TRUE	FALSE	1.36127	2.1568	FALSE
B3GALT2	TRUE	FALSE	0	0	0	0	0	0	FALSE	FALSE	FALSE	FALSE	FALSE	0	FALSE	TRUE	FALSE	1.31889	2.50975	FALSE
B3GALT4	TRUE	FALSE	0	0	0	0	0	0	FALSE	FALSE	FALSE	FALSE	TRUE	2	FALSE	TRUE	FALSE	2.98574	2.46346	FALSE
B3GALT5	TRUE	FALSE	0	0	0	0	0	0	FALSE	FALSE	FALSE	FALSE	FALSE	0	FALSE	TRUE	FALSE	0.392426	0.486288	FALSE
B3GALT6	TRUE	FALSE	0	0	0	0	0	0	FALSE	FALSE	FALSE	FALSE	FALSE	0	FALSE	FALSE	FALSE	3.20937	0.572158	FALSE
B3GALT9	FALSE	FALSE	0	0	0	0	0	0	FALSE	FALSE	FALSE	FALSE	FALSE	0	FALSE	FALSE	FALSE			FALSE
B3GAT1	TRUE	FALSE	0	0	0	0	0	0	FALSE	FALSE	FALSE	FALSE	TRUE	6	FALSE	TRUE	FALSE	3.27246	2.68301	TRUE
B3GAT2	TRUE	FALSE	0	0	0	0	0	0	TRUE	FALSE	FALSE	FALSE	FALSE	0	FALSE	TRUE	FALSE	2.0445	-0.309038	FALSE
B3GAT3	TRUE	FALSE	0	2	0	0	0	0	FALSE	FALSE	FALSE	FALSE	TRUE	6	FALSE	TRUE	FALSE	0.840916	1.18224	FALSE
B3GLCT	TRUE	FALSE	0	0	0	0	0	0	FALSE	FALSE	FALSE	FALSE	FALSE	0	FALSE	TRUE	FALSE			FALSE
B3GNT2	TRUE	FALSE	0	0	0	0	0	0	FALSE	FALSE	FALSE	FALSE	TRUE	5	FALSE	TRUE	FALSE	1.39639	2.44024	FALSE
B3GNT3	TRUE	FALSE	0	0	0	0	0	0	FALSE	FALSE	FALSE	FALSE	FALSE	0	FALSE	TRUE	FALSE	2.66802	1.76184	FALSE
B3GNT4	TRUE	FALSE	0	0	0	0	2	0	FALSE	FALSE	FALSE	FALSE	FALSE	0	FALSE	TRUE	FALSE	-2.5844	-0.208754	FALSE
B3GNT5	TRUE	FALSE	0	0	0	0	0	0	FALSE	FALSE	FALSE	FALSE	FALSE	0	FALSE	TRUE	TRUE	0.658015	2.28137	FALSE
B3GNT6	TRUE	FALSE	0	0	0	0	0	0	FALSE	FALSE	FALSE	FALSE	FALSE	0	FALSE	TRUE	TRUE	2.60757	-0.444679	FALSE
B3GNT7	TRUE	FALSE	0	0	0	0	0	1	FALSE	FALSE	FALSE	FALSE	FALSE	0	FALSE	TRUE	FALSE	2.25564	2.25817	FALSE
B3GNT8	TRUE	FALSE	0	0	0	0	0	0	FALSE	FALSE	FALSE	FALSE	FALSE	0	FALSE	TRUE	FALSE	-0.180155	0.0150026	FALSE
B3GNT9	TRUE	FALSE	0	0	0	0	0	0	FALSE	FALSE	FALSE	FALSE	FALSE	0	FALSE	FALSE	FALSE	2.96084	0.923353	FALSE
B3GNTL1	TRUE	FALSE	0	0	0	0	0	0	FALSE	FALSE	FALSE	FALSE	TRUE	2	FALSE	TRUE	FALSE	-0.463628	0.195355	FALSE
B4GALNT1	TRUE	FALSE	0	2	0	0	7	0	FALSE	FALSE	FALSE	FALSE	TRUE	1	FALSE	TRUE	FALSE	2.45453	2.6883	FALSE
B4GALNT2	TRUE	FALSE	0	0	0	0	0	0	FALSE	FALSE	FALSE	FALSE	FALSE	0	FALSE	TRUE	FALSE	-0.048258	1.37153	TRUE
B4GALNT3	TRUE	FALSE	0	0	0	0	0	0	FALSE	FALSE	FALSE	FALSE	FALSE	0	FALSE	TRUE	FALSE	-0.190675	3.17894	FALSE
B4GALNT4	TRUE	FALSE	0	0	0	0	0	0	FALSE	FALSE	FALSE	FALSE	FALSE	0	FALSE	TRUE	FALSE	4.07479	4.52448	FALSE
B4GALT1	TRUE	FALSE	0	0	0	0	0	0	FALSE	FALSE	FALSE	FALSE	TRUE	11	TRUE	TRUE	FALSE	1.72944	2.50026	FALSE
B4GALT2	TRUE	FALSE	0	0	0	0	0	0	FALSE	FALSE	FALSE	FALSE	TRUE	4	FALSE	TRUE	FALSE	2.36747	2.60781	FALSE
B4GALT3	TRUE	FALSE	0	0	0	0	0	0	FALSE	FALSE	FALSE	FALSE	TRUE	2	FALSE	TRUE	FALSE	1.3875	2.71393	FALSE
B4GALT4	TRUE	FALSE	0	1	0	0	0	0	FALSE	FALSE	FALSE	FALSE	TRUE	2	FALSE	TRUE	FALSE	1.45605	0.732039	FALSE
B4GALT5	TRUE	FALSE	0	0	0	1	0	0	FALSE	FALSE	FALSE	FALSE	TRUE	3	FALSE	TRUE	FALSE	2.5217	3.71281	FALSE
B4GALT6	TRUE	FALSE	0	0	0	0	0	1	FALSE	FALSE	FALSE	FALSE	FALSE	0	FALSE	TRUE	FALSE	1.95672	3.92363	FALSE
B4GALT7	TRUE	FALSE	0	0	0	0	0	0	FALSE	FALSE	FALSE	FALSE	TRUE	2	FALSE	TRUE	FALSE	-0.112344	1.1828	FALSE
B4GAT1	TRUE	FALSE	0	0	0	0	0	0	FALSE	FALSE	FALSE	FALSE	TRUE	45	FALSE	TRUE	FALSE			FALSE
B9D1	TRUE	FALSE	0	0	0	0	0	4	FALSE	FALSE	FALSE	FALSE	FALSE	0	FALSE	TRUE	TRUE	0.203859	2.03139	FALSE
B9D2	TRUE	FALSE	0	0	0	0	0	0	FALSE	FALSE	FALSE	FALSE	FALSE	0	FALSE	TRUE	FALSE	0.3364	0.396541	FALSE
BAALC	TRUE	FALSE	0	0	0	0	0	0	FALSE	FALSE	FALSE	FALSE	FALSE	0	FALSE	TRUE	FALSE	-0.227246	-0.460597	FALSE
BAAT	TRUE	FALSE	0	0	1	5	5	0	FALSE	FALSE	FALSE	FALSE	TRUE	4	FALSE	TRUE	FALSE	-1.11094	0.697085	FALSE
BABAM1	TRUE	FALSE	0	0	0	0	0	0	FALSE	FALSE	FALSE	FALSE	TRUE	2	FALSE	TRUE	FALSE	0.584184	2.52152	FALSE
BABAM2	TRUE	FALSE	0	0	1	6	0	0	FALSE	FALSE	FALSE	FALSE	TRUE	2	FALSE	TRUE	FALSE			FALSE
BACE1	TRUE	FALSE	0	0	0	0	0	0	FALSE	FALSE	FALSE	FALSE	TRUE	53	TRUE	TRUE	TRUE	2.81517	3.69114	TRUE
BACE2	TRUE	FALSE	0	5	0	0	0	0	FALSE	FALSE	FALSE	FALSE	TRUE	14	TRUE	TRUE	TRUE	2.09125	3.40011	FALSE
BACH1	TRUE	FALSE	4	7	0	0	0	0	FALSE	FALSE	FALSE	FALSE	TRUE	1	FALSE	TRUE	FALSE	-0.713634	2.5448	FALSE
BACH2	TRUE	FALSE	3	6	8	0	2	0	TRUE	FALSE	FALSE	FALSE	TRUE	2	FALSE	TRUE	TRUE	2.65109	3.36416	FALSE
BAD	TRUE	FALSE	0	0	0	0	0	0	FALSE	FALSE	FALSE	FALSE	TRUE	18	TRUE	TRUE	FALSE	0.681096	-0.0502554	TRUE
BAG1	TRUE	FALSE	0	0	4	0	0	0	FALSE	FALSE	FALSE	FALSE	TRUE	5	FALSE	TRUE	FALSE			FALSE
BAG2	TRUE	FALSE	0	0	0	0	0	0	FALSE	FALSE	FALSE	FALSE	FALSE	0	FALSE	TRUE	FALSE	0.603574	1.1073	FALSE
BAG3	TRUE	FALSE	0	0	0	0	0	0	FALSE	FALSE	FALSE	FALSE	TRUE	51	FALSE	TRUE	TRUE	-1.00566	3.04568	FALSE
BAG4	TRUE	FALSE	0	0	0	0	0	0	FALSE	FALSE	FALSE	FALSE	FALSE	0	FALSE	TRUE	FALSE	-0.478685	2.27698	FALSE
BAG5	TRUE	FALSE	0	0	0	0	0	0	FALSE	FALSE	FALSE	FALSE	TRUE	1	FALSE	TRUE	FALSE	0.330945	2.03012	FALSE
BAG6	TRUE	FALSE	0	0	0	0	0	0	FALSE	FALSE	FALSE	FALSE	TRUE	9	FALSE	TRUE	FALSE	2.6731	5.98136	TRUE
BAGE	FALSE	FALSE	0	0	0	0	0	0	FALSE	FALSE	FALSE	FALSE	FALSE	0	FALSE	FALSE	FALSE			FALSE
BAGE3	FALSE	FALSE	0	0	0	0	0	0	FALSE	FALSE	FALSE	FALSE	FALSE	0	FALSE	FALSE	FALSE			FALSE
BAGE4	FALSE	FALSE	0	0	0	0	0	0	FALSE	FALSE	FALSE	FALSE	FALSE	0	FALSE	FALSE	FALSE			FALSE
BAHCC1	FALSE	FALSE	0	0	0	0	0	0	FALSE	FALSE	FALSE	FALSE	FALSE	0	FALSE	TRUE	FALSE			FALSE
BAHD1	TRUE	FALSE	0	0	0	0	0	0	FALSE	FALSE	FALSE	FALSE	FALSE	0	FALSE	TRUE	FALSE	1.85484	4.3326	FALSE
BAIAP2	TRUE	FALSE	0	0	2	0	0	0	FALSE	FALSE	FALSE	FALSE	TRUE	2	FALSE	TRUE	FALSE	2.27302	3.34324	FALSE
BAIAP2L1	TRUE	FALSE	0	0	0	0	0	0	FALSE	FALSE	FALSE	FALSE	TRUE	2	FALSE	TRUE	FALSE	0.269612	3.41488	FALSE
BAIAP2L2	TRUE	FALSE	0	0	0	0	0	0	FALSE	FALSE	FALSE	FALSE	FALSE	0	FALSE	TRUE	FALSE	0.357728	1.82887	TRUE
BAIAP3	TRUE	FALSE	3	0	1	1	11	10	FALSE	FALSE	FALSE	FALSE	FALSE	0	FALSE	TRUE	TRUE	-1.15433	1.33468	FALSE
BAK1	TRUE	FALSE	0	1	5	0	0	0	FALSE	FALSE	FALSE	FALSE	TRUE	3	TRUE	TRUE	FALSE	0.94352	1.23298	FALSE
BAMBI	TRUE	FALSE	0	0	0	0	1	0	FALSE	FALSE	FALSE	FALSE	TRUE	28	TRUE	TRUE	FALSE	-0.375516	0.958543	FALSE
BANF1	TRUE	FALSE	0	0	1	0	0	0	FALSE	FALSE	FALSE	FALSE	TRUE	4	FALSE	TRUE	FALSE	1.61732	2.02451	FALSE
BANF2	TRUE	FALSE	0	0	0	0	0	0	FALSE	FALSE	FALSE	FALSE	FALSE	0	FALSE	TRUE	FALSE	0.154383	0.572536	FALSE
BANK1	TRUE	FALSE	0	0	0	0	0	0	FALSE	FALSE	FALSE	FALSE	FALSE	0	FALSE	TRUE	FALSE	-2.21085	1.79865	TRUE
BANP	TRUE	FALSE	0	0	0	2	7	0	FALSE	FALSE	FALSE	FALSE	TRUE	1	FALSE	TRUE	FALSE	2.81948	3.79952	FALSE
BAP1	TRUE	FALSE	0	0	0	0	0	0	FALSE	FALSE	FALSE	FALSE	TRUE	7	FALSE	TRUE	TRUE	3.09848	3.59987	FALSE
BARD1	TRUE	FALSE	0	0	1	0	0	0	FALSE	FALSE	FALSE	FALSE	FALSE	0	FALSE	TRUE	FALSE	-0.949397	0.751314	FALSE
BARHL1	TRUE	FALSE	0	0	0	0	0	0	FALSE	FALSE	FALSE	FALSE	FALSE	0	FALSE	TRUE	FALSE	3.21696	1.29116	FALSE
BARHL2	TRUE	FALSE	0	0	0	0	0	0	FALSE	FALSE	FALSE	FALSE	FALSE	0	FALSE	TRUE	TRUE	1.96757	1.84107	FALSE
BARX1	TRUE	FALSE	2	6	0	0	0	0	FALSE	FALSE	FALSE	FALSE	FALSE	0	FALSE	TRUE	FALSE	2.09811	1.87407	FALSE
BARX2	TRUE	FALSE	0	0	0	0	0	0	FALSE	FALSE	FALSE	FALSE	FALSE	0	FALSE	TRUE	TRUE	0.302934	2.05381	FALSE
BASP1	TRUE	FALSE	0	0	0	1	0	0	FALSE	FALSE	FALSE	FALSE	TRUE	11	FALSE	TRUE	FALSE	1.15421	1.41709	FALSE
BATF	TRUE	FALSE	0	0	9	0	0	0	FALSE	FALSE	FALSE	FALSE	TRUE	1	FALSE	TRUE	FALSE	1.42123	2.04236	FALSE
BATF2	TRUE	FALSE	0	0	4	0	0	0	FALSE	FALSE	FALSE	FALSE	TRUE	2	FALSE	TRUE	FALSE	-0.874639	1.10773	FALSE
BATF3	TRUE	FALSE	1	0	8	0	0	0	FALSE	FALSE	FALSE	FALSE	TRUE	1	FALSE	TRUE	FALSE	1.02228	1.13644	FALSE
BAX	TRUE	FALSE	0	0	0	0	0	0	FALSE	FALSE	FALSE	FALSE	TRUE	129	TRUE	TRUE	TRUE	0.108241	2.2466	FALSE
BAZ1A	TRUE	FALSE	0	0	0	0	0	0	FALSE	FALSE	FALSE	FALSE	TRUE	1	FALSE	TRUE	FALSE	2.68956	7.32123	FALSE
BAZ1B	TRUE	FALSE	5	10	0	5	0	0	FALSE	FALSE	FALSE	FALSE	TRUE	2	FALSE	TRUE	FALSE	3.80266	6.66894	TRUE
BAZ2A	TRUE	FALSE	0	0	0	0	0	2	FALSE	FALSE	FALSE	FALSE	TRUE	1	FALSE	TRUE	FALSE	1.18979	7.11429	FALSE
BAZ2B	TRUE	FALSE	2	1	0	0	0	1	FALSE	FALSE	FALSE	FALSE	TRUE	3	FALSE	TRUE	FALSE	-0.761455	7.32352	FALSE
BBC3	TRUE	FALSE	7	2	3	0	4	11	FALSE	FALSE	FALSE	FALSE	TRUE	5	FALSE	TRUE	TRUE	0.869326	0.926007	FALSE
BBIP1	TRUE	FALSE	0	0	0	0	0	0	FALSE	FALSE	FALSE	FALSE	FALSE	0	FALSE	TRUE	TRUE			FALSE
BBLN	TRUE	FALSE	0	0	0	0	0	0	FALSE	FALSE	FALSE	FALSE	TRUE	1	FALSE	TRUE	FALSE			FALSE
BBOF1	TRUE	FALSE	0	0	0	0	0	0	FALSE	FALSE	FALSE	FALSE	TRUE	1	FALSE	TRUE	FALSE			FALSE
BBOX1	TRUE	FALSE	0	0	0	0	0	0	FALSE	FALSE	FALSE	FALSE	TRUE	5	TRUE	TRUE	FALSE	-0.714066	-1.07981	TRUE
BBS1	TRUE	TRUE	0	0	0	0	0	0	TRUE	FALSE	FALSE	FALSE	TRUE	14	FALSE	TRUE	FALSE	-0.0770015	2.13047	FALSE
BBS2	TRUE	TRUE	0	0	0	0	0	0	TRUE	FALSE	FALSE	FALSE	FALSE	0	TRUE	TRUE	TRUE	0.715951	2.21971	TRUE
BBS4	TRUE	TRUE	0	0	0	0	0	0	TRUE	FALSE	FALSE	FALSE	TRUE	1	FALSE	TRUE	TRUE	-2.37237	2.48492	TRUE
BBS5	TRUE	FALSE	0	0	0	0	1	0	FALSE	FALSE	FALSE	FALSE	FALSE	0	FALSE	TRUE	TRUE	0.892136	2.27628	FALSE
BBS7	TRUE	FALSE	0	0	0	0	3	0	FALSE	FALSE	FALSE	FALSE	FALSE	0	FALSE	TRUE	TRUE	0.0572641	3.28497	FALSE
BBS9	TRUE	FALSE	0	0	0	0	0	0	FALSE	FALSE	FALSE	FALSE	TRUE	4	FALSE	TRUE	FALSE	-1.1839	3.01833	FALSE
BBS10	TRUE	FALSE	0	0	0	0	1	0	FALSE	FALSE	FALSE	FALSE	FALSE	0	FALSE	TRUE	TRUE	-1.14768	-0.334852	FALSE
BBS12	TRUE	FALSE	0	0	0	0	1	10	FALSE	FALSE	FALSE	FALSE	FALSE	0	FALSE	TRUE	TRUE	-0.763072	0.571524	FALSE
BBX	TRUE	FALSE	0	1	0	0	0	0	FALSE	FALSE	FALSE	FALSE	FALSE	0	FALSE	TRUE	TRUE	-0.127356	4.69621	FALSE
BCAM	TRUE	FALSE	0	0	0	0	0	0	FALSE	FALSE	FALSE	FALSE	FALSE	0	TRUE	TRUE	TRUE	0.384054	3.36007	TRUE
BCAN	TRUE	FALSE	0	0	0	0	0	0	FALSE	FALSE	FALSE	FALSE	TRUE	1	TRUE	TRUE	FALSE	1.19086	3.65784	FALSE
BCAP29	TRUE	FALSE	0	0	0	0	0	0	FALSE	FALSE	FALSE	FALSE	TRUE	1	FALSE	TRUE	FALSE	-1.14307	2.41692	FALSE
BCAP31	FALSE	FALSE	0	0	0	0	0	0	FALSE	FALSE	FALSE	FALSE	TRUE	3	FALSE	TRUE	FALSE	1.673	2.50145	FALSE
BCAR1	TRUE	FALSE	0	1	1	0	0	0	FALSE	FALSE	FALSE	FALSE	TRUE	4	FALSE	TRUE	TRUE	-0.883791	4.08019	FALSE
BCAR3	TRUE	FALSE	0	1	1	0	0	0	FALSE	FALSE	FALSE	FALSE	TRUE	1	FALSE	TRUE	FALSE	-0.37644	4.19763	FALSE
BCAS1	TRUE	FALSE	0	0	0	0	0	0	FALSE	FALSE	FALSE	FALSE	FALSE	0	FALSE	TRUE	FALSE	-0.778929	2.52769	FALSE
BCAS2	TRUE	FALSE	0	0	0	0	0	0	FALSE	FALSE	FALSE	FALSE	FALSE	0	FALSE	TRUE	FALSE	0.693941	1.05958	FALSE
BCAS3	TRUE	FALSE	0	0	0	0	0	1	TRUE	FALSE	FALSE	FALSE	TRUE	2	FALSE	TRUE	TRUE	1.80207	5.82702	FALSE
BCAS4	TRUE	FALSE	0	0	0	0	0	0	FALSE	FALSE	FALSE	FALSE	FALSE	0	FALSE	FALSE	FALSE	0.250591	1.42275	FALSE
BCAT1	TRUE	FALSE	0	0	0	0	0	1	FALSE	FALSE	TRUE	FALSE	TRUE	16	TRUE	TRUE	FALSE	-1.49466	1.17487	FALSE
BCAT2	TRUE	FALSE	0	0	0	0	0	0	FALSE	FALSE	FALSE	FALSE	TRUE	12	FALSE	TRUE	TRUE	1.37949	0.136655	FALSE
BCCIP	TRUE	FALSE	0	0	0	0	0	0	FALSE	FALSE	FALSE	FALSE	FALSE	0	FALSE	TRUE	FALSE	-0.499633	1.47451	FALSE
BCDIN3D	TRUE	FALSE	0	0	0	0	0	1	FALSE	FALSE	FALSE	FALSE	FALSE	0	FALSE	FALSE	FALSE	-0.20616	1.44482	TRUE
BCHE	TRUE	FALSE	0	0	0	0	0	0	TRUE	FALSE	FALSE	FALSE	TRUE	290	TRUE	TRUE	FALSE	-2.40313	-0.467735	FALSE
BCKDHA	TRUE	FALSE	0	0	2	0	0	0	FALSE	FALSE	FALSE	FALSE	TRUE	1	FALSE	TRUE	TRUE	1.7569	0.921069	FALSE
BCKDHB	TRUE	FALSE	0	1	2	0	0	0	FALSE	FALSE	FALSE	FALSE	TRUE	1	FALSE	FALSE	FALSE	0.196526	1.32081	FALSE
BCKDK	TRUE	FALSE	0	2	0	0	0	0	FALSE	FALSE	FALSE	FALSE	TRUE	5	TRUE	TRUE	FALSE	2.32588	2.12489	TRUE
BCL2	TRUE	FALSE	5	2	9	0	1	11	FALSE	FALSE	FALSE	FALSE	TRUE	240	TRUE	TRUE	TRUE	2.86259	1.52752	FALSE
BCL2A1	TRUE	FALSE	0	0	0	0	0	0	FALSE	FALSE	FALSE	FALSE	TRUE	6	TRUE	TRUE	FALSE	1.0503	1.92539	FALSE
BCL2L1	TRUE	FALSE	0	0	3	0	0	0	FALSE	FALSE	FALSE	FALSE	TRUE	35	TRUE	TRUE	FALSE	1.91392	2.31337	FALSE
BCL2L2	TRUE	FALSE	0	0	1	0	0	0	FALSE	FALSE	FALSE	FALSE	TRUE	10	TRUE	TRUE	FALSE	1.76508	1.44349	FALSE
BCL2L10	TRUE	FALSE	0	0	3	0	0	0	FALSE	FALSE	FALSE	FALSE	TRUE	1	TRUE	TRUE	FALSE	1.45942	-0.0946128	TRUE
BCL2L11	TRUE	FALSE	10	10	6	0	0	7	FALSE	FALSE	FALSE	FALSE	TRUE	6	FALSE	TRUE	FALSE	-0.835731	3.00456	FALSE
BCL2L12	TRUE	FALSE	0	0	0	0	0	0	FALSE	FALSE	FALSE	FALSE	TRUE	1	FALSE	TRUE	FALSE	0.107006	0.979108	FALSE
BCL2L13	TRUE	FALSE	0	1	2	0	0	0	FALSE	FALSE	FALSE	FALSE	TRUE	3	TRUE	TRUE	FALSE	-0.343331	2.29577	FALSE
BCL2L14	TRUE	FALSE	0	0	0	0	0	0	FALSE	FALSE	FALSE	FALSE	FALSE	0	TRUE	TRUE	FALSE	-0.280652	2.14648	FALSE
BCL2L15	TRUE	FALSE	0	0	0	0	0	0	FALSE	FALSE	FALSE	FALSE	FALSE	0	TRUE	TRUE	FALSE	-0.28446	0.492113	FALSE
BCL3	TRUE	FALSE	1	1	0	0	0	0	FALSE	FALSE	FALSE	FALSE	TRUE	3	FALSE	TRUE	FALSE	2.07398	2.91953	FALSE
BCL6	TRUE	FALSE	1	2	0	0	0	1	FALSE	FALSE	FALSE	FALSE	TRUE	5	FALSE	TRUE	FALSE	2.28979	4.09103	FALSE
BCL6B	TRUE	FALSE	0	0	0	0	0	0	FALSE	FALSE	FALSE	FALSE	FALSE	0	FALSE	TRUE	FALSE	1.72863	2.69907	FALSE
BCL7A	TRUE	FALSE	0	5	0	0	0	1	FALSE	FALSE	FALSE	FALSE	FALSE	0	FALSE	TRUE	FALSE	0.692427	2.4043	TRUE
BCL7B	TRUE	FALSE	0	2	0	0	0	0	FALSE	FALSE	FALSE	FALSE	TRUE	17	FALSE	TRUE	FALSE	1.23939	2.46418	TRUE
BCL7C	TRUE	FALSE	0	0	0	0	0	0	FALSE	FALSE	FALSE	FALSE	FALSE	0	FALSE	TRUE	FALSE	1.49099	2.17771	TRUE
BCL9	TRUE	FALSE	0	0	0	0	0	0	FALSE	FALSE	FALSE	FALSE	FALSE	0	FALSE	TRUE	FALSE	-1.37394	4.26061	FALSE
BCL9L	TRUE	FALSE	0	0	0	0	0	0	FALSE	FALSE	FALSE	FALSE	FALSE	0	FALSE	TRUE	FALSE	0.503022	4.75306	FALSE
BCL10	TRUE	FALSE	0	0	0	0	0	0	FALSE	FALSE	FALSE	FALSE	TRUE	3	FALSE	TRUE	FALSE	1.9736	2.02648	FALSE
BCL11A	TRUE	FALSE	1	6	0	0	0	0	FALSE	FALSE	FALSE	FALSE	TRUE	2	FALSE	TRUE	FALSE	5.52393	3.22411	TRUE
BCL11B	TRUE	FALSE	0	0	0	0	0	0	FALSE	FALSE	FALSE	FALSE	TRUE	3	FALSE	TRUE	FALSE	6.41723	3.23592	FALSE
BCLAF1	TRUE	FALSE	0	0	0	0	0	0	FALSE	FALSE	FALSE	FALSE	FALSE	0	FALSE	TRUE	FALSE			FALSE
BCLAF3	FALSE	FALSE	0	0	0	0	0	0	FALSE	FALSE	FALSE	FALSE	FALSE	0	FALSE	TRUE	FALSE			FALSE
BCO1	TRUE	FALSE	0	0	0	0	0	0	FALSE	FALSE	FALSE	FALSE	TRUE	1	FALSE	TRUE	TRUE			FALSE
BCO2	TRUE	FALSE	0	0	0	0	0	5	FALSE	FALSE	FALSE	FALSE	FALSE	0	FALSE	TRUE	FALSE	-1.02451	0.455401	FALSE
BCOR	FALSE	FALSE	0	0	0	0	0	0	FALSE	FALSE	FALSE	FALSE	TRUE	3	FALSE	TRUE	FALSE	1.06327	5.19725	FALSE
BCORL1	FALSE	FALSE	0	0	0	0	0	0	FALSE	FALSE	FALSE	FALSE	FALSE	0	FALSE	TRUE	FALSE	2.44305	4.65807	FALSE
BCR	TRUE	FALSE	0	2	0	0	0	0	FALSE	FALSE	FALSE	FALSE	TRUE	21	TRUE	TRUE	TRUE	3.16294	5.75953	FALSE
BCS1L	TRUE	FALSE	0	0	0	0	0	0	FALSE	FALSE	FALSE	FALSE	TRUE	5	FALSE	TRUE	FALSE	2.2596	1.36465	FALSE
BDH1	TRUE	FALSE	1	0	0	0	0	0	FALSE	FALSE	FALSE	FALSE	TRUE	39	TRUE	TRUE	FALSE	0.533717	1.3291	FALSE
BDH2	TRUE	FALSE	0	0	0	0	0	0	FALSE	FALSE	FALSE	FALSE	TRUE	2	TRUE	TRUE	FALSE	0.197961	0.421414	FALSE
BDKRB1	TRUE	FALSE	0	0	0	0	0	0	FALSE	FALSE	FALSE	FALSE	TRUE	28	TRUE	TRUE	FALSE	-0.817918	1.69263	FALSE
BDKRB2	TRUE	FALSE	0	0	0	0	0	0	FALSE	FALSE	FALSE	FALSE	TRUE	30	TRUE	TRUE	FALSE	0.854105	1.9944	FALSE
BDNF	TRUE	TRUE	0	0	0	0	0	0	TRUE	FALSE	FALSE	FALSE	TRUE	193	TRUE	TRUE	TRUE	1.90091	2.96762	TRUE
BDP1	TRUE	FALSE	0	0	0	0	0	0	TRUE	FALSE	FALSE	FALSE	FALSE	0	FALSE	TRUE	FALSE	-3.01332	5.20606	FALSE
BEAN1	TRUE	FALSE	0	0	0	0	0	0	FALSE	FALSE	FALSE	FALSE	TRUE	5	FALSE	TRUE	FALSE			FALSE
BECN1	TRUE	FALSE	0	0	0	0	0	0	FALSE	FALSE	FALSE	FALSE	TRUE	21	FALSE	TRUE	TRUE	1.57394	4.32155	FALSE
BECN2	TRUE	FALSE	0	0	0	0	0	0	FALSE	FALSE	FALSE	FALSE	FALSE	0	FALSE	TRUE	TRUE			FALSE
BEGAIN	TRUE	FALSE	0	0	0	0	0	0	FALSE	FALSE	FALSE	FALSE	FALSE	0	FALSE	TRUE	FALSE	2.57388	3.03471	FALSE
BEND2	FALSE	FALSE	0	0	0	0	0	0	FALSE	FALSE	FALSE	FALSE	FALSE	0	FALSE	FALSE	FALSE	0.180882	3.15808	FALSE
BEND3	TRUE	FALSE	0	0	0	0	0	0	FALSE	FALSE	FALSE	FALSE	FALSE	0	FALSE	TRUE	FALSE	2.84566	2.98958	FALSE
BEND4	TRUE	FALSE	0	0	0	0	0	0	FALSE	FALSE	FALSE	FALSE	FALSE	0	FALSE	FALSE	FALSE	0.079235	3.54423	FALSE
BEND5	TRUE	FALSE	0	0	0	0	0	5	FALSE	FALSE	FALSE	FALSE	FALSE	0	FALSE	TRUE	FALSE	2.17828	2.00907	FALSE
BEND6	TRUE	FALSE	0	0	0	0	0	0	FALSE	FALSE	FALSE	FALSE	FALSE	0	FALSE	TRUE	FALSE	-0.0592517	2.11055	FALSE
BEND7	TRUE	FALSE	0	0	0	0	0	0	FALSE	FALSE	FALSE	FALSE	FALSE	0	FALSE	TRUE	FALSE	0.0601122	2.43705	TRUE
BEST1	TRUE	FALSE	0	0	0	0	0	0	FALSE	FALSE	FALSE	FALSE	TRUE	7	FALSE	TRUE	FALSE	0.87103	0.777119	FALSE
BEST2	TRUE	FALSE	0	0	0	0	0	0	FALSE	FALSE	FALSE	FALSE	FALSE	0	FALSE	TRUE	FALSE	2.86541	0.186432	FALSE
BEST3	TRUE	FALSE	0	0	0	0	1	0	FALSE	FALSE	FALSE	FALSE	FALSE	0	FALSE	TRUE	FALSE	-1.23704	-0.877556	FALSE
BEST4	TRUE	FALSE	0	0	0	0	0	0	FALSE	FALSE	FALSE	FALSE	FALSE	0	FALSE	FALSE	FALSE	2.97058	1.80646	FALSE
BET1	TRUE	FALSE	0	0	0	0	0	1	FALSE	FALSE	FALSE	FALSE	TRUE	6	FALSE	FALSE	FALSE	-0.18126	0.0758007	FALSE
BET1L	TRUE	FALSE	0	0	0	0	0	0	FALSE	FALSE	FALSE	FALSE	FALSE	0	FALSE	TRUE	FALSE	-0.133414	1.65091	FALSE
BEX1	FALSE	FALSE	0	0	0	0	0	0	FALSE	FALSE	FALSE	FALSE	FALSE	0	FALSE	TRUE	FALSE	-0.374121	1.52087	FALSE
BEX2	FALSE	FALSE	0	0	0	0	0	0	FALSE	FALSE	FALSE	FALSE	FALSE	0	FALSE	TRUE	FALSE	0.152568	1.58113	FALSE
BEX3	FALSE	FALSE	0	0	0	0	0	0	FALSE	FALSE	FALSE	FALSE	FALSE	0	FALSE	TRUE	FALSE			FALSE
BEX4	FALSE	FALSE	0	0	0	0	0	0	FALSE	FALSE	FALSE	FALSE	FALSE	0	FALSE	TRUE	FALSE	0.389404	1.82435	FALSE
BEX5	FALSE	FALSE	0	0	0	0	0	0	FALSE	FALSE	FALSE	FALSE	FALSE	0	FALSE	FALSE	FALSE	0.179421	-0.838658	FALSE
BFAR	TRUE	FALSE	0	0	0	0	0	0	FALSE	FALSE	FALSE	FALSE	TRUE	1	FALSE	TRUE	FALSE	-0.3882	2.2215	FALSE
BFSP1	TRUE	FALSE	0	1	0	0	0	0	FALSE	FALSE	FALSE	FALSE	FALSE	0	FALSE	TRUE	FALSE	-0.229898	1.28949	FALSE
BFSP2	TRUE	FALSE	0	0	0	0	0	0	FALSE	FALSE	FALSE	FALSE	FALSE	0	FALSE	TRUE	FALSE	-0.0826706	1.63753	FALSE
BGLAP	FALSE	FALSE	0	0	0	0	0	0	FALSE	FALSE	FALSE	FALSE	TRUE	118	TRUE	FALSE	FALSE	0.295849	-1.20835	FALSE
BGN	FALSE	FALSE	0	0	0	0	0	0	FALSE	FALSE	FALSE	FALSE	TRUE	4	TRUE	TRUE	FALSE	0.722952	2.74721	FALSE
BHLHA9	TRUE	FALSE	0	0	0	0	1	0	FALSE	FALSE	FALSE	FALSE	FALSE	0	FALSE	TRUE	FALSE			FALSE
BHLHA15	TRUE	FALSE	3	7	0	0	0	0	FALSE	FALSE	FALSE	FALSE	FALSE	0	FALSE	TRUE	FALSE	1.26535	0.54422	FALSE
BHLHB9	FALSE	FALSE	0	0	0	0	0	0	FALSE	FALSE	FALSE	FALSE	FALSE	0	FALSE	FALSE	FALSE	-0.525152	1.62783	FALSE
BHLHE22	TRUE	FALSE	2	6	1	0	0	0	FALSE	FALSE	FALSE	FALSE	TRUE	1	FALSE	TRUE	TRUE	3.34742	1.83632	FALSE
BHLHE23	FALSE	FALSE	0	0	0	0	0	0	FALSE	FALSE	FALSE	FALSE	FALSE	0	FALSE	TRUE	FALSE	3.05791	0.777422	FALSE
BHLHE40	TRUE	FALSE	1	1	0	0	0	0	FALSE	FALSE	FALSE	FALSE	TRUE	17	FALSE	TRUE	FALSE	1.63091	2.92464	FALSE
BHLHE41	TRUE	FALSE	0	0	0	0	0	0	FALSE	FALSE	FALSE	FALSE	TRUE	2	FALSE	TRUE	FALSE			FALSE
BHMT	TRUE	FALSE	0	0	0	7	2	0	FALSE	FALSE	FALSE	FALSE	TRUE	16	TRUE	TRUE	TRUE	-0.490101	1.82122	FALSE
BHMT2	TRUE	FALSE	1	8	0	8	0	0	FALSE	FALSE	FALSE	FALSE	TRUE	3	TRUE	TRUE	FALSE	0.0733613	-0.86838	FALSE
BICC1	TRUE	FALSE	0	0	0	0	0	0	TRUE	FALSE	FALSE	FALSE	FALSE	0	FALSE	TRUE	FALSE	0.458337	4.75374	FALSE
BICD1	TRUE	FALSE	1	2	0	0	0	0	TRUE	FALSE	FALSE	FALSE	FALSE	0	TRUE	TRUE	FALSE	2.11838	3.85917	FALSE
BICD2	TRUE	FALSE	0	0	0	0	0	0	FALSE	FALSE	FALSE	FALSE	TRUE	4	FALSE	TRUE	TRUE	3.17449	3.13067	FALSE
BICDL1	TRUE	FALSE	0	0	1	0	0	1	FALSE	FALSE	FALSE	FALSE	FALSE	0	FALSE	TRUE	FALSE			FALSE
BICDL2	TRUE	FALSE	0	0	0	0	0	0	FALSE	FALSE	FALSE	FALSE	FALSE	0	FALSE	TRUE	FALSE			FALSE
BICRA	TRUE	FALSE	0	0	0	0	3	0	FALSE	FALSE	FALSE	FALSE	FALSE	0	FALSE	FALSE	FALSE			FALSE
BICRAL	TRUE	FALSE	0	0	0	0	0	0	FALSE	FALSE	FALSE	FALSE	TRUE	3	FALSE	FALSE	FALSE			FALSE
BID	TRUE	FALSE	0	0	1	0	0	0	FALSE	FALSE	FALSE	FALSE	TRUE	25	FALSE	TRUE	FALSE	0.0270805	-0.760801	FALSE
BIK	TRUE	FALSE	0	0	1	0	0	0	FALSE	FALSE	FALSE	FALSE	TRUE	2	FALSE	TRUE	FALSE	-1.3897	-0.923792	FALSE
BIN1	TRUE	FALSE	0	0	1	1	0	0	FALSE	FALSE	FALSE	FALSE	TRUE	2	FALSE	TRUE	FALSE	2.20077	3.72329	FALSE
BIN2	TRUE	FALSE	0	0	0	0	0	0	FALSE	FALSE	FALSE	FALSE	FALSE	0	FALSE	TRUE	FALSE	0.507952	2.64571	FALSE
BIN3	TRUE	FALSE	0	0	0	0	0	3	FALSE	FALSE	FALSE	FALSE	TRUE	1	FALSE	TRUE	FALSE	-1.32665	0.580378	FALSE
BIRC2	TRUE	FALSE	0	0	4	0	0	0	FALSE	FALSE	FALSE	FALSE	TRUE	29	TRUE	TRUE	FALSE	-0.31022	3.25111	FALSE
BIRC3	TRUE	FALSE	0	0	0	0	0	1	FALSE	FALSE	FALSE	FALSE	TRUE	13	TRUE	TRUE	FALSE	0.712339	3.40982	FALSE
BIRC5	TRUE	FALSE	0	0	0	0	0	0	FALSE	FALSE	FALSE	FALSE	TRUE	101	TRUE	TRUE	FALSE	0.615879	1.81779	FALSE
BIRC6	TRUE	FALSE	0	0	0	0	0	0	FALSE	FALSE	FALSE	FALSE	FALSE	0	FALSE	TRUE	TRUE	1.4037	10.6087	FALSE
BIRC7	TRUE	FALSE	0	0	1	0	1	4	FALSE	FALSE	FALSE	FALSE	TRUE	3	FALSE	TRUE	FALSE	-0.431776	1.28321	FALSE
BIRC8	TRUE	FALSE	0	0	0	0	0	0	FALSE	FALSE	FALSE	FALSE	FALSE	0	TRUE	TRUE	FALSE	-0.580552	-1.16997	FALSE
BIVM	TRUE	FALSE	0	0	0	0	0	0	FALSE	FALSE	FALSE	FALSE	FALSE	0	FALSE	TRUE	FALSE	0.66916	1.65631	FALSE
BLACAT1	FALSE	FALSE	0	0	0	0	0	0	FALSE	FALSE	FALSE	FALSE	FALSE	0	FALSE	FALSE	FALSE			FALSE
BLCAP	TRUE	FALSE	0	0	0	1	1	0	FALSE	FALSE	FALSE	FALSE	TRUE	28	FALSE	TRUE	FALSE	0.979923	1.17992	FALSE
BLID	FALSE	FALSE	0	0	0	0	0	0	FALSE	FALSE	FALSE	FALSE	FALSE	0	FALSE	FALSE	FALSE	-1.07478	1.57405	FALSE
BLK	TRUE	TRUE	0	0	0	0	0	0	FALSE	FALSE	FALSE	FALSE	TRUE	22	TRUE	TRUE	FALSE	-2.16556	1.37909	TRUE
BLM	TRUE	FALSE	8	2	6	0	0	0	FALSE	FALSE	FALSE	FALSE	TRUE	11	TRUE	TRUE	TRUE	-0.997578	2.514	FALSE
BLMH	TRUE	FALSE	0	0	1	0	0	0	FALSE	FALSE	FALSE	FALSE	TRUE	32	TRUE	TRUE	FALSE	0.624299	2.83984	FALSE
BLNK	TRUE	FALSE	0	0	0	0	0	0	FALSE	FALSE	FALSE	FALSE	TRUE	1	FALSE	TRUE	FALSE	0.94887	4.55297	FALSE
BLOC1S1	TRUE	FALSE	0	0	0	0	0	0	FALSE	FALSE	FALSE	FALSE	TRUE	2	FALSE	TRUE	FALSE	-0.803059	1.78043	FALSE
BLOC1S2	TRUE	FALSE	0	0	0	0	0	0	FALSE	FALSE	FALSE	FALSE	FALSE	0	FALSE	TRUE	FALSE	0.991827	1.54536	FALSE
BLOC1S3	TRUE	FALSE	0	0	0	0	0	0	FALSE	FALSE	FALSE	FALSE	FALSE	0	FALSE	TRUE	FALSE	2.47905	-0.610549	FALSE
BLOC1S4	TRUE	FALSE	0	0	0	0	0	0	FALSE	FALSE	FALSE	FALSE	TRUE	2	FALSE	TRUE	FALSE	2.136	0.683232	FALSE
BLOC1S5	TRUE	FALSE	0	0	0	0	0	0	FALSE	FALSE	FALSE	FALSE	FALSE	0	FALSE	TRUE	FALSE	-0.530648	0.426105	FALSE
BLOC1S6	TRUE	FALSE	0	0	0	0	0	0	FALSE	FALSE	FALSE	FALSE	FALSE	0	FALSE	FALSE	FALSE	0.725642	0.209257	FALSE
BLVRA	TRUE	FALSE	1	0	0	0	0	2	FALSE	FALSE	FALSE	FALSE	TRUE	18	FALSE	TRUE	FALSE	0.207222	2.38589	FALSE
BLVRB	TRUE	FALSE	0	0	0	0	0	0	FALSE	FALSE	FALSE	FALSE	TRUE	23	FALSE	TRUE	FALSE	0.155289	0.229332	FALSE
BLZF1	TRUE	FALSE	0	0	0	0	0	0	FALSE	FALSE	FALSE	FALSE	FALSE	0	FALSE	TRUE	FALSE	-0.334591	1.17485	FALSE
BMERB1	TRUE	FALSE	0	0	0	0	0	0	FALSE	FALSE	FALSE	FALSE	FALSE	0	FALSE	FALSE	FALSE			FALSE
BMF	TRUE	FALSE	0	0	0	0	0	7	FALSE	FALSE	FALSE	FALSE	FALSE	0	FALSE	TRUE	FALSE	-0.387523	2.21611	FALSE
BMI1	TRUE	FALSE	0	0	0	0	0	0	FALSE	FALSE	FALSE	FALSE	TRUE	6	FALSE	TRUE	TRUE	1.92593	3.01765	FALSE
BMP1	TRUE	FALSE	0	0	2	0	0	0	FALSE	FALSE	FALSE	FALSE	TRUE	5	TRUE	TRUE	FALSE	2.29637	4.90399	FALSE
BMP2	TRUE	FALSE	0	0	8	1	0	0	TRUE	FALSE	FALSE	FALSE	TRUE	26	TRUE	TRUE	FALSE	1.46669	2.89673	FALSE
BMP2K	TRUE	FALSE	0	0	0	0	0	0	FALSE	FALSE	FALSE	FALSE	TRUE	10	TRUE	FALSE	FALSE	-1.05359	3.79933	FALSE
BMP3	TRUE	FALSE	0	0	2	0	0	0	FALSE	FALSE	FALSE	FALSE	FALSE	0	TRUE	TRUE	FALSE	-0.427624	1.98246	FALSE
BMP4	TRUE	FALSE	0	1	2	1	0	0	FALSE	FALSE	FALSE	FALSE	TRUE	15	TRUE	TRUE	TRUE	1.90585	3.1864	FALSE
BMP5	TRUE	FALSE	0	0	0	0	0	0	FALSE	FALSE	FALSE	FALSE	FALSE	0	TRUE	TRUE	FALSE	0.302946	1.86053	FALSE
BMP6	TRUE	FALSE	0	0	2	0	0	0	FALSE	FALSE	FALSE	FALSE	TRUE	4	TRUE	TRUE	FALSE	-0.0236922	3.44242	FALSE
BMP7	TRUE	FALSE	0	0	0	3	0	0	FALSE	FALSE	FALSE	FALSE	FALSE	0	TRUE	TRUE	FALSE	2.70705	3.4116	FALSE
BMP8A	TRUE	FALSE	3	0	3	4	0	0	FALSE	FALSE	FALSE	FALSE	FALSE	0	TRUE	TRUE	FALSE	3.69608	2.44114	TRUE
BMP8B	TRUE	FALSE	0	0	2	0	0	0	FALSE	FALSE	FALSE	FALSE	FALSE	0	TRUE	TRUE	TRUE	2.99498	2.64167	FALSE
BMP10	TRUE	FALSE	0	0	0	0	0	0	FALSE	FALSE	FALSE	FALSE	TRUE	2	TRUE	TRUE	FALSE	0.779174	2.50455	FALSE
BMP15	FALSE	FALSE	0	0	0	0	0	0	FALSE	FALSE	FALSE	FALSE	FALSE	0	TRUE	TRUE	FALSE	-1.35871	1.51526	FALSE
BMPER	TRUE	FALSE	0	0	0	0	3	0	FALSE	FALSE	FALSE	FALSE	FALSE	0	TRUE	TRUE	FALSE	0.300362	3.25163	FALSE
BMPR1A	TRUE	FALSE	0	0	1	1	2	0	FALSE	FALSE	FALSE	FALSE	TRUE	4	TRUE	TRUE	FALSE	2.80755	3.81639	FALSE
BMPR1B	TRUE	FALSE	0	0	0	1	0	0	FALSE	FALSE	FALSE	FALSE	TRUE	5	TRUE	TRUE	FALSE	-0.722938	4.02698	FALSE
BMPR2	TRUE	FALSE	0	0	0	0	0	0	FALSE	FALSE	FALSE	FALSE	TRUE	9	TRUE	TRUE	TRUE	1.45238	5.11096	FALSE
BMS1	TRUE	FALSE	0	0	0	0	0	0	FALSE	FALSE	FALSE	FALSE	TRUE	5	FALSE	TRUE	FALSE	-0.419066	5.73379	FALSE
BMT2	TRUE	FALSE	0	0	0	0	0	0	FALSE	FALSE	FALSE	FALSE	FALSE	0	FALSE	TRUE	FALSE			FALSE
BMX	FALSE	FALSE	0	0	0	0	0	0	FALSE	FALSE	FALSE	FALSE	TRUE	10	TRUE	TRUE	FALSE	1.00492	3.51943	FALSE
BNC1	TRUE	FALSE	0	0	0	0	0	0	FALSE	FALSE	FALSE	FALSE	FALSE	0	FALSE	TRUE	FALSE	0.487806	3.40794	FALSE
BNC2	TRUE	FALSE	0	0	2	1	0	0	FALSE	FALSE	FALSE	FALSE	FALSE	0	FALSE	TRUE	FALSE	0.279036	4.83911	TRUE
BNIP1	TRUE	FALSE	0	0	0	0	0	0	FALSE	FALSE	FALSE	FALSE	TRUE	1	FALSE	TRUE	FALSE	0.674234	1.39844	FALSE
BNIP2	TRUE	FALSE	0	0	0	0	0	0	FALSE	FALSE	FALSE	FALSE	TRUE	4	FALSE	TRUE	TRUE	-1.52721	1.01528	FALSE
BNIP3	TRUE	FALSE	2	1	0	0	0	0	FALSE	FALSE	FALSE	FALSE	TRUE	26	FALSE	TRUE	FALSE	0.760377	1.45222	FALSE
BNIP3L	TRUE	FALSE	0	0	0	0	0	0	FALSE	FALSE	FALSE	FALSE	TRUE	25	FALSE	TRUE	FALSE	0.446998	2.15954	FALSE
BNIP5	TRUE	FALSE	0	0	0	0	0	0	FALSE	FALSE	FALSE	FALSE	FALSE	0	FALSE	TRUE	FALSE			FALSE
BNIPL	TRUE	FALSE	0	0	0	0	0	0	FALSE	FALSE	FALSE	FALSE	FALSE	0	FALSE	TRUE	FALSE	0.826032	0.456572	FALSE
BOC	TRUE	FALSE	0	0	0	0	0	0	FALSE	FALSE	FALSE	FALSE	FALSE	0	TRUE	TRUE	FALSE	0.770272	4.07011	FALSE
BOD1	TRUE	FALSE	0	0	0	0	0	0	FALSE	FALSE	FALSE	FALSE	FALSE	0	FALSE	TRUE	FALSE	1.21861	1.16038	FALSE
BOD1L1	TRUE	FALSE	0	0	0	0	0	0	FALSE	FALSE	FALSE	FALSE	FALSE	0	FALSE	TRUE	FALSE	-2.17665	6.43086	FALSE
BOD1L2	TRUE	FALSE	0	0	0	0	0	0	FALSE	FALSE	FALSE	FALSE	FALSE	0	FALSE	TRUE	FALSE	1.12805	1.32321	FALSE
BOK	TRUE	FALSE	0	0	0	0	0	0	FALSE	FALSE	FALSE	FALSE	TRUE	1	TRUE	TRUE	FALSE	0.794684	1.46526	FALSE
BOLA1	FALSE	FALSE	0	0	0	0	0	0	FALSE	FALSE	FALSE	FALSE	FALSE	0	TRUE	TRUE	FALSE	1.12173	1.7057	FALSE
BOLA2	FALSE	FALSE	0	0	0	0	0	0	FALSE	FALSE	FALSE	FALSE	FALSE	0	FALSE	TRUE	FALSE			FALSE
BOLA2B	FALSE	FALSE	0	0	0	0	0	0	FALSE	FALSE	FALSE	FALSE	FALSE	0	FALSE	TRUE	FALSE			FALSE
BOLA3	TRUE	FALSE	0	0	0	0	0	0	FALSE	FALSE	FALSE	FALSE	FALSE	0	TRUE	TRUE	TRUE	0.608667	1.76271	FALSE
BOLL	TRUE	FALSE	0	0	0	0	0	0	FALSE	FALSE	FALSE	FALSE	FALSE	0	FALSE	TRUE	FALSE	0.631612	2.27423	FALSE
BOP1	FALSE	FALSE	0	0	0	0	0	0	FALSE	FALSE	FALSE	FALSE	TRUE	6	FALSE	TRUE	FALSE	0.15817	1.3776	FALSE
BORA	TRUE	FALSE	0	0	0	0	0	0	FALSE	FALSE	FALSE	FALSE	TRUE	10	FALSE	TRUE	FALSE	0.476971	2.18873	FALSE
BORCS5	TRUE	FALSE	0	0	0	0	0	0	FALSE	FALSE	FALSE	FALSE	FALSE	0	FALSE	TRUE	FALSE			FALSE
BORCS6	TRUE	FALSE	0	0	0	0	0	0	FALSE	FALSE	FALSE	FALSE	TRUE	2	FALSE	TRUE	FALSE			FALSE
BORCS7	TRUE	FALSE	0	0	0	0	2	1	FALSE	FALSE	FALSE	FALSE	FALSE	0	FALSE	TRUE	FALSE			FALSE
BORCS8	TRUE	FALSE	0	0	0	0	0	0	FALSE	FALSE	FALSE	FALSE	FALSE	0	FALSE	TRUE	FALSE			FALSE
BPGM	TRUE	FALSE	0	0	0	0	0	0	FALSE	FALSE	FALSE	FALSE	TRUE	1	FALSE	TRUE	FALSE	0.769973	1.39696	FALSE
BPHL	TRUE	FALSE	0	0	0	0	0	0	FALSE	FALSE	FALSE	FALSE	TRUE	12	TRUE	TRUE	FALSE	0.191762	0.988014	FALSE
BPI	TRUE	FALSE	0	0	0	0	0	0	FALSE	FALSE	FALSE	FALSE	TRUE	2	TRUE	TRUE	FALSE	-1.21563	1.06532	FALSE
BPIFA1	TRUE	FALSE	0	0	0	0	0	0	FALSE	FALSE	FALSE	FALSE	FALSE	0	TRUE	TRUE	TRUE	-1.30261	0.786705	FALSE
BPIFA2	TRUE	FALSE	0	0	0	0	0	0	FALSE	FALSE	FALSE	FALSE	FALSE	0	TRUE	TRUE	FALSE	-0.636492	1.07678	FALSE
BPIFA3	TRUE	FALSE	0	0	0	0	0	0	FALSE	FALSE	FALSE	FALSE	FALSE	0	TRUE	TRUE	FALSE	-1.4145	1.36278	FALSE
BPIFB1	TRUE	FALSE	0	0	0	0	0	0	FALSE	FALSE	FALSE	FALSE	FALSE	0	TRUE	TRUE	FALSE	0.0220587	1.65161	FALSE
BPIFB2	TRUE	FALSE	0	0	0	0	0	0	FALSE	FALSE	FALSE	FALSE	FALSE	0	TRUE	TRUE	FALSE	0.0560246	0.922091	FALSE
BPIFB3	TRUE	FALSE	0	0	0	0	0	0	FALSE	FALSE	FALSE	FALSE	FALSE	0	TRUE	TRUE	FALSE	-0.622919	1.95231	FALSE
BPIFB4	TRUE	FALSE	0	0	0	0	0	0	FALSE	FALSE	FALSE	FALSE	FALSE	0	TRUE	TRUE	FALSE	-1.22767	0.19642	FALSE
BPIFB6	TRUE	FALSE	0	0	0	0	0	0	FALSE	FALSE	FALSE	FALSE	FALSE	0	TRUE	TRUE	FALSE	-1.16129	0.417893	FALSE
BPIFC	TRUE	FALSE	0	0	0	0	0	0	FALSE	FALSE	FALSE	FALSE	FALSE	0	TRUE	FALSE	FALSE	-0.883391	1.85662	FALSE
BPNT1	TRUE	FALSE	0	0	0	0	0	0	FALSE	FALSE	FALSE	FALSE	FALSE	0	TRUE	TRUE	FALSE	0.786883	1.64199	FALSE
BPNT2	TRUE	FALSE	0	0	0	0	0	0	FALSE	FALSE	FALSE	FALSE	TRUE	2	FALSE	TRUE	TRUE			FALSE
BPTF	TRUE	FALSE	0	2	0	3	0	0	FALSE	FALSE	FALSE	FALSE	TRUE	2	FALSE	TRUE	FALSE	4.39189	8.90413	TRUE
BPY2	FALSE	FALSE	0	0	0	0	0	0	FALSE	FALSE	FALSE	FALSE	FALSE	0	FALSE	FALSE	FALSE			FALSE
BPY2B	FALSE	FALSE	0	0	0	0	0	0	FALSE	FALSE	FALSE	FALSE	FALSE	0	FALSE	FALSE	FALSE			FALSE
BPY2C	FALSE	FALSE	0	0	0	0	0	0	FALSE	FALSE	FALSE	FALSE	FALSE	0	FALSE	FALSE	FALSE			FALSE
BRAF	TRUE	FALSE	0	0	8	0	0	0	FALSE	FALSE	FALSE	FALSE	TRUE	167	TRUE	TRUE	TRUE	3.99134	5.85138	FALSE
BRAP	TRUE	FALSE	0	0	0	0	0	0	FALSE	FALSE	FALSE	FALSE	TRUE	6	FALSE	TRUE	FALSE	2.09717	3.43071	TRUE
BRAT1	TRUE	FALSE	0	0	0	0	0	0	TRUE	FALSE	FALSE	FALSE	FALSE	0	FALSE	TRUE	FALSE	-1.76973	1.20482	FALSE
BRCA1	TRUE	FALSE	6	11	0	2	0	1	FALSE	FALSE	FALSE	FALSE	TRUE	106	TRUE	TRUE	TRUE	-1.26079	1.468	FALSE
BRCA2	TRUE	FALSE	6	6	4	0	0	0	FALSE	FALSE	FALSE	FALSE	TRUE	25	FALSE	TRUE	TRUE	-4.71487	4.00599	FALSE
BRCC3	FALSE	FALSE	0	0	0	0	0	0	FALSE	FALSE	FALSE	FALSE	TRUE	6	FALSE	TRUE	FALSE	2.5431	1.89413	FALSE
BRD1	TRUE	FALSE	0	0	0	0	0	0	FALSE	FALSE	FALSE	FALSE	TRUE	3	FALSE	TRUE	TRUE	4.28998	4.98362	FALSE
BRD2	TRUE	FALSE	0	0	0	0	0	0	FALSE	FALSE	FALSE	FALSE	TRUE	21	TRUE	TRUE	FALSE	-0.331442	4.87424	FALSE
BRD3	TRUE	FALSE	0	1	0	0	1	1	FALSE	FALSE	FALSE	FALSE	TRUE	8	TRUE	TRUE	FALSE	3.7082	3.45929	FALSE
BRD3OS	FALSE	FALSE	0	0	0	0	0	0	FALSE	FALSE	FALSE	FALSE	FALSE	0	FALSE	FALSE	FALSE			FALSE
BRD4	TRUE	FALSE	2	2	0	0	0	6	FALSE	FALSE	FALSE	FALSE	TRUE	32	TRUE	TRUE	FALSE	3.75842	5.91213	FALSE
BRD7	TRUE	FALSE	0	0	0	0	0	0	FALSE	FALSE	FALSE	FALSE	TRUE	2	FALSE	TRUE	TRUE	-0.201205	4.33034	FALSE
BRD8	TRUE	FALSE	0	0	0	0	0	0	FALSE	FALSE	FALSE	FALSE	TRUE	4	FALSE	TRUE	FALSE	2.00142	4.67466	FALSE
BRD9	TRUE	FALSE	0	0	0	0	0	0	FALSE	FALSE	FALSE	FALSE	FALSE	0	FALSE	TRUE	FALSE	1.19957	2.96635	FALSE
BRDT	TRUE	FALSE	0	0	0	0	0	0	FALSE	FALSE	FALSE	FALSE	FALSE	0	TRUE	TRUE	FALSE	-0.954732	3.09061	FALSE
BRF1	TRUE	FALSE	1	4	0	0	0	0	FALSE	FALSE	FALSE	FALSE	TRUE	2	FALSE	TRUE	FALSE	0.614823	3.93792	FALSE
BRF2	TRUE	FALSE	1	2	0	0	0	1	FALSE	FALSE	FALSE	FALSE	TRUE	1	FALSE	TRUE	FALSE	-0.1435	0.998539	FALSE
BRI3	TRUE	FALSE	0	0	0	0	0	0	FALSE	FALSE	FALSE	FALSE	FALSE	0	FALSE	TRUE	FALSE	0.509141	0.622464	FALSE
BRI3BP	TRUE	FALSE	0	0	0	0	0	0	FALSE	FALSE	FALSE	FALSE	FALSE	0	FALSE	TRUE	FALSE	2.10303	1.38943	FALSE
BRICD5	TRUE	FALSE	0	0	0	0	0	0	FALSE	FALSE	FALSE	FALSE	FALSE	0	FALSE	TRUE	FALSE	-3.17765	-1.1715	FALSE
BRINP1	TRUE	FALSE	0	0	0	0	0	0	FALSE	FALSE	FALSE	FALSE	FALSE	0	FALSE	TRUE	TRUE	2.13173	4.217	FALSE
BRINP2	TRUE	FALSE	0	0	0	0	0	0	FALSE	FALSE	FALSE	FALSE	FALSE	0	FALSE	TRUE	FALSE	0.791156	4.42792	FALSE
BRINP3	TRUE	FALSE	0	0	0	0	0	1	FALSE	FALSE	FALSE	FALSE	FALSE	0	FALSE	TRUE	FALSE	0.212754	2.90343	TRUE
BRIP1	TRUE	FALSE	0	0	1	0	2	0	FALSE	FALSE	FALSE	FALSE	TRUE	6	FALSE	FALSE	FALSE	-0.013903	2.26528	FALSE
BRIX1	TRUE	FALSE	0	0	0	0	0	0	FALSE	FALSE	FALSE	FALSE	TRUE	8	FALSE	TRUE	FALSE	0.279148	3.40827	FALSE
BRK1	TRUE	FALSE	0	0	0	0	0	0	FALSE	FALSE	FALSE	FALSE	FALSE	0	FALSE	TRUE	FALSE	1.5272	1.61717	FALSE
BRME1	TRUE	FALSE	0	0	0	0	0	0	FALSE	FALSE	FALSE	FALSE	FALSE	0	FALSE	TRUE	FALSE			FALSE
BRMS1	TRUE	FALSE	0	0	0	0	0	0	FALSE	FALSE	FALSE	FALSE	TRUE	4	FALSE	TRUE	FALSE	0.0397865	1.85314	FALSE
BRMS1L	TRUE	FALSE	0	0	0	0	0	0	FALSE	FALSE	FALSE	FALSE	FALSE	0	FALSE	TRUE	FALSE	1.76083	3.19219	FALSE
BROX	TRUE	FALSE	0	0	0	0	0	0	FALSE	FALSE	FALSE	FALSE	FALSE	0	FALSE	FALSE	FALSE	-0.915171	2.23803	FALSE
BRPF1	TRUE	FALSE	0	0	0	0	0	0	FALSE	FALSE	FALSE	FALSE	TRUE	7	FALSE	TRUE	FALSE	4.50784	5.41222	FALSE
BRPF3	TRUE	FALSE	0	0	0	0	0	0	FALSE	FALSE	FALSE	FALSE	FALSE	0	TRUE	TRUE	FALSE	2.77948	4.69422	FALSE
BRS3	FALSE	FALSE	0	0	0	0	0	0	FALSE	FALSE	FALSE	FALSE	TRUE	6	TRUE	TRUE	TRUE	0.897992	2.59115	FALSE
BRSK1	TRUE	FALSE	0	0	0	0	0	0	FALSE	FALSE	FALSE	FALSE	TRUE	1	TRUE	TRUE	FALSE	5.08785	4.69678	FALSE
BRSK2	TRUE	FALSE	0	0	0	0	0	0	FALSE	FALSE	FALSE	FALSE	TRUE	2	TRUE	TRUE	FALSE	3.20591	3.83715	TRUE
BRWD1	TRUE	FALSE	0	0	0	0	0	0	FALSE	FALSE	FALSE	FALSE	FALSE	0	FALSE	TRUE	FALSE	1.66974	7.83582	TRUE
BRWD3	FALSE	FALSE	0	0	0	0	0	0	FALSE	FALSE	FALSE	FALSE	FALSE	0	FALSE	TRUE	FALSE	4.17851	7.20935	FALSE
BSCL2	TRUE	FALSE	0	0	0	0	0	0	FALSE	FALSE	FALSE	FALSE	TRUE	2	FALSE	TRUE	TRUE	0.11585	2.79303	FALSE
BSDC1	TRUE	FALSE	0	0	0	0	0	0	FALSE	FALSE	FALSE	FALSE	TRUE	11	FALSE	TRUE	FALSE	0.347083	2.96268	FALSE
BSG	TRUE	FALSE	0	0	0	0	0	0	FALSE	FALSE	FALSE	FALSE	TRUE	20	TRUE	TRUE	FALSE	-0.112702	2.18559	FALSE
BSN	TRUE	FALSE	0	0	0	0	0	0	FALSE	FALSE	FALSE	FALSE	FALSE	0	FALSE	TRUE	FALSE	2.30309	7.89587	TRUE
BSND	TRUE	FALSE	0	0	4	0	0	0	FALSE	FALSE	FALSE	FALSE	TRUE	2	FALSE	TRUE	FALSE	-0.635535	-0.520509	FALSE
BSPH1	TRUE	FALSE	0	0	0	0	0	0	FALSE	FALSE	FALSE	FALSE	FALSE	0	TRUE	TRUE	FALSE			FALSE
BSPRY	TRUE	FALSE	0	0	0	0	0	0	FALSE	FALSE	FALSE	FALSE	FALSE	0	TRUE	TRUE	FALSE	-0.760362	0.648831	FALSE
BST1	TRUE	FALSE	0	0	0	0	0	0	FALSE	FALSE	FALSE	FALSE	TRUE	5	TRUE	TRUE	FALSE	-0.0274781	0.605169	FALSE
BST2	TRUE	FALSE	0	0	2	0	0	0	FALSE	FALSE	FALSE	FALSE	TRUE	1	TRUE	TRUE	FALSE	1.10994	0.195124	FALSE
BSX	TRUE	FALSE	0	0	0	0	0	0	FALSE	FALSE	FALSE	FALSE	FALSE	0	FALSE	TRUE	TRUE	1.86721	1.45735	FALSE
BTAF1	TRUE	FALSE	0	0	0	0	0	0	FALSE	FALSE	FALSE	FALSE	FALSE	0	FALSE	TRUE	FALSE	3.70693	8.22857	FALSE
BTBD1	TRUE	FALSE	0	0	0	0	0	0	FALSE	FALSE	FALSE	FALSE	TRUE	1	FALSE	TRUE	FALSE	1.70425	2.56816	FALSE
BTBD2	TRUE	FALSE	0	1	0	0	0	0	FALSE	FALSE	FALSE	FALSE	TRUE	1	FALSE	TRUE	FALSE	2.92898	3.57095	FALSE
BTBD3	TRUE	FALSE	0	0	0	0	0	0	FALSE	FALSE	FALSE	FALSE	TRUE	1	FALSE	TRUE	FALSE	2.66781	2.22326	FALSE
BTBD6	TRUE	FALSE	0	0	0	0	0	0	FALSE	FALSE	FALSE	FALSE	FALSE	0	FALSE	TRUE	FALSE	1.44638	1.37855	FALSE
BTBD7	TRUE	FALSE	0	0	0	0	0	0	FALSE	FALSE	FALSE	FALSE	FALSE	0	FALSE	TRUE	TRUE	0.0700929	4.60547	TRUE
BTBD8	TRUE	FALSE	0	0	0	0	0	0	TRUE	FALSE	FALSE	FALSE	FALSE	0	FALSE	FALSE	FALSE	0.24427	0.512243	FALSE
BTBD9	TRUE	FALSE	0	1	0	0	0	1	FALSE	FALSE	FALSE	FALSE	FALSE	0	FALSE	TRUE	FALSE	1.21959	3.06528	FALSE
BTBD10	TRUE	FALSE	0	0	0	0	0	0	FALSE	FALSE	FALSE	FALSE	FALSE	0	FALSE	TRUE	FALSE	2.69521	3.7275	FALSE
BTBD11	TRUE	FALSE	0	0	0	0	0	0	FALSE	FALSE	FALSE	FALSE	FALSE	0	FALSE	FALSE	FALSE	2.87845	4.67179	FALSE
BTBD16	TRUE	FALSE	0	0	0	0	0	0	FALSE	FALSE	FALSE	FALSE	FALSE	0	FALSE	TRUE	FALSE	-0.168592	0.46247	FALSE
BTBD17	TRUE	FALSE	0	0	0	0	0	0	FALSE	FALSE	FALSE	FALSE	FALSE	0	FALSE	TRUE	FALSE	3.65639	1.20755	FALSE
BTBD18	TRUE	FALSE	0	0	0	0	0	0	FALSE	FALSE	FALSE	FALSE	FALSE	0	FALSE	TRUE	FALSE			FALSE
BTBD19	TRUE	FALSE	0	0	0	0	0	10	FALSE	FALSE	FALSE	FALSE	FALSE	0	FALSE	FALSE	FALSE			FALSE
BTC	TRUE	FALSE	0	0	0	0	0	0	FALSE	FALSE	FALSE	FALSE	FALSE	0	TRUE	TRUE	FALSE	-0.984322	1.3299	FALSE
BTD	TRUE	FALSE	0	0	0	0	0	0	FALSE	FALSE	FALSE	FALSE	TRUE	4	TRUE	TRUE	TRUE	-0.869744	-0.0484275	TRUE
BTF3	TRUE	FALSE	0	0	0	0	0	0	FALSE	FALSE	FALSE	FALSE	FALSE	0	FALSE	TRUE	FALSE	1.88077	2.67678	FALSE
BTF3L4	TRUE	FALSE	0	0	0	0	0	0	FALSE	FALSE	FALSE	FALSE	FALSE	0	FALSE	TRUE	FALSE	2.09704	1.84969	FALSE
BTG1	TRUE	FALSE	0	0	0	0	0	0	FALSE	FALSE	FALSE	FALSE	TRUE	9	FALSE	TRUE	FALSE	1.63564	1.93017	FALSE
BTG2	TRUE	FALSE	0	0	0	0	0	0	FALSE	FALSE	FALSE	FALSE	TRUE	4	FALSE	TRUE	FALSE	0.963289	0.589238	FALSE
BTG3	TRUE	FALSE	0	0	0	0	0	0	FALSE	FALSE	FALSE	FALSE	TRUE	9	FALSE	TRUE	FALSE	1.22621	2.43923	FALSE
BTG4	TRUE	FALSE	0	0	0	0	0	0	FALSE	FALSE	FALSE	FALSE	FALSE	0	FALSE	TRUE	FALSE	0.0518923	1.95351	FALSE
BTK	FALSE	FALSE	0	0	0	0	0	0	FALSE	FALSE	FALSE	FALSE	TRUE	48	TRUE	TRUE	FALSE	4.38117	4.64156	FALSE
BTLA	TRUE	FALSE	0	0	0	0	0	6	FALSE	FALSE	FALSE	FALSE	FALSE	0	TRUE	TRUE	FALSE	1.57884	2.38737	FALSE
BTN1A1	TRUE	FALSE	0	0	0	0	0	0	FALSE	FALSE	FALSE	FALSE	FALSE	0	TRUE	TRUE	FALSE	1.74688	0.0692615	TRUE
BTN2A1	TRUE	FALSE	0	0	0	0	0	0	FALSE	FALSE	FALSE	FALSE	TRUE	1	TRUE	TRUE	FALSE	-0.956276	-1.96862	TRUE
BTN2A2	TRUE	FALSE	0	0	0	0	0	0	FALSE	FALSE	FALSE	FALSE	TRUE	4	TRUE	TRUE	FALSE	-0.122054	2.01513	TRUE
BTN3A1	TRUE	FALSE	0	0	0	0	0	0	FALSE	FALSE	FALSE	FALSE	TRUE	2	TRUE	FALSE	FALSE	0.712052	1.32917	TRUE
BTN3A2	TRUE	FALSE	0	0	0	0	0	0	FALSE	FALSE	FALSE	FALSE	FALSE	0	TRUE	FALSE	FALSE	1.74861	1.36739	TRUE
BTN3A3	TRUE	FALSE	0	0	0	0	0	4	FALSE	FALSE	FALSE	FALSE	TRUE	3	TRUE	FALSE	FALSE	0.28958	0.73807	TRUE
BTNL2	TRUE	FALSE	0	0	0	0	0	0	FALSE	FALSE	FALSE	FALSE	TRUE	2	FALSE	TRUE	FALSE	1.12414	0.340677	TRUE
BTNL3	TRUE	FALSE	0	0	0	0	0	0	FALSE	FALSE	FALSE	FALSE	FALSE	0	TRUE	FALSE	FALSE	1.31432	2.52593	FALSE
BTNL8	TRUE	FALSE	0	0	0	0	0	0	FALSE	FALSE	FALSE	FALSE	FALSE	0	TRUE	FALSE	FALSE	-0.180069	1.67654	FALSE
BTNL9	TRUE	FALSE	1	10	1	4	3	3	FALSE	FALSE	FALSE	FALSE	FALSE	0	TRUE	TRUE	FALSE	0.725378	0.330773	FALSE
BTRC	TRUE	FALSE	3	4	0	0	0	0	FALSE	FALSE	FALSE	FALSE	FALSE	0	FALSE	TRUE	FALSE	2.34586	4.62034	FALSE
BUB1	TRUE	FALSE	0	0	0	0	0	1	FALSE	FALSE	FALSE	FALSE	TRUE	23	TRUE	TRUE	FALSE	-0.286085	3.63722	FALSE
BUB1B	TRUE	FALSE	1	2	0	0	0	0	FALSE	FALSE	FALSE	FALSE	TRUE	24	TRUE	TRUE	FALSE	0.331809	4.78012	FALSE
BUB3	TRUE	FALSE	0	0	0	0	0	0	FALSE	FALSE	FALSE	FALSE	TRUE	1	FALSE	TRUE	TRUE	2.66459	3.08313	FALSE
BUD13	TRUE	FALSE	0	2	1	3	0	0	FALSE	FALSE	FALSE	FALSE	FALSE	0	FALSE	TRUE	FALSE	-0.661189	2.70649	TRUE
BUD23	TRUE	FALSE	0	0	0	0	0	0	FALSE	FALSE	FALSE	FALSE	TRUE	4	FALSE	TRUE	FALSE			FALSE
BUD31	TRUE	FALSE	0	0	0	0	0	0	FALSE	FALSE	FALSE	FALSE	TRUE	2	FALSE	TRUE	FALSE	1.41528	1.75923	FALSE
BVES	TRUE	FALSE	0	0	0	0	0	0	FALSE	FALSE	FALSE	FALSE	FALSE	0	FALSE	TRUE	FALSE	0.425688	1.80826	FALSE
BYSL	TRUE	FALSE	0	0	0	0	0	0	FALSE	FALSE	FALSE	FALSE	TRUE	17	FALSE	TRUE	FALSE	1.25148	2.77236	FALSE
BZW1	TRUE	FALSE	0	0	0	0	0	0	FALSE	FALSE	FALSE	FALSE	TRUE	1	FALSE	FALSE	FALSE	2.6948	3.01574	FALSE
BZW2	TRUE	FALSE	0	1	0	0	0	0	FALSE	FALSE	FALSE	FALSE	TRUE	10	FALSE	TRUE	TRUE	1.69095	3.95096	FALSE
C1D	TRUE	FALSE	0	0	2	0	0	0	FALSE	FALSE	FALSE	FALSE	FALSE	0	FALSE	FALSE	FALSE	-0.799491	1.61438	FALSE
C1GALT1	TRUE	FALSE	0	0	0	0	0	0	FALSE	FALSE	FALSE	FALSE	TRUE	1	FALSE	TRUE	FALSE	-0.443052	2.39737	FALSE
C1GALT1C1	FALSE	FALSE	0	0	0	0	0	0	FALSE	FALSE	FALSE	FALSE	TRUE	4	FALSE	TRUE	TRUE	0.458208	1.86868	FALSE
C1GALT1C1L	TRUE	FALSE	0	0	0	0	0	0	FALSE	FALSE	FALSE	FALSE	FALSE	0	FALSE	FALSE	FALSE			FALSE
C1orf21	TRUE	FALSE	0	0	0	0	0	0	FALSE	FALSE	FALSE	FALSE	FALSE	0	FALSE	TRUE	FALSE	0.80528	2.29621	FALSE
C1orf35	TRUE	FALSE	0	0	0	0	0	0	FALSE	FALSE	FALSE	FALSE	FALSE	0	FALSE	TRUE	FALSE	1.27585	1.72781	FALSE
C1orf43	TRUE	FALSE	0	0	0	0	0	0	FALSE	FALSE	FALSE	FALSE	FALSE	0	FALSE	TRUE	FALSE	0.827469	2.7733	FALSE
C1orf50	TRUE	FALSE	0	0	0	0	0	0	FALSE	FALSE	FALSE	FALSE	TRUE	4	FALSE	TRUE	FALSE	-0.462187	0.930998	FALSE
C1orf52	TRUE	FALSE	0	0	0	0	0	0	FALSE	FALSE	FALSE	FALSE	FALSE	0	FALSE	TRUE	FALSE	0.277842	1.59361	FALSE
C1orf53	TRUE	FALSE	0	0	0	0	0	0	FALSE	FALSE	FALSE	FALSE	FALSE	0	FALSE	TRUE	FALSE	0.0925728	1.2464	FALSE
C1orf54	TRUE	FALSE	0	0	0	0	0	0	FALSE	FALSE	FALSE	FALSE	FALSE	0	FALSE	TRUE	FALSE	-1.67015	1.66974	TRUE
C1orf56	FALSE	FALSE	0	0	0	0	0	0	FALSE	FALSE	FALSE	FALSE	FALSE	0	FALSE	TRUE	FALSE	2.31663	0.662818	FALSE
C1orf68	TRUE	FALSE	0	0	0	0	0	0	FALSE	FALSE	FALSE	FALSE	FALSE	0	FALSE	FALSE	FALSE			FALSE
C1orf74	TRUE	FALSE	0	0	0	0	0	0	FALSE	FALSE	FALSE	FALSE	FALSE	0	FALSE	TRUE	FALSE	0.372853	1.94548	FALSE
C1orf87	TRUE	FALSE	0	0	0	0	0	0	FALSE	FALSE	FALSE	FALSE	FALSE	0	FALSE	TRUE	FALSE	-1.09825	-1.11702	FALSE
C1orf94	TRUE	FALSE	0	0	0	0	0	0	FALSE	FALSE	FALSE	FALSE	FALSE	0	FALSE	TRUE	FALSE	-1.50135	1.98364	FALSE
C1orf100	TRUE	FALSE	0	0	0	0	0	0	FALSE	FALSE	FALSE	FALSE	FALSE	0	FALSE	TRUE	FALSE	-0.741804	0.231737	FALSE
C1orf105	TRUE	FALSE	0	0	1	1	0	0	FALSE	FALSE	FALSE	FALSE	FALSE	0	FALSE	FALSE	FALSE	-0.185758	0.589711	TRUE
C1orf109	TRUE	FALSE	0	0	0	0	0	1	FALSE	FALSE	FALSE	FALSE	FALSE	0	FALSE	FALSE	FALSE	0.835265	-0.0757225	FALSE
C1orf112	TRUE	FALSE	0	0	0	0	0	0	FALSE	FALSE	FALSE	FALSE	TRUE	3	FALSE	TRUE	FALSE	-1.18073	2.59729	FALSE
C1orf115	TRUE	FALSE	0	0	0	0	0	0	FALSE	FALSE	FALSE	FALSE	FALSE	0	FALSE	TRUE	FALSE	0.824321	1.33953	FALSE
C1orf116	TRUE	FALSE	0	0	0	0	0	0	FALSE	FALSE	FALSE	FALSE	FALSE	0	FALSE	TRUE	FALSE	-0.971183	2.76586	FALSE
C1orf122	FALSE	FALSE	0	0	0	0	0	0	FALSE	FALSE	FALSE	FALSE	FALSE	0	FALSE	TRUE	FALSE	1.58371	0.333161	FALSE
C1orf127	TRUE	FALSE	0	0	0	0	0	0	FALSE	FALSE	FALSE	FALSE	FALSE	0	FALSE	TRUE	FALSE	-0.903903	1.97377	FALSE
C1orf131	TRUE	FALSE	0	0	0	0	0	0	FALSE	FALSE	FALSE	FALSE	FALSE	0	FALSE	FALSE	FALSE	-0.791024	-0.251997	FALSE
C1orf141	TRUE	FALSE	0	0	0	0	0	0	FALSE	FALSE	FALSE	FALSE	FALSE	0	FALSE	FALSE	FALSE	-1.37128	0.657538	FALSE
C1orf146	TRUE	FALSE	0	0	0	0	0	0	FALSE	FALSE	FALSE	FALSE	FALSE	0	FALSE	TRUE	FALSE	-0.340277	1.69365	FALSE
C1orf159	TRUE	FALSE	0	0	0	0	0	0	FALSE	FALSE	FALSE	FALSE	FALSE	0	FALSE	TRUE	FALSE	-0.419916	1.13074	FALSE
C1orf162	TRUE	FALSE	0	0	0	0	0	0	FALSE	FALSE	FALSE	FALSE	FALSE	0	FALSE	FALSE	FALSE	0.0697059	0.843649	FALSE
C1orf167	TRUE	FALSE	0	0	0	0	0	0	FALSE	FALSE	FALSE	FALSE	FALSE	0	FALSE	FALSE	FALSE	0.493769	0.655519	FALSE
C1orf174	TRUE	FALSE	0	0	0	0	0	0	FALSE	FALSE	FALSE	FALSE	TRUE	2	FALSE	TRUE	TRUE	-0.124684	1.54497	FALSE
C1orf185	TRUE	FALSE	0	0	0	0	0	0	FALSE	FALSE	FALSE	FALSE	FALSE	0	FALSE	TRUE	FALSE			FALSE
C1orf198	TRUE	FALSE	0	0	0	0	0	0	FALSE	FALSE	FALSE	FALSE	FALSE	0	FALSE	TRUE	FALSE	1.69021	1.76965	FALSE
C1orf210	TRUE	FALSE	0	0	0	0	0	0	FALSE	FALSE	FALSE	FALSE	FALSE	0	FALSE	FALSE	FALSE	-0.203598	-0.318615	FALSE
C1orf216	TRUE	FALSE	0	0	0	0	0	0	FALSE	FALSE	FALSE	FALSE	FALSE	0	FALSE	FALSE	FALSE	0.068485	1.40979	FALSE
C1orf226	TRUE	FALSE	0	0	0	0	0	0	FALSE	FALSE	FALSE	FALSE	FALSE	0	FALSE	FALSE	FALSE	-0.808414	1.97456	FALSE
C1orf232	FALSE	FALSE	0	0	0	0	0	0	FALSE	FALSE	FALSE	FALSE	FALSE	0	FALSE	FALSE	FALSE			FALSE
C1QA	TRUE	FALSE	0	1	0	0	0	0	FALSE	FALSE	FALSE	FALSE	TRUE	23	TRUE	TRUE	FALSE	1.5932	1.4667	FALSE
C1QB	TRUE	FALSE	0	1	0	0	0	0	FALSE	FALSE	FALSE	FALSE	TRUE	23	TRUE	TRUE	FALSE	1.28644	1.08391	FALSE
C1QBP	TRUE	FALSE	0	0	4	3	0	0	FALSE	FALSE	FALSE	FALSE	TRUE	24	FALSE	TRUE	TRUE	0.521907	1.71042	FALSE
C1QC	TRUE	FALSE	0	1	0	0	0	0	FALSE	FALSE	FALSE	FALSE	TRUE	20	TRUE	FALSE	FALSE	0.720617	0.72179	FALSE
C1QL1	TRUE	FALSE	0	0	0	0	0	0	FALSE	FALSE	FALSE	FALSE	TRUE	2	TRUE	TRUE	FALSE			FALSE
C1QL2	TRUE	FALSE	0	0	0	0	0	0	FALSE	FALSE	FALSE	FALSE	FALSE	0	TRUE	TRUE	FALSE	3.03436	1.7015	FALSE
C1QL3	TRUE	FALSE	0	0	0	0	0	0	FALSE	FALSE	FALSE	FALSE	FALSE	0	FALSE	TRUE	FALSE	3.69335	1.96045	FALSE
C1QL4	TRUE	FALSE	0	0	0	0	0	0	FALSE	FALSE	FALSE	FALSE	FALSE	0	FALSE	FALSE	FALSE	1.9818	1.66697	FALSE
C1QTNF1	TRUE	FALSE	0	1	0	0	0	0	FALSE	FALSE	FALSE	FALSE	TRUE	2	FALSE	TRUE	TRUE	0.693396	0.502471	FALSE
C1QTNF2	TRUE	FALSE	0	0	0	0	0	0	FALSE	FALSE	FALSE	FALSE	FALSE	0	FALSE	TRUE	TRUE	-0.801283	0.681093	FALSE
C1QTNF3	TRUE	FALSE	0	0	0	0	0	0	FALSE	FALSE	FALSE	FALSE	TRUE	2	FALSE	TRUE	FALSE	0.94583	1.19851	FALSE
C1QTNF4	TRUE	FALSE	0	1	0	0	0	0	FALSE	FALSE	FALSE	FALSE	FALSE	0	FALSE	TRUE	FALSE	3.17034	1.83963	TRUE
C1QTNF5	TRUE	FALSE	0	0	0	0	0	0	FALSE	FALSE	FALSE	FALSE	FALSE	0	TRUE	TRUE	TRUE	2.79029	2.34001	FALSE
C1QTNF6	TRUE	FALSE	0	0	0	0	1	0	FALSE	FALSE	FALSE	FALSE	FALSE	0	TRUE	TRUE	FALSE	0.24626	0.953356	FALSE
C1QTNF7	TRUE	FALSE	0	0	0	0	0	0	FALSE	FALSE	FALSE	FALSE	FALSE	0	FALSE	TRUE	FALSE	-0.567344	0.823215	FALSE
C1QTNF8	TRUE	FALSE	0	0	0	0	0	0	FALSE	FALSE	FALSE	FALSE	FALSE	0	TRUE	FALSE	FALSE	0.307783	-2.38985	FALSE
C1QTNF9	TRUE	FALSE	0	0	0	0	1	2	FALSE	FALSE	FALSE	FALSE	FALSE	0	TRUE	TRUE	TRUE	3.03954	2.25141	FALSE
C1QTNF9B	TRUE	FALSE	0	0	0	0	0	0	FALSE	FALSE	FALSE	FALSE	FALSE	0	TRUE	TRUE	TRUE	2.89238	1.98692	FALSE
C1QTNF12	TRUE	FALSE	0	0	0	0	0	0	FALSE	FALSE	FALSE	FALSE	TRUE	1	FALSE	TRUE	FALSE			FALSE
C1R	FALSE	FALSE	0	0	0	0	0	0	FALSE	FALSE	FALSE	FALSE	TRUE	33	TRUE	TRUE	FALSE			FALSE
C1RL	TRUE	FALSE	0	0	1	0	0	0	FALSE	FALSE	FALSE	FALSE	TRUE	4	TRUE	TRUE	TRUE	0.100953	1.16511	FALSE
C1S	TRUE	FALSE	1	2	6	7	0	0	FALSE	FALSE	FALSE	FALSE	TRUE	24	TRUE	TRUE	FALSE	0.418082	4.0251	FALSE
C2	TRUE	FALSE	0	4	0	8	0	0	FALSE	FALSE	FALSE	FALSE	TRUE	220	TRUE	FALSE	FALSE	1.17071	2.89093	TRUE
C2CD2	TRUE	FALSE	0	1	1	0	0	0	FALSE	FALSE	FALSE	FALSE	TRUE	30	FALSE	TRUE	FALSE	1.25117	3.15457	FALSE
C2CD2L	TRUE	FALSE	0	0	0	0	0	0	FALSE	FALSE	FALSE	FALSE	TRUE	11	FALSE	TRUE	FALSE	2.37728	4.49036	FALSE
C2CD3	TRUE	FALSE	0	0	1	0	0	0	FALSE	FALSE	FALSE	FALSE	TRUE	2	FALSE	TRUE	FALSE	-1.06401	4.61165	FALSE
C2CD4A	TRUE	FALSE	0	0	0	0	0	0	FALSE	FALSE	FALSE	FALSE	FALSE	0	FALSE	TRUE	FALSE	3.51253	1.11169	TRUE
C2CD4B	TRUE	FALSE	0	0	0	0	0	0	FALSE	FALSE	FALSE	FALSE	FALSE	0	FALSE	FALSE	FALSE	2.59874	1.27773	FALSE
C2CD4C	TRUE	FALSE	0	0	0	0	0	0	TRUE	FALSE	FALSE	FALSE	FALSE	0	FALSE	TRUE	FALSE			FALSE
C2CD4D	TRUE	FALSE	0	0	0	0	0	0	FALSE	FALSE	FALSE	FALSE	FALSE	0	FALSE	FALSE	FALSE			FALSE
C2CD5	TRUE	FALSE	0	0	0	0	0	0	FALSE	FALSE	FALSE	FALSE	TRUE	64	FALSE	TRUE	FALSE	2.37682	3.48024	FALSE
C2CD6	TRUE	FALSE	0	0	0	0	0	0	FALSE	FALSE	FALSE	FALSE	FALSE	0	FALSE	TRUE	FALSE			FALSE
C2orf15	TRUE	FALSE	0	0	0	0	0	0	FALSE	FALSE	FALSE	FALSE	FALSE	0	FALSE	FALSE	FALSE	-0.413713	2.0757	FALSE
C2orf16	TRUE	FALSE	0	0	0	0	0	1	FALSE	FALSE	FALSE	FALSE	FALSE	0	FALSE	FALSE	FALSE	-1.25526	1.27593	TRUE
C2orf42	TRUE	FALSE	0	0	0	0	0	0	FALSE	FALSE	FALSE	FALSE	TRUE	4	FALSE	TRUE	FALSE	0.903918	3.0858	FALSE
C2orf49	TRUE	FALSE	0	0	0	0	0	0	FALSE	FALSE	FALSE	FALSE	TRUE	2	FALSE	FALSE	FALSE	-1.20418	1.72884	FALSE
C2orf50	TRUE	FALSE	0	0	1	0	0	0	FALSE	FALSE	FALSE	FALSE	FALSE	0	FALSE	FALSE	FALSE	-0.281141	0.489761	FALSE
C2orf66	TRUE	FALSE	0	0	0	0	0	0	FALSE	FALSE	FALSE	FALSE	FALSE	0	FALSE	FALSE	FALSE	-0.12007	-0.476767	FALSE
C2orf68	TRUE	FALSE	0	0	0	0	0	0	FALSE	FALSE	FALSE	FALSE	FALSE	0	FALSE	TRUE	FALSE	0.925619	1.29618	FALSE
C2orf69	TRUE	FALSE	0	0	0	0	0	0	FALSE	FALSE	FALSE	FALSE	FALSE	0	FALSE	TRUE	FALSE	0.728554	1.79979	FALSE
C2orf72	TRUE	FALSE	0	0	0	0	0	0	FALSE	FALSE	FALSE	FALSE	FALSE	0	FALSE	TRUE	FALSE			FALSE
C2orf73	TRUE	FALSE	0	0	0	0	0	0	FALSE	FALSE	FALSE	FALSE	FALSE	0	FALSE	TRUE	FALSE	-2.44081	0.407617	FALSE
C2orf74	TRUE	FALSE	0	0	0	0	0	5	FALSE	FALSE	FALSE	FALSE	FALSE	0	FALSE	TRUE	FALSE			FALSE
C2orf76	TRUE	FALSE	0	0	0	0	0	0	FALSE	FALSE	FALSE	FALSE	FALSE	0	FALSE	TRUE	FALSE	-0.541554	0.43632	FALSE
C2orf78	TRUE	FALSE	0	0	0	0	0	0	FALSE	FALSE	FALSE	FALSE	FALSE	0	FALSE	TRUE	FALSE	-1.12036	1.65524	FALSE
C2orf80	TRUE	FALSE	0	0	0	0	0	0	FALSE	FALSE	FALSE	FALSE	FALSE	0	FALSE	TRUE	FALSE	-1.01427	1.12444	FALSE
C2orf81	FALSE	FALSE	0	0	0	0	0	0	FALSE	FALSE	FALSE	FALSE	FALSE	0	FALSE	TRUE	FALSE			FALSE
C2orf83	TRUE	FALSE	0	0	0	0	0	0	FALSE	FALSE	FALSE	FALSE	FALSE	0	FALSE	FALSE	FALSE	0.616682	0.610774	FALSE
C2orf88	TRUE	FALSE	0	0	0	0	0	0	FALSE	FALSE	FALSE	FALSE	FALSE	0	FALSE	TRUE	FALSE	-0.912746	-0.227655	FALSE
C2orf92	FALSE	FALSE	0	0	0	0	0	0	FALSE	FALSE	FALSE	FALSE	FALSE	0	FALSE	FALSE	FALSE			FALSE
C3	TRUE	FALSE	3	10	6	9	0	0	FALSE	FALSE	FALSE	FALSE	TRUE	43	TRUE	TRUE	TRUE	4.48215	7.02837	FALSE
C3AR1	FALSE	FALSE	0	0	0	0	0	0	FALSE	FALSE	FALSE	FALSE	TRUE	3	TRUE	TRUE	TRUE	-1.55097	0.291638	FALSE
C3orf14	TRUE	FALSE	0	0	0	0	0	0	FALSE	FALSE	FALSE	FALSE	TRUE	6	FALSE	TRUE	FALSE	-0.0659622	-0.659512	FALSE
C3orf18	TRUE	FALSE	0	0	0	0	0	0	FALSE	FALSE	FALSE	FALSE	FALSE	0	FALSE	TRUE	FALSE	-0.204219	0.572628	FALSE
C3orf20	TRUE	FALSE	0	0	0	0	0	0	FALSE	FALSE	FALSE	FALSE	FALSE	0	FALSE	TRUE	FALSE	-0.99749	0.920071	FALSE
C3orf22	TRUE	FALSE	0	0	0	0	0	0	FALSE	FALSE	FALSE	FALSE	FALSE	0	FALSE	TRUE	FALSE	-0.347692	1.40315	FALSE
C3orf33	TRUE	FALSE	0	0	0	0	0	0	FALSE	FALSE	FALSE	FALSE	FALSE	0	FALSE	TRUE	FALSE	-0.0833294	-0.31432	FALSE
C3orf38	TRUE	FALSE	0	0	0	0	0	0	FALSE	FALSE	FALSE	FALSE	FALSE	0	FALSE	TRUE	FALSE	0.0294015	1.63042	FALSE
C3orf49	FALSE	FALSE	0	0	0	0	0	0	FALSE	FALSE	FALSE	FALSE	FALSE	0	FALSE	FALSE	FALSE			FALSE
C3orf52	TRUE	FALSE	0	0	0	0	0	0	FALSE	FALSE	FALSE	FALSE	TRUE	2	FALSE	FALSE	FALSE	-0.225189	-2.87236	FALSE
C3orf56	TRUE	FALSE	0	0	0	0	0	0	FALSE	FALSE	FALSE	FALSE	FALSE	0	FALSE	FALSE	FALSE	-0.817843	-1.83908	FALSE
C3orf62	TRUE	FALSE	0	0	0	0	0	0	FALSE	FALSE	FALSE	FALSE	FALSE	0	FALSE	TRUE	FALSE	-0.693345	0.940916	TRUE
C3orf70	TRUE	FALSE	0	0	0	0	0	0	FALSE	FALSE	FALSE	FALSE	FALSE	0	FALSE	FALSE	FALSE	-0.49617	0.202583	FALSE
C3orf80	TRUE	FALSE	0	0	0	0	0	0	FALSE	FALSE	FALSE	FALSE	FALSE	0	FALSE	FALSE	FALSE			FALSE
C3orf84	TRUE	FALSE	0	0	0	0	0	0	FALSE	FALSE	FALSE	FALSE	FALSE	0	FALSE	TRUE	FALSE	-0.353592	0.391766	FALSE
C3orf85	FALSE	FALSE	0	0	0	0	0	0	FALSE	FALSE	FALSE	FALSE	FALSE	0	FALSE	FALSE	FALSE			FALSE
C4A	FALSE	FALSE	0	0	0	0	0	0	FALSE	FALSE	FALSE	FALSE	TRUE	16	TRUE	TRUE	TRUE			FALSE
C4B	FALSE	FALSE	0	0	0	0	0	0	FALSE	FALSE	FALSE	FALSE	TRUE	6	TRUE	TRUE	TRUE			FALSE
C4BPA	TRUE	FALSE	0	2	0	7	0	0	FALSE	FALSE	FALSE	FALSE	TRUE	7	TRUE	TRUE	FALSE	0.636008	2.95503	FALSE
C4BPB	TRUE	FALSE	0	1	0	5	2	1	FALSE	FALSE	FALSE	FALSE	TRUE	3	TRUE	FALSE	FALSE	-0.080739	0.238118	FALSE
C4orf3	TRUE	FALSE	0	0	0	0	0	0	FALSE	FALSE	FALSE	FALSE	FALSE	0	FALSE	FALSE	FALSE	1.64535	2.49542	FALSE
C4orf17	TRUE	FALSE	0	0	0	0	0	0	FALSE	FALSE	FALSE	FALSE	FALSE	0	FALSE	TRUE	FALSE	-0.421054	-0.401372	FALSE
C4orf19	TRUE	FALSE	0	0	0	0	0	1	FALSE	FALSE	FALSE	FALSE	FALSE	0	FALSE	FALSE	FALSE	-0.529777	0.587314	FALSE
C4orf33	TRUE	FALSE	0	0	0	0	0	0	FALSE	FALSE	FALSE	FALSE	FALSE	0	FALSE	TRUE	FALSE	-0.539607	1.09802	TRUE
C4orf36	TRUE	FALSE	0	0	1	2	0	11	FALSE	FALSE	FALSE	FALSE	FALSE	0	FALSE	TRUE	FALSE	-0.195087	-0.157646	FALSE
C4orf45	TRUE	FALSE	0	0	0	0	0	0	FALSE	FALSE	FALSE	FALSE	FALSE	0	FALSE	TRUE	FALSE	-1.85177	-0.372447	FALSE
C4orf46	TRUE	FALSE	0	0	0	0	0	0	FALSE	FALSE	FALSE	FALSE	FALSE	0	FALSE	FALSE	FALSE	0.276129	1.24178	FALSE
C4orf47	TRUE	FALSE	0	0	0	0	0	0	FALSE	FALSE	FALSE	FALSE	FALSE	0	FALSE	TRUE	FALSE			FALSE
C4orf48	TRUE	FALSE	0	0	0	0	0	0	FALSE	FALSE	FALSE	FALSE	FALSE	0	FALSE	TRUE	FALSE			FALSE
C4orf50	TRUE	FALSE	0	0	0	0	0	0	FALSE	FALSE	FALSE	FALSE	FALSE	0	FALSE	FALSE	FALSE	-1.6904	-0.631653	FALSE
C4orf51	TRUE	FALSE	0	0	0	0	0	0	FALSE	FALSE	FALSE	FALSE	FALSE	0	FALSE	FALSE	FALSE	-0.479837	2.04921	FALSE
C4orf54	TRUE	FALSE	0	0	0	0	0	0	FALSE	FALSE	FALSE	FALSE	FALSE	0	FALSE	FALSE	FALSE			FALSE
C5	TRUE	FALSE	8	10	1	4	2	11	FALSE	FALSE	FALSE	FALSE	TRUE	44	TRUE	TRUE	FALSE	-0.134203	4.77305	FALSE
C5AR1	TRUE	FALSE	0	0	0	0	0	0	FALSE	FALSE	FALSE	FALSE	TRUE	28	TRUE	TRUE	FALSE	-0.109005	0.730893	FALSE
C5AR2	TRUE	FALSE	0	0	0	0	0	0	FALSE	FALSE	FALSE	FALSE	TRUE	5	TRUE	TRUE	TRUE	0.176386	0.933345	FALSE
C5orf15	TRUE	FALSE	0	0	0	0	0	0	FALSE	FALSE	FALSE	FALSE	TRUE	1	FALSE	TRUE	FALSE	0.204464	0.658883	FALSE
C5orf22	TRUE	FALSE	0	0	0	0	0	0	FALSE	FALSE	FALSE	FALSE	TRUE	2	FALSE	TRUE	FALSE	-0.485877	2.75972	FALSE
C5orf24	TRUE	FALSE	0	0	0	0	0	0	FALSE	FALSE	FALSE	FALSE	FALSE	0	FALSE	TRUE	FALSE	0.886156	1.72542	FALSE
C5orf34	TRUE	FALSE	0	0	0	0	0	0	FALSE	FALSE	FALSE	FALSE	FALSE	0	FALSE	TRUE	FALSE	-2.3911	0.931454	FALSE
C5orf38	TRUE	FALSE	0	0	0	0	0	0	FALSE	FALSE	FALSE	FALSE	FALSE	0	FALSE	FALSE	FALSE	0.467647	1.59349	FALSE
C5orf46	TRUE	FALSE	0	0	0	0	0	0	FALSE	FALSE	FALSE	FALSE	FALSE	0	FALSE	TRUE	TRUE	0.115425	1.39763	FALSE
C5orf47	TRUE	FALSE	0	0	0	0	0	0	FALSE	FALSE	FALSE	FALSE	FALSE	0	FALSE	TRUE	FALSE			FALSE
C5orf49	TRUE	FALSE	1	0	0	0	0	0	FALSE	FALSE	FALSE	FALSE	FALSE	0	FALSE	FALSE	FALSE	-0.0509576	1.55581	FALSE
C5orf52	TRUE	FALSE	0	0	0	0	0	0	FALSE	FALSE	FALSE	FALSE	FALSE	0	FALSE	TRUE	FALSE			FALSE
C5orf58	TRUE	FALSE	0	0	0	0	0	0	FALSE	FALSE	FALSE	FALSE	FALSE	0	FALSE	FALSE	FALSE	0.0370153	0.363376	FALSE
C5orf60	TRUE	FALSE	0	0	0	0	0	0	FALSE	FALSE	FALSE	FALSE	FALSE	0	FALSE	FALSE	FALSE			FALSE
C5orf63	TRUE	FALSE	0	0	0	0	0	0	FALSE	FALSE	FALSE	FALSE	FALSE	0	FALSE	TRUE	FALSE			FALSE
C6	TRUE	FALSE	0	0	0	7	3	2	FALSE	FALSE	FALSE	FALSE	TRUE	13	TRUE	TRUE	FALSE	-1.97173	1.59366	FALSE
C6orf15	TRUE	FALSE	0	0	0	0	0	0	FALSE	FALSE	FALSE	FALSE	FALSE	0	FALSE	TRUE	FALSE	0.503403	0.710484	TRUE
C6orf47	TRUE	FALSE	0	0	0	0	0	0	FALSE	FALSE	FALSE	FALSE	TRUE	3	FALSE	TRUE	FALSE	0.655861	1.6302	TRUE
C6orf52	TRUE	FALSE	0	0	0	0	0	0	FALSE	FALSE	FALSE	FALSE	FALSE	0	FALSE	FALSE	FALSE			FALSE
C6orf58	TRUE	FALSE	0	0	0	0	0	0	FALSE	FALSE	FALSE	FALSE	FALSE	0	FALSE	TRUE	FALSE	-1.19795	-0.558956	FALSE
C6orf62	TRUE	FALSE	0	0	0	0	0	0	FALSE	FALSE	FALSE	FALSE	FALSE	0	FALSE	TRUE	FALSE	1.19078	2.96621	FALSE
C6orf89	TRUE	FALSE	0	0	0	0	0	0	FALSE	FALSE	FALSE	FALSE	FALSE	0	FALSE	TRUE	FALSE	0.00761871	1.16852	FALSE
C6orf118	TRUE	FALSE	0	0	0	0	0	0	FALSE	FALSE	FALSE	FALSE	FALSE	0	FALSE	TRUE	FALSE	-1.05481	-1.65165	FALSE
C6orf120	TRUE	FALSE	0	0	0	0	0	0	FALSE	FALSE	FALSE	FALSE	FALSE	0	FALSE	FALSE	FALSE	0.913459	0.536388	FALSE
C6orf132	TRUE	FALSE	0	0	0	0	0	0	FALSE	FALSE	FALSE	FALSE	FALSE	0	FALSE	FALSE	FALSE			FALSE
C6orf136	TRUE	FALSE	0	0	0	0	0	0	FALSE	FALSE	FALSE	FALSE	FALSE	0	FALSE	TRUE	FALSE	2.52637	2.9646	FALSE
C6orf141	TRUE	FALSE	0	0	0	0	0	0	FALSE	FALSE	FALSE	FALSE	FALSE	0	FALSE	FALSE	FALSE			FALSE
C6orf163	TRUE	FALSE	0	0	0	0	0	0	FALSE	FALSE	FALSE	FALSE	FALSE	0	FALSE	TRUE	FALSE			FALSE
C6orf201	TRUE	FALSE	0	0	0	0	0	0	FALSE	FALSE	FALSE	FALSE	FALSE	0	FALSE	FALSE	FALSE	-0.553055	1.14307	FALSE
C6orf223	TRUE	FALSE	0	0	0	0	0	0	FALSE	FALSE	FALSE	FALSE	FALSE	0	FALSE	FALSE	FALSE	1.45747	0.844433	FALSE
C6orf226	TRUE	FALSE	0	0	0	0	0	0	FALSE	FALSE	FALSE	FALSE	FALSE	0	FALSE	TRUE	FALSE	-0.4406	1.27232	FALSE
C7	TRUE	FALSE	0	0	0	3	0	0	FALSE	FALSE	FALSE	FALSE	TRUE	7	TRUE	FALSE	FALSE	-2.57152	1.4041	FALSE
C7orf25	TRUE	FALSE	0	0	0	0	2	0	FALSE	FALSE	FALSE	FALSE	FALSE	0	FALSE	FALSE	FALSE	0.537929	2.21218	FALSE
C7orf31	TRUE	FALSE	0	0	0	0	0	0	FALSE	FALSE	FALSE	FALSE	FALSE	0	FALSE	FALSE	FALSE	-1.1661	1.34148	FALSE
C7orf33	TRUE	FALSE	0	0	0	1	0	0	FALSE	FALSE	FALSE	FALSE	FALSE	0	FALSE	FALSE	FALSE	-0.0833297	0.221404	FALSE
C7orf50	TRUE	FALSE	1	0	0	0	0	4	FALSE	FALSE	FALSE	FALSE	TRUE	1	FALSE	TRUE	FALSE	-1.07316	0.697289	FALSE
C7orf57	TRUE	FALSE	0	0	0	0	0	0	FALSE	FALSE	FALSE	FALSE	FALSE	0	FALSE	FALSE	FALSE	-0.0926632	0.866192	FALSE
C7orf77	FALSE	FALSE	0	0	0	0	0	0	FALSE	FALSE	FALSE	FALSE	FALSE	0	FALSE	FALSE	FALSE			FALSE
C8A	TRUE	FALSE	0	4	0	7	0	0	FALSE	FALSE	FALSE	FALSE	TRUE	3	TRUE	TRUE	FALSE	-1.72657	0.7807	FALSE
C8B	TRUE	FALSE	0	0	0	7	1	0	FALSE	FALSE	FALSE	FALSE	TRUE	4	TRUE	TRUE	FALSE	-1.57544	1.30409	FALSE
C8G	TRUE	FALSE	0	1	0	8	1	0	FALSE	FALSE	FALSE	FALSE	TRUE	9	TRUE	TRUE	FALSE	-1.37191	-0.886933	FALSE
C8orf33	TRUE	FALSE	0	0	0	0	0	0	FALSE	FALSE	FALSE	FALSE	FALSE	0	FALSE	TRUE	FALSE	-0.120435	0.43911	FALSE
C8orf34	TRUE	FALSE	0	0	0	0	0	0	TRUE	FALSE	FALSE	FALSE	FALSE	0	FALSE	TRUE	FALSE	-0.0874877	1.84181	FALSE
C8orf48	TRUE	FALSE	0	0	0	0	0	0	FALSE	FALSE	FALSE	FALSE	FALSE	0	FALSE	FALSE	FALSE			FALSE
C8orf58	TRUE	FALSE	0	0	0	0	0	0	FALSE	FALSE	FALSE	FALSE	FALSE	0	FALSE	TRUE	FALSE	-1.1612	0.292804	FALSE
C8orf74	TRUE	FALSE	0	0	0	0	0	0	FALSE	FALSE	FALSE	FALSE	FALSE	0	FALSE	TRUE	FALSE	-1.73779	-2.63505	FALSE
C8orf76	TRUE	FALSE	0	0	0	0	0	2	FALSE	FALSE	FALSE	FALSE	FALSE	0	FALSE	TRUE	FALSE	-0.914801	1.022	FALSE
C8orf82	TRUE	FALSE	0	0	1	0	0	0	FALSE	FALSE	FALSE	FALSE	FALSE	0	FALSE	TRUE	FALSE	2.20736	-0.0795177	FALSE
C8orf86	TRUE	FALSE	0	0	0	0	0	0	FALSE	FALSE	FALSE	FALSE	FALSE	0	FALSE	FALSE	FALSE	-0.128506	0.438601	FALSE
C8orf88	TRUE	FALSE	0	0	0	0	0	0	FALSE	FALSE	FALSE	FALSE	FALSE	0	FALSE	FALSE	FALSE			FALSE
C8orf89	FALSE	FALSE	0	0	0	0	0	0	FALSE	FALSE	FALSE	FALSE	FALSE	0	FALSE	FALSE	FALSE			FALSE
C9	TRUE	FALSE	0	2	0	8	0	0	FALSE	FALSE	FALSE	FALSE	TRUE	2	TRUE	TRUE	FALSE	-1.58713	-0.322416	FALSE
C9orf24	TRUE	FALSE	0	0	0	0	0	0	FALSE	FALSE	FALSE	FALSE	FALSE	0	FALSE	TRUE	FALSE	0.547326	1.01369	FALSE
C9orf40	TRUE	FALSE	0	0	0	0	0	0	FALSE	FALSE	FALSE	FALSE	TRUE	2	FALSE	TRUE	FALSE	2.19929	1.26233	FALSE
C9orf43	TRUE	FALSE	0	0	0	0	0	0	FALSE	FALSE	FALSE	FALSE	FALSE	0	FALSE	TRUE	FALSE	-0.610343	1.45867	FALSE
C9orf50	TRUE	FALSE	0	0	0	0	0	0	FALSE	FALSE	FALSE	FALSE	FALSE	0	FALSE	TRUE	FALSE	1.20432	-0.0680492	FALSE
C9orf57	TRUE	FALSE	0	0	0	0	0	0	FALSE	FALSE	FALSE	FALSE	FALSE	0	FALSE	FALSE	FALSE			FALSE
C9orf64	TRUE	FALSE	0	0	0	0	0	0	FALSE	FALSE	FALSE	FALSE	FALSE	0	FALSE	TRUE	FALSE	0.708867	1.27249	FALSE
C9orf72	TRUE	FALSE	0	0	0	0	0	1	FALSE	FALSE	FALSE	FALSE	TRUE	2	FALSE	TRUE	TRUE	-0.266372	2.20325	FALSE
C9orf78	TRUE	FALSE	0	0	0	0	0	0	FALSE	FALSE	FALSE	FALSE	FALSE	0	FALSE	TRUE	FALSE	2.3235	2.56822	FALSE
C9orf85	TRUE	FALSE	0	0	0	0	0	0	FALSE	FALSE	FALSE	FALSE	FALSE	0	FALSE	FALSE	FALSE	-0.904943	0.92221	FALSE
C9orf92	TRUE	FALSE	0	0	0	0	4	0	FALSE	FALSE	FALSE	FALSE	FALSE	0	FALSE	FALSE	FALSE			FALSE
C9orf129	TRUE	FALSE	0	0	0	0	0	0	FALSE	FALSE	FALSE	FALSE	FALSE	0	FALSE	FALSE	FALSE	2.51776	1.64354	FALSE
C9orf131	TRUE	FALSE	0	0	0	0	0	0	FALSE	FALSE	FALSE	FALSE	FALSE	0	FALSE	TRUE	FALSE	-3.38096	-0.098399	FALSE
C9orf152	TRUE	FALSE	0	0	0	0	0	0	FALSE	FALSE	FALSE	FALSE	FALSE	0	FALSE	TRUE	FALSE	-2.49401	0.67552	FALSE
C9orf153	TRUE	FALSE	0	0	0	0	1	0	FALSE	FALSE	FALSE	FALSE	FALSE	0	FALSE	TRUE	FALSE	-0.264824	1.12824	FALSE
C10orf53	TRUE	FALSE	0	0	0	0	0	0	FALSE	FALSE	FALSE	FALSE	FALSE	0	FALSE	FALSE	FALSE	-0.834875	-0.431908	FALSE
C10orf62	TRUE	FALSE	0	0	0	0	0	0	FALSE	FALSE	FALSE	FALSE	FALSE	0	FALSE	TRUE	FALSE	-0.699704	-1.16038	FALSE
C10orf67	TRUE	FALSE	0	0	0	0	0	0	FALSE	FALSE	FALSE	FALSE	FALSE	0	FALSE	TRUE	FALSE	-0.555066	-0.54894	FALSE
C10orf71	TRUE	FALSE	0	0	0	0	0	10	FALSE	FALSE	FALSE	FALSE	FALSE	0	FALSE	FALSE	FALSE	0.727145	1.79604	FALSE
C10orf82	TRUE	FALSE	0	0	0	0	0	0	FALSE	FALSE	FALSE	FALSE	FALSE	0	FALSE	TRUE	FALSE	-0.277859	0.539957	FALSE
C10orf88	TRUE	FALSE	0	0	0	0	0	0	FALSE	FALSE	FALSE	FALSE	FALSE	0	FALSE	TRUE	FALSE	-0.508933	1.96648	FALSE
C10orf90	TRUE	FALSE	0	0	0	0	0	0	FALSE	FALSE	FALSE	FALSE	TRUE	2	FALSE	TRUE	FALSE	-0.964463	0.462436	FALSE
C10orf95	TRUE	FALSE	0	0	0	0	0	0	FALSE	FALSE	FALSE	FALSE	FALSE	0	FALSE	FALSE	FALSE	3.28214	0.390914	FALSE
C10orf99	TRUE	FALSE	0	0	0	0	0	0	FALSE	FALSE	FALSE	FALSE	FALSE	0	FALSE	FALSE	FALSE	-1.0372	1.04986	FALSE
C10orf105	TRUE	FALSE	0	0	0	0	0	4	FALSE	FALSE	FALSE	FALSE	FALSE	0	FALSE	FALSE	FALSE			FALSE
C10orf120	TRUE	FALSE	0	0	0	0	0	0	FALSE	FALSE	FALSE	FALSE	FALSE	0	FALSE	TRUE	FALSE	-0.973634	0.509838	FALSE
C10orf126	FALSE	FALSE	0	0	0	0	0	0	FALSE	FALSE	FALSE	FALSE	FALSE	0	FALSE	FALSE	FALSE			FALSE
C10orf143	FALSE	FALSE	0	0	0	0	0	0	FALSE	FALSE	FALSE	FALSE	FALSE	0	FALSE	TRUE	FALSE			FALSE
C11orf1	TRUE	FALSE	0	0	0	0	0	0	FALSE	FALSE	FALSE	FALSE	FALSE	0	FALSE	FALSE	FALSE	-0.233412	-0.263204	FALSE
C11orf16	TRUE	FALSE	0	0	0	0	0	0	FALSE	FALSE	FALSE	FALSE	FALSE	0	FALSE	TRUE	FALSE	-1.54866	0.489709	FALSE
C11orf21	TRUE	FALSE	0	0	1	0	0	9	FALSE	FALSE	FALSE	FALSE	FALSE	0	FALSE	FALSE	FALSE			FALSE
C11orf24	TRUE	FALSE	0	0	0	0	0	0	FALSE	FALSE	FALSE	FALSE	TRUE	1	FALSE	TRUE	FALSE	-1.17823	1.13656	FALSE
C11orf42	TRUE	FALSE	0	0	0	0	0	0	FALSE	FALSE	FALSE	FALSE	FALSE	0	FALSE	FALSE	FALSE	-0.433271	0.306069	FALSE
C11orf52	TRUE	FALSE	0	0	0	0	0	0	FALSE	FALSE	FALSE	FALSE	FALSE	0	FALSE	FALSE	FALSE	1.1308	0.951378	FALSE
C11orf53	TRUE	FALSE	0	0	0	0	0	0	FALSE	FALSE	FALSE	FALSE	FALSE	0	FALSE	FALSE	FALSE	0.260087	-0.212659	FALSE
C11orf54	TRUE	FALSE	0	0	0	0	0	0	FALSE	FALSE	FALSE	FALSE	FALSE	0	FALSE	TRUE	FALSE	-0.974479	1.65838	FALSE
C11orf58	TRUE	FALSE	0	0	0	0	0	0	FALSE	FALSE	FALSE	FALSE	FALSE	0	FALSE	TRUE	FALSE	2.01795	2.47015	FALSE
C11orf65	TRUE	FALSE	0	0	0	0	0	0	FALSE	FALSE	FALSE	FALSE	FALSE	0	FALSE	TRUE	FALSE	-0.365186	-2.24647	FALSE
C11orf68	TRUE	FALSE	0	0	0	0	0	0	FALSE	FALSE	FALSE	FALSE	TRUE	1	FALSE	TRUE	FALSE	2.56927	1.73876	FALSE
C11orf71	TRUE	FALSE	0	0	0	0	0	0	FALSE	FALSE	FALSE	FALSE	FALSE	0	FALSE	FALSE	FALSE	0.727609	0.135154	FALSE
C11orf80	TRUE	FALSE	0	0	0	0	0	0	FALSE	FALSE	FALSE	FALSE	FALSE	0	FALSE	FALSE	FALSE	-0.812368	2.30676	FALSE
C11orf86	TRUE	FALSE	0	0	0	0	0	0	FALSE	FALSE	FALSE	FALSE	FALSE	0	FALSE	FALSE	FALSE			FALSE
C11orf87	TRUE	FALSE	0	0	0	0	0	0	FALSE	FALSE	FALSE	FALSE	FALSE	0	FALSE	TRUE	FALSE	1.11877	1.18203	FALSE
C11orf91	TRUE	FALSE	0	0	0	0	0	0	FALSE	FALSE	FALSE	FALSE	FALSE	0	FALSE	TRUE	FALSE			FALSE
C11orf94	FALSE	FALSE	0	0	0	0	0	0	FALSE	FALSE	FALSE	FALSE	FALSE	0	FALSE	FALSE	FALSE	-0.920341	-0.292603	FALSE
C11orf96	TRUE	FALSE	0	0	0	1	0	0	FALSE	FALSE	FALSE	FALSE	FALSE	0	FALSE	FALSE	FALSE			FALSE
C11orf97	TRUE	FALSE	0	0	0	0	0	0	FALSE	FALSE	FALSE	FALSE	FALSE	0	FALSE	TRUE	FALSE			FALSE
C11orf98	FALSE	FALSE	0	0	0	0	0	0	FALSE	FALSE	FALSE	FALSE	FALSE	0	FALSE	FALSE	FALSE			FALSE
C12orf4	TRUE	FALSE	0	0	0	0	0	0	FALSE	FALSE	FALSE	FALSE	FALSE	0	FALSE	TRUE	FALSE	1.10467	2.78914	FALSE
C12orf29	TRUE	FALSE	0	0	0	0	0	0	FALSE	FALSE	FALSE	FALSE	FALSE	0	FALSE	TRUE	FALSE	0.182858	0.615503	FALSE
C12orf40	TRUE	FALSE	0	0	0	0	0	0	FALSE	FALSE	FALSE	FALSE	FALSE	0	FALSE	FALSE	FALSE	-2.18499	-1.13986	FALSE
C12orf42	TRUE	FALSE	0	0	0	0	0	0	FALSE	FALSE	FALSE	FALSE	FALSE	0	FALSE	FALSE	FALSE	-1.42121	-0.839054	FALSE
C12orf43	TRUE	FALSE	0	0	0	0	0	0	FALSE	FALSE	FALSE	FALSE	TRUE	1	FALSE	TRUE	FALSE	0.637661	-0.105611	FALSE
C12orf50	TRUE	FALSE	0	0	0	0	0	0	FALSE	FALSE	FALSE	FALSE	FALSE	0	FALSE	FALSE	FALSE	-0.838622	2.52215	FALSE
C12orf54	TRUE	FALSE	0	0	0	0	0	0	FALSE	FALSE	FALSE	FALSE	FALSE	0	FALSE	FALSE	FALSE	-0.567386	1.33596	FALSE
C12orf56	TRUE	FALSE	0	0	0	0	0	0	FALSE	FALSE	FALSE	FALSE	FALSE	0	FALSE	TRUE	FALSE	-0.0303435	-0.606898	FALSE
C12orf57	FALSE	FALSE	0	0	0	0	0	0	FALSE	FALSE	FALSE	FALSE	FALSE	0	FALSE	TRUE	FALSE	-0.0646263	0.78058	FALSE
C12orf60	TRUE	FALSE	0	0	0	0	0	0	FALSE	FALSE	FALSE	FALSE	FALSE	0	FALSE	TRUE	FALSE	-1.39868	-0.135526	FALSE
C12orf71	TRUE	FALSE	0	0	0	0	0	0	FALSE	FALSE	FALSE	FALSE	FALSE	0	FALSE	TRUE	FALSE	-0.507882	1.59742	FALSE
C12orf73	TRUE	FALSE	0	0	0	0	0	0	FALSE	FALSE	FALSE	FALSE	FALSE	0	FALSE	FALSE	FALSE			FALSE
C12orf75	TRUE	FALSE	0	0	0	0	0	0	FALSE	FALSE	FALSE	FALSE	FALSE	0	FALSE	FALSE	FALSE			FALSE
C12orf76	TRUE	FALSE	0	0	0	0	0	0	FALSE	FALSE	FALSE	FALSE	FALSE	0	FALSE	FALSE	FALSE	-0.160614	-1.13564	FALSE
C13orf42	FALSE	FALSE	0	0	0	0	0	0	FALSE	FALSE	FALSE	FALSE	FALSE	0	FALSE	FALSE	FALSE			FALSE
C13orf46	FALSE	FALSE	0	0	0	0	0	0	FALSE	FALSE	FALSE	FALSE	FALSE	0	FALSE	TRUE	FALSE			FALSE
C14orf28	TRUE	FALSE	0	0	0	0	0	0	FALSE	FALSE	FALSE	FALSE	FALSE	0	FALSE	TRUE	FALSE	-0.895435	-0.47133	FALSE
C14orf39	TRUE	FALSE	0	0	0	0	1	0	FALSE	FALSE	FALSE	FALSE	FALSE	0	FALSE	TRUE	FALSE	-2.07951	3.21224	FALSE
C14orf93	TRUE	FALSE	0	0	0	0	0	1	FALSE	FALSE	FALSE	FALSE	FALSE	0	FALSE	TRUE	FALSE	1.0826	2.42535	FALSE
C14orf119	TRUE	FALSE	0	0	0	0	0	0	FALSE	FALSE	FALSE	FALSE	FALSE	0	FALSE	TRUE	FALSE	-0.403896	0.305462	FALSE
C14orf132	TRUE	FALSE	0	0	0	0	0	1	FALSE	FALSE	FALSE	FALSE	TRUE	3	FALSE	FALSE	FALSE			FALSE
C14orf178	TRUE	FALSE	0	0	0	0	2	0	FALSE	FALSE	FALSE	FALSE	FALSE	0	FALSE	FALSE	FALSE	-0.203672	0.145416	FALSE
C14orf180	TRUE	FALSE	0	0	0	0	0	0	FALSE	FALSE	FALSE	FALSE	FALSE	0	FALSE	FALSE	FALSE	-1.23044	0.523063	FALSE
C15orf39	TRUE	FALSE	0	0	0	0	0	1	FALSE	FALSE	FALSE	FALSE	TRUE	1	FALSE	TRUE	FALSE	0.56939	3.54789	FALSE
C15orf40	TRUE	FALSE	0	0	0	0	0	0	FALSE	FALSE	FALSE	FALSE	FALSE	0	FALSE	TRUE	FALSE	-1.22532	1.28056	FALSE
C15orf48	TRUE	FALSE	0	0	0	0	0	0	FALSE	FALSE	FALSE	FALSE	FALSE	0	FALSE	FALSE	FALSE	-0.491799	-0.067033	FALSE
C15orf61	TRUE	FALSE	0	0	0	1	0	0	FALSE	FALSE	FALSE	FALSE	FALSE	0	FALSE	FALSE	FALSE			TRUE
C15orf62	TRUE	FALSE	0	0	0	0	0	0	FALSE	FALSE	FALSE	FALSE	FALSE	0	FALSE	FALSE	FALSE			FALSE
C16orf46	TRUE	FALSE	0	0	0	0	0	0	FALSE	FALSE	FALSE	FALSE	FALSE	0	FALSE	TRUE	FALSE	-2.0626	-0.0651362	FALSE
C16orf54	TRUE	FALSE	0	0	0	1	1	0	FALSE	FALSE	FALSE	FALSE	FALSE	0	FALSE	TRUE	FALSE	0.801273	1.80667	FALSE
C16orf72	TRUE	FALSE	0	0	0	0	0	0	FALSE	FALSE	FALSE	FALSE	FALSE	0	FALSE	FALSE	FALSE	2.3588	3.5253	FALSE
C16orf74	TRUE	FALSE	0	0	0	0	0	0	FALSE	FALSE	FALSE	FALSE	FALSE	0	FALSE	TRUE	FALSE	-1.36387	-0.20113	FALSE
C16orf78	TRUE	FALSE	0	0	0	0	0	0	FALSE	FALSE	FALSE	FALSE	FALSE	0	FALSE	TRUE	FALSE	-1.48537	0.434836	FALSE
C16orf82	FALSE	FALSE	0	0	0	0	0	0	FALSE	FALSE	FALSE	FALSE	TRUE	3	FALSE	FALSE	FALSE			FALSE
C16orf86	TRUE	FALSE	0	0	0	0	0	0	FALSE	FALSE	FALSE	FALSE	FALSE	0	FALSE	TRUE	FALSE	1.12146	2.33276	FALSE
C16orf87	TRUE	FALSE	0	0	0	0	0	0	FALSE	FALSE	FALSE	FALSE	FALSE	0	FALSE	TRUE	FALSE	1.25753	1.90453	FALSE
C16orf89	TRUE	FALSE	0	0	0	0	0	0	FALSE	FALSE	FALSE	FALSE	FALSE	0	FALSE	TRUE	FALSE	-2.64304	-1.44643	FALSE
C16orf90	TRUE	FALSE	0	0	0	0	0	0	FALSE	FALSE	FALSE	FALSE	FALSE	0	FALSE	TRUE	FALSE	-1.18318	0.207246	FALSE
C16orf91	FALSE	FALSE	0	0	0	0	0	0	FALSE	FALSE	FALSE	FALSE	FALSE	0	FALSE	FALSE	FALSE	0.253505	0.564527	FALSE
C16orf92	TRUE	FALSE	0	0	0	0	0	0	FALSE	FALSE	FALSE	FALSE	FALSE	0	FALSE	TRUE	FALSE	-0.120352	0.785565	FALSE
C16orf95	TRUE	FALSE	0	0	0	0	0	0	FALSE	FALSE	FALSE	FALSE	FALSE	0	FALSE	TRUE	FALSE			FALSE
C16orf96	TRUE	FALSE	0	0	0	0	0	0	FALSE	FALSE	FALSE	FALSE	FALSE	0	FALSE	FALSE	FALSE	-2.55832	-1.21882	FALSE
C17orf49	TRUE	FALSE	0	0	0	0	0	0	FALSE	FALSE	FALSE	FALSE	FALSE	0	FALSE	TRUE	FALSE	0.745442	0.984392	FALSE
C17orf50	FALSE	FALSE	0	0	0	0	0	0	FALSE	FALSE	FALSE	FALSE	FALSE	0	FALSE	FALSE	FALSE	0.212672	0.0837647	FALSE
C17orf58	TRUE	FALSE	0	0	0	0	0	0	FALSE	FALSE	FALSE	FALSE	FALSE	0	FALSE	FALSE	FALSE	-0.140549	1.0469	TRUE
C17orf64	TRUE	FALSE	0	0	0	0	0	0	FALSE	FALSE	FALSE	FALSE	FALSE	0	FALSE	FALSE	FALSE	0.00264498	0.544591	FALSE
C17orf67	TRUE	FALSE	0	0	0	0	0	0	FALSE	FALSE	FALSE	FALSE	FALSE	0	FALSE	TRUE	FALSE	-0.828876	-0.941797	FALSE
C17orf75	TRUE	FALSE	0	0	0	0	0	0	FALSE	FALSE	FALSE	FALSE	FALSE	0	FALSE	TRUE	FALSE	0.315485	3.74446	FALSE
C17orf78	FALSE	FALSE	0	0	0	0	0	0	FALSE	FALSE	FALSE	FALSE	FALSE	0	FALSE	FALSE	FALSE	-0.419944	1.3231	FALSE
C17orf80	TRUE	FALSE	0	0	0	0	0	0	FALSE	FALSE	FALSE	FALSE	FALSE	0	FALSE	TRUE	FALSE	-1.79046	0.882376	FALSE
C17orf97	TRUE	FALSE	0	0	0	0	0	0	FALSE	FALSE	FALSE	FALSE	FALSE	0	FALSE	TRUE	FALSE	-0.805673	-1.09486	FALSE
C17orf98	FALSE	FALSE	0	0	0	0	0	0	FALSE	FALSE	FALSE	FALSE	FALSE	0	FALSE	TRUE	FALSE	0.812393	1.86623	FALSE
C17orf99	TRUE	FALSE	0	0	0	0	0	0	FALSE	FALSE	FALSE	FALSE	FALSE	0	FALSE	TRUE	FALSE			FALSE
C17orf100	FALSE	FALSE	0	0	0	0	0	0	FALSE	FALSE	FALSE	FALSE	FALSE	0	FALSE	TRUE	FALSE	1.63484	-0.698722	FALSE
C17orf107	TRUE	FALSE	0	0	0	0	0	0	FALSE	FALSE	FALSE	FALSE	FALSE	0	FALSE	FALSE	FALSE			FALSE
C17orf113	FALSE	FALSE	0	0	0	0	0	0	FALSE	FALSE	FALSE	FALSE	FALSE	0	FALSE	FALSE	FALSE			FALSE
[truncated: 17,221 more rows]

## Sheet: Cardiovascular_Disease
HGNC	Is Included	Mendelian	CS FiLM	CS FiLM-Unbiased	CS TAG	CS GCN	CS N2V+MLP	CS MLP	DGE: Coronary Artery Disease	DGE: Atrial Fibrillation	DGE: Aortic Aneurysm	DGE: Ischemia	DGE: Hypertension	DGE: Artherosclerosis	Drug Target	Number of Drug Interactions	Druggable	Included in Mouse KO	Is Mouse KO	Missense Z-Score	LoF Z-Score	GWAS
A1BG	TRUE	FALSE	9	5	0	10	1	7	FALSE	FALSE	FALSE	FALSE	FALSE	FALSE	TRUE	5	TRUE	TRUE	FALSE	1.03143	1.21484	FALSE
A1CF	TRUE	FALSE	0	0	0	0	8	0	FALSE	FALSE	FALSE	FALSE	FALSE	FALSE	FALSE	0	FALSE	TRUE	FALSE	0.387458	3.29427	FALSE
A2M	TRUE	FALSE	0	0	2	9	0	0	FALSE	FALSE	FALSE	FALSE	FALSE	FALSE	TRUE	29	TRUE	TRUE	FALSE	0.516917	4.91882	FALSE
A2ML1	TRUE	FALSE	0	0	0	0	0	0	FALSE	FALSE	FALSE	FALSE	FALSE	FALSE	FALSE	0	TRUE	FALSE	FALSE	-0.79124	1.86068	FALSE
A3GALT2	TRUE	FALSE	0	0	0	0	0	0	FALSE	FALSE	FALSE	FALSE	FALSE	FALSE	FALSE	0	FALSE	TRUE	FALSE	1.9639	-0.344024	FALSE
A4GALT	TRUE	FALSE	0	0	0	0	2	10	FALSE	FALSE	FALSE	FALSE	FALSE	FALSE	TRUE	2	FALSE	TRUE	FALSE	1.12408	1.2979	TRUE
A4GNT	TRUE	FALSE	0	0	0	0	0	0	FALSE	FALSE	FALSE	FALSE	FALSE	FALSE	FALSE	0	FALSE	TRUE	FALSE	-0.376679	2.20554	FALSE
AAAS	TRUE	FALSE	0	0	0	0	0	0	FALSE	FALSE	FALSE	FALSE	FALSE	FALSE	FALSE	0	FALSE	TRUE	FALSE	-1.08148	1.70841	TRUE
AACS	TRUE	FALSE	0	0	0	0	0	0	FALSE	FALSE	FALSE	FALSE	FALSE	FALSE	FALSE	0	FALSE	TRUE	FALSE	-0.478025	0.837459	FALSE
AADAC	TRUE	FALSE	0	0	0	0	0	0	FALSE	FALSE	FALSE	FALSE	FALSE	FALSE	TRUE	1	TRUE	TRUE	FALSE	-0.521598	0.95329	FALSE
AADACL2	TRUE	FALSE	0	0	0	0	0	0	FALSE	FALSE	FALSE	FALSE	FALSE	FALSE	TRUE	2	TRUE	FALSE	FALSE	-0.80131	0.464636	FALSE
AADACL3	TRUE	FALSE	0	0	0	0	0	0	FALSE	FALSE	FALSE	FALSE	FALSE	FALSE	FALSE	0	FALSE	TRUE	FALSE	-0.353485	0.202596	FALSE
AADACL4	TRUE	FALSE	0	0	0	0	0	0	FALSE	FALSE	FALSE	FALSE	FALSE	FALSE	FALSE	0	FALSE	TRUE	FALSE	-1.97751	0.877849	FALSE
AADAT	TRUE	FALSE	0	0	0	0	0	0	FALSE	FALSE	FALSE	FALSE	FALSE	FALSE	TRUE	2	TRUE	TRUE	FALSE	2.69411	2.96991	FALSE
AAGAB	TRUE	FALSE	0	0	0	0	0	2	FALSE	FALSE	FALSE	FALSE	FALSE	FALSE	FALSE	0	FALSE	TRUE	FALSE	-1.92338	2.28612	FALSE
AAK1	TRUE	FALSE	0	0	0	0	0	0	FALSE	FALSE	FALSE	FALSE	FALSE	FALSE	TRUE	5	TRUE	TRUE	FALSE	1.46433	5.0244	FALSE
AAMDC	TRUE	FALSE	0	0	0	0	0	11	FALSE	FALSE	FALSE	FALSE	FALSE	FALSE	TRUE	12	FALSE	FALSE	FALSE	-0.961849	0.0371853	FALSE
AAMP	TRUE	FALSE	0	0	0	0	0	0	FALSE	FALSE	FALSE	FALSE	FALSE	FALSE	FALSE	0	FALSE	TRUE	FALSE	2.10151	3.0443	TRUE
AANAT	TRUE	FALSE	0	0	0	0	0	0	FALSE	FALSE	FALSE	FALSE	FALSE	FALSE	TRUE	11	FALSE	TRUE	FALSE	-0.773436	0.499561	FALSE
AAR2	TRUE	FALSE	0	0	0	0	0	0	FALSE	FALSE	FALSE	FALSE	FALSE	FALSE	TRUE	2	FALSE	FALSE	FALSE	0.306074	0.482989	FALSE
AARD	TRUE	FALSE	0	0	0	0	0	0	FALSE	FALSE	FALSE	FALSE	FALSE	FALSE	FALSE	0	FALSE	TRUE	FALSE	0.762163	1.49665	FALSE
AARS1	TRUE	FALSE	0	0	0	0	0	0	FALSE	FALSE	FALSE	FALSE	FALSE	FALSE	TRUE	56	FALSE	TRUE	FALSE			FALSE
AARS2	TRUE	TRUE	0	0	0	0	0	0	FALSE	FALSE	FALSE	FALSE	FALSE	FALSE	TRUE	2	FALSE	TRUE	FALSE	0.719383	3.65698	FALSE
AARSD1	TRUE	FALSE	0	0	0	0	0	0	FALSE	FALSE	FALSE	FALSE	FALSE	FALSE	TRUE	2	FALSE	TRUE	FALSE	-0.386697	0.868743	FALSE
AASDH	TRUE	FALSE	0	0	0	0	0	0	FALSE	FALSE	FALSE	FALSE	FALSE	FALSE	FALSE	0	FALSE	FALSE	FALSE	-1.39292	3.03288	FALSE
AASDHPPT	TRUE	FALSE	0	0	0	0	0	0	FALSE	FALSE	FALSE	FALSE	FALSE	FALSE	FALSE	0	FALSE	TRUE	FALSE	0.892073	2.39046	FALSE
AASS	TRUE	FALSE	0	0	0	0	0	0	FALSE	FALSE	FALSE	FALSE	FALSE	FALSE	TRUE	4	FALSE	TRUE	FALSE	-0.208361	2.88491	FALSE
AATF	FALSE	FALSE	0	0	0	0	0	0	FALSE	FALSE	FALSE	FALSE	FALSE	FALSE	TRUE	5	FALSE	TRUE	FALSE	-0.428894	1.62857	FALSE
AATK	TRUE	FALSE	0	0	0	0	0	0	FALSE	FALSE	FALSE	FALSE	FALSE	FALSE	FALSE	0	TRUE	TRUE	FALSE	0.18208	3.54584	FALSE
ABAT	TRUE	FALSE	0	0	0	0	0	0	FALSE	FALSE	FALSE	FALSE	FALSE	FALSE	TRUE	33	TRUE	TRUE	FALSE	1.04516	3.5833	FALSE
ABCA1	TRUE	TRUE	0	0	0	0	0	0	TRUE	FALSE	FALSE	FALSE	FALSE	TRUE	TRUE	45	TRUE	TRUE	TRUE	2.06731	6.70063	TRUE
ABCA2	TRUE	FALSE	0	0	0	0	0	0	FALSE	FALSE	FALSE	FALSE	FALSE	FALSE	FALSE	0	TRUE	TRUE	FALSE	5.36774	7.35618	FALSE
ABCA3	TRUE	FALSE	0	0	0	0	0	0	FALSE	FALSE	FALSE	FALSE	FALSE	FALSE	TRUE	3	TRUE	TRUE	FALSE	0.927942	4.06205	FALSE
ABCA4	TRUE	FALSE	0	0	0	0	0	0	FALSE	FALSE	FALSE	FALSE	FALSE	FALSE	TRUE	5	TRUE	TRUE	FALSE	-1.49782	2.95135	FALSE
ABCA5	TRUE	FALSE	0	0	0	0	0	0	FALSE	FALSE	FALSE	FALSE	FALSE	FALSE	TRUE	2	TRUE	TRUE	TRUE	-1.89509	3.45603	FALSE
ABCA6	TRUE	FALSE	0	0	0	0	0	0	FALSE	FALSE	FALSE	FALSE	FALSE	FALSE	FALSE	0	TRUE	TRUE	FALSE	-2.45059	2.73507	FALSE
ABCA7	TRUE	FALSE	0	0	0	0	0	0	FALSE	FALSE	FALSE	FALSE	FALSE	FALSE	TRUE	8	TRUE	TRUE	FALSE	-1.12611	1.0306	FALSE
ABCA8	TRUE	FALSE	0	0	0	0	0	0	FALSE	FALSE	FALSE	FALSE	FALSE	FALSE	TRUE	1	TRUE	TRUE	FALSE	-1.74702	0.588828	TRUE
ABCA9	TRUE	FALSE	0	0	0	0	0	0	FALSE	FALSE	FALSE	FALSE	FALSE	FALSE	FALSE	0	TRUE	TRUE	FALSE	-0.726541	1.89616	FALSE
ABCA10	TRUE	FALSE	0	0	0	0	0	0	FALSE	FALSE	FALSE	FALSE	FALSE	FALSE	FALSE	0	TRUE	FALSE	FALSE	-2.70976	1.42097	TRUE
ABCA12	TRUE	FALSE	0	0	0	0	0	0	FALSE	FALSE	FALSE	FALSE	FALSE	FALSE	TRUE	3	TRUE	TRUE	FALSE	0.291714	6.62146	FALSE
ABCA13	TRUE	FALSE	0	0	0	0	0	0	FALSE	FALSE	FALSE	FALSE	FALSE	FALSE	FALSE	0	TRUE	TRUE	FALSE	-5.02611	-0.0831981	FALSE
ABCB1	TRUE	FALSE	0	0	0	0	0	0	FALSE	FALSE	FALSE	FALSE	FALSE	FALSE	TRUE	678	TRUE	TRUE	TRUE	0.509737	5.44059	FALSE
ABCB4	TRUE	FALSE	0	0	0	0	0	4	FALSE	FALSE	FALSE	FALSE	FALSE	FALSE	TRUE	23	TRUE	TRUE	FALSE	1.15346	4.67825	FALSE
ABCB5	TRUE	FALSE	0	0	0	0	0	0	FALSE	FALSE	FALSE	FALSE	FALSE	FALSE	TRUE	3	TRUE	TRUE	FALSE	-4.65636	1.32696	FALSE
ABCB6	TRUE	FALSE	0	0	0	0	0	0	FALSE	FALSE	FALSE	FALSE	FALSE	FALSE	TRUE	27	TRUE	TRUE	FALSE	0.488915	0.927377	FALSE
ABCB7	FALSE	FALSE	0	0	0	0	0	0	FALSE	FALSE	FALSE	FALSE	FALSE	FALSE	TRUE	5	TRUE	TRUE	FALSE	2.71513	4.19228	FALSE
ABCB8	TRUE	FALSE	0	0	0	0	0	0	FALSE	FALSE	FALSE	FALSE	FALSE	FALSE	TRUE	1	TRUE	TRUE	FALSE	0.547587	2.48987	FALSE
ABCB9	TRUE	FALSE	0	0	0	0	0	0	FALSE	FALSE	FALSE	FALSE	FALSE	FALSE	TRUE	1	TRUE	TRUE	FALSE	0.438623	2.32664	TRUE
ABCB10	TRUE	FALSE	0	0	0	0	0	2	FALSE	FALSE	FALSE	FALSE	FALSE	FALSE	TRUE	1	TRUE	TRUE	FALSE	1.36085	1.74814	FALSE
ABCB11	TRUE	FALSE	0	0	0	0	0	1	FALSE	FALSE	FALSE	FALSE	FALSE	FALSE	TRUE	43	TRUE	TRUE	FALSE	-0.239272	3.04661	FALSE
ABCC1	TRUE	FALSE	0	0	0	0	0	0	FALSE	FALSE	FALSE	FALSE	TRUE	FALSE	TRUE	119	TRUE	TRUE	TRUE	2.07969	5.26509	FALSE
ABCC2	TRUE	FALSE	0	3	0	0	1	0	FALSE	FALSE	FALSE	FALSE	FALSE	FALSE	TRUE	108	TRUE	TRUE	TRUE	-2.48488	1.13884	FALSE
ABCC3	TRUE	FALSE	0	0	0	0	2	0	FALSE	FALSE	FALSE	FALSE	FALSE	FALSE	TRUE	40	TRUE	TRUE	FALSE	-0.124892	2.79705	FALSE
ABCC4	TRUE	FALSE	0	0	0	0	0	0	FALSE	FALSE	FALSE	FALSE	FALSE	FALSE	TRUE	60	TRUE	TRUE	FALSE	0.787037	4.87367	TRUE
ABCC5	TRUE	FALSE	0	0	0	0	0	1	FALSE	FALSE	FALSE	FALSE	FALSE	FALSE	TRUE	59	TRUE	TRUE	FALSE	3.33254	5.92012	TRUE
ABCC6	TRUE	TRUE	0	0	0	0	0	0	FALSE	FALSE	FALSE	FALSE	FALSE	FALSE	TRUE	16	TRUE	TRUE	FALSE	-0.970861	3.95616	FALSE
ABCC8	TRUE	TRUE	0	0	0	0	0	0	FALSE	FALSE	FALSE	FALSE	TRUE	FALSE	TRUE	57	TRUE	TRUE	FALSE	2.59827	3.26188	FALSE
ABCC9	TRUE	TRUE	0	0	0	0	0	0	FALSE	FALSE	FALSE	FALSE	FALSE	FALSE	TRUE	14	TRUE	TRUE	TRUE	4.88844	5.47182	FALSE
ABCC10	TRUE	FALSE	0	0	0	0	0	2	FALSE	FALSE	FALSE	FALSE	FALSE	FALSE	TRUE	22	TRUE	TRUE	FALSE	-0.0116904	1.46873	FALSE
ABCC11	TRUE	FALSE	0	0	0	0	0	0	FALSE	FALSE	FALSE	FALSE	FALSE	FALSE	TRUE	10	TRUE	FALSE	FALSE	-1.06027	0.891628	FALSE
ABCC12	TRUE	FALSE	0	0	0	0	0	0	FALSE	FALSE	FALSE	FALSE	FALSE	FALSE	FALSE	0	TRUE	FALSE	FALSE	-0.332717	0.838681	FALSE
ABCD1	FALSE	FALSE	0	0	0	0	0	0	FALSE	FALSE	FALSE	FALSE	FALSE	FALSE	TRUE	3	TRUE	TRUE	FALSE	2.40863	3.42935	FALSE
ABCD2	TRUE	FALSE	0	0	0	0	0	0	FALSE	FALSE	FALSE	FALSE	FALSE	FALSE	TRUE	1	TRUE	TRUE	FALSE	2.20988	1.83466	FALSE
ABCD3	TRUE	FALSE	3	0	0	0	0	4	FALSE	FALSE	FALSE	FALSE	FALSE	FALSE	TRUE	2	TRUE	TRUE	FALSE	2.42051	5.68645	FALSE
ABCD4	TRUE	FALSE	0	0	0	0	0	0	FALSE	FALSE	FALSE	FALSE	FALSE	FALSE	FALSE	0	TRUE	TRUE	FALSE	0.637339	2.06368	FALSE
ABCE1	TRUE	FALSE	0	0	0	0	0	0	FALSE	FALSE	FALSE	FALSE	FALSE	FALSE	TRUE	18	TRUE	TRUE	FALSE	4.3107	5.47729	FALSE
ABCF1	TRUE	FALSE	0	0	0	0	0	0	FALSE	FALSE	FALSE	FALSE	FALSE	FALSE	TRUE	9	TRUE	TRUE	FALSE	2.53236	3.81874	TRUE
ABCF2	TRUE	FALSE	0	0	0	0	0	0	FALSE	FALSE	FALSE	FALSE	FALSE	FALSE	TRUE	2	TRUE	TRUE	FALSE	2.70275	4.77119	FALSE
ABCF3	TRUE	FALSE	0	0	0	0	1	0	FALSE	FALSE	FALSE	FALSE	FALSE	FALSE	TRUE	32	TRUE	TRUE	FALSE	0.907939	3.69254	TRUE
ABCG1	TRUE	FALSE	0	0	0	0	0	0	FALSE	FALSE	FALSE	FALSE	FALSE	FALSE	TRUE	8	TRUE	TRUE	FALSE	2.65917	3.56008	FALSE
ABCG2	TRUE	TRUE	0	0	0	0	0	0	FALSE	FALSE	FALSE	FALSE	FALSE	FALSE	TRUE	173	TRUE	TRUE	TRUE	-1.81365	0.146132	FALSE
ABCG4	TRUE	FALSE	0	0	0	0	0	0	FALSE	FALSE	FALSE	FALSE	FALSE	FALSE	FALSE	0	TRUE	TRUE	FALSE	2.90534	2.50096	TRUE
ABCG5	TRUE	TRUE	0	0	0	0	0	0	TRUE	FALSE	FALSE	FALSE	FALSE	TRUE	TRUE	5	TRUE	TRUE	TRUE	-1.00561	-0.260478	TRUE
ABCG8	TRUE	TRUE	0	0	0	0	0	0	TRUE	FALSE	FALSE	FALSE	FALSE	TRUE	TRUE	7	TRUE	TRUE	TRUE	-2.85077	-0.282432	TRUE
ABHD1	TRUE	FALSE	0	0	0	0	0	0	FALSE	FALSE	FALSE	FALSE	FALSE	FALSE	FALSE	0	FALSE	FALSE	FALSE	-1.40665	-2.60492	TRUE
ABHD2	TRUE	FALSE	0	0	0	0	0	0	FALSE	FALSE	FALSE	FALSE	FALSE	FALSE	FALSE	0	FALSE	TRUE	FALSE	2.37323	3.28409	FALSE
ABHD3	TRUE	FALSE	0	0	0	0	0	0	FALSE	FALSE	FALSE	FALSE	FALSE	FALSE	TRUE	6	FALSE	TRUE	FALSE	0.168098	1.01466	FALSE
ABHD4	TRUE	FALSE	0	0	0	0	0	0	FALSE	FALSE	FALSE	FALSE	FALSE	FALSE	TRUE	46	FALSE	TRUE	FALSE	-0.0105775	1.69333	FALSE
ABHD5	TRUE	FALSE	0	0	0	0	0	0	FALSE	FALSE	FALSE	FALSE	FALSE	FALSE	FALSE	0	FALSE	TRUE	FALSE	-0.0964878	1.87641	FALSE
ABHD6	TRUE	FALSE	0	0	0	0	0	0	FALSE	FALSE	FALSE	FALSE	FALSE	FALSE	TRUE	23	FALSE	TRUE	FALSE	0.222515	1.70704	TRUE
ABHD8	TRUE	FALSE	0	0	0	0	0	0	FALSE	FALSE	FALSE	FALSE	FALSE	FALSE	FALSE	0	FALSE	TRUE	FALSE	3.25537	2.80343	FALSE
ABHD10	TRUE	FALSE	0	0	0	0	0	1	FALSE	FALSE	FALSE	FALSE	FALSE	FALSE	TRUE	7	FALSE	TRUE	FALSE	-0.0799153	1.60591	FALSE
ABHD11	FALSE	FALSE	0	0	0	0	0	0	FALSE	FALSE	FALSE	FALSE	FALSE	FALSE	FALSE	0	FALSE	TRUE	FALSE	0.610521	0.749195	FALSE
ABHD12	TRUE	FALSE	0	0	0	0	0	0	FALSE	FALSE	FALSE	FALSE	FALSE	FALSE	TRUE	1	TRUE	TRUE	FALSE	0.204166	1.66482	TRUE
ABHD12B	TRUE	FALSE	0	0	0	0	0	0	FALSE	FALSE	FALSE	FALSE	FALSE	FALSE	FALSE	0	FALSE	TRUE	FALSE	-0.672784	-1.04309	FALSE
ABHD13	TRUE	FALSE	0	0	0	0	0	0	FALSE	FALSE	FALSE	FALSE	FALSE	FALSE	FALSE	0	FALSE	TRUE	FALSE	0.56467	2.29706	FALSE
ABHD14A	TRUE	FALSE	0	0	0	0	0	0	FALSE	FALSE	FALSE	FALSE	FALSE	FALSE	TRUE	1	FALSE	TRUE	FALSE	-0.0274801	0.423073	FALSE
ABHD14B	TRUE	FALSE	0	0	0	0	0	0	FALSE	FALSE	FALSE	FALSE	FALSE	FALSE	FALSE	0	FALSE	TRUE	FALSE	0.0908901	1.33006	FALSE
ABHD15	TRUE	FALSE	0	0	0	0	0	0	FALSE	FALSE	FALSE	FALSE	FALSE	FALSE	FALSE	0	FALSE	TRUE	FALSE	1.85631	1.51671	TRUE
ABHD16A	TRUE	FALSE	0	0	0	0	0	0	FALSE	FALSE	FALSE	FALSE	FALSE	FALSE	TRUE	1	TRUE	TRUE	FALSE	2.73258	4.79459	TRUE
ABHD16B	TRUE	FALSE	0	0	0	0	0	0	FALSE	FALSE	FALSE	FALSE	FALSE	FALSE	FALSE	0	FALSE	TRUE	FALSE	2.01331	1.18756	FALSE
ABHD17A	TRUE	FALSE	0	0	0	0	0	0	FALSE	FALSE	FALSE	FALSE	FALSE	FALSE	TRUE	3	FALSE	TRUE	FALSE	4.00647	1.47693	FALSE
ABHD17B	TRUE	FALSE	0	0	0	0	0	0	FALSE	FALSE	FALSE	FALSE	FALSE	FALSE	FALSE	0	FALSE	TRUE	FALSE	2.27615	3.11332	FALSE
ABHD17C	TRUE	FALSE	0	0	0	0	0	0	FALSE	FALSE	FALSE	FALSE	FALSE	FALSE	FALSE	0	FALSE	TRUE	FALSE	4.197	2.38011	FALSE
ABHD18	TRUE	FALSE	0	0	0	0	0	0	FALSE	FALSE	FALSE	FALSE	FALSE	FALSE	FALSE	0	FALSE	FALSE	FALSE			FALSE
ABI1	TRUE	FALSE	0	0	11	0	0	0	FALSE	FALSE	FALSE	FALSE	FALSE	FALSE	TRUE	1	FALSE	TRUE	FALSE	1.55901	3.59221	FALSE
ABI2	TRUE	FALSE	0	0	0	0	0	0	FALSE	FALSE	FALSE	FALSE	FALSE	TRUE	FALSE	0	FALSE	TRUE	FALSE	2.42232	3.75611	TRUE
ABI3	TRUE	FALSE	0	0	0	0	0	0	FALSE	FALSE	FALSE	FALSE	FALSE	FALSE	FALSE	0	FALSE	TRUE	FALSE	-0.980518	1.77675	FALSE
ABI3BP	TRUE	FALSE	0	0	0	0	0	0	FALSE	FALSE	FALSE	FALSE	FALSE	FALSE	FALSE	0	TRUE	TRUE	TRUE	-0.73679	3.90404	FALSE
ABITRAM	TRUE	FALSE	0	0	0	0	0	0	FALSE	FALSE	FALSE	FALSE	FALSE	FALSE	FALSE	0	FALSE	TRUE	FALSE			FALSE
ABL1	TRUE	FALSE	0	0	9	0	0	0	FALSE	FALSE	FALSE	FALSE	FALSE	FALSE	TRUE	137	TRUE	TRUE	FALSE	2.66152	5.23367	FALSE
ABL2	TRUE	FALSE	0	0	0	0	1	0	FALSE	FALSE	FALSE	FALSE	FALSE	FALSE	TRUE	29	TRUE	TRUE	FALSE	1.30525	4.27693	FALSE
ABLIM1	TRUE	FALSE	6	6	1	0	1	7	FALSE	FALSE	FALSE	FALSE	FALSE	FALSE	FALSE	0	FALSE	TRUE	FALSE	1.7083	4.92542	FALSE
ABLIM2	TRUE	FALSE	0	0	0	0	0	0	FALSE	FALSE	FALSE	FALSE	FALSE	FALSE	FALSE	0	FALSE	TRUE	FALSE	-1.4057	4.43144	FALSE
ABLIM3	TRUE	FALSE	1	2	0	0	11	6	FALSE	FALSE	FALSE	FALSE	FALSE	FALSE	TRUE	1	FALSE	FALSE	FALSE	-0.341642	4.41748	FALSE
ABO	TRUE	FALSE	0	0	0	0	0	0	TRUE	FALSE	FALSE	FALSE	FALSE	FALSE	TRUE	15	FALSE	TRUE	FALSE			TRUE
ABR	TRUE	FALSE	0	0	0	0	0	0	FALSE	FALSE	FALSE	FALSE	FALSE	FALSE	FALSE	0	FALSE	TRUE	FALSE	4.51005	5.44051	FALSE
ABRA	TRUE	FALSE	0	0	0	0	0	0	FALSE	FALSE	FALSE	FALSE	FALSE	FALSE	FALSE	0	FALSE	TRUE	FALSE	-0.869031	0.422357	FALSE
ABRACL	TRUE	FALSE	0	0	0	0	0	0	FALSE	FALSE	FALSE	FALSE	FALSE	FALSE	FALSE	0	FALSE	TRUE	FALSE	0.0830309	1.27735	FALSE
ABRAXAS1	TRUE	FALSE	0	0	0	0	0	0	FALSE	FALSE	FALSE	FALSE	FALSE	FALSE	FALSE	0	FALSE	TRUE	FALSE			FALSE
ABRAXAS2	TRUE	FALSE	0	0	0	0	0	0	FALSE	FALSE	FALSE	FALSE	FALSE	FALSE	FALSE	0	FALSE	TRUE	FALSE			FALSE
ABT1	TRUE	FALSE	0	0	0	0	0	0	FALSE	FALSE	FALSE	FALSE	FALSE	FALSE	TRUE	2	FALSE	TRUE	FALSE	1.64766	1.04698	FALSE
ABTB1	TRUE	FALSE	0	0	0	0	0	0	FALSE	FALSE	FALSE	FALSE	FALSE	FALSE	FALSE	0	FALSE	TRUE	FALSE	0.364087	2.46746	FALSE
ABTB2	TRUE	FALSE	0	0	0	0	0	0	FALSE	FALSE	FALSE	FALSE	FALSE	FALSE	FALSE	0	FALSE	TRUE	FALSE	1.15766	3.80388	FALSE
ACAA1	TRUE	FALSE	1	1	0	1	0	5	FALSE	FALSE	FALSE	FALSE	FALSE	FALSE	TRUE	5	FALSE	TRUE	FALSE	1.09339	1.75516	FALSE
ACAA2	TRUE	FALSE	5	10	2	11	11	10	FALSE	FALSE	FALSE	FALSE	FALSE	FALSE	FALSE	0	FALSE	FALSE	FALSE	-1.01299	1.87128	TRUE
ACACA	FALSE	FALSE	0	0	0	0	0	0	FALSE	FALSE	FALSE	FALSE	FALSE	FALSE	TRUE	10	TRUE	TRUE	FALSE	7.52408	9.23064	FALSE
ACACB	TRUE	FALSE	11	9	7	0	0	2	FALSE	FALSE	FALSE	FALSE	FALSE	FALSE	TRUE	15	TRUE	TRUE	TRUE	1.25878	4.23023	FALSE
ACAD8	TRUE	TRUE	0	0	0	0	0	0	FALSE	FALSE	FALSE	FALSE	FALSE	FALSE	TRUE	4	FALSE	TRUE	FALSE	-0.140066	1.91518	FALSE
ACAD9	TRUE	TRUE	0	0	0	0	0	0	FALSE	FALSE	FALSE	FALSE	FALSE	FALSE	TRUE	1	FALSE	TRUE	FALSE	0.192506	2.62836	FALSE
ACAD10	TRUE	FALSE	0	0	0	0	9	9	FALSE	FALSE	FALSE	FALSE	FALSE	FALSE	FALSE	0	FALSE	TRUE	FALSE	-0.355679	1.28608	TRUE
ACAD11	TRUE	FALSE	0	0	0	0	0	0	FALSE	FALSE	FALSE	FALSE	FALSE	FALSE	TRUE	1	FALSE	TRUE	FALSE	-0.144459	2.95407	FALSE
ACADL	TRUE	FALSE	0	0	0	0	0	0	FALSE	FALSE	FALSE	FALSE	FALSE	FALSE	TRUE	2	FALSE	TRUE	FALSE	0.395607	1.09691	FALSE
ACADM	TRUE	FALSE	8	1	10	3	11	11	FALSE	FALSE	FALSE	FALSE	FALSE	FALSE	TRUE	14	FALSE	TRUE	TRUE	0.141601	0.780825	FALSE
ACADS	TRUE	TRUE	0	0	0	0	0	0	FALSE	FALSE	FALSE	FALSE	FALSE	FALSE	TRUE	13	FALSE	TRUE	FALSE	0.240705	1.49788	TRUE
ACADSB	TRUE	FALSE	3	4	0	0	3	4	FALSE	FALSE	FALSE	FALSE	FALSE	FALSE	TRUE	6	FALSE	FALSE	FALSE	-0.909468	0.623861	FALSE
ACADVL	TRUE	TRUE	0	0	0	0	0	0	FALSE	FALSE	FALSE	FALSE	FALSE	FALSE	TRUE	7	FALSE	TRUE	TRUE	0.27569	2.01144	TRUE
ACAN	TRUE	FALSE	0	0	0	0	0	0	FALSE	FALSE	FALSE	FALSE	FALSE	FALSE	TRUE	1	TRUE	TRUE	TRUE	1.02597	6.13121	FALSE
ACAP1	TRUE	FALSE	0	0	0	0	0	0	FALSE	FALSE	FALSE	FALSE	FALSE	FALSE	FALSE	0	FALSE	TRUE	FALSE	2.36656	4.357	FALSE
ACAP2	TRUE	FALSE	0	0	0	0	0	0	FALSE	FALSE	FALSE	FALSE	FALSE	FALSE	FALSE	0	FALSE	TRUE	FALSE	2.89007	5.76669	FALSE
ACAP3	TRUE	FALSE	0	0	0	0	0	0	FALSE	FALSE	FALSE	FALSE	FALSE	FALSE	FALSE	0	FALSE	TRUE	FALSE	1.79659	3.385	FALSE
ACAT1	TRUE	TRUE	0	0	0	0	0	0	FALSE	FALSE	FALSE	FALSE	FALSE	TRUE	TRUE	20	FALSE	TRUE	FALSE	-0.108847	2.04716	TRUE
ACAT2	TRUE	FALSE	0	0	0	0	0	0	TRUE	FALSE	FALSE	FALSE	FALSE	FALSE	TRUE	78	FALSE	TRUE	FALSE	-0.252104	0.89024	FALSE
ACBD3	TRUE	FALSE	0	0	0	0	0	0	FALSE	FALSE	FALSE	FALSE	FALSE	FALSE	TRUE	12	FALSE	TRUE	FALSE	2.07452	4.07828	FALSE
ACBD4	TRUE	FALSE	0	0	0	0	0	0	FALSE	FALSE	FALSE	FALSE	FALSE	FALSE	TRUE	4	FALSE	TRUE	FALSE	0.0455766	1.58967	FALSE
ACBD5	TRUE	FALSE	0	0	0	0	0	0	FALSE	FALSE	FALSE	FALSE	FALSE	FALSE	TRUE	1	FALSE	TRUE	FALSE	0.235044	3.1653	FALSE
ACBD6	TRUE	FALSE	0	0	0	0	0	0	FALSE	FALSE	FALSE	FALSE	FALSE	FALSE	FALSE	0	FALSE	TRUE	FALSE	-0.776057	2.2535	FALSE
ACBD7	TRUE	FALSE	0	0	0	0	0	0	FALSE	FALSE	FALSE	FALSE	FALSE	FALSE	FALSE	0	FALSE	FALSE	FALSE	-0.502882	1.08831	FALSE
ACCS	TRUE	FALSE	0	0	0	0	0	0	FALSE	FALSE	FALSE	FALSE	FALSE	FALSE	TRUE	5	FALSE	FALSE	FALSE	-0.635031	2.07559	FALSE
ACCSL	TRUE	FALSE	0	0	0	0	0	0	FALSE	FALSE	FALSE	FALSE	FALSE	FALSE	FALSE	0	FALSE	FALSE	FALSE	-0.379764	0.60419	FALSE
ACD	TRUE	FALSE	0	0	0	0	0	0	FALSE	FALSE	FALSE	FALSE	FALSE	FALSE	TRUE	15	FALSE	TRUE	FALSE	0.526336	1.65237	TRUE
ACE	TRUE	TRUE	0	0	0	0	0	0	TRUE	TRUE	FALSE	TRUE	TRUE	TRUE	TRUE	223	TRUE	TRUE	TRUE	-1.06331	1.83904	FALSE
ACE2	FALSE	FALSE	0	0	0	0	0	0	TRUE	FALSE	FALSE	FALSE	TRUE	FALSE	TRUE	17	TRUE	TRUE	TRUE	0.980508	4.68673	FALSE
ACER1	TRUE	FALSE	0	0	0	0	0	0	FALSE	FALSE	FALSE	FALSE	FALSE	FALSE	FALSE	0	FALSE	TRUE	FALSE	0.355991	2.17083	FALSE
ACER2	TRUE	FALSE	0	0	0	0	0	0	FALSE	FALSE	FALSE	FALSE	FALSE	FALSE	FALSE	0	FALSE	TRUE	FALSE	-0.420573	2.16171	FALSE
ACER3	TRUE	FALSE	0	0	0	0	0	0	FALSE	FALSE	FALSE	FALSE	FALSE	FALSE	FALSE	0	FALSE	TRUE	FALSE	1.63083	3.23144	FALSE
ACHE	TRUE	FALSE	0	0	0	0	2	0	FALSE	FALSE	FALSE	FALSE	FALSE	FALSE	TRUE	339	TRUE	TRUE	FALSE	4.13062	4.0263	TRUE
ACIN1	TRUE	FALSE	0	0	0	0	0	0	FALSE	FALSE	FALSE	FALSE	FALSE	FALSE	FALSE	0	FALSE	TRUE	FALSE	2.9798	6.78729	FALSE
ACKR1	TRUE	FALSE	0	0	0	0	0	0	FALSE	FALSE	FALSE	FALSE	FALSE	FALSE	FALSE	0	TRUE	TRUE	FALSE			FALSE
ACKR2	TRUE	FALSE	0	0	0	0	0	0	FALSE	FALSE	FALSE	FALSE	FALSE	FALSE	FALSE	0	TRUE	TRUE	FALSE	-0.39629	-0.113211	FALSE
ACKR3	TRUE	FALSE	0	0	0	0	0	0	FALSE	FALSE	FALSE	FALSE	FALSE	FALSE	TRUE	9	TRUE	TRUE	FALSE	1.67069	1.76611	FALSE
ACKR4	TRUE	FALSE	0	0	0	0	0	0	FALSE	FALSE	FALSE	FALSE	FALSE	FALSE	FALSE	0	TRUE	TRUE	FALSE	3.79431	0.969233	FALSE
ACLY	TRUE	FALSE	0	0	0	0	0	0	FALSE	FALSE	FALSE	FALSE	FALSE	FALSE	TRUE	33	TRUE	TRUE	FALSE	3.28477	5.7949	FALSE
ACMSD	TRUE	FALSE	0	0	0	0	0	10	FALSE	FALSE	FALSE	FALSE	FALSE	FALSE	TRUE	1	FALSE	TRUE	FALSE	-0.693259	0.799402	FALSE
ACO1	TRUE	FALSE	1	0	0	0	3	8	FALSE	FALSE	FALSE	FALSE	FALSE	FALSE	TRUE	14	FALSE	TRUE	FALSE	0.606689	3.19597	TRUE
ACO2	TRUE	FALSE	6	5	2	11	3	9	FALSE	FALSE	FALSE	FALSE	FALSE	FALSE	TRUE	15	FALSE	TRUE	FALSE	3.26852	4.03114	FALSE
ACOD1	TRUE	FALSE	0	0	0	0	0	0	FALSE	FALSE	FALSE	FALSE	FALSE	FALSE	TRUE	1	FALSE	TRUE	FALSE			FALSE
ACOT1	TRUE	FALSE	0	0	0	0	0	2	FALSE	FALSE	FALSE	FALSE	FALSE	FALSE	FALSE	0	FALSE	TRUE	TRUE	4.07493	1.24599	FALSE
ACOT2	TRUE	FALSE	0	1	0	0	0	10	TRUE	FALSE	FALSE	FALSE	FALSE	FALSE	FALSE	0	FALSE	TRUE	FALSE	2.68971	2.14284	FALSE
ACOT4	TRUE	FALSE	0	0	0	0	0	0	FALSE	FALSE	FALSE	FALSE	FALSE	FALSE	FALSE	0	FALSE	TRUE	FALSE	0.598507	-0.87841	FALSE
ACOT6	TRUE	FALSE	0	0	0	0	0	0	FALSE	FALSE	FALSE	FALSE	FALSE	FALSE	FALSE	0	FALSE	TRUE	FALSE	0.32473	-0.137043	FALSE
ACOT7	TRUE	FALSE	0	0	0	0	0	0	FALSE	FALSE	FALSE	FALSE	FALSE	FALSE	TRUE	1	FALSE	TRUE	FALSE	2.69271	2.78401	FALSE
ACOT8	TRUE	FALSE	0	0	0	0	0	0	FALSE	FALSE	FALSE	FALSE	FALSE	FALSE	TRUE	5	FALSE	TRUE	FALSE	-0.332537	1.34783	FALSE
ACOT9	FALSE	FALSE	0	0	0	0	0	0	FALSE	FALSE	FALSE	FALSE	FALSE	FALSE	TRUE	36	FALSE	TRUE	FALSE	0.316661	1.60954	FALSE
ACOT11	TRUE	FALSE	0	0	0	0	0	0	FALSE	FALSE	FALSE	FALSE	FALSE	FALSE	FALSE	0	FALSE	TRUE	TRUE	0.286962	1.34633	FALSE
ACOT12	TRUE	FALSE	0	0	0	0	0	8	FALSE	FALSE	FALSE	FALSE	FALSE	FALSE	FALSE	0	FALSE	TRUE	FALSE	-0.655264	1.09061	FALSE
ACOT13	TRUE	FALSE	0	0	0	0	0	7	FALSE	FALSE	FALSE	FALSE	FALSE	FALSE	TRUE	3	FALSE	TRUE	FALSE	0.25494	-0.710508	FALSE
ACOX1	TRUE	FALSE	0	0	0	0	0	0	FALSE	FALSE	FALSE	FALSE	FALSE	FALSE	TRUE	9	FALSE	TRUE	FALSE	1.97732	3.70259	FALSE
ACOX2	TRUE	FALSE	0	0	0	0	0	10	FALSE	FALSE	FALSE	FALSE	FALSE	FALSE	TRUE	1	FALSE	TRUE	FALSE	0.0787567	1.31443	TRUE
ACOX3	TRUE	FALSE	0	0	0	0	0	0	FALSE	FALSE	FALSE	FALSE	FALSE	FALSE	TRUE	3	FALSE	FALSE	FALSE	-0.74821	1.06926	FALSE
ACOXL	TRUE	FALSE	0	0	0	0	0	0	FALSE	FALSE	FALSE	FALSE	FALSE	FALSE	FALSE	0	FALSE	TRUE	FALSE	0.0774202	1.06123	TRUE
ACP1	TRUE	FALSE	0	0	0	0	0	0	TRUE	FALSE	FALSE	FALSE	FALSE	FALSE	TRUE	7	TRUE	TRUE	FALSE	-0.698247	0.966789	FALSE
ACP2	TRUE	FALSE	0	0	0	0	0	0	FALSE	FALSE	FALSE	FALSE	FALSE	FALSE	FALSE	0	TRUE	TRUE	FALSE	1.2522	2.06164	TRUE
ACP3	TRUE	FALSE	0	0	0	0	0	0	FALSE	FALSE	FALSE	FALSE	FALSE	FALSE	TRUE	11	TRUE	TRUE	FALSE			FALSE
ACP4	TRUE	FALSE	0	0	0	0	0	0	FALSE	FALSE	FALSE	FALSE	FALSE	FALSE	FALSE	0	FALSE	TRUE	FALSE			FALSE
ACP5	TRUE	FALSE	0	0	0	0	0	0	FALSE	FALSE	FALSE	FALSE	FALSE	FALSE	TRUE	5	TRUE	TRUE	FALSE	0.792267	2.05434	FALSE
ACP6	TRUE	FALSE	0	0	0	0	0	0	FALSE	FALSE	FALSE	FALSE	FALSE	FALSE	TRUE	1	TRUE	TRUE	FALSE	0.495346	1.29008	FALSE
ACP7	TRUE	FALSE	0	0	0	0	0	0	FALSE	FALSE	FALSE	FALSE	FALSE	FALSE	FALSE	0	FALSE	TRUE	FALSE			FALSE
ACR	TRUE	FALSE	0	0	0	0	0	0	FALSE	FALSE	FALSE	FALSE	FALSE	FALSE	TRUE	7	TRUE	TRUE	FALSE	2.17684	2.05869	FALSE
ACRBP	TRUE	FALSE	0	0	0	0	0	0	FALSE	FALSE	FALSE	FALSE	FALSE	FALSE	FALSE	0	TRUE	TRUE	FALSE	0.982425	1.68544	FALSE
ACRV1	TRUE	FALSE	0	0	0	0	0	0	FALSE	FALSE	FALSE	FALSE	FALSE	FALSE	FALSE	0	FALSE	FALSE	FALSE	0.322319	0.751676	FALSE
ACSBG1	TRUE	FALSE	0	0	0	0	0	0	FALSE	FALSE	FALSE	FALSE	FALSE	FALSE	TRUE	1	FALSE	TRUE	FALSE	1.39552	3.12365	TRUE
ACSBG2	TRUE	FALSE	0	0	0	0	0	0	FALSE	FALSE	FALSE	FALSE	FALSE	FALSE	FALSE	0	FALSE	TRUE	FALSE	-1.3985	1.9291	FALSE
ACSF2	TRUE	FALSE	0	0	0	0	0	4	FALSE	FALSE	FALSE	FALSE	FALSE	FALSE	FALSE	0	FALSE	TRUE	FALSE	1.39857	3.65949	FALSE
ACSF3	TRUE	FALSE	0	0	0	0	1	1	FALSE	FALSE	FALSE	FALSE	FALSE	FALSE	FALSE	0	FALSE	TRUE	FALSE	-1.57679	-0.755255	TRUE
ACSL1	TRUE	FALSE	7	10	0	9	2	3	FALSE	FALSE	FALSE	FALSE	FALSE	FALSE	TRUE	10	FALSE	TRUE	FALSE	1.136	4.33543	FALSE
ACSL3	TRUE	FALSE	0	0	0	0	0	0	FALSE	FALSE	FALSE	FALSE	FALSE	FALSE	TRUE	7	FALSE	TRUE	FALSE	1.02472	4.1242	FALSE
ACSL4	FALSE	FALSE	0	0	0	0	0	0	FALSE	FALSE	FALSE	FALSE	FALSE	FALSE	TRUE	10	FALSE	TRUE	FALSE	1.99063	4.24124	FALSE
ACSL5	TRUE	FALSE	0	0	0	0	0	0	FALSE	FALSE	FALSE	FALSE	FALSE	FALSE	TRUE	3	FALSE	TRUE	FALSE	-0.039689	3.80612	FALSE
ACSL6	TRUE	FALSE	0	0	0	0	0	0	FALSE	FALSE	FALSE	FALSE	FALSE	FALSE	TRUE	1	FALSE	TRUE	FALSE	1.33204	4.01457	TRUE
ACSM1	TRUE	FALSE	0	0	0	0	0	0	FALSE	FALSE	FALSE	FALSE	FALSE	FALSE	FALSE	0	FALSE	TRUE	FALSE	-0.859519	1.64453	FALSE
ACSM2A	TRUE	FALSE	0	2	0	0	0	10	FALSE	FALSE	FALSE	FALSE	FALSE	FALSE	FALSE	0	FALSE	TRUE	FALSE	1.38242	2.69205	FALSE
ACSM2B	TRUE	FALSE	0	1	0	0	0	0	FALSE	FALSE	FALSE	FALSE	FALSE	FALSE	FALSE	0	FALSE	TRUE	FALSE	2.05398	2.72999	FALSE
ACSM3	TRUE	FALSE	0	0	0	0	0	0	FALSE	FALSE	FALSE	FALSE	TRUE	FALSE	TRUE	1	FALSE	TRUE	FALSE	-0.532112	1.68959	FALSE
ACSM4	TRUE	FALSE	0	0	0	0	0	0	FALSE	FALSE	FALSE	FALSE	FALSE	FALSE	FALSE	0	FALSE	TRUE	FALSE	-0.807566	0.747482	FALSE
ACSM5	TRUE	FALSE	1	0	0	0	8	11	FALSE	FALSE	FALSE	FALSE	FALSE	FALSE	FALSE	0	FALSE	TRUE	FALSE	-0.156014	1.64938	FALSE
ACSM6	TRUE	FALSE	0	0	0	0	0	0	FALSE	FALSE	FALSE	FALSE	FALSE	FALSE	FALSE	0	FALSE	FALSE	FALSE			FALSE
ACSS1	TRUE	FALSE	0	0	0	0	0	3	FALSE	FALSE	FALSE	FALSE	FALSE	FALSE	TRUE	5	FALSE	TRUE	FALSE	2.81348	2.94701	FALSE
ACSS2	TRUE	FALSE	0	0	0	3	0	7	FALSE	FALSE	FALSE	FALSE	FALSE	FALSE	TRUE	6	FALSE	TRUE	FALSE	0.605089	1.59114	FALSE
ACSS3	TRUE	FALSE	0	0	0	0	0	10	FALSE	FALSE	FALSE	FALSE	FALSE	FALSE	TRUE	1	FALSE	TRUE	FALSE	0.299637	1.29532	FALSE
ACTA1	TRUE	TRUE	0	0	0	0	0	0	FALSE	FALSE	FALSE	FALSE	FALSE	FALSE	TRUE	20	FALSE	TRUE	FALSE	5.98684	1.70661	FALSE
ACTA2	TRUE	TRUE	0	0	0	0	0	0	TRUE	FALSE	TRUE	TRUE	FALSE	FALSE	TRUE	1	FALSE	TRUE	FALSE	3.88057	2.99239	FALSE
ACTB	TRUE	FALSE	0	0	7	6	0	0	TRUE	FALSE	FALSE	FALSE	FALSE	FALSE	TRUE	7	FALSE	TRUE	FALSE	6.28544	2.87928	FALSE
ACTBL2	TRUE	FALSE	0	0	0	0	0	0	FALSE	FALSE	FALSE	FALSE	FALSE	FALSE	FALSE	0	FALSE	FALSE	FALSE	-0.657073	-1.33022	TRUE
ACTC1	TRUE	TRUE	0	0	0	0	0	0	FALSE	FALSE	FALSE	FALSE	FALSE	FALSE	TRUE	1	FALSE	TRUE	FALSE	5.25229	2.96806	FALSE
ACTG1	TRUE	FALSE	0	0	0	0	0	0	FALSE	FALSE	FALSE	FALSE	FALSE	FALSE	TRUE	3	FALSE	TRUE	FALSE	5.13136	2.41257	FALSE
ACTG2	TRUE	FALSE	0	0	3	5	0	0	FALSE	FALSE	FALSE	FALSE	FALSE	FALSE	TRUE	1	FALSE	FALSE	FALSE	3.90648	2.90308	FALSE
ACTL6A	TRUE	FALSE	0	0	0	0	0	0	FALSE	FALSE	FALSE	FALSE	FALSE	FALSE	TRUE	4	FALSE	TRUE	FALSE	2.92779	4.04799	FALSE
ACTL6B	TRUE	FALSE	0	0	0	0	0	0	FALSE	FALSE	FALSE	FALSE	FALSE	FALSE	FALSE	0	FALSE	TRUE	FALSE	4.03884	4.18858	TRUE
ACTL7A	TRUE	FALSE	0	0	0	0	0	0	FALSE	FALSE	FALSE	FALSE	FALSE	FALSE	FALSE	0	FALSE	FALSE	FALSE	-0.780392	0.0429838	FALSE
ACTL7B	TRUE	FALSE	0	0	0	0	0	0	FALSE	FALSE	FALSE	FALSE	FALSE	FALSE	FALSE	0	FALSE	TRUE	FALSE	1.58525	-0.291447	FALSE
ACTL8	TRUE	FALSE	0	0	0	0	0	0	FALSE	FALSE	FALSE	FALSE	FALSE	FALSE	FALSE	0	FALSE	FALSE	FALSE	1.54597	1.75466	FALSE
ACTL9	TRUE	FALSE	0	0	0	0	0	0	FALSE	FALSE	FALSE	FALSE	FALSE	FALSE	FALSE	0	FALSE	FALSE	FALSE	1.50178	1.36185	FALSE
ACTL10	FALSE	FALSE	0	0	0	0	0	0	FALSE	FALSE	FALSE	FALSE	FALSE	FALSE	FALSE	0	FALSE	TRUE	FALSE	0.920642	-0.445295	FALSE
ACTN1	TRUE	FALSE	3	1	2	0	1	9	FALSE	FALSE	FALSE	FALSE	FALSE	FALSE	TRUE	12	TRUE	TRUE	FALSE	3.82076	5.80371	TRUE
ACTN2	TRUE	TRUE	0	0	0	0	0	0	FALSE	FALSE	FALSE	FALSE	FALSE	FALSE	TRUE	3	TRUE	TRUE	FALSE	1.76008	5.34812	FALSE
ACTN3	TRUE	FALSE	0	0	0	0	0	0	FALSE	FALSE	FALSE	FALSE	FALSE	FALSE	TRUE	1	FALSE	TRUE	FALSE			FALSE
ACTN4	TRUE	FALSE	0	0	0	0	0	0	FALSE	FALSE	FALSE	FALSE	FALSE	FALSE	TRUE	20	TRUE	TRUE	FALSE	5.4168	5.60389	TRUE
ACTR1A	TRUE	FALSE	0	0	0	0	0	0	FALSE	FALSE	FALSE	FALSE	FALSE	FALSE	FALSE	0	FALSE	TRUE	FALSE	3.57945	4.00262	FALSE
ACTR1B	TRUE	FALSE	0	0	0	0	0	0	FALSE	FALSE	FALSE	FALSE	FALSE	FALSE	TRUE	4	FALSE	TRUE	FALSE	1.44726	2.89218	FALSE
ACTR2	TRUE	FALSE	0	0	0	0	0	0	FALSE	FALSE	FALSE	FALSE	FALSE	FALSE	TRUE	4	FALSE	TRUE	FALSE	4.17735	4.35638	FALSE
ACTR3	TRUE	FALSE	0	0	0	0	0	0	FALSE	FALSE	FALSE	FALSE	FALSE	FALSE	TRUE	4	FALSE	FALSE	FALSE	3.64347	4.24631	FALSE
ACTR3B	TRUE	FALSE	0	0	0	0	0	0	FALSE	FALSE	FALSE	FALSE	FALSE	FALSE	FALSE	0	FALSE	FALSE	FALSE	3.84457	4.12451	FALSE
ACTR3C	TRUE	FALSE	0	0	0	0	0	0	FALSE	FALSE	FALSE	FALSE	FALSE	FALSE	FALSE	0	FALSE	FALSE	FALSE	1.51853	0.622842	FALSE
ACTR5	TRUE	FALSE	0	0	0	0	0	0	FALSE	FALSE	FALSE	FALSE	FALSE	FALSE	FALSE	0	FALSE	TRUE	FALSE	0.595404	-0.222065	FALSE
ACTR6	TRUE	FALSE	0	0	0	0	0	0	FALSE	FALSE	FALSE	FALSE	FALSE	FALSE	TRUE	1	FALSE	TRUE	FALSE	1.48908	2.5402	FALSE
ACTR8	TRUE	FALSE	0	0	0	0	0	1	FALSE	FALSE	FALSE	FALSE	FALSE	FALSE	FALSE	0	FALSE	TRUE	FALSE	0.588314	2.19953	FALSE
ACTR10	TRUE	FALSE	0	0	0	0	0	0	FALSE	FALSE	FALSE	FALSE	FALSE	FALSE	TRUE	3	FALSE	TRUE	FALSE	0.767678	2.54484	FALSE
ACTRT1	FALSE	FALSE	0	0	0	0	0	0	FALSE	FALSE	FALSE	FALSE	FALSE	FALSE	FALSE	0	FALSE	FALSE	FALSE	-1.26989	0.834345	FALSE
ACTRT2	TRUE	FALSE	0	0	0	0	0	0	FALSE	FALSE	FALSE	FALSE	FALSE	FALSE	FALSE	0	FALSE	TRUE	FALSE	-0.322196	0.777526	FALSE
ACTRT3	TRUE	FALSE	0	0	0	0	0	0	FALSE	FALSE	FALSE	FALSE	FALSE	FALSE	FALSE	0	FALSE	TRUE	FALSE	0.53414	0.254855	FALSE
ACVR1	TRUE	TRUE	0	0	0	0	0	0	FALSE	FALSE	FALSE	FALSE	FALSE	FALSE	TRUE	13	TRUE	TRUE	FALSE	2.5853	3.78101	FALSE
ACVR1B	TRUE	FALSE	0	0	0	0	0	0	FALSE	FALSE	FALSE	FALSE	FALSE	FALSE	TRUE	6	TRUE	TRUE	FALSE	3.97297	4.37372	FALSE
ACVR1C	TRUE	FALSE	0	0	0	0	0	0	FALSE	FALSE	FALSE	FALSE	FALSE	FALSE	TRUE	4	TRUE	TRUE	FALSE	1.2461	3.03656	FALSE
ACVR2A	TRUE	FALSE	0	0	0	0	0	0	FALSE	FALSE	FALSE	FALSE	FALSE	FALSE	TRUE	3	TRUE	TRUE	FALSE	2.72309	4.12803	FALSE
ACVR2B	TRUE	FALSE	0	0	0	0	0	0	FALSE	FALSE	FALSE	FALSE	FALSE	FALSE	TRUE	5	TRUE	TRUE	FALSE	3.16932	4.08734	FALSE
ACVRL1	TRUE	FALSE	0	0	0	0	0	0	FALSE	FALSE	FALSE	FALSE	TRUE	FALSE	TRUE	6	TRUE	TRUE	FALSE	2.34047	2.27657	FALSE
ACY1	TRUE	FALSE	0	0	0	0	0	0	FALSE	FALSE	FALSE	FALSE	FALSE	FALSE	TRUE	6	TRUE	TRUE	FALSE	0.0735459	1.70476	FALSE
ACY3	TRUE	FALSE	0	0	0	0	0	0	FALSE	FALSE	FALSE	FALSE	FALSE	FALSE	TRUE	2	FALSE	TRUE	FALSE	-0.223177	-0.227377	FALSE
ACYP1	TRUE	FALSE	0	0	0	0	0	0	FALSE	FALSE	FALSE	FALSE	FALSE	FALSE	TRUE	2	FALSE	TRUE	FALSE	-0.146316	1.07854	FALSE
ACYP2	TRUE	FALSE	0	0	2	0	0	0	FALSE	FALSE	FALSE	FALSE	FALSE	FALSE	TRUE	1	FALSE	TRUE	FALSE	-1.32996	-0.488248	FALSE
ADA	TRUE	FALSE	0	0	0	0	0	8	TRUE	FALSE	FALSE	FALSE	FALSE	FALSE	TRUE	80	TRUE	TRUE	FALSE	-0.181265	0.339021	FALSE
ADA2	TRUE	TRUE	0	0	0	0	0	0	FALSE	FALSE	FALSE	FALSE	FALSE	FALSE	FALSE	0	TRUE	FALSE	FALSE			FALSE
ADAD1	TRUE	FALSE	0	0	0	0	0	0	FALSE	FALSE	FALSE	FALSE	FALSE	FALSE	FALSE	0	FALSE	TRUE	FALSE	-0.223336	3.97307	FALSE
ADAD2	TRUE	FALSE	0	0	0	0	0	0	FALSE	FALSE	FALSE	FALSE	FALSE	FALSE	FALSE	0	FALSE	TRUE	FALSE	-3.08233	1.64031	FALSE
ADAL	TRUE	FALSE	0	0	0	0	0	0	FALSE	FALSE	FALSE	FALSE	FALSE	FALSE	FALSE	0	TRUE	TRUE	FALSE	-0.00725731	-0.870422	TRUE
ADAM2	TRUE	FALSE	0	0	0	0	0	0	FALSE	FALSE	FALSE	FALSE	FALSE	FALSE	FALSE	0	TRUE	TRUE	FALSE	-2.10577	0.86294	FALSE
ADAM7	TRUE	FALSE	0	0	0	0	0	0	FALSE	FALSE	FALSE	FALSE	FALSE	FALSE	FALSE	0	TRUE	TRUE	FALSE	-1.43458	1.55103	FALSE
ADAM8	TRUE	FALSE	0	0	0	0	0	0	FALSE	FALSE	FALSE	FALSE	FALSE	FALSE	TRUE	1	TRUE	TRUE	FALSE	-0.472103	2.05793	FALSE
ADAM9	TRUE	FALSE	0	0	3	0	0	3	FALSE	FALSE	FALSE	FALSE	FALSE	FALSE	TRUE	6	TRUE	TRUE	FALSE	1.66118	4.82163	FALSE
ADAM10	TRUE	TRUE	0	0	0	0	0	0	FALSE	FALSE	FALSE	FALSE	FALSE	FALSE	TRUE	31	TRUE	TRUE	FALSE	3.14305	5.1626	TRUE
ADAM11	TRUE	FALSE	0	0	0	0	0	0	FALSE	FALSE	FALSE	FALSE	FALSE	FALSE	FALSE	0	TRUE	TRUE	FALSE	3.20973	4.53714	FALSE
ADAM12	TRUE	FALSE	0	0	9	0	0	0	FALSE	FALSE	FALSE	FALSE	FALSE	FALSE	TRUE	2	TRUE	TRUE	FALSE	0.621933	4.49946	FALSE
ADAM15	TRUE	FALSE	0	0	9	0	0	0	FALSE	FALSE	FALSE	FALSE	FALSE	FALSE	FALSE	0	TRUE	TRUE	FALSE	0.557427	2.46067	FALSE
ADAM17	TRUE	FALSE	1	0	2	0	0	0	FALSE	FALSE	FALSE	FALSE	FALSE	FALSE	TRUE	29	TRUE	TRUE	FALSE	1.68174	4.92025	FALSE
ADAM18	TRUE	FALSE	0	0	0	0	0	0	FALSE	FALSE	FALSE	FALSE	FALSE	FALSE	FALSE	0	TRUE	TRUE	FALSE	-2.45119	-0.311756	FALSE
ADAM19	TRUE	FALSE	0	0	2	0	0	0	FALSE	FALSE	FALSE	FALSE	FALSE	FALSE	TRUE	2	TRUE	TRUE	FALSE	1.52968	3.61686	FALSE
ADAM20	TRUE	FALSE	0	0	0	0	0	0	FALSE	FALSE	FALSE	FALSE	FALSE	FALSE	FALSE	0	TRUE	TRUE	FALSE	-1.89171	-0.264517	FALSE
ADAM21	TRUE	FALSE	0	0	0	0	0	0	FALSE	FALSE	FALSE	FALSE	FALSE	FALSE	FALSE	0	TRUE	TRUE	FALSE	1.58085	2.03144	FALSE
ADAM22	TRUE	FALSE	0	0	0	0	0	0	FALSE	FALSE	FALSE	FALSE	FALSE	FALSE	TRUE	1	TRUE	TRUE	FALSE	2.55559	5.96581	FALSE
ADAM23	TRUE	FALSE	0	0	0	0	0	0	FALSE	FALSE	FALSE	FALSE	FALSE	FALSE	TRUE	1	TRUE	TRUE	FALSE	1.72503	5.2754	FALSE
ADAM28	TRUE	FALSE	0	0	0	0	0	1	FALSE	FALSE	FALSE	FALSE	FALSE	FALSE	TRUE	9	TRUE	TRUE	FALSE	-1.68416	0.657258	FALSE
ADAM29	TRUE	FALSE	0	0	0	0	0	0	FALSE	FALSE	FALSE	FALSE	FALSE	FALSE	FALSE	0	TRUE	TRUE	FALSE	-0.995264	0.634085	FALSE
ADAM30	TRUE	FALSE	0	0	0	0	0	0	FALSE	FALSE	FALSE	FALSE	FALSE	FALSE	FALSE	0	TRUE	TRUE	FALSE	-0.606451	2.13899	FALSE
ADAM32	TRUE	FALSE	0	0	0	0	0	0	FALSE	FALSE	FALSE	FALSE	FALSE	FALSE	FALSE	0	TRUE	TRUE	FALSE	-1.23433	1.99678	FALSE
ADAM33	TRUE	FALSE	0	0	0	0	0	1	FALSE	FALSE	FALSE	FALSE	FALSE	FALSE	TRUE	1	TRUE	TRUE	FALSE	0.730688	1.41414	FALSE
ADAMDEC1	TRUE	FALSE	0	0	0	0	0	0	FALSE	FALSE	FALSE	FALSE	FALSE	FALSE	FALSE	0	TRUE	TRUE	FALSE	-1.02533	0.980097	FALSE
ADAMTS1	TRUE	FALSE	0	0	0	3	0	0	FALSE	FALSE	FALSE	FALSE	FALSE	FALSE	FALSE	0	TRUE	TRUE	FALSE	0.868767	3.88391	FALSE
ADAMTS2	TRUE	FALSE	0	0	0	0	0	3	FALSE	FALSE	FALSE	FALSE	FALSE	FALSE	FALSE	0	TRUE	TRUE	FALSE	2.54814	5.14428	FALSE
ADAMTS3	TRUE	FALSE	0	0	0	0	0	0	FALSE	FALSE	FALSE	FALSE	FALSE	FALSE	FALSE	0	TRUE	TRUE	FALSE	-0.507028	4.01346	FALSE
ADAMTS4	TRUE	FALSE	0	0	0	0	0	0	FALSE	FALSE	FALSE	FALSE	FALSE	FALSE	TRUE	2	TRUE	TRUE	FALSE	1.18588	3.04728	FALSE
ADAMTS5	TRUE	FALSE	0	0	0	0	0	2	FALSE	FALSE	FALSE	FALSE	FALSE	FALSE	TRUE	4	TRUE	TRUE	FALSE	2.52961	3.42882	FALSE
ADAMTS6	TRUE	FALSE	0	0	0	0	0	0	FALSE	FALSE	FALSE	FALSE	FALSE	FALSE	FALSE	0	TRUE	TRUE	FALSE	2.68918	5.81801	FALSE
ADAMTS7	TRUE	FALSE	0	0	0	0	2	4	TRUE	FALSE	FALSE	FALSE	FALSE	FALSE	FALSE	0	TRUE	TRUE	FALSE	0.413411	3.82686	TRUE
ADAMTS8	TRUE	FALSE	0	0	0	0	0	0	FALSE	FALSE	FALSE	FALSE	FALSE	FALSE	FALSE	0	TRUE	TRUE	FALSE	0.729738	1.11853	FALSE
ADAMTS9	TRUE	FALSE	0	0	0	0	0	0	FALSE	FALSE	FALSE	FALSE	FALSE	FALSE	FALSE	0	TRUE	TRUE	FALSE	0.440606	6.15927	FALSE
ADAMTS10	TRUE	FALSE	0	0	0	0	0	0	FALSE	FALSE	FALSE	FALSE	FALSE	FALSE	FALSE	0	TRUE	TRUE	FALSE	4.36253	5.15908	FALSE
ADAMTS12	TRUE	FALSE	0	0	0	0	0	0	FALSE	FALSE	FALSE	FALSE	FALSE	FALSE	FALSE	0	TRUE	TRUE	FALSE	-0.230051	3.29193	FALSE
ADAMTS13	TRUE	FALSE	0	0	0	0	0	2	FALSE	FALSE	FALSE	FALSE	FALSE	FALSE	TRUE	10	TRUE	TRUE	FALSE	1.98876	3.08943	TRUE
ADAMTS14	TRUE	FALSE	0	0	0	0	0	0	FALSE	FALSE	FALSE	FALSE	FALSE	FALSE	FALSE	0	TRUE	TRUE	FALSE	0.0638886	4.08584	FALSE
ADAMTS15	TRUE	FALSE	0	0	0	0	0	0	FALSE	FALSE	FALSE	FALSE	FALSE	FALSE	FALSE	0	TRUE	TRUE	FALSE	2.5787	4.00177	FALSE
ADAMTS16	TRUE	FALSE	0	0	0	0	0	0	FALSE	FALSE	FALSE	FALSE	FALSE	FALSE	FALSE	0	TRUE	TRUE	FALSE	-0.0223175	4.55418	FALSE
ADAMTS17	TRUE	FALSE	0	0	0	0	0	0	FALSE	FALSE	FALSE	FALSE	FALSE	FALSE	FALSE	0	TRUE	TRUE	FALSE	-0.931084	2.86713	FALSE
ADAMTS18	TRUE	FALSE	0	0	0	0	0	0	FALSE	FALSE	FALSE	FALSE	FALSE	FALSE	FALSE	0	TRUE	TRUE	FALSE	-3.1361	3.24774	FALSE
ADAMTS19	TRUE	FALSE	0	0	0	0	0	0	FALSE	FALSE	FALSE	FALSE	FALSE	FALSE	FALSE	0	TRUE	TRUE	TRUE	2.61502	5.65555	FALSE
ADAMTS20	TRUE	FALSE	0	0	0	0	0	0	FALSE	FALSE	FALSE	FALSE	FALSE	FALSE	FALSE	0	TRUE	TRUE	FALSE	-2.78444	2.66579	FALSE
ADAMTSL1	TRUE	FALSE	0	0	0	0	0	0	FALSE	FALSE	FALSE	FALSE	FALSE	FALSE	FALSE	0	TRUE	TRUE	FALSE	-1.7751	5.0021	FALSE
ADAMTSL2	TRUE	FALSE	0	0	0	0	0	0	FALSE	FALSE	FALSE	FALSE	FALSE	FALSE	FALSE	0	FALSE	TRUE	FALSE	1.35568	2.30172	FALSE
ADAMTSL3	TRUE	FALSE	0	0	0	0	0	1	FALSE	FALSE	FALSE	FALSE	FALSE	FALSE	FALSE	0	TRUE	TRUE	FALSE	-0.577434	4.66618	FALSE
ADAMTSL4	TRUE	FALSE	0	0	0	0	0	0	FALSE	FALSE	FALSE	FALSE	FALSE	FALSE	FALSE	0	TRUE	TRUE	FALSE	-0.545274	1.55235	TRUE
ADAMTSL5	TRUE	FALSE	0	0	0	0	0	0	FALSE	FALSE	FALSE	FALSE	FALSE	FALSE	FALSE	0	FALSE	TRUE	FALSE	-0.539339	0.131377	FALSE
ADAP1	TRUE	FALSE	0	0	0	0	0	0	FALSE	FALSE	FALSE	FALSE	FALSE	FALSE	FALSE	0	FALSE	TRUE	FALSE	1.18571	3.25609	FALSE
ADAP2	TRUE	FALSE	0	0	0	0	0	0	FALSE	FALSE	FALSE	FALSE	FALSE	FALSE	FALSE	0	FALSE	TRUE	FALSE	1.08564	1.94029	FALSE
ADAR	TRUE	TRUE	0	0	0	0	0	0	FALSE	FALSE	FALSE	FALSE	FALSE	FALSE	TRUE	4	FALSE	TRUE	FALSE	3.00529	4.7404	FALSE
ADARB1	TRUE	FALSE	0	0	0	0	0	0	FALSE	FALSE	FALSE	FALSE	FALSE	FALSE	TRUE	2	FALSE	TRUE	FALSE	4.32874	3.26738	FALSE
ADARB2	TRUE	FALSE	0	0	0	0	0	0	FALSE	FALSE	FALSE	FALSE	FALSE	FALSE	TRUE	6	FALSE	TRUE	FALSE	2.77913	3.40184	FALSE
ADAT1	TRUE	FALSE	0	0	0	0	0	0	FALSE	FALSE	FALSE	FALSE	FALSE	FALSE	TRUE	21	FALSE	TRUE	FALSE	-2.94771	0.491948	FALSE
ADAT2	TRUE	FALSE	0	0	0	0	0	0	FALSE	FALSE	FALSE	FALSE	FALSE	FALSE	FALSE	0	FALSE	FALSE	FALSE	0.83653	-0.493984	FALSE
ADAT3	TRUE	FALSE	0	0	0	0	0	0	FALSE	FALSE	FALSE	FALSE	FALSE	FALSE	FALSE	0	FALSE	TRUE	FALSE	1.42053	-0.346785	FALSE
ADCK1	TRUE	FALSE	0	0	0	0	0	0	FALSE	FALSE	FALSE	FALSE	FALSE	FALSE	TRUE	1	FALSE	FALSE	FALSE	-0.570332	0.849959	FALSE
ADCK2	TRUE	FALSE	0	0	0	0	0	0	FALSE	FALSE	FALSE	FALSE	FALSE	FALSE	TRUE	2	FALSE	TRUE	FALSE	2.20276	2.06914	FALSE
ADCK5	TRUE	FALSE	0	0	0	0	0	0	FALSE	FALSE	FALSE	FALSE	FALSE	FALSE	FALSE	0	FALSE	TRUE	FALSE	2.13023	3.49784	FALSE
ADCY1	TRUE	FALSE	0	0	0	0	0	0	FALSE	FALSE	FALSE	FALSE	FALSE	FALSE	TRUE	8	TRUE	TRUE	FALSE	6.1488	5.52438	FALSE
ADCY2	TRUE	FALSE	0	0	0	0	0	0	FALSE	FALSE	FALSE	FALSE	FALSE	FALSE	TRUE	4	TRUE	TRUE	TRUE	5.25166	5.99422	FALSE
ADCY3	TRUE	FALSE	0	0	0	0	0	0	FALSE	FALSE	FALSE	FALSE	FALSE	FALSE	FALSE	0	TRUE	TRUE	FALSE	3.25211	4.02554	FALSE
ADCY4	TRUE	FALSE	0	0	0	0	0	7	FALSE	FALSE	FALSE	FALSE	FALSE	FALSE	FALSE	0	TRUE	TRUE	FALSE	1.60528	2.02016	FALSE
ADCY5	TRUE	TRUE	0	0	0	0	0	0	FALSE	FALSE	FALSE	FALSE	TRUE	FALSE	TRUE	4	TRUE	TRUE	FALSE	5.67863	5.07925	TRUE
ADCY6	TRUE	FALSE	0	0	0	0	0	11	FALSE	FALSE	FALSE	FALSE	FALSE	FALSE	TRUE	3	TRUE	TRUE	FALSE	3.47525	4.50266	FALSE
ADCY7	TRUE	FALSE	0	0	0	0	0	2	FALSE	FALSE	FALSE	FALSE	FALSE	FALSE	TRUE	1	TRUE	TRUE	FALSE	1.98058	4.14599	FALSE
ADCY8	TRUE	FALSE	0	0	0	0	0	0	FALSE	FALSE	FALSE	FALSE	FALSE	FALSE	FALSE	0	TRUE	TRUE	FALSE	2.52229	4.246	FALSE
ADCY9	TRUE	FALSE	0	0	0	0	0	9	FALSE	FALSE	FALSE	FALSE	FALSE	FALSE	TRUE	3	TRUE	TRUE	FALSE	2.83983	4.55983	FALSE
ADCY10	TRUE	FALSE	0	0	0	0	0	0	FALSE	FALSE	FALSE	FALSE	FALSE	FALSE	FALSE	0	TRUE	TRUE	TRUE	-0.702715	1.73962	FALSE
ADCYAP1	TRUE	FALSE	0	0	0	0	0	0	FALSE	FALSE	FALSE	FALSE	FALSE	FALSE	TRUE	29	TRUE	TRUE	TRUE	1.66116	1.44058	FALSE
ADCYAP1R1	TRUE	FALSE	0	0	0	0	0	0	FALSE	FALSE	FALSE	FALSE	FALSE	FALSE	TRUE	12	TRUE	TRUE	FALSE	1.18517	2.9298	FALSE
ADD1	TRUE	TRUE	0	0	0	0	0	0	TRUE	FALSE	FALSE	FALSE	TRUE	TRUE	TRUE	2	FALSE	TRUE	FALSE	0.586496	3.90605	FALSE
ADD2	TRUE	FALSE	0	0	0	0	0	0	FALSE	FALSE	FALSE	FALSE	TRUE	FALSE	FALSE	0	FALSE	TRUE	FALSE	2.02559	4.97378	FALSE
ADD3	TRUE	FALSE	0	0	0	0	0	0	FALSE	FALSE	FALSE	TRUE	FALSE	FALSE	TRUE	1	FALSE	TRUE	FALSE	-0.587661	4.37569	FALSE
ADGB	TRUE	FALSE	0	0	0	0	0	0	FALSE	FALSE	FALSE	FALSE	FALSE	FALSE	FALSE	0	FALSE	TRUE	FALSE			FALSE
ADGRA1	TRUE	FALSE	0	0	0	0	0	0	FALSE	FALSE	FALSE	FALSE	FALSE	FALSE	FALSE	0	TRUE	TRUE	FALSE			FALSE
ADGRA2	TRUE	FALSE	0	0	0	0	0	0	FALSE	FALSE	FALSE	FALSE	FALSE	FALSE	FALSE	0	TRUE	TRUE	FALSE			FALSE
ADGRA3	TRUE	FALSE	0	0	0	0	0	2	FALSE	FALSE	FALSE	FALSE	FALSE	FALSE	TRUE	1	TRUE	TRUE	FALSE			FALSE
ADGRB1	TRUE	FALSE	0	0	0	0	0	0	FALSE	FALSE	FALSE	FALSE	FALSE	FALSE	TRUE	1	TRUE	TRUE	FALSE			FALSE
ADGRB2	TRUE	FALSE	0	0	0	0	0	0	FALSE	FALSE	FALSE	FALSE	FALSE	FALSE	FALSE	0	TRUE	TRUE	FALSE			FALSE
ADGRB3	TRUE	FALSE	0	0	0	0	0	0	FALSE	FALSE	FALSE	FALSE	FALSE	FALSE	FALSE	0	FALSE	FALSE	FALSE			FALSE
ADGRD1	TRUE	FALSE	0	0	0	0	0	1	FALSE	FALSE	FALSE	FALSE	FALSE	FALSE	TRUE	1	TRUE	TRUE	FALSE			FALSE
ADGRD2	TRUE	FALSE	0	0	0	0	0	0	FALSE	FALSE	FALSE	FALSE	FALSE	FALSE	FALSE	0	TRUE	FALSE	FALSE			FALSE
ADGRE1	TRUE	FALSE	0	0	0	0	0	0	FALSE	FALSE	FALSE	FALSE	FALSE	FALSE	TRUE	2	FALSE	TRUE	FALSE			FALSE
ADGRE2	TRUE	FALSE	0	0	4	0	0	0	FALSE	FALSE	FALSE	FALSE	FALSE	FALSE	FALSE	0	TRUE	TRUE	FALSE			FALSE
ADGRE3	TRUE	FALSE	0	0	0	0	0	0	FALSE	FALSE	FALSE	FALSE	FALSE	FALSE	FALSE	0	TRUE	FALSE	FALSE			FALSE
ADGRE5	TRUE	FALSE	0	0	0	0	0	0	FALSE	FALSE	FALSE	FALSE	FALSE	FALSE	TRUE	31	TRUE	TRUE	FALSE			FALSE
ADGRF1	TRUE	FALSE	0	0	0	0	0	0	FALSE	FALSE	FALSE	FALSE	FALSE	FALSE	TRUE	1	TRUE	TRUE	FALSE			FALSE
ADGRF2	TRUE	FALSE	0	0	0	0	1	0	FALSE	FALSE	FALSE	FALSE	FALSE	FALSE	FALSE	0	FALSE	TRUE	FALSE			TRUE
ADGRF3	TRUE	FALSE	0	0	0	0	0	0	FALSE	FALSE	FALSE	FALSE	FALSE	FALSE	FALSE	0	TRUE	TRUE	FALSE			FALSE
ADGRF4	TRUE	FALSE	0	0	0	0	0	0	FALSE	FALSE	FALSE	FALSE	FALSE	FALSE	FALSE	0	TRUE	TRUE	FALSE			FALSE
ADGRF5	TRUE	FALSE	0	0	0	0	0	0	FALSE	FALSE	FALSE	FALSE	FALSE	FALSE	FALSE	0	TRUE	TRUE	FALSE			FALSE
ADGRG1	TRUE	FALSE	0	0	0	0	0	0	FALSE	FALSE	FALSE	FALSE	FALSE	FALSE	TRUE	27	TRUE	TRUE	FALSE			FALSE
ADGRG2	FALSE	FALSE	0	0	0	0	0	0	FALSE	FALSE	FALSE	FALSE	FALSE	FALSE	FALSE	0	TRUE	TRUE	FALSE			FALSE
ADGRG3	TRUE	FALSE	0	0	0	0	0	0	FALSE	FALSE	FALSE	FALSE	FALSE	FALSE	TRUE	6	TRUE	TRUE	FALSE			FALSE
ADGRG4	FALSE	FALSE	0	0	0	0	0	0	FALSE	FALSE	FALSE	FALSE	FALSE	FALSE	FALSE	0	TRUE	TRUE	FALSE			FALSE
ADGRG5	TRUE	FALSE	0	0	0	0	0	0	FALSE	FALSE	FALSE	FALSE	FALSE	FALSE	FALSE	0	TRUE	TRUE	FALSE			TRUE
ADGRG6	TRUE	FALSE	0	0	0	0	0	0	FALSE	FALSE	FALSE	FALSE	FALSE	FALSE	TRUE	1	TRUE	TRUE	FALSE			FALSE
ADGRG7	TRUE	FALSE	0	0	0	0	0	0	FALSE	FALSE	FALSE	FALSE	FALSE	FALSE	TRUE	1	TRUE	TRUE	FALSE			FALSE
ADGRL1	TRUE	FALSE	0	0	0	0	0	0	FALSE	FALSE	FALSE	FALSE	FALSE	FALSE	TRUE	1	TRUE	TRUE	FALSE			FALSE
ADGRL2	TRUE	FALSE	0	0	0	0	0	0	FALSE	FALSE	FALSE	FALSE	FALSE	FALSE	FALSE	0	TRUE	TRUE	FALSE			FALSE
ADGRL3	TRUE	FALSE	0	0	0	0	0	0	FALSE	FALSE	FALSE	FALSE	FALSE	FALSE	TRUE	1	TRUE	TRUE	FALSE			FALSE
ADGRL4	TRUE	FALSE	0	0	0	0	4	0	FALSE	FALSE	FALSE	FALSE	FALSE	FALSE	FALSE	0	TRUE	TRUE	FALSE			FALSE
ADGRV1	TRUE	FALSE	0	0	0	0	0	0	FALSE	FALSE	FALSE	FALSE	FALSE	FALSE	FALSE	0	TRUE	TRUE	FALSE			FALSE
ADH1A	TRUE	FALSE	0	2	0	6	0	1	FALSE	FALSE	FALSE	FALSE	FALSE	FALSE	TRUE	15	TRUE	TRUE	FALSE	-0.460318	-0.0523601	FALSE
ADH1B	TRUE	FALSE	5	4	5	10	7	8	FALSE	FALSE	FALSE	FALSE	FALSE	FALSE	TRUE	18	TRUE	TRUE	FALSE	0.0515678	2.33663	FALSE
ADH1C	TRUE	TRUE	0	0	0	0	0	0	FALSE	FALSE	FALSE	FALSE	FALSE	FALSE	TRUE	31	TRUE	TRUE	FALSE			FALSE
ADH4	TRUE	FALSE	2	1	1	11	0	10	FALSE	FALSE	FALSE	FALSE	FALSE	FALSE	TRUE	7	TRUE	TRUE	FALSE	-1.17205	0.64483	FALSE
ADH5	TRUE	FALSE	0	0	0	1	0	7	FALSE	FALSE	FALSE	FALSE	FALSE	FALSE	TRUE	37	TRUE	TRUE	FALSE	0.525323	0.378159	TRUE
ADH6	TRUE	FALSE	4	3	0	0	0	0	FALSE	FALSE	FALSE	FALSE	FALSE	FALSE	TRUE	4	TRUE	TRUE	FALSE	-0.450094	1.58044	FALSE
ADH7	TRUE	FALSE	0	0	0	0	0	0	FALSE	FALSE	FALSE	FALSE	FALSE	FALSE	TRUE	6	TRUE	TRUE	FALSE	-1.71157	-0.306694	FALSE
ADHFE1	TRUE	FALSE	0	0	0	0	4	6	FALSE	FALSE	FALSE	FALSE	FALSE	FALSE	TRUE	3	TRUE	TRUE	FALSE	-1.05887	1.92839	FALSE
ADI1	TRUE	FALSE	1	5	1	5	0	3	FALSE	FALSE	FALSE	FALSE	FALSE	FALSE	TRUE	40	FALSE	TRUE	FALSE	-0.200077	0.832734	FALSE
ADIG	TRUE	FALSE	0	0	0	0	0	0	FALSE	FALSE	FALSE	FALSE	FALSE	FALSE	FALSE	0	FALSE	TRUE	FALSE			FALSE
ADIPOQ	TRUE	FALSE	1	2	0	0	0	1	TRUE	FALSE	FALSE	FALSE	TRUE	TRUE	TRUE	152	TRUE	TRUE	TRUE	-0.676407	-1.26657	FALSE
ADIPOR1	TRUE	FALSE	0	0	0	0	0	0	FALSE	FALSE	FALSE	FALSE	FALSE	FALSE	TRUE	9	FALSE	TRUE	TRUE	3.14375	2.70706	FALSE
ADIPOR2	TRUE	FALSE	0	0	0	0	0	0	FALSE	FALSE	FALSE	FALSE	FALSE	FALSE	TRUE	5	FALSE	TRUE	FALSE	2.73475	3.17409	FALSE
ADIRF	TRUE	FALSE	0	0	0	0	0	0	FALSE	FALSE	FALSE	FALSE	FALSE	FALSE	TRUE	2	FALSE	FALSE	FALSE	-0.436797	0.199332	FALSE
ADK	TRUE	FALSE	0	0	0	0	0	0	FALSE	FALSE	FALSE	FALSE	FALSE	FALSE	TRUE	30	TRUE	TRUE	FALSE	0.550077	2.66747	FALSE
ADM	TRUE	FALSE	0	1	0	2	0	0	TRUE	FALSE	TRUE	FALSE	TRUE	FALSE	TRUE	34	TRUE	TRUE	FALSE	1.47383	2.15446	TRUE
ADM2	TRUE	FALSE	0	0	0	0	0	0	TRUE	FALSE	FALSE	FALSE	FALSE	FALSE	TRUE	1	TRUE	TRUE	FALSE	-0.559066	0.624563	TRUE
ADM5	TRUE	FALSE	0	0	0	0	0	0	FALSE	FALSE	FALSE	FALSE	FALSE	FALSE	FALSE	0	FALSE	FALSE	FALSE	0.592631	0.287439	FALSE
ADNP	TRUE	FALSE	0	0	0	0	0	0	FALSE	FALSE	FALSE	FALSE	FALSE	FALSE	TRUE	9	FALSE	TRUE	FALSE	1.02199	4.64048	FALSE
ADNP2	TRUE	FALSE	0	0	0	0	0	0	FALSE	FALSE	FALSE	FALSE	FALSE	FALSE	FALSE	0	FALSE	TRUE	FALSE	0.0271219	3.15587	FALSE
ADO	TRUE	FALSE	0	0	0	0	0	0	FALSE	FALSE	FALSE	FALSE	FALSE	FALSE	TRUE	26	FALSE	FALSE	FALSE	2.00853	2.04289	FALSE
ADORA1	TRUE	FALSE	0	0	0	0	0	0	TRUE	FALSE	FALSE	TRUE	TRUE	FALSE	TRUE	111	TRUE	TRUE	FALSE	2.46092	0.871455	FALSE
ADORA2A	TRUE	FALSE	0	0	0	0	0	0	FALSE	FALSE	FALSE	FALSE	TRUE	FALSE	TRUE	137	TRUE	TRUE	TRUE	2.06842	2.16155	FALSE
ADORA2B	TRUE	FALSE	0	0	0	0	0	0	FALSE	FALSE	FALSE	FALSE	FALSE	FALSE	TRUE	93	TRUE	TRUE	FALSE	-0.167966	-0.133116	FALSE
ADORA3	FALSE	FALSE	0	0	0	0	0	0	TRUE	FALSE	FALSE	TRUE	FALSE	FALSE	TRUE	90	TRUE	TRUE	TRUE	-1.33229	1.54926	FALSE
ADPGK	TRUE	FALSE	0	0	0	0	0	0	FALSE	FALSE	FALSE	FALSE	FALSE	FALSE	FALSE	0	FALSE	TRUE	FALSE	0.457581	2.24247	FALSE
ADPRH	TRUE	FALSE	0	0	0	0	0	0	FALSE	FALSE	FALSE	FALSE	FALSE	FALSE	TRUE	1	FALSE	TRUE	FALSE	-0.98502	0.149705	FALSE
ADPRHL1	TRUE	FALSE	1	0	0	4	9	10	FALSE	FALSE	FALSE	FALSE	FALSE	FALSE	FALSE	0	FALSE	TRUE	FALSE	-0.573818	0.462989	FALSE
ADPRM	TRUE	FALSE	0	0	0	0	0	0	FALSE	FALSE	FALSE	FALSE	FALSE	FALSE	TRUE	3	FALSE	TRUE	FALSE	0.936348	1.64926	FALSE
ADPRS	TRUE	FALSE	0	0	0	0	0	0	FALSE	FALSE	FALSE	FALSE	FALSE	FALSE	FALSE	0	FALSE	TRUE	FALSE			FALSE
ADRA1A	TRUE	FALSE	0	0	0	0	0	0	FALSE	FALSE	FALSE	FALSE	TRUE	FALSE	TRUE	329	TRUE	TRUE	FALSE	0.926945	-0.546848	FALSE
ADRA1B	TRUE	FALSE	0	0	0	0	0	0	FALSE	FALSE	FALSE	FALSE	FALSE	FALSE	TRUE	216	TRUE	TRUE	FALSE	3.79143	1.68632	FALSE
ADRA1D	TRUE	FALSE	0	0	0	0	0	0	FALSE	FALSE	FALSE	FALSE	TRUE	FALSE	TRUE	123	TRUE	TRUE	FALSE			FALSE
ADRA2A	TRUE	FALSE	0	0	0	0	0	0	FALSE	FALSE	FALSE	FALSE	TRUE	FALSE	TRUE	261	TRUE	TRUE	FALSE			FALSE
ADRA2B	FALSE	FALSE	0	0	0	0	0	0	TRUE	FALSE	FALSE	FALSE	TRUE	FALSE	TRUE	166	TRUE	TRUE	FALSE	0.524254	0.445243	FALSE
ADRA2C	TRUE	FALSE	0	0	0	0	0	0	FALSE	FALSE	FALSE	FALSE	FALSE	FALSE	TRUE	134	TRUE	TRUE	FALSE	5.42206	2.31739	FALSE
ADRB1	TRUE	TRUE	0	0	0	0	0	0	TRUE	FALSE	FALSE	FALSE	TRUE	FALSE	TRUE	235	TRUE	TRUE	FALSE			TRUE
ADRB2	TRUE	TRUE	0	0	0	0	0	0	TRUE	FALSE	FALSE	FALSE	TRUE	FALSE	TRUE	329	TRUE	TRUE	FALSE	1.91161	1.91357	FALSE
ADRB3	TRUE	FALSE	0	0	0	0	0	0	TRUE	FALSE	FALSE	FALSE	TRUE	FALSE	TRUE	96	TRUE	TRUE	FALSE	3.02517	1.48093	FALSE
ADRM1	TRUE	FALSE	0	0	7	3	0	0	FALSE	FALSE	FALSE	FALSE	FALSE	FALSE	TRUE	7	FALSE	TRUE	FALSE	1.78256	3.42499	FALSE
ADSL	TRUE	FALSE	0	6	0	0	0	0	FALSE	FALSE	FALSE	FALSE	FALSE	FALSE	TRUE	9	FALSE	TRUE	FALSE	0.932017	2.65067	FALSE
ADSS1	TRUE	FALSE	1	1	0	10	1	10	FALSE	FALSE	FALSE	FALSE	FALSE	FALSE	TRUE	10	FALSE	FALSE	FALSE			FALSE
ADSS2	TRUE	FALSE	0	0	0	0	0	0	FALSE	FALSE	FALSE	FALSE	FALSE	FALSE	TRUE	5	FALSE	TRUE	TRUE			FALSE
ADTRP	TRUE	FALSE	0	0	0	0	0	0	TRUE	FALSE	FALSE	FALSE	FALSE	FALSE	TRUE	1	FALSE	TRUE	FALSE	-0.225809	1.01185	FALSE
AEBP1	TRUE	FALSE	1	0	7	0	1	6	FALSE	FALSE	FALSE	FALSE	FALSE	FALSE	FALSE	0	TRUE	TRUE	FALSE	1.30669	4.12175	TRUE
AEBP2	TRUE	FALSE	0	0	0	0	0	0	FALSE	FALSE	FALSE	FALSE	FALSE	FALSE	FALSE	0	FALSE	TRUE	FALSE	3.7374	3.38618	FALSE
AEN	TRUE	FALSE	0	0	0	0	0	0	FALSE	FALSE	FALSE	FALSE	FALSE	FALSE	TRUE	7	FALSE	FALSE	FALSE	-0.634626	-0.709563	FALSE
AFAP1	TRUE	FALSE	0	0	0	0	0	0	FALSE	FALSE	FALSE	FALSE	FALSE	FALSE	FALSE	0	FALSE	TRUE	FALSE	-0.838339	3.92995	FALSE
AFAP1L1	TRUE	FALSE	0	0	0	0	0	1	FALSE	FALSE	FALSE	FALSE	FALSE	FALSE	FALSE	0	FALSE	TRUE	FALSE	-0.770043	2.45852	FALSE
AFAP1L2	TRUE	FALSE	0	0	0	0	0	0	FALSE	FALSE	FALSE	FALSE	FALSE	FALSE	FALSE	0	FALSE	TRUE	FALSE	-0.123836	4.02187	FALSE
AFDN	TRUE	FALSE	0	0	0	0	0	0	FALSE	FALSE	FALSE	FALSE	FALSE	FALSE	TRUE	1	FALSE	TRUE	FALSE			FALSE
AFF1	TRUE	FALSE	0	0	0	0	0	0	FALSE	FALSE	FALSE	FALSE	FALSE	FALSE	TRUE	1	FALSE	TRUE	FALSE	-1.81289	4.65259	TRUE
AFF2	FALSE	FALSE	0	0	0	0	0	0	FALSE	FALSE	FALSE	FALSE	FALSE	FALSE	FALSE	0	FALSE	TRUE	FALSE	0.828049	4.86562	FALSE
AFF3	TRUE	FALSE	0	0	0	0	0	0	FALSE	FALSE	FALSE	FALSE	FALSE	FALSE	FALSE	0	FALSE	TRUE	FALSE	2.12093	5.61786	TRUE
AFF4	TRUE	FALSE	0	0	0	0	0	0	FALSE	FALSE	FALSE	FALSE	FALSE	FALSE	TRUE	2	FALSE	TRUE	FALSE	2.22954	6.11793	FALSE
AFG1L	TRUE	FALSE	0	0	0	0	0	0	FALSE	FALSE	FALSE	FALSE	FALSE	FALSE	FALSE	0	FALSE	FALSE	FALSE			FALSE
AFG3L2	TRUE	FALSE	4	0	0	0	0	10	FALSE	FALSE	FALSE	FALSE	FALSE	FALSE	TRUE	6	FALSE	TRUE	FALSE	2.5462	4.09104	FALSE
AFM	TRUE	FALSE	3	0	5	0	0	11	FALSE	FALSE	FALSE	FALSE	FALSE	FALSE	TRUE	1	TRUE	TRUE	FALSE	-2.65941	0.389354	FALSE
AFMID	TRUE	FALSE	0	0	0	0	0	0	FALSE	FALSE	FALSE	FALSE	FALSE	FALSE	FALSE	0	FALSE	TRUE	FALSE	0.217804	2.18536	FALSE
AFP	TRUE	FALSE	0	0	0	0	0	0	FALSE	FALSE	FALSE	FALSE	FALSE	FALSE	TRUE	51	TRUE	TRUE	FALSE	-1.32669	2.51798	FALSE
AFTPH	TRUE	FALSE	0	0	0	0	0	0	FALSE	FALSE	FALSE	FALSE	FALSE	FALSE	FALSE	0	FALSE	TRUE	FALSE	-0.748596	4.33547	FALSE
AGA	TRUE	TRUE	0	0	0	0	0	0	FALSE	FALSE	FALSE	FALSE	FALSE	FALSE	TRUE	5	TRUE	TRUE	FALSE	-0.424351	1.59169	FALSE
AGAP1	TRUE	FALSE	0	0	0	0	0	0	FALSE	FALSE	FALSE	FALSE	FALSE	FALSE	TRUE	1	FALSE	TRUE	FALSE	2.28061	5.51275	FALSE
AGAP2	TRUE	FALSE	0	0	0	0	0	0	FALSE	FALSE	FALSE	FALSE	FALSE	FALSE	FALSE	0	FALSE	TRUE	FALSE	5.79326	5.46695	FALSE
AGAP3	TRUE	FALSE	0	0	0	0	0	0	FALSE	FALSE	FALSE	FALSE	FALSE	FALSE	FALSE	0	FALSE	TRUE	FALSE	4.34956	4.86326	TRUE
AGAP4	TRUE	FALSE	0	0	0	0	0	0	FALSE	FALSE	FALSE	FALSE	FALSE	FALSE	FALSE	0	FALSE	FALSE	FALSE			FALSE
AGAP5	TRUE	FALSE	0	0	0	0	0	0	FALSE	FALSE	FALSE	FALSE	FALSE	FALSE	FALSE	0	FALSE	TRUE	FALSE			FALSE
AGAP6	TRUE	FALSE	0	0	0	0	0	0	FALSE	FALSE	FALSE	FALSE	FALSE	FALSE	FALSE	0	FALSE	FALSE	FALSE			FALSE
AGAP9	FALSE	FALSE	0	0	0	0	0	0	FALSE	FALSE	FALSE	FALSE	FALSE	FALSE	FALSE	0	FALSE	TRUE	FALSE			FALSE
AGBL1	FALSE	FALSE	0	0	0	0	0	0	FALSE	FALSE	FALSE	FALSE	FALSE	FALSE	FALSE	0	TRUE	TRUE	FALSE	-3.83358	0.635173	FALSE
AGBL2	TRUE	FALSE	0	0	0	0	0	1	FALSE	FALSE	FALSE	FALSE	FALSE	FALSE	FALSE	0	TRUE	TRUE	FALSE	-0.551577	1.92768	TRUE
AGBL3	TRUE	FALSE	0	0	0	0	0	0	FALSE	FALSE	FALSE	FALSE	FALSE	FALSE	FALSE	0	TRUE	FALSE	FALSE			FALSE
AGBL4	TRUE	FALSE	0	0	0	0	0	0	FALSE	FALSE	FALSE	FALSE	FALSE	FALSE	FALSE	0	TRUE	FALSE	FALSE	-0.173448	0.371173	FALSE
AGBL5	TRUE	FALSE	0	0	0	0	0	0	FALSE	FALSE	FALSE	FALSE	FALSE	FALSE	TRUE	4	TRUE	TRUE	FALSE	1.7514	4.19165	TRUE
AGER	TRUE	FALSE	0	0	11	3	0	0	TRUE	TRUE	FALSE	FALSE	TRUE	TRUE	TRUE	10	TRUE	TRUE	FALSE	-0.0766749	0.685352	TRUE
AGFG1	TRUE	FALSE	0	0	0	0	0	0	FALSE	FALSE	FALSE	FALSE	FALSE	FALSE	FALSE	0	FALSE	TRUE	TRUE	0.877604	3.90317	FALSE
AGFG2	TRUE	FALSE	0	0	0	0	0	1	FALSE	FALSE	FALSE	FALSE	FALSE	FALSE	TRUE	1	FALSE	FALSE	FALSE	0.955223	2.02687	TRUE
AGGF1	TRUE	FALSE	0	0	0	0	0	2	FALSE	FALSE	FALSE	FALSE	FALSE	FALSE	FALSE	0	TRUE	TRUE	FALSE	0.271524	3.02709	TRUE
AGK	TRUE	TRUE	0	0	0	0	0	0	FALSE	FALSE	FALSE	FALSE	FALSE	FALSE	FALSE	0	FALSE	TRUE	FALSE	0.240132	2.24459	FALSE
AGL	TRUE	TRUE	0	0	0	0	0	0	FALSE	FALSE	FALSE	FALSE	FALSE	FALSE	TRUE	27	FALSE	TRUE	TRUE	-2.23366	3.73191	FALSE
AGMAT	TRUE	FALSE	0	0	0	0	0	0	FALSE	FALSE	FALSE	FALSE	FALSE	FALSE	TRUE	1	FALSE	TRUE	FALSE	0.843808	1.26307	FALSE
AGMO	TRUE	FALSE	0	0	0	0	0	0	FALSE	FALSE	FALSE	FALSE	FALSE	FALSE	TRUE	1	FALSE	TRUE	FALSE	-4.63367	1.42804	FALSE
AGO1	TRUE	FALSE	0	0	0	0	0	0	FALSE	FALSE	FALSE	FALSE	FALSE	FALSE	FALSE	0	FALSE	TRUE	FALSE	6.52667	6.25533	FALSE
AGO2	TRUE	FALSE	0	0	0	0	0	0	FALSE	FALSE	FALSE	FALSE	FALSE	FALSE	TRUE	7	FALSE	TRUE	FALSE	7.69614	5.6677	FALSE
AGO3	TRUE	FALSE	0	0	0	0	0	0	FALSE	FALSE	FALSE	FALSE	FALSE	FALSE	TRUE	1	FALSE	TRUE	FALSE	5.45121	6.09216	FALSE
AGO4	TRUE	FALSE	0	0	0	0	0	0	FALSE	FALSE	FALSE	FALSE	FALSE	FALSE	FALSE	0	FALSE	TRUE	FALSE	3.83978	5.08189	FALSE
AGPAT1	TRUE	FALSE	0	0	0	0	0	0	FALSE	FALSE	FALSE	FALSE	FALSE	FALSE	TRUE	6	FALSE	TRUE	FALSE	3.36969	3.48331	TRUE
AGPAT2	TRUE	TRUE	0	0	0	0	0	0	FALSE	FALSE	FALSE	FALSE	FALSE	FALSE	FALSE	0	TRUE	TRUE	TRUE	-0.0384719	0.859166	FALSE
AGPAT3	TRUE	FALSE	0	0	0	0	0	0	FALSE	FALSE	FALSE	FALSE	FALSE	FALSE	FALSE	0	FALSE	TRUE	FALSE	3.31377	3.85533	FALSE
AGPAT4	TRUE	FALSE	0	0	0	0	0	0	FALSE	FALSE	FALSE	FALSE	FALSE	FALSE	FALSE	0	FALSE	TRUE	FALSE	2.61023	3.28496	FALSE
AGPAT5	TRUE	FALSE	0	0	0	0	0	0	FALSE	FALSE	FALSE	FALSE	FALSE	FALSE	TRUE	2	FALSE	TRUE	FALSE	-1.65247	2.12409	FALSE
AGPS	TRUE	FALSE	0	0	0	0	0	0	FALSE	FALSE	FALSE	FALSE	FALSE	FALSE	TRUE	1	FALSE	TRUE	FALSE	3.43822	4.87542	FALSE
AGR2	TRUE	FALSE	0	0	0	0	0	0	FALSE	FALSE	FALSE	FALSE	FALSE	FALSE	TRUE	41	TRUE	TRUE	FALSE	0.0435018	2.17108	FALSE
AGR3	TRUE	FALSE	0	0	0	0	0	0	FALSE	FALSE	FALSE	FALSE	FALSE	FALSE	FALSE	0	TRUE	TRUE	FALSE	-2.0409	-2.71669	FALSE
AGRN	TRUE	FALSE	0	0	0	0	0	0	FALSE	FALSE	FALSE	FALSE	FALSE	FALSE	TRUE	10	TRUE	TRUE	FALSE	0.140544	5.56161	FALSE
AGRP	TRUE	FALSE	0	0	0	0	0	0	FALSE	FALSE	FALSE	FALSE	FALSE	FALSE	TRUE	6	TRUE	TRUE	FALSE	0.657233	1.12628	FALSE
AGT	TRUE	TRUE	0	0	0	0	0	0	TRUE	TRUE	TRUE	FALSE	TRUE	TRUE	TRUE	232	TRUE	TRUE	TRUE	-1.20017	-0.90195	FALSE
AGTPBP1	TRUE	FALSE	0	0	0	0	0	0	FALSE	FALSE	FALSE	FALSE	FALSE	FALSE	TRUE	1	TRUE	TRUE	FALSE	1.50027	5.17847	FALSE
AGTR1	TRUE	TRUE	0	0	0	0	0	0	TRUE	TRUE	TRUE	FALSE	TRUE	FALSE	TRUE	110	TRUE	TRUE	TRUE	-0.127196	0.954477	FALSE
AGTR2	FALSE	FALSE	0	0	0	0	0	0	FALSE	FALSE	FALSE	FALSE	TRUE	FALSE	TRUE	22	TRUE	TRUE	TRUE	-0.105461	0.469101	FALSE
AGTRAP	TRUE	FALSE	0	0	0	0	0	0	FALSE	FALSE	FALSE	FALSE	FALSE	FALSE	FALSE	0	FALSE	TRUE	TRUE	0.319013	1.34627	FALSE
AGXT	TRUE	FALSE	3	1	11	9	1	11	FALSE	FALSE	FALSE	FALSE	FALSE	FALSE	TRUE	17	FALSE	TRUE	FALSE	-1.43136	1.88379	FALSE
AGXT2	TRUE	FALSE	0	2	0	0	0	4	FALSE	FALSE	FALSE	FALSE	FALSE	FALSE	TRUE	7	TRUE	TRUE	FALSE	-0.800697	-0.0437905	FALSE
AHCTF1	TRUE	FALSE	0	0	0	0	0	0	FALSE	FALSE	FALSE	FALSE	FALSE	FALSE	TRUE	4	FALSE	TRUE	FALSE	1.0945	8.26368	FALSE
AHCY	TRUE	FALSE	0	0	0	0	0	0	FALSE	FALSE	FALSE	FALSE	TRUE	FALSE	TRUE	22	TRUE	TRUE	FALSE	1.84071	3.33217	FALSE
AHCYL1	TRUE	FALSE	0	0	0	0	0	0	FALSE	FALSE	FALSE	FALSE	FALSE	FALSE	TRUE	1	TRUE	TRUE	FALSE	4.54081	5.09231	FALSE
AHCYL2	TRUE	FALSE	0	0	0	0	0	0	FALSE	FALSE	FALSE	FALSE	FALSE	FALSE	FALSE	0	TRUE	FALSE	FALSE	3.54969	4.35622	FALSE
AHDC1	TRUE	FALSE	0	0	0	0	0	0	FALSE	FALSE	FALSE	FALSE	FALSE	FALSE	FALSE	0	FALSE	TRUE	FALSE	4.7869	4.82228	FALSE
AHI1	TRUE	FALSE	0	0	0	0	0	0	FALSE	FALSE	FALSE	FALSE	FALSE	FALSE	FALSE	0	FALSE	TRUE	FALSE	-1.88139	2.14931	TRUE
AHNAK	TRUE	FALSE	0	0	9	0	0	0	FALSE	FALSE	FALSE	FALSE	FALSE	FALSE	TRUE	1	FALSE	TRUE	FALSE	-5.74891	5.04491	FALSE
AHNAK2	TRUE	FALSE	0	0	0	0	0	0	FALSE	FALSE	FALSE	FALSE	FALSE	FALSE	FALSE	0	FALSE	TRUE	FALSE			FALSE
AHR	TRUE	FALSE	0	0	0	0	0	0	FALSE	FALSE	FALSE	FALSE	TRUE	TRUE	TRUE	98	TRUE	TRUE	TRUE	-0.499293	5.21203	FALSE
AHRR	TRUE	FALSE	0	0	0	0	0	1	FALSE	FALSE	FALSE	FALSE	FALSE	FALSE	TRUE	5	FALSE	TRUE	FALSE	0.754921	2.17397	FALSE
AHSA1	TRUE	FALSE	0	0	0	0	0	0	FALSE	FALSE	FALSE	FALSE	FALSE	FALSE	TRUE	2	FALSE	TRUE	FALSE	2.1055	3.29265	FALSE
AHSG	TRUE	FALSE	10	11	6	11	0	11	TRUE	FALSE	FALSE	FALSE	FALSE	FALSE	TRUE	19	TRUE	TRUE	FALSE	-0.629467	-0.370124	FALSE
AHSP	TRUE	FALSE	0	0	0	0	0	0	FALSE	FALSE	FALSE	FALSE	FALSE	FALSE	TRUE	20	FALSE	TRUE	FALSE	-0.805913	0.270767	FALSE
AICDA	TRUE	FALSE	0	0	0	0	0	0	FALSE	FALSE	FALSE	FALSE	FALSE	FALSE	TRUE	12	FALSE	TRUE	FALSE	2.32419	1.32553	FALSE
AIDA	TRUE	FALSE	0	0	0	0	0	0	FALSE	FALSE	FALSE	FALSE	FALSE	FALSE	FALSE	0	FALSE	TRUE	TRUE	1.078	2.38045	TRUE
AIF1	TRUE	FALSE	0	0	0	0	0	0	FALSE	FALSE	FALSE	FALSE	FALSE	FALSE	TRUE	4	FALSE	TRUE	FALSE	-0.0373094	1.31152	TRUE
AIF1L	TRUE	FALSE	0	0	0	0	0	0	FALSE	FALSE	FALSE	FALSE	FALSE	FALSE	FALSE	0	FALSE	TRUE	FALSE	0.34294	1.18716	FALSE
AIFM1	FALSE	FALSE	0	0	0	0	0	0	FALSE	FALSE	FALSE	FALSE	FALSE	FALSE	TRUE	5	TRUE	TRUE	FALSE	2.22226	4.13232	FALSE
AIFM2	TRUE	FALSE	0	0	0	0	0	5	FALSE	FALSE	FALSE	FALSE	FALSE	FALSE	FALSE	0	TRUE	TRUE	FALSE	-0.4162	0.214171	FALSE
AIFM3	TRUE	FALSE	0	0	0	0	0	0	FALSE	FALSE	FALSE	FALSE	FALSE	FALSE	FALSE	0	TRUE	TRUE	FALSE	1.3701	1.45304	FALSE
AIG1	TRUE	FALSE	0	0	0	0	0	11	FALSE	FALSE	FALSE	FALSE	FALSE	FALSE	FALSE	0	FALSE	TRUE	FALSE	0.243481	0.502267	FALSE
AIM2	TRUE	FALSE	0	0	0	0	0	0	FALSE	FALSE	FALSE	FALSE	FALSE	FALSE	FALSE	0	FALSE	TRUE	FALSE	0.238195	-0.534582	FALSE
AIMP1	TRUE	FALSE	0	0	0	0	0	0	FALSE	FALSE	FALSE	FALSE	FALSE	FALSE	TRUE	5	TRUE	TRUE	FALSE	-1.35898	1.02344	FALSE
AIMP2	TRUE	FALSE	0	0	0	0	0	0	FALSE	FALSE	FALSE	FALSE	FALSE	FALSE	TRUE	2	FALSE	TRUE	FALSE	-1.44733	0.724957	FALSE
AIP	TRUE	TRUE	0	0	0	0	0	0	FALSE	FALSE	FALSE	FALSE	FALSE	FALSE	TRUE	1	TRUE	TRUE	FALSE	1.11779	2.86625	FALSE
AIPL1	TRUE	FALSE	0	0	0	0	0	0	FALSE	FALSE	FALSE	FALSE	FALSE	FALSE	FALSE	0	TRUE	TRUE	FALSE	0.172617	1.32226	FALSE
AIRE	TRUE	FALSE	0	0	0	0	0	0	FALSE	FALSE	FALSE	FALSE	FALSE	FALSE	TRUE	4	FALSE	TRUE	FALSE	-0.447065	1.56288	FALSE
AJAP1	TRUE	FALSE	0	0	0	0	0	0	FALSE	FALSE	FALSE	FALSE	FALSE	FALSE	FALSE	0	FALSE	TRUE	FALSE	1.49909	3.34022	FALSE
AJM1	FALSE	FALSE	0	0	0	0	0	0	FALSE	FALSE	FALSE	FALSE	FALSE	FALSE	FALSE	0	FALSE	FALSE	FALSE			FALSE
AJUBA	TRUE	FALSE	0	0	0	0	0	4	FALSE	FALSE	FALSE	FALSE	FALSE	FALSE	FALSE	0	FALSE	TRUE	FALSE	3.81389	3.61038	FALSE
AK1	TRUE	FALSE	9	10	1	10	3	8	TRUE	FALSE	FALSE	FALSE	FALSE	FALSE	TRUE	5	FALSE	TRUE	FALSE	0.600719	2.33842	TRUE
AK2	TRUE	FALSE	0	0	0	0	0	0	FALSE	FALSE	FALSE	FALSE	FALSE	FALSE	TRUE	9	FALSE	TRUE	FALSE	0.129246	1.50135	FALSE
AK3	TRUE	FALSE	0	0	1	11	10	11	FALSE	FALSE	FALSE	FALSE	FALSE	FALSE	FALSE	0	FALSE	FALSE	FALSE	-2.29746	0.380498	TRUE
AK4	TRUE	FALSE	1	0	0	0	8	1	FALSE	FALSE	FALSE	FALSE	FALSE	FALSE	TRUE	6	FALSE	TRUE	FALSE	2.22974	1.88841	FALSE
AK5	TRUE	FALSE	0	0	0	0	0	0	FALSE	FALSE	FALSE	FALSE	FALSE	FALSE	FALSE	0	FALSE	TRUE	FALSE	1.854	3.4936	FALSE
AK6	TRUE	FALSE	0	0	0	0	0	0	FALSE	FALSE	FALSE	FALSE	FALSE	FALSE	FALSE	0	FALSE	FALSE	FALSE			FALSE
AK7	TRUE	FALSE	0	0	0	0	0	0	FALSE	FALSE	FALSE	FALSE	FALSE	FALSE	FALSE	0	FALSE	FALSE	FALSE	0.19498	2.7752	FALSE
AK8	TRUE	FALSE	0	0	0	0	0	0	FALSE	FALSE	FALSE	FALSE	FALSE	FALSE	TRUE	1	FALSE	TRUE	FALSE	-0.496627	0.706653	TRUE
AK9	TRUE	FALSE	0	0	0	0	0	2	FALSE	FALSE	FALSE	FALSE	FALSE	FALSE	FALSE	0	FALSE	FALSE	FALSE	-0.348177	2.32454	FALSE
AKAIN1	TRUE	FALSE	0	0	0	0	0	0	FALSE	FALSE	FALSE	FALSE	FALSE	FALSE	FALSE	0	FALSE	FALSE	FALSE			FALSE
AKAP1	TRUE	FALSE	0	0	0	0	0	0	FALSE	FALSE	FALSE	FALSE	FALSE	FALSE	TRUE	1	FALSE	TRUE	FALSE	0.697083	3.83976	FALSE
AKAP3	TRUE	FALSE	0	0	0	0	0	0	FALSE	FALSE	FALSE	FALSE	FALSE	FALSE	FALSE	0	FALSE	TRUE	FALSE	-0.432389	2.32829	FALSE
AKAP4	FALSE	FALSE	0	0	0	0	0	0	FALSE	FALSE	FALSE	FALSE	FALSE	FALSE	FALSE	0	FALSE	TRUE	FALSE	-0.167536	3.48145	FALSE
AKAP5	TRUE	FALSE	0	0	0	0	0	0	FALSE	FALSE	FALSE	FALSE	FALSE	FALSE	TRUE	1	FALSE	TRUE	FALSE	0.218149	2.38132	FALSE
AKAP6	TRUE	FALSE	0	0	0	0	0	0	FALSE	FALSE	FALSE	FALSE	FALSE	FALSE	FALSE	0	FALSE	TRUE	FALSE	-2.06493	6.43861	FALSE
AKAP7	TRUE	FALSE	0	0	0	0	0	0	FALSE	FALSE	FALSE	FALSE	FALSE	FALSE	FALSE	0	FALSE	TRUE	FALSE	-1.27806	1.45596	FALSE
AKAP8	TRUE	FALSE	0	0	0	0	0	0	FALSE	FALSE	FALSE	FALSE	FALSE	FALSE	TRUE	6	FALSE	TRUE	FALSE	-0.169551	4.09158	FALSE
AKAP8L	TRUE	FALSE	0	0	0	0	0	0	FALSE	FALSE	FALSE	FALSE	FALSE	FALSE	TRUE	25	FALSE	TRUE	FALSE	1.87675	3.81406	FALSE
AKAP9	TRUE	FALSE	0	0	0	0	0	7	FALSE	FALSE	FALSE	FALSE	FALSE	FALSE	TRUE	3	FALSE	TRUE	FALSE	-2.74831	8.55337	FALSE
AKAP10	TRUE	FALSE	0	0	0	0	0	0	FALSE	FALSE	FALSE	FALSE	FALSE	FALSE	FALSE	0	FALSE	TRUE	FALSE	0.384427	4.26506	TRUE
AKAP11	TRUE	FALSE	0	0	0	0	0	0	FALSE	FALSE	FALSE	FALSE	FALSE	FALSE	TRUE	2	FALSE	TRUE	FALSE	-2.26893	4.97258	FALSE
AKAP12	TRUE	FALSE	0	0	0	0	0	0	FALSE	FALSE	FALSE	FALSE	FALSE	FALSE	FALSE	0	FALSE	TRUE	FALSE	0.0180634	3.92512	FALSE
AKAP13	TRUE	FALSE	0	0	0	0	4	2	FALSE	FALSE	FALSE	FALSE	FALSE	FALSE	TRUE	1	FALSE	TRUE	FALSE	-3.38521	7.03479	FALSE
AKAP14	FALSE	FALSE	0	0	0	0	0	0	FALSE	FALSE	FALSE	FALSE	FALSE	FALSE	FALSE	0	FALSE	FALSE	FALSE	1.01506	2.28768	FALSE
AKAP17A	FALSE	FALSE	0	0	0	0	0	0	FALSE	FALSE	FALSE	FALSE	FALSE	FALSE	TRUE	5	FALSE	FALSE	FALSE	0.954114	2.94814	FALSE
AKIP1	TRUE	FALSE	0	0	0	0	0	0	FALSE	FALSE	FALSE	FALSE	FALSE	FALSE	FALSE	0	FALSE	TRUE	FALSE	-0.732556	-0.173571	TRUE
AKIRIN1	TRUE	FALSE	0	0	0	0	0	0	FALSE	FALSE	FALSE	FALSE	FALSE	FALSE	TRUE	5	FALSE	TRUE	FALSE	0.591862	2.37959	FALSE
AKIRIN2	TRUE	FALSE	0	0	0	0	0	0	FALSE	FALSE	FALSE	FALSE	FALSE	FALSE	FALSE	0	FALSE	TRUE	FALSE	1.82206	3.30153	FALSE
AKNA	TRUE	FALSE	0	0	0	0	0	0	FALSE	FALSE	FALSE	FALSE	FALSE	FALSE	FALSE	0	FALSE	TRUE	FALSE	-1.55426	4.57613	FALSE
AKNAD1	TRUE	FALSE	0	0	0	0	0	0	FALSE	FALSE	FALSE	FALSE	FALSE	FALSE	FALSE	0	FALSE	TRUE	FALSE	-2.10308	0.0422423	FALSE
AKR1A1	TRUE	FALSE	0	0	0	0	0	0	FALSE	FALSE	FALSE	FALSE	FALSE	FALSE	TRUE	32	TRUE	TRUE	FALSE	-0.814513	1.29643	TRUE
AKR1B1	TRUE	FALSE	1	1	0	9	3	4	FALSE	FALSE	FALSE	FALSE	FALSE	TRUE	TRUE	104	TRUE	TRUE	FALSE	0.274695	0.821183	FALSE
AKR1B10	TRUE	FALSE	0	0	0	0	0	0	FALSE	FALSE	FALSE	FALSE	FALSE	FALSE	TRUE	28	TRUE	TRUE	TRUE	-0.27048	0.87437	FALSE
AKR1B15	TRUE	FALSE	0	0	0	0	0	0	FALSE	FALSE	FALSE	FALSE	FALSE	FALSE	FALSE	0	TRUE	TRUE	TRUE	-1.02517	-2.04112	FALSE
AKR1C1	TRUE	FALSE	0	0	0	0	2	8	FALSE	FALSE	FALSE	FALSE	FALSE	FALSE	TRUE	33	TRUE	TRUE	FALSE	1.05807	1.24895	FALSE
AKR1C2	TRUE	FALSE	0	1	0	0	6	0	FALSE	FALSE	FALSE	FALSE	FALSE	FALSE	TRUE	25	TRUE	TRUE	FALSE	1.08202	1.95146	FALSE
AKR1C3	TRUE	FALSE	6	3	0	0	8	6	FALSE	FALSE	FALSE	FALSE	TRUE	FALSE	TRUE	46	TRUE	TRUE	FALSE	-1.9841	0.0113252	FALSE
AKR1C4	TRUE	FALSE	1	0	0	0	11	8	FALSE	FALSE	FALSE	FALSE	FALSE	FALSE	TRUE	14	TRUE	TRUE	FALSE	-1.78737	-0.0569886	TRUE
AKR1C8	FALSE	FALSE	0	0	0	0	0	0	FALSE	FALSE	FALSE	FALSE	FALSE	FALSE	FALSE	0	TRUE	FALSE	FALSE			FALSE
AKR1D1	TRUE	FALSE	2	2	0	0	9	10	FALSE	FALSE	FALSE	FALSE	FALSE	FALSE	TRUE	10	TRUE	TRUE	FALSE	-0.328594	0.387351	FALSE
AKR1E2	TRUE	FALSE	0	0	0	0	0	0	FALSE	FALSE	FALSE	FALSE	FALSE	FALSE	TRUE	1	TRUE	TRUE	FALSE	-0.633058	1.13143	FALSE
AKR7A2	TRUE	FALSE	0	0	0	0	0	0	FALSE	FALSE	FALSE	FALSE	FALSE	FALSE	TRUE	29	TRUE	TRUE	FALSE	0.665585	0.368951	FALSE
AKR7A3	TRUE	FALSE	0	0	0	0	0	0	FALSE	FALSE	FALSE	FALSE	FALSE	FALSE	TRUE	1	TRUE	TRUE	FALSE	0.661942	-0.643694	FALSE
AKR7L	FALSE	FALSE	0	0	0	0	0	0	FALSE	FALSE	FALSE	FALSE	FALSE	FALSE	FALSE	0	TRUE	TRUE	FALSE	0.794509	0.622168	FALSE
AKT1	TRUE	TRUE	0	0	0	0	0	0	TRUE	FALSE	FALSE	FALSE	FALSE	FALSE	TRUE	317	TRUE	TRUE	FALSE	4.02757	4.05051	FALSE
AKT1S1	TRUE	FALSE	0	0	0	0	0	0	FALSE	FALSE	FALSE	FALSE	FALSE	FALSE	TRUE	4	TRUE	TRUE	FALSE	1.03091	1.91396	FALSE
AKT2	TRUE	TRUE	0	0	0	0	0	0	FALSE	FALSE	FALSE	FALSE	FALSE	FALSE	TRUE	36	TRUE	TRUE	FALSE	3.48423	4.16138	FALSE
AKT3	TRUE	FALSE	0	0	0	0	0	0	FALSE	FALSE	FALSE	FALSE	FALSE	FALSE	TRUE	28	TRUE	TRUE	TRUE	3.95157	4.65627	FALSE
AKTIP	TRUE	FALSE	0	0	0	0	0	0	FALSE	FALSE	FALSE	FALSE	FALSE	FALSE	TRUE	4	FALSE	TRUE	FALSE	1.72002	3.11665	FALSE
ALAD	TRUE	FALSE	0	0	0	0	0	0	FALSE	FALSE	FALSE	FALSE	TRUE	FALSE	TRUE	31	FALSE	TRUE	FALSE	1.16694	2.74159	FALSE
ALAS1	TRUE	FALSE	3	7	0	4	2	4	FALSE	FALSE	FALSE	FALSE	FALSE	FALSE	TRUE	40	FALSE	TRUE	FALSE	0.405812	3.84379	FALSE
ALAS2	FALSE	FALSE	0	0	0	0	0	0	FALSE	FALSE	FALSE	FALSE	FALSE	FALSE	TRUE	5	FALSE	TRUE	FALSE	1.56133	3.22983	FALSE
ALB	TRUE	TRUE	0	0	0	0	0	0	TRUE	FALSE	FALSE	TRUE	TRUE	FALSE	TRUE	662	TRUE	TRUE	FALSE	0.341594	4.44905	FALSE
ALCAM	TRUE	FALSE	0	0	7	1	0	0	FALSE	FALSE	FALSE	FALSE	FALSE	FALSE	TRUE	2	TRUE	TRUE	FALSE	0.291984	4.2194	FALSE
ALDH1A1	TRUE	FALSE	0	0	0	0	0	0	FALSE	FALSE	FALSE	FALSE	FALSE	FALSE	TRUE	28	TRUE	TRUE	FALSE	1.53486	4.12377	FALSE
ALDH1A2	TRUE	FALSE	0	0	0	0	4	9	FALSE	FALSE	FALSE	FALSE	FALSE	FALSE	TRUE	10	TRUE	TRUE	FALSE	1.30315	3.42096	FALSE
ALDH1A3	TRUE	FALSE	0	0	0	0	0	0	FALSE	FALSE	FALSE	FALSE	FALSE	FALSE	TRUE	11	TRUE	TRUE	FALSE	2.16496	3.57336	FALSE
ALDH1B1	TRUE	FALSE	0	0	0	0	0	0	FALSE	FALSE	FALSE	FALSE	FALSE	FALSE	TRUE	2	TRUE	TRUE	FALSE	-0.648258	0.744083	FALSE
ALDH1L1	TRUE	FALSE	0	0	0	0	0	11	FALSE	FALSE	FALSE	FALSE	FALSE	FALSE	TRUE	5	TRUE	TRUE	FALSE	0.228041	3.16675	FALSE
ALDH1L2	TRUE	FALSE	0	0	0	0	0	2	FALSE	FALSE	FALSE	FALSE	FALSE	FALSE	TRUE	1	TRUE	TRUE	FALSE	0.116514	2.06212	FALSE
ALDH2	TRUE	FALSE	0	1	11	11	0	1	TRUE	FALSE	FALSE	FALSE	TRUE	FALSE	TRUE	44	TRUE	TRUE	FALSE	0.946439	1.11389	TRUE
ALDH3A1	TRUE	FALSE	0	0	0	0	0	0	FALSE	FALSE	FALSE	FALSE	FALSE	TRUE	TRUE	10	TRUE	TRUE	FALSE	0.398159	-0.58899	FALSE
ALDH3A2	TRUE	FALSE	0	0	0	0	0	0	FALSE	FALSE	FALSE	FALSE	FALSE	FALSE	TRUE	6	TRUE	TRUE	FALSE	0.471821	2.44105	FALSE
ALDH3B1	TRUE	FALSE	0	0	0	0	0	0	FALSE	FALSE	FALSE	FALSE	FALSE	FALSE	TRUE	1	TRUE	TRUE	FALSE	0.586889	1.39273	FALSE
ALDH3B2	TRUE	FALSE	0	0	0	0	0	0	FALSE	FALSE	FALSE	FALSE	FALSE	FALSE	TRUE	2	TRUE	FALSE	FALSE	0.234364	1.29639	FALSE
ALDH4A1	TRUE	FALSE	9	6	11	5	0	3	FALSE	FALSE	FALSE	FALSE	FALSE	FALSE	TRUE	4	TRUE	TRUE	FALSE	-0.583122	2.48082	FALSE
ALDH5A1	TRUE	FALSE	0	0	0	0	0	0	FALSE	FALSE	FALSE	FALSE	FALSE	FALSE	TRUE	29	TRUE	TRUE	FALSE	0.713095	2.32714	FALSE
ALDH6A1	TRUE	FALSE	0	0	0	0	0	0	TRUE	FALSE	FALSE	FALSE	FALSE	FALSE	TRUE	4	TRUE	TRUE	FALSE	0.400913	2.5335	FALSE
ALDH7A1	TRUE	FALSE	0	0	0	0	0	0	FALSE	FALSE	FALSE	FALSE	FALSE	FALSE	TRUE	11	TRUE	TRUE	FALSE	-0.0877501	1.27157	FALSE
ALDH8A1	TRUE	FALSE	0	0	0	0	1	11	FALSE	FALSE	FALSE	FALSE	FALSE	FALSE	FALSE	0	TRUE	TRUE	FALSE	-0.125949	0.76823	TRUE
ALDH9A1	TRUE	FALSE	0	0	0	0	0	0	FALSE	FALSE	FALSE	FALSE	FALSE	FALSE	TRUE	2	TRUE	TRUE	FALSE	-0.189975	1.95952	FALSE
ALDH16A1	TRUE	FALSE	0	0	0	0	0	1	FALSE	FALSE	FALSE	FALSE	FALSE	FALSE	FALSE	0	TRUE	TRUE	FALSE	-1.16713	2.47107	FALSE
ALDH18A1	TRUE	FALSE	0	0	0	0	0	0	FALSE	FALSE	FALSE	FALSE	FALSE	FALSE	TRUE	4	TRUE	TRUE	FALSE	1.86061	4.60387	FALSE
ALDOA	TRUE	FALSE	0	0	11	10	2	8	TRUE	FALSE	FALSE	FALSE	FALSE	FALSE	TRUE	18	TRUE	TRUE	FALSE	0.649919	2.29934	TRUE
ALDOB	TRUE	FALSE	1	1	7	11	0	5	FALSE	FALSE	FALSE	FALSE	FALSE	FALSE	TRUE	3	FALSE	TRUE	FALSE	-1.96073	1.71288	FALSE
ALDOC	TRUE	FALSE	0	0	0	0	0	0	FALSE	FALSE	FALSE	FALSE	FALSE	FALSE	TRUE	59	FALSE	TRUE	FALSE	1.54212	3.12334	FALSE
ALG1	TRUE	TRUE	0	0	0	0	0	0	FALSE	FALSE	FALSE	FALSE	FALSE	FALSE	TRUE	1	FALSE	TRUE	FALSE	-0.290544	0.804255	FALSE
ALG1L	TRUE	FALSE	0	0	0	0	0	0	FALSE	FALSE	FALSE	FALSE	FALSE	FALSE	FALSE	0	FALSE	FALSE	FALSE	-2.1151	-1.32421	FALSE
ALG1L2	TRUE	FALSE	0	0	0	0	0	0	FALSE	FALSE	FALSE	FALSE	FALSE	FALSE	FALSE	0	FALSE	TRUE	FALSE			FALSE
ALG2	TRUE	FALSE	0	0	0	0	0	0	FALSE	FALSE	FALSE	FALSE	FALSE	FALSE	FALSE	0	FALSE	TRUE	FALSE	0.155879	1.60372	FALSE
ALG3	TRUE	FALSE	0	0	0	0	0	0	FALSE	FALSE	FALSE	FALSE	FALSE	FALSE	TRUE	2	FALSE	TRUE	FALSE	-0.642856	0.960733	TRUE
ALG5	TRUE	FALSE	0	0	0	0	0	0	FALSE	FALSE	FALSE	FALSE	FALSE	FALSE	TRUE	3	FALSE	FALSE	FALSE	0.821625	2.8675	FALSE
ALG6	TRUE	FALSE	0	0	0	0	0	0	FALSE	FALSE	FALSE	FALSE	FALSE	FALSE	TRUE	9	FALSE	TRUE	FALSE	0.760568	3.1219	FALSE
ALG8	TRUE	FALSE	0	0	0	0	0	0	FALSE	FALSE	FALSE	FALSE	FALSE	FALSE	TRUE	3	FALSE	TRUE	FALSE	-0.111073	2.34474	FALSE
ALG9	TRUE	FALSE	0	0	0	0	0	0	FALSE	FALSE	FALSE	FALSE	FALSE	FALSE	FALSE	0	FALSE	TRUE	FALSE	0.817446	2.44246	FALSE
ALG10	TRUE	FALSE	0	0	0	0	0	0	FALSE	FALSE	FALSE	FALSE	FALSE	FALSE	FALSE	0	FALSE	TRUE	FALSE	0.172517	1.51974	FALSE
ALG10B	TRUE	FALSE	0	0	0	0	0	0	FALSE	FALSE	FALSE	FALSE	FALSE	FALSE	FALSE	0	FALSE	TRUE	FALSE	-1.19411	0.867035	FALSE
ALG11	TRUE	FALSE	0	0	0	0	0	0	FALSE	FALSE	FALSE	FALSE	FALSE	FALSE	FALSE	0	FALSE	TRUE	FALSE	-1.17144	0.757018	FALSE
ALG12	TRUE	TRUE	0	0	0	0	0	0	FALSE	FALSE	FALSE	FALSE	FALSE	FALSE	FALSE	0	FALSE	TRUE	FALSE	-0.085138	2.27301	FALSE
ALG13	FALSE	FALSE	0	0	0	0	0	0	FALSE	FALSE	FALSE	FALSE	FALSE	FALSE	FALSE	0	FALSE	TRUE	FALSE	0.097539	4.68277	FALSE
ALG14	TRUE	FALSE	0	0	0	0	0	0	FALSE	FALSE	FALSE	FALSE	FALSE	FALSE	FALSE	0	FALSE	TRUE	FALSE	0.849321	1.10347	FALSE
ALK	TRUE	FALSE	0	0	0	0	0	0	FALSE	FALSE	FALSE	FALSE	FALSE	FALSE	TRUE	70	TRUE	TRUE	FALSE	0.101401	5.69644	FALSE
ALKAL1	TRUE	FALSE	0	0	1	0	0	0	FALSE	FALSE	FALSE	FALSE	FALSE	FALSE	FALSE	0	FALSE	TRUE	FALSE			FALSE
ALKAL2	TRUE	FALSE	0	0	0	0	0	0	FALSE	FALSE	FALSE	FALSE	FALSE	FALSE	FALSE	0	FALSE	TRUE	FALSE			FALSE
ALKBH1	TRUE	FALSE	0	0	0	0	0	0	FALSE	FALSE	FALSE	FALSE	FALSE	FALSE	TRUE	14	FALSE	TRUE	FALSE	0.0740321	1.11598	FALSE
ALKBH2	TRUE	FALSE	0	0	0	0	0	1	FALSE	FALSE	FALSE	FALSE	FALSE	FALSE	TRUE	3	FALSE	TRUE	FALSE	-0.162661	0.376124	TRUE
ALKBH3	TRUE	FALSE	0	0	0	0	0	0	FALSE	FALSE	FALSE	FALSE	FALSE	FALSE	TRUE	2	FALSE	TRUE	FALSE	-0.802644	0.7088	FALSE
ALKBH4	TRUE	FALSE	0	0	0	0	0	0	FALSE	FALSE	FALSE	FALSE	FALSE	FALSE	FALSE	0	FALSE	TRUE	FALSE	0.530421	1.96377	FALSE
ALKBH5	TRUE	FALSE	0	0	0	0	0	4	FALSE	FALSE	FALSE	FALSE	FALSE	FALSE	FALSE	0	FALSE	TRUE	FALSE	5.11499	2.72639	FALSE
ALKBH6	TRUE	FALSE	0	0	0	0	0	0	FALSE	FALSE	FALSE	FALSE	FALSE	FALSE	FALSE	0	FALSE	TRUE	FALSE	1.33101	2.46543	FALSE
ALKBH7	TRUE	FALSE	0	0	0	0	0	0	FALSE	FALSE	FALSE	FALSE	FALSE	FALSE	FALSE	0	FALSE	TRUE	TRUE	0.855658	-0.379582	FALSE
ALKBH8	TRUE	FALSE	0	0	0	0	0	0	FALSE	FALSE	FALSE	FALSE	FALSE	FALSE	FALSE	0	FALSE	TRUE	FALSE	-1.79811	1.11168	FALSE
ALLC	TRUE	FALSE	0	0	0	0	0	0	FALSE	FALSE	FALSE	FALSE	FALSE	FALSE	TRUE	3	FALSE	TRUE	FALSE	-0.924913	0.00111874	FALSE
ALMS1	TRUE	TRUE	0	0	0	0	0	0	FALSE	FALSE	FALSE	FALSE	FALSE	FALSE	TRUE	9	FALSE	TRUE	FALSE	-6.3975	2.19653	FALSE
ALOX5	TRUE	FALSE	0	0	0	0	0	0	FALSE	FALSE	FALSE	FALSE	TRUE	TRUE	TRUE	127	TRUE	TRUE	TRUE	1.0267	3.39883	TRUE
ALOX5AP	TRUE	FALSE	0	0	0	0	0	0	TRUE	FALSE	FALSE	FALSE	TRUE	TRUE	TRUE	18	TRUE	TRUE	FALSE	0.77	2.40181	FALSE
ALOX12	TRUE	FALSE	0	0	0	0	0	0	FALSE	FALSE	FALSE	FALSE	FALSE	FALSE	TRUE	3	TRUE	TRUE	FALSE	0.900562	1.42666	FALSE
ALOX12B	TRUE	FALSE	0	0	0	0	0	0	FALSE	FALSE	FALSE	FALSE	FALSE	FALSE	FALSE	0	TRUE	TRUE	FALSE	2.58545	3.58254	FALSE
ALOX15	TRUE	FALSE	0	0	0	0	0	0	FALSE	FALSE	FALSE	FALSE	TRUE	TRUE	TRUE	17	TRUE	TRUE	FALSE	0.112491	-0.465933	FALSE
ALOX15B	TRUE	FALSE	0	0	0	0	0	0	FALSE	FALSE	FALSE	FALSE	FALSE	FALSE	FALSE	0	TRUE	TRUE	FALSE	-0.163502	0.659204	FALSE
ALOXE3	TRUE	FALSE	0	0	0	0	0	0	FALSE	FALSE	FALSE	FALSE	FALSE	FALSE	FALSE	0	TRUE	TRUE	FALSE	0.693187	1.08777	FALSE
ALPG	TRUE	FALSE	0	0	0	0	0	0	FALSE	FALSE	FALSE	FALSE	FALSE	FALSE	TRUE	8	TRUE	TRUE	TRUE			FALSE
ALPI	TRUE	FALSE	0	0	0	0	0	0	FALSE	FALSE	FALSE	FALSE	FALSE	FALSE	TRUE	9	TRUE	TRUE	TRUE	0.379724	-0.65857	FALSE
ALPK1	TRUE	FALSE	0	0	0	0	0	0	FALSE	FALSE	FALSE	FALSE	FALSE	FALSE	TRUE	1	FALSE	FALSE	FALSE	-0.999639	2.77783	FALSE
ALPK2	TRUE	FALSE	1	2	0	0	0	11	FALSE	FALSE	FALSE	FALSE	FALSE	FALSE	FALSE	0	FALSE	TRUE	FALSE	-1.12929	2.13895	FALSE
ALPK3	TRUE	FALSE	8	3	0	1	11	10	FALSE	FALSE	FALSE	FALSE	FALSE	FALSE	TRUE	3	FALSE	TRUE	FALSE	0.305199	3.19154	FALSE
ALPL	TRUE	FALSE	0	0	0	0	0	0	FALSE	FALSE	FALSE	FALSE	FALSE	TRUE	TRUE	15	TRUE	TRUE	FALSE	1.65504	2.39806	FALSE
ALPP	TRUE	FALSE	0	0	0	0	0	0	FALSE	FALSE	FALSE	FALSE	FALSE	FALSE	TRUE	92	TRUE	TRUE	FALSE	2.42674	1.59727	FALSE
ALS2	TRUE	FALSE	0	0	0	0	0	2	FALSE	FALSE	FALSE	FALSE	FALSE	FALSE	TRUE	3	FALSE	TRUE	FALSE	0.798602	5.7215	FALSE
ALS2CL	TRUE	FALSE	0	0	0	0	0	3	FALSE	FALSE	FALSE	FALSE	FALSE	FALSE	FALSE	0	FALSE	TRUE	FALSE	-0.569686	1.06185	FALSE
ALX1	TRUE	FALSE	0	0	0	0	0	0	FALSE	FALSE	FALSE	FALSE	FALSE	FALSE	FALSE	0	FALSE	TRUE	FALSE	1.03257	2.72167	FALSE
ALX3	TRUE	FALSE	0	0	0	0	0	0	FALSE	FALSE	FALSE	FALSE	FALSE	FALSE	FALSE	0	FALSE	TRUE	FALSE	0.556438	1.79127	FALSE
ALX4	TRUE	FALSE	0	0	0	0	0	0	FALSE	FALSE	FALSE	FALSE	FALSE	FALSE	FALSE	0	FALSE	TRUE	FALSE	0.831559	2.45852	FALSE
ALYREF	FALSE	FALSE	0	0	0	0	0	0	FALSE	FALSE	FALSE	FALSE	FALSE	FALSE	TRUE	1	FALSE	TRUE	FALSE	2.96621	2.34474	FALSE
AMACR	TRUE	FALSE	0	0	0	0	8	6	FALSE	FALSE	FALSE	FALSE	FALSE	FALSE	TRUE	5	FALSE	TRUE	FALSE	0.400704	2.06286	FALSE
AMBN	TRUE	FALSE	0	0	0	0	0	0	FALSE	FALSE	FALSE	FALSE	FALSE	FALSE	FALSE	0	TRUE	TRUE	FALSE	-0.977307	1.59667	FALSE
AMBP	TRUE	FALSE	4	5	11	11	10	11	FALSE	FALSE	FALSE	FALSE	FALSE	FALSE	TRUE	3	TRUE	TRUE	FALSE	-0.591556	0.225106	FALSE
AMBRA1	TRUE	FALSE	0	0	0	0	0	0	FALSE	FALSE	FALSE	FALSE	FALSE	FALSE	TRUE	1	FALSE	TRUE	FALSE	3.20997	5.79231	TRUE
AMD1	TRUE	FALSE	0	0	0	0	0	0	FALSE	FALSE	FALSE	FALSE	FALSE	FALSE	TRUE	19	TRUE	TRUE	FALSE	2.27456	3.09307	FALSE
AMDHD1	TRUE	FALSE	0	0	0	0	0	10	FALSE	FALSE	FALSE	FALSE	FALSE	FALSE	FALSE	0	FALSE	TRUE	FALSE	-0.209334	0.754622	FALSE
AMDHD2	TRUE	FALSE	0	0	0	0	0	0	FALSE	FALSE	FALSE	FALSE	FALSE	FALSE	TRUE	29	FALSE	TRUE	FALSE	1.50934	0.896232	FALSE
AMELX	FALSE	FALSE	0	0	0	0	0	0	FALSE	FALSE	FALSE	FALSE	FALSE	FALSE	FALSE	0	TRUE	TRUE	FALSE	0.234453	1.70766	FALSE
AMELY	FALSE	FALSE	0	0	0	0	0	0	FALSE	FALSE	FALSE	FALSE	FALSE	FALSE	FALSE	0	TRUE	TRUE	FALSE	-1.37719	-1.70037	FALSE
AMER1	FALSE	FALSE	0	0	0	0	0	0	FALSE	FALSE	FALSE	FALSE	FALSE	FALSE	FALSE	0	FALSE	TRUE	FALSE	-2.2024	3.75697	FALSE
AMER2	TRUE	FALSE	0	0	0	0	0	0	FALSE	FALSE	FALSE	FALSE	FALSE	FALSE	FALSE	0	FALSE	TRUE	FALSE			FALSE
AMER3	TRUE	FALSE	0	0	0	0	0	0	FALSE	FALSE	FALSE	FALSE	FALSE	FALSE	FALSE	0	FALSE	TRUE	FALSE	-2.10494	1.87992	FALSE
AMFR	TRUE	FALSE	0	0	3	0	0	5	FALSE	FALSE	FALSE	FALSE	FALSE	FALSE	TRUE	1	FALSE	TRUE	FALSE	2.20539	2.95481	TRUE
AMH	TRUE	FALSE	0	0	0	0	0	0	FALSE	FALSE	FALSE	FALSE	FALSE	FALSE	TRUE	36	TRUE	TRUE	FALSE	1.05104	0.312224	FALSE
AMHR2	TRUE	FALSE	0	0	0	0	0	0	FALSE	FALSE	FALSE	FALSE	FALSE	FALSE	TRUE	3	TRUE	TRUE	FALSE	-0.518339	2.1415	TRUE
AMIGO1	TRUE	FALSE	0	0	0	0	0	0	FALSE	FALSE	FALSE	FALSE	FALSE	FALSE	FALSE	0	FALSE	TRUE	FALSE	3.61473	2.59261	TRUE
AMIGO2	TRUE	FALSE	0	0	0	0	0	0	FALSE	FALSE	FALSE	FALSE	FALSE	FALSE	TRUE	16	FALSE	FALSE	FALSE	1.49214	2.08043	FALSE
AMIGO3	TRUE	FALSE	0	0	0	0	0	0	FALSE	FALSE	FALSE	FALSE	FALSE	FALSE	FALSE	0	FALSE	TRUE	FALSE	2.00235	-0.674747	FALSE
AMMECR1	FALSE	FALSE	0	0	0	0	0	0	FALSE	FALSE	FALSE	FALSE	FALSE	FALSE	FALSE	0	FALSE	TRUE	FALSE	1.81171	2.71363	FALSE
AMMECR1L	TRUE	FALSE	0	0	0	0	0	0	FALSE	FALSE	FALSE	FALSE	FALSE	FALSE	FALSE	0	FALSE	TRUE	FALSE	2.68859	3.93261	FALSE
AMN	TRUE	FALSE	0	0	1	0	0	0	FALSE	FALSE	FALSE	FALSE	FALSE	FALSE	TRUE	3	FALSE	TRUE	FALSE	1.95811	1.87017	FALSE
AMN1	TRUE	FALSE	0	0	0	0	0	0	FALSE	FALSE	FALSE	FALSE	FALSE	FALSE	FALSE	0	FALSE	FALSE	FALSE	1.00822	1.58708	FALSE
AMOT	FALSE	FALSE	0	0	0	0	0	0	FALSE	FALSE	FALSE	FALSE	FALSE	FALSE	FALSE	0	TRUE	TRUE	FALSE	0.983231	3.92462	FALSE
AMOTL1	TRUE	FALSE	0	0	0	0	0	0	FALSE	FALSE	FALSE	FALSE	FALSE	FALSE	FALSE	0	FALSE	TRUE	FALSE	0.341214	4.16116	FALSE
AMOTL2	TRUE	FALSE	0	0	0	0	0	0	FALSE	FALSE	FALSE	FALSE	FALSE	FALSE	FALSE	0	FALSE	TRUE	FALSE	-0.282869	3.65882	FALSE
AMPD1	TRUE	FALSE	0	0	0	0	0	2	FALSE	FALSE	FALSE	FALSE	FALSE	FALSE	TRUE	4	TRUE	TRUE	FALSE	-0.902945	1.42606	FALSE
AMPD2	TRUE	FALSE	0	0	0	0	0	0	FALSE	FALSE	FALSE	FALSE	FALSE	FALSE	TRUE	1	TRUE	TRUE	TRUE	3.75442	3.58704	TRUE
AMPD3	TRUE	FALSE	0	0	0	0	0	0	FALSE	FALSE	FALSE	FALSE	FALSE	FALSE	TRUE	1	TRUE	TRUE	FALSE	1.0245	2.0454	FALSE
AMPH	TRUE	FALSE	0	0	0	0	0	0	FALSE	FALSE	FALSE	FALSE	FALSE	FALSE	FALSE	0	FALSE	TRUE	FALSE	0.6325	4.01216	FALSE
AMT	TRUE	FALSE	0	0	0	0	1	11	FALSE	FALSE	FALSE	FALSE	FALSE	FALSE	TRUE	4	FALSE	TRUE	FALSE	0.31134	1.53153	FALSE
AMTN	TRUE	FALSE	0	0	0	0	0	0	FALSE	FALSE	FALSE	FALSE	FALSE	FALSE	FALSE	0	TRUE	TRUE	FALSE	-0.534399	-0.106884	FALSE
AMY1A	FALSE	FALSE	0	0	0	0	0	0	FALSE	FALSE	FALSE	FALSE	FALSE	FALSE	TRUE	11	TRUE	TRUE	FALSE	2.17207	1.61202	FALSE
AMY1B	FALSE	FALSE	0	0	0	0	0	0	FALSE	FALSE	FALSE	FALSE	FALSE	FALSE	TRUE	1	TRUE	TRUE	FALSE			FALSE
AMY1C	TRUE	FALSE	0	0	0	0	0	0	FALSE	FALSE	FALSE	FALSE	FALSE	FALSE	TRUE	1	TRUE	TRUE	FALSE	2.09188	2.39355	FALSE
AMY2A	TRUE	FALSE	0	0	0	0	0	0	FALSE	FALSE	FALSE	FALSE	FALSE	FALSE	TRUE	25	TRUE	TRUE	FALSE	2.58314	1.50524	FALSE
AMY2B	TRUE	FALSE	0	0	0	0	0	0	FALSE	FALSE	FALSE	FALSE	FALSE	FALSE	TRUE	9	TRUE	TRUE	FALSE	-0.267102	1.41799	FALSE
AMZ1	TRUE	FALSE	0	0	0	0	0	0	FALSE	FALSE	FALSE	FALSE	FALSE	FALSE	FALSE	0	FALSE	TRUE	FALSE	-4.12104	-2.716	TRUE
AMZ2	TRUE	FALSE	0	0	0	0	0	0	FALSE	FALSE	FALSE	FALSE	FALSE	FALSE	TRUE	5	FALSE	TRUE	FALSE	-0.509627	-0.0454101	FALSE
ANAPC1	TRUE	FALSE	0	0	0	0	0	1	FALSE	FALSE	FALSE	FALSE	FALSE	FALSE	TRUE	16	FALSE	TRUE	FALSE			TRUE
ANAPC2	TRUE	FALSE	0	0	0	0	0	0	FALSE	FALSE	FALSE	FALSE	FALSE	FALSE	FALSE	0	FALSE	TRUE	FALSE	3.51338	4.19197	FALSE
ANAPC4	TRUE	FALSE	0	0	0	0	0	0	FALSE	FALSE	FALSE	FALSE	FALSE	FALSE	FALSE	0	FALSE	TRUE	FALSE	2.22443	4.90967	FALSE
ANAPC5	TRUE	FALSE	0	0	0	0	0	0	FALSE	FALSE	FALSE	FALSE	FALSE	FALSE	TRUE	1	FALSE	TRUE	FALSE	2.96419	2.89121	FALSE
ANAPC7	TRUE	FALSE	0	0	0	0	0	0	FALSE	FALSE	FALSE	FALSE	FALSE	FALSE	TRUE	1	FALSE	FALSE	FALSE	2.73533	4.48916	TRUE
ANAPC10	TRUE	FALSE	0	0	0	0	0	0	FALSE	FALSE	FALSE	FALSE	FALSE	FALSE	FALSE	0	FALSE	FALSE	FALSE	0.594452	1.56336	TRUE
ANAPC11	TRUE	FALSE	0	0	0	0	0	0	FALSE	FALSE	FALSE	FALSE	FALSE	FALSE	FALSE	0	FALSE	TRUE	FALSE	0.659019	1.72851	FALSE
ANAPC13	TRUE	FALSE	0	0	0	0	0	0	FALSE	FALSE	FALSE	FALSE	FALSE	FALSE	FALSE	0	FALSE	TRUE	FALSE	-0.523612	-0.234586	FALSE
ANAPC15	TRUE	FALSE	0	0	0	0	0	0	FALSE	FALSE	FALSE	FALSE	FALSE	FALSE	TRUE	2	FALSE	TRUE	FALSE	1.41522	2.12573	FALSE
ANAPC16	TRUE	FALSE	0	0	0	1	0	2	FALSE	FALSE	FALSE	FALSE	FALSE	FALSE	FALSE	0	FALSE	TRUE	FALSE	0.817205	0.942031	FALSE
ANG	TRUE	FALSE	11	11	10	7	0	10	TRUE	FALSE	FALSE	FALSE	FALSE	FALSE	TRUE	15	TRUE	TRUE	FALSE	0.0619248	1.08632	FALSE
ANGEL1	TRUE	FALSE	0	0	0	0	0	0	FALSE	FALSE	FALSE	FALSE	FALSE	FALSE	FALSE	0	TRUE	TRUE	FALSE	-0.251081	1.22064	FALSE
ANGEL2	TRUE	FALSE	0	0	0	0	0	0	FALSE	FALSE	FALSE	FALSE	FALSE	FALSE	TRUE	1	TRUE	TRUE	FALSE	0.372484	3.43626	FALSE
ANGPT1	TRUE	FALSE	0	0	0	0	0	0	FALSE	FALSE	FALSE	TRUE	TRUE	FALSE	TRUE	4	TRUE	TRUE	FALSE	1.25224	4.0978	FALSE
ANGPT2	TRUE	FALSE	0	0	0	0	0	0	FALSE	FALSE	FALSE	FALSE	FALSE	FALSE	TRUE	11	TRUE	TRUE	FALSE	-1.12432	3.3292	FALSE
ANGPT4	TRUE	FALSE	0	0	0	0	0	0	FALSE	FALSE	FALSE	FALSE	FALSE	FALSE	FALSE	0	TRUE	TRUE	FALSE	0.232908	0.246043	FALSE
ANGPTL1	TRUE	FALSE	0	0	0	0	0	0	FALSE	FALSE	FALSE	FALSE	FALSE	FALSE	FALSE	0	TRUE	TRUE	FALSE	-0.677251	-0.0498236	FALSE
ANGPTL2	TRUE	FALSE	0	0	0	0	0	1	FALSE	FALSE	FALSE	FALSE	FALSE	FALSE	FALSE	0	TRUE	TRUE	FALSE	1.91301	2.79787	FALSE
ANGPTL3	TRUE	TRUE	0	0	0	0	0	0	FALSE	FALSE	FALSE	FALSE	FALSE	FALSE	TRUE	5	TRUE	TRUE	FALSE	-1.5291	0.821037	TRUE
ANGPTL4	TRUE	TRUE	0	0	0	0	0	0	FALSE	FALSE	FALSE	FALSE	FALSE	FALSE	TRUE	15	TRUE	TRUE	FALSE	0.210326	0.269804	TRUE
ANGPTL5	TRUE	FALSE	0	0	0	0	0	0	FALSE	FALSE	FALSE	FALSE	FALSE	FALSE	FALSE	0	TRUE	FALSE	FALSE	-2.11055	-0.780259	FALSE
ANGPTL6	TRUE	FALSE	0	0	0	0	0	0	FALSE	FALSE	FALSE	FALSE	FALSE	FALSE	FALSE	0	TRUE	TRUE	TRUE	1.37985	0.150646	FALSE
ANGPTL7	TRUE	FALSE	0	0	0	0	0	0	FALSE	FALSE	FALSE	FALSE	FALSE	FALSE	FALSE	0	TRUE	TRUE	FALSE	-0.473838	-0.256169	FALSE
ANGPTL8	TRUE	FALSE	1	0	0	0	1	10	FALSE	FALSE	FALSE	FALSE	FALSE	FALSE	TRUE	2	FALSE	TRUE	FALSE			FALSE
ANHX	TRUE	FALSE	0	0	0	0	0	0	FALSE	FALSE	FALSE	FALSE	FALSE	FALSE	FALSE	0	FALSE	FALSE	FALSE			FALSE
ANK1	TRUE	TRUE	0	0	0	0	0	0	FALSE	FALSE	FALSE	FALSE	FALSE	FALSE	TRUE	3	FALSE	TRUE	FALSE	2.57187	8.14197	TRUE
ANK2	TRUE	FALSE	0	0	0	0	0	0	FALSE	TRUE	FALSE	FALSE	FALSE	FALSE	FALSE	0	FALSE	FALSE	FALSE	1.06266	9.74962	FALSE
ANK3	TRUE	FALSE	0	0	0	0	0	0	FALSE	FALSE	FALSE	FALSE	FALSE	FALSE	TRUE	1	FALSE	TRUE	FALSE	1.80557	9.61529	FALSE
ANKAR	TRUE	FALSE	0	0	0	0	0	0	FALSE	FALSE	FALSE	FALSE	FALSE	FALSE	FALSE	0	FALSE	TRUE	FALSE	-0.847862	0.59759	FALSE
ANKDD1A	TRUE	FALSE	0	0	0	0	0	0	FALSE	FALSE	FALSE	FALSE	FALSE	FALSE	FALSE	0	FALSE	TRUE	FALSE	-0.576538	-0.383103	TRUE
ANKDD1B	TRUE	FALSE	0	0	0	0	0	0	FALSE	FALSE	FALSE	FALSE	FALSE	FALSE	FALSE	0	FALSE	FALSE	FALSE			TRUE
ANKEF1	TRUE	FALSE	0	0	0	0	0	0	FALSE	FALSE	FALSE	FALSE	FALSE	FALSE	FALSE	0	FALSE	TRUE	FALSE	0.123117	1.10584	FALSE
ANKFN1	TRUE	FALSE	0	0	0	0	0	0	FALSE	FALSE	FALSE	FALSE	FALSE	FALSE	FALSE	0	FALSE	TRUE	FALSE	-0.251913	2.86661	FALSE
ANKFY1	TRUE	FALSE	0	0	0	0	0	0	FALSE	FALSE	FALSE	FALSE	FALSE	FALSE	FALSE	0	FALSE	TRUE	FALSE	2.50708	5.47555	FALSE
ANKH	TRUE	FALSE	0	0	0	0	0	0	FALSE	FALSE	FALSE	FALSE	FALSE	FALSE	TRUE	2	FALSE	TRUE	FALSE	2.84057	2.75288	FALSE
ANKHD1	TRUE	FALSE	0	0	0	0	0	0	FALSE	FALSE	FALSE	FALSE	FALSE	FALSE	TRUE	3	FALSE	TRUE	FALSE	3.62311	8.37308	FALSE
ANKIB1	TRUE	FALSE	0	0	0	0	0	0	FALSE	FALSE	FALSE	FALSE	FALSE	FALSE	FALSE	0	FALSE	TRUE	FALSE	2.43413	5.46847	FALSE
ANKK1	TRUE	FALSE	0	0	0	0	0	0	FALSE	FALSE	FALSE	FALSE	FALSE	FALSE	TRUE	3	TRUE	FALSE	FALSE	-1.19535	0.570192	FALSE
ANKLE1	TRUE	FALSE	0	0	0	0	0	0	FALSE	FALSE	FALSE	FALSE	FALSE	FALSE	FALSE	0	FALSE	TRUE	FALSE	0.0819388	-0.969348	FALSE
ANKLE2	TRUE	FALSE	0	0	0	0	0	0	FALSE	FALSE	FALSE	FALSE	FALSE	FALSE	FALSE	0	FALSE	FALSE	FALSE	-0.81034	2.23306	FALSE
ANKMY1	TRUE	FALSE	0	0	0	0	0	0	FALSE	FALSE	FALSE	FALSE	FALSE	FALSE	FALSE	0	FALSE	TRUE	FALSE	-0.694226	0.879206	TRUE
ANKMY2	TRUE	FALSE	0	0	0	0	0	0	FALSE	FALSE	FALSE	FALSE	FALSE	FALSE	TRUE	3	FALSE	TRUE	FALSE	-1.13415	2.19445	FALSE
ANKRA2	TRUE	FALSE	0	0	9	0	0	0	FALSE	FALSE	FALSE	FALSE	FALSE	FALSE	TRUE	20	FALSE	TRUE	FALSE	0.530972	1.87084	FALSE
ANKRD1	TRUE	FALSE	3	4	9	11	11	9	FALSE	FALSE	FALSE	FALSE	FALSE	FALSE	FALSE	0	FALSE	TRUE	FALSE	-0.0144353	1.70696	FALSE
ANKRD2	TRUE	FALSE	3	1	2	10	11	9	FALSE	FALSE	FALSE	FALSE	FALSE	FALSE	FALSE	0	FALSE	TRUE	FALSE	0.2245	0.415943	FALSE
ANKRD6	TRUE	FALSE	0	0	0	0	0	0	FALSE	FALSE	FALSE	FALSE	FALSE	FALSE	FALSE	0	FALSE	TRUE	FALSE	-1.29991	1.92948	FALSE
ANKRD7	TRUE	FALSE	0	0	0	0	0	0	FALSE	FALSE	FALSE	FALSE	FALSE	FALSE	FALSE	0	FALSE	TRUE	FALSE	0.478924	1.6708	FALSE
ANKRD9	TRUE	FALSE	0	1	0	0	4	11	FALSE	FALSE	FALSE	FALSE	FALSE	FALSE	FALSE	0	FALSE	TRUE	FALSE	3.63607	0.836793	TRUE
ANKRD10	TRUE	FALSE	0	0	0	0	0	0	FALSE	FALSE	FALSE	FALSE	FALSE	FALSE	TRUE	18	FALSE	TRUE	FALSE	0.919268	2.07191	FALSE
ANKRD11	TRUE	FALSE	0	0	0	0	0	0	FALSE	FALSE	FALSE	FALSE	FALSE	FALSE	FALSE	0	FALSE	TRUE	TRUE	2.76193	7.01916	TRUE
ANKRD12	TRUE	FALSE	0	0	0	0	0	0	FALSE	FALSE	FALSE	FALSE	FALSE	FALSE	TRUE	4	FALSE	TRUE	FALSE	-1.23387	6.5358	FALSE
ANKRD13A	TRUE	FALSE	0	0	0	0	0	0	FALSE	FALSE	FALSE	FALSE	FALSE	FALSE	FALSE	0	FALSE	TRUE	FALSE	0.65957	3.89499	TRUE
ANKRD13B	TRUE	FALSE	0	0	0	0	0	0	FALSE	FALSE	FALSE	FALSE	FALSE	FALSE	FALSE	0	FALSE	TRUE	FALSE	3.75148	3.92139	TRUE
ANKRD13C	TRUE	FALSE	0	0	0	0	0	0	FALSE	FALSE	FALSE	FALSE	FALSE	FALSE	FALSE	0	FALSE	TRUE	FALSE	2.51638	4.69441	FALSE
ANKRD13D	TRUE	FALSE	0	0	0	0	0	0	FALSE	FALSE	FALSE	FALSE	FALSE	FALSE	FALSE	0	FALSE	TRUE	FALSE	1.54537	3.817	FALSE
ANKRD16	TRUE	FALSE	0	0	0	0	0	0	FALSE	FALSE	FALSE	FALSE	FALSE	FALSE	FALSE	0	FALSE	TRUE	FALSE	0.142756	0.771145	FALSE
ANKRD17	TRUE	FALSE	0	0	0	0	0	0	FALSE	FALSE	FALSE	FALSE	FALSE	FALSE	TRUE	4	FALSE	TRUE	FALSE	5.24222	7.94697	FALSE
ANKRD18A	TRUE	FALSE	0	0	0	0	0	0	FALSE	FALSE	FALSE	FALSE	FALSE	FALSE	FALSE	0	FALSE	FALSE	FALSE	0.225295	0.464818	FALSE
ANKRD18B	TRUE	FALSE	0	0	0	0	0	0	FALSE	FALSE	FALSE	FALSE	FALSE	FALSE	FALSE	0	FALSE	FALSE	FALSE	-1.5018	0.97225	FALSE
ANKRD20A1	FALSE	FALSE	0	0	0	0	0	0	FALSE	FALSE	FALSE	FALSE	FALSE	FALSE	FALSE	0	FALSE	FALSE	FALSE	3.63671	2.47871	FALSE
ANKRD22	TRUE	FALSE	0	0	0	0	0	0	FALSE	FALSE	FALSE	FALSE	FALSE	FALSE	FALSE	0	FALSE	FALSE	FALSE	-0.149063	0.531197	FALSE
ANKRD23	TRUE	FALSE	0	0	0	0	0	3	FALSE	FALSE	FALSE	FALSE	FALSE	FALSE	FALSE	0	FALSE	TRUE	FALSE	-0.0725669	-2.01422	FALSE
ANKRD24	TRUE	FALSE	0	0	0	0	0	0	FALSE	FALSE	FALSE	FALSE	FALSE	FALSE	FALSE	0	FALSE	TRUE	FALSE	0.933221	2.58718	FALSE
ANKRD26	TRUE	FALSE	0	0	0	0	0	0	FALSE	FALSE	FALSE	FALSE	FALSE	FALSE	FALSE	0	FALSE	TRUE	FALSE	-2.04504	3.41988	FALSE
ANKRD27	TRUE	FALSE	0	0	0	0	0	0	FALSE	FALSE	FALSE	FALSE	FALSE	FALSE	TRUE	6	FALSE	TRUE	FALSE	-0.756666	1.8347	FALSE
ANKRD28	TRUE	FALSE	0	0	0	0	0	0	FALSE	FALSE	FALSE	FALSE	FALSE	FALSE	TRUE	1	FALSE	FALSE	FALSE	0.13856	5.5806	FALSE
ANKRD29	TRUE	FALSE	0	0	0	0	0	0	FALSE	FALSE	FALSE	FALSE	FALSE	FALSE	FALSE	0	FALSE	FALSE	FALSE	0.375908	1.20432	FALSE
ANKRD30A	TRUE	FALSE	0	0	0	0	0	0	FALSE	FALSE	FALSE	FALSE	FALSE	FALSE	FALSE	0	FALSE	FALSE	FALSE	-3.9186	0.700285	FALSE
ANKRD30B	TRUE	FALSE	0	0	0	0	0	0	FALSE	FALSE	FALSE	FALSE	FALSE	FALSE	FALSE	0	FALSE	FALSE	FALSE	-0.387533	2.11652	FALSE
ANKRD30BL	FALSE	FALSE	0	0	0	0	0	0	FALSE	FALSE	FALSE	FALSE	FALSE	FALSE	FALSE	0	FALSE	FALSE	FALSE			FALSE
ANKRD31	TRUE	FALSE	0	0	0	0	0	0	FALSE	FALSE	FALSE	FALSE	FALSE	FALSE	FALSE	0	FALSE	FALSE	FALSE			TRUE
ANKRD33	TRUE	FALSE	0	0	0	0	0	0	FALSE	FALSE	FALSE	FALSE	FALSE	FALSE	FALSE	0	FALSE	TRUE	FALSE	-0.295036	-1.46079	FALSE
ANKRD33B	TRUE	FALSE	0	0	0	0	0	0	FALSE	FALSE	FALSE	FALSE	FALSE	FALSE	FALSE	0	FALSE	TRUE	FALSE			FALSE
ANKRD34A	FALSE	FALSE	0	0	0	0	0	0	FALSE	FALSE	FALSE	FALSE	FALSE	FALSE	FALSE	0	FALSE	TRUE	FALSE	4.80597	3.28933	FALSE
ANKRD34B	TRUE	FALSE	0	0	0	0	0	0	FALSE	FALSE	FALSE	FALSE	FALSE	FALSE	FALSE	0	FALSE	TRUE	FALSE	-0.426923	-1.45643	FALSE
ANKRD34C	TRUE	FALSE	0	0	0	0	0	0	FALSE	FALSE	FALSE	FALSE	FALSE	FALSE	FALSE	0	FALSE	TRUE	FALSE			FALSE
ANKRD35	TRUE	FALSE	0	0	0	0	0	0	FALSE	FALSE	FALSE	FALSE	FALSE	FALSE	FALSE	0	FALSE	TRUE	FALSE	0.568922	1.86429	FALSE
ANKRD36	TRUE	FALSE	0	0	0	0	0	0	FALSE	FALSE	FALSE	FALSE	FALSE	FALSE	FALSE	0	FALSE	FALSE	FALSE	0.40046	1.32794	FALSE
ANKRD36B	TRUE	FALSE	0	0	0	0	0	0	FALSE	FALSE	FALSE	FALSE	FALSE	FALSE	FALSE	0	FALSE	FALSE	FALSE			FALSE
ANKRD36C	TRUE	FALSE	0	0	0	0	0	0	FALSE	FALSE	FALSE	FALSE	FALSE	FALSE	FALSE	0	FALSE	FALSE	FALSE			FALSE
ANKRD37	TRUE	FALSE	0	0	0	0	0	0	FALSE	FALSE	FALSE	FALSE	FALSE	FALSE	FALSE	0	FALSE	TRUE	FALSE	-0.168937	0.796587	FALSE
ANKRD39	TRUE	FALSE	0	0	0	0	0	0	FALSE	FALSE	FALSE	FALSE	FALSE	FALSE	FALSE	0	FALSE	TRUE	FALSE	0.0984552	1.56036	FALSE
ANKRD40	TRUE	FALSE	0	0	0	0	0	0	FALSE	FALSE	FALSE	FALSE	FALSE	FALSE	FALSE	0	FALSE	TRUE	FALSE	0.709432	2.64791	FALSE
ANKRD40CL	FALSE	FALSE	0	0	0	0	0	0	FALSE	FALSE	FALSE	FALSE	FALSE	FALSE	FALSE	0	FALSE	FALSE	FALSE			FALSE
ANKRD42	TRUE	FALSE	0	0	0	0	0	0	FALSE	FALSE	FALSE	FALSE	FALSE	FALSE	FALSE	0	FALSE	TRUE	FALSE	-0.212259	0.580948	FALSE
ANKRD44	TRUE	FALSE	0	0	10	11	0	0	FALSE	FALSE	FALSE	FALSE	FALSE	FALSE	FALSE	0	FALSE	TRUE	FALSE	0.499686	3.08732	FALSE
ANKRD45	TRUE	FALSE	0	0	0	0	0	0	FALSE	FALSE	FALSE	FALSE	FALSE	FALSE	FALSE	0	FALSE	TRUE	FALSE	-0.12715	1.58062	FALSE
ANKRD46	TRUE	FALSE	0	0	0	0	0	0	FALSE	FALSE	FALSE	FALSE	FALSE	FALSE	TRUE	4	FALSE	TRUE	FALSE	1.89758	2.76187	FALSE
ANKRD49	TRUE	FALSE	0	0	0	0	0	0	FALSE	FALSE	FALSE	FALSE	FALSE	FALSE	FALSE	0	FALSE	TRUE	FALSE	0.756613	1.64579	FALSE
ANKRD50	TRUE	FALSE	0	0	0	0	0	0	FALSE	FALSE	FALSE	FALSE	FALSE	FALSE	FALSE	0	FALSE	FALSE	FALSE	0.643784	4.77578	FALSE
ANKRD52	TRUE	FALSE	0	0	0	0	0	0	FALSE	FALSE	FALSE	FALSE	FALSE	FALSE	FALSE	0	FALSE	FALSE	FALSE	4.4667	5.77583	FALSE
ANKRD53	TRUE	FALSE	0	0	0	0	0	0	FALSE	FALSE	FALSE	FALSE	FALSE	FALSE	FALSE	0	FALSE	TRUE	FALSE	1.35461	1.41758	FALSE
ANKRD54	TRUE	FALSE	0	0	0	0	0	0	FALSE	FALSE	FALSE	FALSE	FALSE	FALSE	FALSE	0	FALSE	TRUE	FALSE	1.32549	2.05357	FALSE
ANKRD55	TRUE	FALSE	0	0	0	0	0	0	FALSE	FALSE	FALSE	FALSE	FALSE	FALSE	FALSE	0	FALSE	TRUE	FALSE	0.335087	1.78662	TRUE
ANKRD60	TRUE	FALSE	0	0	0	0	0	0	FALSE	FALSE	FALSE	FALSE	FALSE	FALSE	FALSE	0	FALSE	TRUE	FALSE			FALSE
ANKRD61	TRUE	FALSE	0	0	0	0	0	0	FALSE	FALSE	FALSE	FALSE	FALSE	FALSE	FALSE	0	FALSE	FALSE	FALSE			FALSE
ANKRD62	TRUE	FALSE	0	0	0	0	0	0	FALSE	FALSE	FALSE	FALSE	FALSE	FALSE	FALSE	0	FALSE	FALSE	FALSE	0.338632	1.14189	FALSE
ANKRD63	TRUE	FALSE	0	0	0	0	0	0	FALSE	FALSE	FALSE	FALSE	FALSE	FALSE	FALSE	0	FALSE	TRUE	FALSE			FALSE
ANKRD65	TRUE	FALSE	0	0	0	0	0	0	FALSE	FALSE	FALSE	FALSE	FALSE	FALSE	FALSE	0	FALSE	TRUE	FALSE			FALSE
ANKRD66	TRUE	FALSE	0	0	0	0	0	0	FALSE	FALSE	FALSE	FALSE	FALSE	FALSE	FALSE	0	FALSE	FALSE	FALSE			FALSE
ANKS1A	TRUE	FALSE	0	0	0	0	0	0	TRUE	FALSE	FALSE	FALSE	FALSE	FALSE	TRUE	2	FALSE	TRUE	FALSE	2.52048	4.85738	TRUE
ANKS1B	TRUE	FALSE	0	0	6	0	0	0	FALSE	FALSE	FALSE	FALSE	FALSE	FALSE	FALSE	0	FALSE	TRUE	FALSE	1.94119	5.40483	FALSE
ANKS3	TRUE	FALSE	0	0	0	0	0	0	FALSE	FALSE	FALSE	FALSE	FALSE	FALSE	FALSE	0	FALSE	FALSE	FALSE	-2.43872	3.34612	FALSE
ANKS4B	TRUE	FALSE	0	0	0	0	0	0	FALSE	FALSE	FALSE	FALSE	FALSE	FALSE	FALSE	0	FALSE	TRUE	FALSE	0.368435	-0.276556	FALSE
ANKS6	TRUE	TRUE	0	0	0	0	0	0	FALSE	FALSE	FALSE	FALSE	FALSE	FALSE	FALSE	0	FALSE	TRUE	FALSE	-0.673155	2.74936	FALSE
ANKUB1	TRUE	FALSE	0	0	0	0	0	0	FALSE	FALSE	FALSE	FALSE	FALSE	FALSE	FALSE	0	FALSE	TRUE	FALSE			FALSE
ANKZF1	TRUE	FALSE	0	0	0	0	0	0	FALSE	FALSE	FALSE	FALSE	FALSE	FALSE	TRUE	2	FALSE	TRUE	FALSE	-0.565105	1.33538	FALSE
ANLN	TRUE	FALSE	0	0	0	0	0	0	FALSE	FALSE	FALSE	FALSE	FALSE	FALSE	FALSE	0	FALSE	TRUE	FALSE	-0.400657	5.30576	FALSE
ANO1	TRUE	FALSE	0	1	0	0	11	11	FALSE	FALSE	FALSE	FALSE	FALSE	FALSE	TRUE	21	FALSE	TRUE	FALSE	2.18333	5.1741	FALSE
ANO2	TRUE	FALSE	0	0	0	0	0	0	FALSE	FALSE	FALSE	FALSE	FALSE	FALSE	TRUE	1	FALSE	TRUE	FALSE	-1.43386	1.29988	FALSE
ANO3	TRUE	FALSE	0	0	0	0	0	0	FALSE	FALSE	FALSE	FALSE	FALSE	FALSE	FALSE	0	FALSE	TRUE	FALSE	2.35352	2.91318	FALSE
ANO4	TRUE	FALSE	0	0	0	0	0	0	FALSE	FALSE	FALSE	FALSE	FALSE	FALSE	FALSE	0	FALSE	TRUE	FALSE	2.65524	5.59353	FALSE
ANO5	TRUE	FALSE	0	0	0	0	0	0	FALSE	FALSE	FALSE	FALSE	FALSE	FALSE	TRUE	1	FALSE	TRUE	FALSE	-0.849046	1.88785	FALSE
ANO6	TRUE	FALSE	0	0	0	0	0	3	FALSE	FALSE	FALSE	FALSE	FALSE	FALSE	TRUE	1	FALSE	TRUE	FALSE	0.230816	1.08487	FALSE
ANO7	TRUE	FALSE	0	0	0	0	0	0	FALSE	FALSE	FALSE	FALSE	FALSE	FALSE	FALSE	0	FALSE	FALSE	FALSE	-0.693021	-0.418741	FALSE
ANO8	TRUE	FALSE	0	0	0	0	0	0	FALSE	FALSE	FALSE	FALSE	FALSE	FALSE	FALSE	0	FALSE	FALSE	FALSE	5.00064	4.91624	FALSE
ANO9	TRUE	FALSE	0	0	0	0	0	0	FALSE	FALSE	FALSE	FALSE	FALSE	FALSE	FALSE	0	FALSE	TRUE	FALSE	0.705658	1.76173	FALSE
ANO10	TRUE	FALSE	0	0	0	0	0	1	FALSE	FALSE	FALSE	FALSE	FALSE	FALSE	TRUE	13	FALSE	TRUE	FALSE	-0.58109	1.65193	FALSE
ANOS1	FALSE	FALSE	0	0	0	0	0	0	FALSE	FALSE	FALSE	FALSE	FALSE	FALSE	FALSE	0	TRUE	FALSE	FALSE			FALSE
ANP32A	TRUE	FALSE	0	0	0	0	0	0	FALSE	FALSE	FALSE	FALSE	FALSE	FALSE	TRUE	8	FALSE	TRUE	FALSE	2.79134	3.27787	FALSE
ANP32B	TRUE	FALSE	0	0	0	0	0	0	FALSE	FALSE	FALSE	FALSE	FALSE	FALSE	TRUE	12	FALSE	TRUE	FALSE	1.23215	3.06925	TRUE
ANP32D	TRUE	FALSE	0	0	0	0	0	0	FALSE	FALSE	FALSE	FALSE	FALSE	FALSE	FALSE	0	FALSE	FALSE	FALSE	-2.07711	0.590834	FALSE
ANP32E	TRUE	FALSE	0	0	0	0	0	0	FALSE	FALSE	FALSE	FALSE	FALSE	FALSE	TRUE	3	FALSE	TRUE	FALSE	1.29028	3.3283	FALSE
ANPEP	TRUE	FALSE	0	0	0	0	0	0	FALSE	FALSE	FALSE	FALSE	FALSE	FALSE	TRUE	37	TRUE	TRUE	FALSE	0.921935	3.83701	FALSE
ANTKMT	TRUE	FALSE	0	0	0	0	0	0	FALSE	FALSE	FALSE	FALSE	FALSE	FALSE	FALSE	0	FALSE	TRUE	FALSE			FALSE
ANTXR1	TRUE	TRUE	0	0	0	0	0	0	FALSE	FALSE	FALSE	FALSE	FALSE	FALSE	TRUE	1	TRUE	TRUE	FALSE	1.6413	4.44001	FALSE
ANTXR2	TRUE	FALSE	0	0	0	0	0	0	FALSE	FALSE	FALSE	FALSE	FALSE	FALSE	TRUE	2	TRUE	TRUE	FALSE	-0.238515	3.25227	FALSE
ANTXRL	FALSE	FALSE	0	0	0	0	0	0	FALSE	FALSE	FALSE	FALSE	FALSE	FALSE	FALSE	0	FALSE	FALSE	FALSE	-4.60885	0.350691	FALSE
ANXA1	TRUE	FALSE	0	0	0	0	0	0	TRUE	FALSE	FALSE	TRUE	TRUE	FALSE	TRUE	50	TRUE	TRUE	FALSE	-0.861462	1.98034	FALSE
ANXA2	TRUE	FALSE	0	0	10	0	0	0	FALSE	FALSE	FALSE	FALSE	FALSE	FALSE	TRUE	22	TRUE	TRUE	FALSE	-0.1696	2.37771	FALSE
ANXA2R	FALSE	FALSE	0	0	0	0	0	0	FALSE	FALSE	FALSE	FALSE	FALSE	FALSE	FALSE	0	FALSE	FALSE	FALSE	0.871766	-1.25478	FALSE
ANXA3	TRUE	FALSE	0	0	0	0	0	0	FALSE	FALSE	FALSE	FALSE	FALSE	FALSE	TRUE	13	FALSE	TRUE	FALSE	-0.368751	0.646331	FALSE
ANXA4	TRUE	FALSE	0	0	0	0	0	0	FALSE	FALSE	FALSE	FALSE	FALSE	FALSE	TRUE	13	FALSE	FALSE	FALSE	0.436032	2.38018	TRUE
ANXA5	TRUE	FALSE	0	3	0	10	0	4	TRUE	FALSE	FALSE	FALSE	TRUE	FALSE	TRUE	35	FALSE	TRUE	FALSE	0.147957	1.43318	FALSE
ANXA6	TRUE	FALSE	0	0	0	3	0	1	FALSE	FALSE	FALSE	FALSE	FALSE	FALSE	TRUE	3	FALSE	TRUE	FALSE	-1.00823	3.01893	FALSE
ANXA7	TRUE	FALSE	0	0	0	0	0	1	FALSE	FALSE	FALSE	FALSE	FALSE	FALSE	TRUE	11	FALSE	TRUE	FALSE	-1.25053	1.61316	FALSE
ANXA8	FALSE	FALSE	0	0	0	0	0	0	FALSE	FALSE	FALSE	FALSE	FALSE	FALSE	FALSE	0	FALSE	FALSE	FALSE			FALSE
ANXA8L1	FALSE	FALSE	0	0	0	0	0	0	FALSE	FALSE	FALSE	FALSE	FALSE	FALSE	FALSE	0	FALSE	FALSE	FALSE			FALSE
ANXA9	TRUE	FALSE	0	0	0	0	0	0	FALSE	FALSE	FALSE	FALSE	FALSE	FALSE	FALSE	0	FALSE	TRUE	FALSE	-0.924947	-0.310058	TRUE
ANXA10	TRUE	FALSE	0	0	0	0	0	3	FALSE	FALSE	FALSE	FALSE	FALSE	FALSE	FALSE	0	FALSE	TRUE	FALSE	-0.953917	1.17903	FALSE
ANXA11	TRUE	FALSE	0	0	0	1	0	2	FALSE	FALSE	FALSE	FALSE	FALSE	FALSE	TRUE	3	FALSE	FALSE	FALSE	-1.06962	1.89902	FALSE
ANXA13	TRUE	FALSE	0	0	0	0	0	0	FALSE	FALSE	FALSE	FALSE	FALSE	FALSE	FALSE	0	FALSE	TRUE	FALSE	-0.167632	2.72636	FALSE
AOAH	TRUE	FALSE	0	0	0	0	0	0	FALSE	FALSE	FALSE	FALSE	FALSE	FALSE	FALSE	0	TRUE	TRUE	FALSE	-0.466476	1.48384	FALSE
AOC1	TRUE	FALSE	0	0	0	0	0	0	FALSE	FALSE	FALSE	FALSE	TRUE	FALSE	TRUE	25	TRUE	TRUE	FALSE	0.43926	0.353301	TRUE
AOC2	TRUE	FALSE	0	0	0	0	0	0	FALSE	FALSE	FALSE	FALSE	FALSE	FALSE	TRUE	13	TRUE	FALSE	FALSE	-2.25931	0.649292	FALSE
AOC3	TRUE	FALSE	0	0	0	1	0	0	FALSE	FALSE	FALSE	FALSE	TRUE	FALSE	TRUE	17	TRUE	TRUE	FALSE	2.18905	0.972372	FALSE
AOPEP	TRUE	FALSE	0	0	0	0	6	10	FALSE	TRUE	FALSE	FALSE	FALSE	FALSE	TRUE	1	TRUE	TRUE	FALSE			FALSE
AOX1	TRUE	FALSE	1	2	11	11	0	0	FALSE	FALSE	FALSE	FALSE	FALSE	FALSE	TRUE	49	TRUE	TRUE	FALSE	-0.892222	2.17168	FALSE
AP1AR	TRUE	FALSE	0	0	0	0	0	0	FALSE	FALSE	FALSE	FALSE	FALSE	FALSE	FALSE	0	FALSE	TRUE	FALSE	0.888648	3.01103	FALSE
AP1B1	TRUE	FALSE	0	0	0	0	0	0	FALSE	FALSE	FALSE	FALSE	FALSE	FALSE	TRUE	5	FALSE	TRUE	FALSE	3.69824	4.86963	TRUE
AP1G1	TRUE	FALSE	0	0	0	0	0	0	FALSE	FALSE	FALSE	FALSE	FALSE	FALSE	TRUE	5	FALSE	TRUE	FALSE	2.36554	6.03646	FALSE
AP1G2	TRUE	FALSE	0	0	0	0	0	0	FALSE	FALSE	FALSE	FALSE	FALSE	FALSE	TRUE	2	FALSE	TRUE	FALSE	-0.504533	1.46417	FALSE
AP1M1	TRUE	FALSE	0	0	0	0	0	0	FALSE	FALSE	FALSE	FALSE	FALSE	FALSE	FALSE	0	FALSE	TRUE	FALSE	4.48353	3.63363	TRUE
AP1M2	TRUE	FALSE	0	0	0	0	0	0	FALSE	FALSE	FALSE	FALSE	FALSE	FALSE	FALSE	0	FALSE	TRUE	TRUE	-0.0725094	1.96331	TRUE
AP1S1	TRUE	TRUE	0	0	0	0	0	0	FALSE	FALSE	FALSE	FALSE	FALSE	FALSE	FALSE	0	FALSE	TRUE	FALSE	1.96561	2.02068	FALSE
AP1S2	FALSE	FALSE	0	0	0	0	0	0	FALSE	FALSE	FALSE	FALSE	FALSE	FALSE	FALSE	0	FALSE	TRUE	FALSE	2.26458	2.2008	FALSE
AP1S3	TRUE	FALSE	0	0	0	0	0	0	FALSE	FALSE	FALSE	FALSE	FALSE	FALSE	FALSE	0	FALSE	TRUE	FALSE	-0.528941	1.61906	FALSE
AP2A1	TRUE	FALSE	0	0	0	0	0	0	FALSE	FALSE	FALSE	FALSE	FALSE	FALSE	TRUE	3	FALSE	TRUE	FALSE	5.218	5.16717	FALSE
AP2A2	TRUE	FALSE	0	0	0	0	0	0	FALSE	FALSE	FALSE	FALSE	FALSE	FALSE	FALSE	0	FALSE	TRUE	TRUE	4.06385	5.36923	FALSE
AP2B1	TRUE	FALSE	0	0	11	0	0	0	FALSE	FALSE	FALSE	FALSE	FALSE	FALSE	TRUE	3	FALSE	TRUE	FALSE	4.94892	5.20681	TRUE
AP2M1	TRUE	FALSE	0	0	0	0	0	0	FALSE	FALSE	FALSE	FALSE	FALSE	FALSE	TRUE	4	FALSE	TRUE	FALSE	5.8182	4.12598	TRUE
AP2S1	TRUE	FALSE	0	0	0	0	0	0	FALSE	FALSE	FALSE	FALSE	FALSE	FALSE	TRUE	1	FALSE	TRUE	FALSE	3.59897	2.7668	FALSE
AP3B1	TRUE	FALSE	0	0	0	0	0	1	FALSE	FALSE	FALSE	FALSE	FALSE	FALSE	TRUE	3	FALSE	TRUE	FALSE	-0.393582	5.51109	FALSE
AP3B2	TRUE	FALSE	0	0	0	0	0	0	FALSE	FALSE	FALSE	FALSE	FALSE	FALSE	FALSE	0	FALSE	TRUE	FALSE	3.34807	5.08245	FALSE
AP3D1	TRUE	FALSE	0	0	0	0	0	0	FALSE	FALSE	FALSE	FALSE	FALSE	FALSE	TRUE	1	FALSE	TRUE	FALSE	1.76137	5.03265	TRUE
AP3M1	TRUE	FALSE	0	0	0	0	0	0	FALSE	FALSE	FALSE	FALSE	FALSE	FALSE	FALSE	0	FALSE	TRUE	FALSE	1.07427	3.07011	FALSE
AP3M2	TRUE	FALSE	0	0	0	0	0	0	FALSE	FALSE	FALSE	FALSE	FALSE	FALSE	TRUE	3	FALSE	TRUE	FALSE	1.33314	1.44428	FALSE
AP3S1	TRUE	FALSE	0	0	0	0	0	0	FALSE	FALSE	FALSE	FALSE	FALSE	FALSE	TRUE	8	FALSE	TRUE	FALSE	1.35447	0.864366	FALSE
AP3S2	TRUE	FALSE	0	0	0	0	0	2	FALSE	FALSE	FALSE	FALSE	FALSE	FALSE	FALSE	0	FALSE	TRUE	FALSE	-0.994069	0.414724	FALSE
AP4B1	TRUE	FALSE	0	0	0	0	0	0	FALSE	FALSE	FALSE	FALSE	FALSE	FALSE	FALSE	0	FALSE	TRUE	FALSE	-0.402863	1.86245	FALSE
AP4E1	TRUE	FALSE	0	0	0	0	0	3	FALSE	FALSE	FALSE	FALSE	FALSE	FALSE	FALSE	0	FALSE	TRUE	FALSE	-0.659837	5.15291	FALSE
AP4M1	TRUE	FALSE	0	0	0	0	0	0	FALSE	FALSE	FALSE	TRUE	FALSE	FALSE	FALSE	0	FALSE	TRUE	TRUE	-0.531378	0.914612	TRUE
AP4S1	TRUE	FALSE	0	0	0	0	0	0	FALSE	FALSE	FALSE	FALSE	FALSE	FALSE	FALSE	0	FALSE	TRUE	FALSE	-0.143702	-0.367978	FALSE
AP5B1	TRUE	FALSE	0	0	0	0	0	0	FALSE	FALSE	FALSE	FALSE	FALSE	FALSE	TRUE	4	FALSE	FALSE	FALSE	-1.23517	0.642381	FALSE
AP5M1	TRUE	FALSE	0	0	0	0	0	2	FALSE	FALSE	FALSE	FALSE	FALSE	FALSE	TRUE	1	FALSE	TRUE	FALSE	-0.38989	1.8657	FALSE
AP5S1	TRUE	FALSE	0	0	0	0	0	0	FALSE	FALSE	FALSE	FALSE	FALSE	FALSE	TRUE	1	FALSE	TRUE	FALSE	-0.782296	-0.323781	FALSE
AP5Z1	TRUE	FALSE	0	0	0	0	0	0	FALSE	FALSE	FALSE	FALSE	FALSE	FALSE	TRUE	1	FALSE	TRUE	FALSE			FALSE
APAF1	TRUE	FALSE	0	0	0	0	0	0	FALSE	FALSE	FALSE	FALSE	FALSE	FALSE	TRUE	8	TRUE	TRUE	FALSE	0.855757	4.24444	FALSE
APBA1	TRUE	FALSE	0	0	0	0	0	0	FALSE	FALSE	FALSE	FALSE	FALSE	FALSE	TRUE	1	FALSE	TRUE	FALSE	3.30447	4.03167	FALSE
APBA2	TRUE	FALSE	0	0	0	0	0	0	FALSE	FALSE	FALSE	FALSE	FALSE	FALSE	FALSE	0	FALSE	TRUE	FALSE	1.98763	3.23618	FALSE
APBA3	TRUE	FALSE	0	0	0	0	0	0	FALSE	FALSE	FALSE	FALSE	FALSE	FALSE	TRUE	4	FALSE	TRUE	FALSE	-1.30276	-0.222232	FALSE
APBB1	TRUE	FALSE	0	0	0	0	0	0	FALSE	FALSE	FALSE	FALSE	FALSE	FALSE	TRUE	1	FALSE	TRUE	FALSE	1.85923	4.18525	FALSE
APBB1IP	TRUE	FALSE	0	0	0	0	0	0	FALSE	FALSE	FALSE	FALSE	FALSE	FALSE	FALSE	0	FALSE	TRUE	FALSE	2.02334	3.53495	FALSE
APBB2	TRUE	FALSE	0	0	0	0	0	0	FALSE	FALSE	FALSE	FALSE	FALSE	FALSE	TRUE	10	FALSE	TRUE	FALSE	1.90015	3.74907	FALSE
APBB3	TRUE	FALSE	0	0	0	0	0	0	FALSE	FALSE	FALSE	FALSE	FALSE	FALSE	FALSE	0	FALSE	TRUE	FALSE	0.645511	2.03584	FALSE
APC	TRUE	FALSE	0	0	4	0	0	0	FALSE	FALSE	FALSE	FALSE	FALSE	FALSE	TRUE	28	FALSE	TRUE	TRUE	-1.49031	7.84666	FALSE
APC2	TRUE	FALSE	0	0	0	0	0	0	FALSE	FALSE	FALSE	FALSE	FALSE	FALSE	FALSE	0	FALSE	TRUE	FALSE	4.81458	5.66543	FALSE
APCDD1	TRUE	FALSE	0	0	0	0	0	0	FALSE	FALSE	FALSE	FALSE	FALSE	FALSE	FALSE	0	FALSE	TRUE	FALSE	0.949942	1.60253	FALSE
APCDD1L	TRUE	FALSE	0	0	0	0	0	2	FALSE	FALSE	FALSE	FALSE	FALSE	FALSE	FALSE	0	FALSE	FALSE	FALSE	1.08561	1.50554	FALSE
APCS	TRUE	FALSE	6	3	11	11	4	11	TRUE	FALSE	FALSE	FALSE	FALSE	FALSE	TRUE	9	TRUE	TRUE	FALSE	-0.718384	1.29471	FALSE
APEH	TRUE	FALSE	0	0	0	0	0	4	FALSE	FALSE	FALSE	FALSE	FALSE	FALSE	TRUE	8	TRUE	TRUE	FALSE	1.08606	3.72977	FALSE
APELA	TRUE	FALSE	0	0	0	0	0	0	FALSE	FALSE	FALSE	FALSE	FALSE	FALSE	FALSE	0	FALSE	TRUE	FALSE			FALSE
APEX1	TRUE	FALSE	0	0	0	0	0	0	FALSE	FALSE	FALSE	FALSE	FALSE	FALSE	TRUE	28	TRUE	TRUE	FALSE	0.0743999	1.27866	FALSE
APEX2	FALSE	FALSE	0	0	0	0	0	0	FALSE	FALSE	FALSE	FALSE	FALSE	FALSE	TRUE	1	TRUE	TRUE	FALSE	-0.0969518	2.59579	FALSE
APH1A	FALSE	FALSE	0	0	0	0	0	0	FALSE	FALSE	FALSE	FALSE	FALSE	FALSE	TRUE	11	TRUE	TRUE	FALSE	2.41337	2.09643	FALSE
APH1B	TRUE	FALSE	0	0	0	0	0	0	FALSE	FALSE	FALSE	FALSE	FALSE	FALSE	TRUE	9	TRUE	TRUE	FALSE	-0.858425	1.08141	FALSE
API5	TRUE	FALSE	0	0	0	0	0	0	FALSE	FALSE	FALSE	FALSE	FALSE	FALSE	FALSE	0	FALSE	TRUE	FALSE	2.66625	4.88843	FALSE
APIP	TRUE	FALSE	0	0	0	0	0	0	FALSE	FALSE	FALSE	FALSE	FALSE	FALSE	FALSE	0	FALSE	TRUE	FALSE	0.682081	-0.787102	FALSE
APLF	TRUE	FALSE	0	0	0	0	0	0	FALSE	FALSE	FALSE	FALSE	FALSE	FALSE	FALSE	0	FALSE	TRUE	FALSE	-1.28612	-1.73561	FALSE
APLN	FALSE	FALSE	0	0	0	0	0	0	TRUE	TRUE	FALSE	FALSE	TRUE	FALSE	TRUE	7	TRUE	TRUE	FALSE	-0.541311	0.791697	FALSE
APLNR	TRUE	FALSE	0	0	0	0	0	0	FALSE	FALSE	FALSE	FALSE	FALSE	FALSE	TRUE	3	TRUE	TRUE	FALSE	-0.0193821	1.80055	FALSE
APLP1	TRUE	FALSE	0	0	1	0	0	0	FALSE	FALSE	FALSE	FALSE	FALSE	FALSE	TRUE	4	TRUE	TRUE	FALSE	1.40214	4.11911	FALSE
APLP2	TRUE	FALSE	0	0	0	0	4	2	TRUE	FALSE	FALSE	FALSE	FALSE	FALSE	TRUE	5	FALSE	TRUE	FALSE	-0.423895	4.11385	FALSE
APMAP	TRUE	FALSE	0	0	0	0	0	0	FALSE	FALSE	FALSE	FALSE	FALSE	FALSE	FALSE	0	FALSE	TRUE	TRUE	0.358822	1.30702	FALSE
APOA1	TRUE	TRUE	0	0	0	0	0	0	TRUE	FALSE	FALSE	FALSE	TRUE	TRUE	TRUE	87	TRUE	TRUE	TRUE	2.01473	1.45237	TRUE
APOA2	TRUE	TRUE	0	0	0	0	0	0	TRUE	FALSE	FALSE	FALSE	FALSE	FALSE	TRUE	16	TRUE	TRUE	FALSE	0.309658	0.233751	FALSE
APOA4	TRUE	FALSE	0	0	3	0	0	0	TRUE	FALSE	FALSE	FALSE	FALSE	TRUE	TRUE	7	TRUE	TRUE	TRUE	-1.14831	0.783486	TRUE
APOA5	TRUE	TRUE	0	0	0	0	0	0	TRUE	FALSE	FALSE	FALSE	FALSE	FALSE	TRUE	10	TRUE	TRUE	TRUE	1.81292	-0.0204172	TRUE
APOB	TRUE	TRUE	0	0	0	0	0	0	TRUE	FALSE	FALSE	FALSE	FALSE	TRUE	TRUE	106	TRUE	TRUE	TRUE	-4.12432	5.20215	TRUE
APOBEC1	TRUE	FALSE	0	0	0	0	0	0	FALSE	FALSE	FALSE	FALSE	FALSE	FALSE	TRUE	2	FALSE	TRUE	TRUE	0.678659	0.84082	FALSE
APOBEC2	TRUE	FALSE	6	3	10	10	3	11	FALSE	FALSE	FALSE	FALSE	FALSE	FALSE	FALSE	0	FALSE	TRUE	FALSE	-0.712225	1.4319	FALSE
APOBEC3A	TRUE	FALSE	0	0	0	0	0	0	FALSE	FALSE	FALSE	FALSE	FALSE	FALSE	TRUE	3	TRUE	FALSE	FALSE	1.68944	1.85509	FALSE
APOBEC3B	TRUE	FALSE	0	0	0	0	0	0	FALSE	FALSE	FALSE	FALSE	FALSE	FALSE	TRUE	3	FALSE	TRUE	FALSE	3.04811	1.7324	FALSE
APOBEC3C	TRUE	FALSE	0	0	0	0	0	0	FALSE	FALSE	FALSE	FALSE	FALSE	FALSE	TRUE	1	FALSE	TRUE	FALSE	-0.0754997	1.87201	FALSE
APOBEC3D	TRUE	FALSE	0	0	0	0	0	0	FALSE	FALSE	FALSE	FALSE	FALSE	FALSE	FALSE	0	FALSE	TRUE	FALSE	0.63993	1.70399	FALSE
APOBEC3F	TRUE	FALSE	0	0	0	0	0	0	FALSE	FALSE	FALSE	FALSE	FALSE	FALSE	TRUE	1	FALSE	TRUE	FALSE	1.1006	2.53758	FALSE
APOBEC3G	TRUE	FALSE	0	0	0	0	0	0	FALSE	FALSE	FALSE	FALSE	FALSE	FALSE	TRUE	3	TRUE	TRUE	FALSE	0.088565	1.05069	FALSE
APOBEC3H	TRUE	FALSE	0	0	0	0	0	1	FALSE	FALSE	FALSE	FALSE	FALSE	FALSE	TRUE	2	FALSE	FALSE	FALSE	0.105363	2.29769	FALSE
APOBEC4	TRUE	FALSE	0	0	0	0	0	0	FALSE	FALSE	FALSE	FALSE	FALSE	FALSE	FALSE	0	FALSE	FALSE	FALSE	-0.357392	0.205063	FALSE
APOBR	TRUE	FALSE	0	0	0	0	0	0	FALSE	FALSE	FALSE	FALSE	FALSE	FALSE	TRUE	4	FALSE	TRUE	FALSE	-1.54458	1.12785	TRUE
APOC1	TRUE	FALSE	1	3	10	11	7	11	FALSE	FALSE	FALSE	FALSE	FALSE	FALSE	TRUE	4	TRUE	TRUE	TRUE	-0.0329701	0.622441	TRUE
APOC2	TRUE	FALSE	0	1	0	0	10	11	TRUE	FALSE	FALSE	FALSE	FALSE	FALSE	TRUE	5	TRUE	FALSE	FALSE	0.0680776	0.922444	TRUE
APOC3	TRUE	TRUE	0	0	0	0	0	0	TRUE	FALSE	FALSE	FALSE	FALSE	FALSE	TRUE	10	TRUE	TRUE	FALSE	-0.313465	0.262101	TRUE
APOC4	TRUE	FALSE	0	0	0	0	1	7	FALSE	FALSE	FALSE	FALSE	FALSE	FALSE	FALSE	0	FALSE	TRUE	TRUE	-0.700464	-0.785766	TRUE
APOD	TRUE	FALSE	0	1	2	6	0	2	FALSE	FALSE	FALSE	FALSE	FALSE	FALSE	TRUE	19	TRUE	TRUE	TRUE	-0.166432	0.403187	FALSE
APOE	TRUE	TRUE	0	0	0	0	0	0	TRUE	FALSE	TRUE	FALSE	TRUE	TRUE	TRUE	79	TRUE	TRUE	TRUE	2.01701	1.2172	TRUE
APOF	TRUE	FALSE	1	0	0	0	0	1	FALSE	FALSE	FALSE	FALSE	FALSE	FALSE	TRUE	2	TRUE	TRUE	TRUE	-0.381649	1.5638	FALSE
APOH	TRUE	FALSE	10	10	11	11	11	11	TRUE	FALSE	FALSE	FALSE	FALSE	TRUE	TRUE	14	TRUE	TRUE	FALSE	-0.0447634	-0.137095	TRUE
APOL1	TRUE	FALSE	0	0	0	0	0	0	FALSE	FALSE	FALSE	FALSE	FALSE	FALSE	TRUE	5	TRUE	TRUE	FALSE	-0.921041	0.250776	FALSE
APOL2	TRUE	FALSE	0	0	0	0	0	0	FALSE	FALSE	FALSE	FALSE	FALSE	FALSE	FALSE	0	FALSE	TRUE	FALSE	-0.750026	0.821152	FALSE
APOL3	TRUE	FALSE	0	0	0	0	0	0	FALSE	FALSE	FALSE	FALSE	FALSE	FALSE	FALSE	0	FALSE	TRUE	FALSE	-0.101857	0.685082	FALSE
APOL4	TRUE	FALSE	0	0	0	0	0	0	FALSE	FALSE	FALSE	FALSE	FALSE	FALSE	FALSE	0	FALSE	TRUE	FALSE	-0.640951	0.655982	FALSE
APOL5	TRUE	FALSE	0	0	0	0	0	0	FALSE	FALSE	FALSE	FALSE	FALSE	FALSE	FALSE	0	FALSE	FALSE	FALSE	0.161526	0.288751	FALSE
APOL6	TRUE	FALSE	0	0	0	0	0	0	FALSE	FALSE	FALSE	FALSE	FALSE	FALSE	TRUE	1	FALSE	TRUE	FALSE	-0.00172146	0.285377	FALSE
APOLD1	TRUE	FALSE	0	0	0	0	0	0	FALSE	FALSE	FALSE	FALSE	FALSE	FALSE	TRUE	3	FALSE	TRUE	FALSE	3.5311	0.0809533	FALSE
APOM	TRUE	FALSE	3	5	0	0	0	7	TRUE	FALSE	FALSE	FALSE	FALSE	FALSE	TRUE	14	TRUE	TRUE	FALSE	0.326523	1.05726	TRUE
APOO	FALSE	FALSE	0	0	0	0	0	0	FALSE	FALSE	FALSE	FALSE	FALSE	FALSE	TRUE	1	TRUE	TRUE	FALSE	-1.04643	2.58611	FALSE
APOOL	FALSE	FALSE	0	0	0	0	0	0	FALSE	FALSE	FALSE	FALSE	FALSE	FALSE	TRUE	6	FALSE	TRUE	FALSE	-1.25984	2.48772	FALSE
APP	TRUE	TRUE	0	0	0	0	0	0	FALSE	FALSE	FALSE	FALSE	FALSE	FALSE	TRUE	95	TRUE	TRUE	FALSE	1.85117	4.48721	FALSE
APPBP2	TRUE	FALSE	0	0	0	0	0	0	FALSE	FALSE	FALSE	FALSE	FALSE	FALSE	TRUE	15	FALSE	TRUE	FALSE	3.27382	4.68701	FALSE
APPL1	TRUE	FALSE	0	0	0	0	0	0	FALSE	FALSE	FALSE	FALSE	FALSE	FALSE	TRUE	8	FALSE	TRUE	FALSE	0.144976	4.26437	FALSE
APPL2	TRUE	FALSE	0	0	0	0	0	0	FALSE	FALSE	FALSE	FALSE	FALSE	FALSE	TRUE	3	FALSE	TRUE	FALSE	-0.580484	1.99626	FALSE
APRT	TRUE	FALSE	0	0	0	0	0	0	FALSE	FALSE	FALSE	FALSE	FALSE	FALSE	TRUE	12	TRUE	TRUE	FALSE	-0.128046	-1.44823	TRUE
APTX	TRUE	TRUE	0	0	0	0	0	0	FALSE	FALSE	FALSE	FALSE	FALSE	FALSE	TRUE	1	FALSE	TRUE	FALSE	-0.847463	1.21367	FALSE
AQP1	TRUE	FALSE	2	1	9	7	2	9	FALSE	FALSE	FALSE	FALSE	TRUE	FALSE	TRUE	22	TRUE	TRUE	TRUE	1.18878	1.46852	FALSE
AQP2	TRUE	FALSE	0	0	0	0	0	0	FALSE	FALSE	FALSE	FALSE	FALSE	FALSE	TRUE	13	FALSE	TRUE	FALSE	1.60812	-0.180785	FALSE
AQP3	TRUE	FALSE	0	0	0	0	0	0	FALSE	FALSE	FALSE	FALSE	FALSE	FALSE	TRUE	9	FALSE	TRUE	TRUE	1.2597	2.53684	FALSE
AQP4	TRUE	FALSE	0	0	0	0	0	0	FALSE	FALSE	FALSE	FALSE	FALSE	FALSE	TRUE	4	TRUE	TRUE	FALSE	-0.246363	1.52554	FALSE
AQP5	TRUE	FALSE	0	0	0	0	0	0	FALSE	FALSE	FALSE	FALSE	FALSE	FALSE	TRUE	2	FALSE	TRUE	FALSE	1.02341	0.622632	FALSE
AQP6	TRUE	FALSE	0	0	0	0	0	0	FALSE	FALSE	FALSE	FALSE	FALSE	FALSE	FALSE	0	FALSE	TRUE	FALSE	0.394707	1.80156	FALSE
AQP7	TRUE	FALSE	1	0	0	0	7	9	FALSE	FALSE	FALSE	FALSE	FALSE	FALSE	TRUE	2	FALSE	TRUE	FALSE	0.000578957	-0.832689	FALSE
AQP7B	FALSE	FALSE	0	0	0	0	0	0	FALSE	FALSE	FALSE	FALSE	FALSE	FALSE	FALSE	0	FALSE	FALSE	FALSE			FALSE
AQP8	TRUE	FALSE	0	0	0	0	0	0	FALSE	FALSE	FALSE	FALSE	FALSE	FALSE	TRUE	3	FALSE	TRUE	TRUE	0.325358	1.29004	FALSE
AQP9	TRUE	FALSE	0	0	0	0	0	0	FALSE	FALSE	FALSE	FALSE	FALSE	FALSE	TRUE	11	FALSE	TRUE	TRUE	-2.06911	2.41991	TRUE
AQP10	TRUE	FALSE	0	0	0	0	0	0	FALSE	FALSE	FALSE	FALSE	FALSE	FALSE	FALSE	0	FALSE	FALSE	FALSE	2.18115	1.42074	FALSE
AQP11	TRUE	FALSE	0	0	0	0	0	0	FALSE	FALSE	FALSE	FALSE	FALSE	FALSE	FALSE	0	FALSE	TRUE	FALSE	1.52831	1.58152	FALSE
AQP12A	TRUE	FALSE	0	0	0	0	0	0	FALSE	FALSE	FALSE	FALSE	FALSE	FALSE	FALSE	0	FALSE	TRUE	FALSE	0.753653	0.534853	FALSE
AQP12B	TRUE	FALSE	0	0	0	0	0	0	FALSE	FALSE	FALSE	FALSE	FALSE	FALSE	FALSE	0	FALSE	TRUE	FALSE	0.117817	-0.525407	FALSE
AQR	TRUE	FALSE	0	0	0	0	0	0	FALSE	FALSE	FALSE	FALSE	FALSE	FALSE	FALSE	0	FALSE	TRUE	FALSE	3.10966	7.19695	FALSE
AR	FALSE	FALSE	0	0	0	0	0	0	FALSE	FALSE	FALSE	FALSE	TRUE	FALSE	TRUE	302	TRUE	TRUE	FALSE	1.58638	3.8845	FALSE
ARAF	FALSE	FALSE	0	0	0	0	0	0	FALSE	FALSE	FALSE	FALSE	FALSE	FALSE	TRUE	14	TRUE	TRUE	FALSE	1.81539	3.18987	FALSE
ARAP1	TRUE	FALSE	0	0	0	0	0	0	FALSE	FALSE	FALSE	FALSE	FALSE	FALSE	TRUE	5	FALSE	TRUE	FALSE	1.85192	4.57251	FALSE
ARAP2	TRUE	FALSE	0	0	0	0	0	0	FALSE	FALSE	FALSE	FALSE	FALSE	FALSE	FALSE	0	FALSE	TRUE	FALSE	-3.07688	4.02472	FALSE
ARAP3	TRUE	FALSE	0	0	0	0	0	7	FALSE	FALSE	FALSE	FALSE	FALSE	FALSE	TRUE	1	FALSE	TRUE	FALSE	1.86441	5.96625	FALSE
ARC	TRUE	FALSE	0	0	0	0	0	0	FALSE	FALSE	FALSE	FALSE	FALSE	FALSE	FALSE	0	FALSE	TRUE	FALSE	4.10468	2.77491	FALSE
ARCN1	TRUE	FALSE	0	0	0	0	0	0	FALSE	FALSE	FALSE	FALSE	FALSE	FALSE	TRUE	1	FALSE	TRUE	FALSE	2.29241	4.93602	FALSE
AREG	TRUE	FALSE	0	0	0	0	0	0	TRUE	FALSE	FALSE	FALSE	FALSE	FALSE	TRUE	17	TRUE	TRUE	FALSE	3.08435	1.75977	FALSE
AREL1	TRUE	FALSE	0	0	0	0	0	0	FALSE	FALSE	FALSE	FALSE	FALSE	FALSE	TRUE	3	FALSE	TRUE	FALSE	1.4976	4.02494	FALSE
ARF1	TRUE	FALSE	0	0	0	0	0	0	FALSE	FALSE	FALSE	FALSE	FALSE	FALSE	TRUE	17	FALSE	TRUE	FALSE	4.07192	2.29739	FALSE
ARF3	TRUE	FALSE	0	0	0	0	0	0	FALSE	FALSE	FALSE	FALSE	FALSE	FALSE	TRUE	1	FALSE	TRUE	FALSE	3.01054	2.26261	FALSE
ARF4	TRUE	FALSE	0	0	0	0	0	0	FALSE	FALSE	FALSE	FALSE	FALSE	FALSE	TRUE	3	FALSE	TRUE	FALSE	2.27866	2.84811	FALSE
ARF5	TRUE	FALSE	0	0	0	0	0	0	FALSE	FALSE	FALSE	FALSE	FALSE	FALSE	FALSE	0	FALSE	TRUE	FALSE	2.57164	1.88126	FALSE
ARF6	TRUE	FALSE	0	0	0	0	0	0	FALSE	FALSE	FALSE	FALSE	FALSE	FALSE	TRUE	14	FALSE	TRUE	FALSE	3.93986	1.60548	FALSE
ARFGAP1	TRUE	FALSE	0	0	0	0	0	0	FALSE	FALSE	FALSE	FALSE	FALSE	FALSE	TRUE	1	FALSE	TRUE	FALSE	-0.299359	3.06076	FALSE
ARFGAP2	TRUE	FALSE	0	0	0	0	0	0	FALSE	FALSE	FALSE	FALSE	FALSE	FALSE	TRUE	1	FALSE	TRUE	FALSE	0.469447	3.84138	TRUE
ARFGAP3	TRUE	FALSE	0	0	0	0	0	0	FALSE	FALSE	FALSE	FALSE	FALSE	FALSE	TRUE	1	FALSE	FALSE	FALSE	-0.628297	2.21197	TRUE
ARFGEF1	TRUE	FALSE	0	0	0	0	0	1	FALSE	FALSE	FALSE	FALSE	FALSE	FALSE	TRUE	1	FALSE	TRUE	FALSE	4.7344	7.64714	FALSE
ARFGEF2	TRUE	FALSE	0	0	0	0	0	0	FALSE	FALSE	FALSE	FALSE	FALSE	FALSE	TRUE	3	FALSE	TRUE	FALSE	2.9042	7.71214	FALSE
ARFGEF3	TRUE	FALSE	0	0	0	0	0	0	FALSE	FALSE	FALSE	FALSE	FALSE	FALSE	FALSE	0	FALSE	TRUE	FALSE			FALSE
ARFIP1	TRUE	FALSE	0	0	0	0	0	1	FALSE	FALSE	FALSE	FALSE	FALSE	FALSE	FALSE	0	FALSE	FALSE	FALSE	0.575567	1.90266	FALSE
ARFIP2	TRUE	FALSE	0	0	0	0	0	0	FALSE	FALSE	FALSE	FALSE	FALSE	FALSE	TRUE	25	FALSE	TRUE	FALSE	1.62813	3.32382	FALSE
ARFRP1	TRUE	FALSE	0	0	0	0	0	0	FALSE	FALSE	FALSE	FALSE	FALSE	FALSE	TRUE	2	FALSE	TRUE	FALSE	1.12772	2.11319	FALSE
ARG1	TRUE	FALSE	2	5	10	3	0	3	FALSE	FALSE	FALSE	FALSE	FALSE	FALSE	TRUE	24	FALSE	TRUE	FALSE	-0.746295	1.46496	FALSE
ARG2	TRUE	FALSE	0	0	0	0	0	0	FALSE	FALSE	FALSE	FALSE	TRUE	FALSE	TRUE	9	FALSE	TRUE	FALSE	0.0749067	3.06382	FALSE
ARGFX	TRUE	FALSE	0	0	0	0	0	0	FALSE	FALSE	FALSE	FALSE	FALSE	FALSE	FALSE	0	FALSE	FALSE	FALSE	-0.535129	0.232576	FALSE
ARGLU1	TRUE	FALSE	0	0	0	0	0	0	FALSE	FALSE	FALSE	FALSE	FALSE	FALSE	TRUE	2	FALSE	TRUE	FALSE	4.82818	4.04992	FALSE
ARHGAP1	TRUE	FALSE	0	0	0	0	0	2	FALSE	FALSE	FALSE	FALSE	FALSE	FALSE	TRUE	12	FALSE	TRUE	FALSE	0.630884	2.8074	TRUE
ARHGAP4	FALSE	FALSE	0	0	0	0	0	0	FALSE	FALSE	FALSE	FALSE	FALSE	FALSE	TRUE	9	FALSE	FALSE	FALSE	0.164026	4.11272	FALSE
ARHGAP5	TRUE	FALSE	0	0	0	0	0	0	FALSE	FALSE	FALSE	FALSE	FALSE	FALSE	FALSE	0	FALSE	TRUE	FALSE	0.965304	4.75295	FALSE
ARHGAP6	FALSE	FALSE	0	0	0	0	0	0	FALSE	FALSE	FALSE	FALSE	FALSE	FALSE	FALSE	0	FALSE	TRUE	FALSE	1.99151	4.03255	FALSE
ARHGAP8	TRUE	FALSE	0	0	0	0	0	0	FALSE	FALSE	FALSE	FALSE	FALSE	FALSE	FALSE	0	FALSE	TRUE	FALSE			FALSE
ARHGAP9	TRUE	FALSE	0	0	0	0	0	0	TRUE	FALSE	FALSE	FALSE	FALSE	FALSE	FALSE	0	FALSE	TRUE	FALSE	0.615756	1.92488	FALSE
ARHGAP10	TRUE	FALSE	0	0	0	0	0	0	FALSE	FALSE	FALSE	FALSE	FALSE	FALSE	TRUE	1	FALSE	TRUE	FALSE	-0.335772	2.48002	FALSE
ARHGAP11A	TRUE	FALSE	0	0	0	0	0	0	FALSE	FALSE	FALSE	FALSE	FALSE	FALSE	FALSE	0	FALSE	FALSE	FALSE	0.362275	3.80467	FALSE
ARHGAP11B	FALSE	FALSE	0	0	0	0	0	0	FALSE	FALSE	FALSE	FALSE	FALSE	FALSE	FALSE	0	FALSE	FALSE	FALSE	1.99843	1.71116	FALSE
ARHGAP12	TRUE	FALSE	0	0	0	0	0	0	FALSE	FALSE	FALSE	FALSE	FALSE	FALSE	TRUE	1	FALSE	FALSE	FALSE	0.188959	3.85748	FALSE
ARHGAP15	TRUE	FALSE	0	0	0	0	0	0	FALSE	FALSE	FALSE	FALSE	FALSE	FALSE	FALSE	0	FALSE	TRUE	FALSE	-1.00721	2.07523	FALSE
ARHGAP17	TRUE	FALSE	0	0	0	0	0	0	FALSE	FALSE	FALSE	FALSE	FALSE	FALSE	TRUE	2	FALSE	TRUE	FALSE	0.975372	4.83617	FALSE
ARHGAP18	TRUE	FALSE	0	0	0	0	0	1	FALSE	FALSE	FALSE	FALSE	FALSE	FALSE	FALSE	0	FALSE	TRUE	FALSE	-0.165689	2.688	FALSE
ARHGAP19	TRUE	FALSE	0	0	0	0	0	0	FALSE	FALSE	FALSE	FALSE	FALSE	FALSE	TRUE	2	FALSE	TRUE	FALSE	0.366148	1.63023	FALSE
ARHGAP20	TRUE	FALSE	0	0	0	0	0	0	FALSE	FALSE	FALSE	FALSE	FALSE	FALSE	FALSE	0	FALSE	TRUE	FALSE	-0.655763	3.94364	FALSE
ARHGAP21	TRUE	FALSE	0	0	0	0	0	0	FALSE	FALSE	FALSE	FALSE	FALSE	FALSE	FALSE	0	FALSE	TRUE	FALSE	2.96328	7.03716	FALSE
ARHGAP22	TRUE	FALSE	0	0	0	0	0	2	FALSE	FALSE	FALSE	FALSE	FALSE	FALSE	FALSE	0	FALSE	TRUE	FALSE	0.0518551	2.20927	FALSE
ARHGAP23	FALSE	FALSE	0	0	0	0	0	0	FALSE	FALSE	FALSE	FALSE	FALSE	FALSE	FALSE	0	FALSE	TRUE	FALSE			FALSE
ARHGAP24	TRUE	FALSE	0	0	0	0	0	0	FALSE	FALSE	FALSE	FALSE	FALSE	FALSE	TRUE	2	FALSE	TRUE	FALSE	-0.360669	3.38488	FALSE
ARHGAP25	TRUE	FALSE	0	0	0	0	0	0	FALSE	FALSE	FALSE	FALSE	FALSE	FALSE	FALSE	0	FALSE	TRUE	FALSE	0.703078	3.67429	TRUE
ARHGAP26	TRUE	FALSE	0	0	0	0	0	0	FALSE	FALSE	FALSE	FALSE	FALSE	FALSE	FALSE	0	FALSE	TRUE	FALSE	2.48089	5.37638	FALSE
ARHGAP27	TRUE	FALSE	0	0	0	0	0	0	FALSE	FALSE	FALSE	FALSE	FALSE	FALSE	FALSE	0	FALSE	TRUE	FALSE	1.6378	2.90655	TRUE
ARHGAP28	TRUE	FALSE	0	0	0	0	0	0	FALSE	FALSE	FALSE	FALSE	FALSE	FALSE	FALSE	0	FALSE	TRUE	FALSE	0.0356074	3.22285	FALSE
ARHGAP29	TRUE	FALSE	0	0	0	0	0	0	FALSE	FALSE	FALSE	FALSE	FALSE	FALSE	TRUE	1	FALSE	TRUE	FALSE	-0.274464	6.16123	FALSE
ARHGAP30	TRUE	FALSE	0	0	0	0	0	0	FALSE	FALSE	FALSE	FALSE	FALSE	FALSE	FALSE	0	FALSE	TRUE	FALSE	-0.634254	4.50458	FALSE
ARHGAP31	TRUE	FALSE	0	0	0	0	0	0	FALSE	FALSE	FALSE	FALSE	FALSE	FALSE	FALSE	0	FALSE	TRUE	FALSE	-0.110612	5.41771	FALSE
ARHGAP32	TRUE	FALSE	0	0	0	0	0	0	FALSE	FALSE	FALSE	FALSE	FALSE	FALSE	TRUE	1	FALSE	TRUE	FALSE	1.13827	5.95114	FALSE
ARHGAP33	TRUE	FALSE	0	0	0	0	0	0	FALSE	FALSE	FALSE	FALSE	FALSE	FALSE	FALSE	0	FALSE	TRUE	FALSE	1.67212	4.60515	FALSE
ARHGAP35	TRUE	FALSE	0	0	0	0	0	0	FALSE	FALSE	FALSE	FALSE	FALSE	FALSE	TRUE	1	FALSE	TRUE	FALSE	4.19967	5.60459	FALSE
ARHGAP36	FALSE	FALSE	0	0	0	0	0	0	FALSE	FALSE	FALSE	FALSE	FALSE	FALSE	FALSE	0	FALSE	TRUE	FALSE	2.17336	3.64328	FALSE
ARHGAP39	TRUE	FALSE	0	0	0	0	0	0	FALSE	FALSE	FALSE	FALSE	FALSE	FALSE	FALSE	0	FALSE	TRUE	FALSE	3.50594	3.01686	FALSE
ARHGAP40	TRUE	FALSE	0	0	0	0	0	0	FALSE	FALSE	FALSE	FALSE	FALSE	FALSE	FALSE	0	FALSE	TRUE	FALSE			FALSE
ARHGAP42	TRUE	FALSE	0	0	0	0	0	0	FALSE	FALSE	FALSE	FALSE	FALSE	FALSE	FALSE	0	FALSE	FALSE	FALSE			TRUE
ARHGAP44	TRUE	FALSE	0	0	0	0	0	0	FALSE	FALSE	FALSE	FALSE	FALSE	FALSE	FALSE	0	FALSE	FALSE	FALSE	2.00693	5.01633	FALSE
ARHGAP45	TRUE	FALSE	0	0	0	0	0	0	FALSE	FALSE	FALSE	FALSE	TRUE	FALSE	TRUE	6	FALSE	TRUE	FALSE			FALSE
ARHGDIA	TRUE	FALSE	0	0	0	0	0	0	FALSE	FALSE	FALSE	FALSE	FALSE	FALSE	TRUE	8	FALSE	TRUE	TRUE	1.82742	2.51799	FALSE
ARHGDIB	TRUE	FALSE	0	0	0	0	0	0	FALSE	FALSE	FALSE	FALSE	FALSE	FALSE	TRUE	7	FALSE	TRUE	FALSE	-0.03605	0.519293	FALSE
ARHGDIG	TRUE	FALSE	0	0	0	0	0	0	FALSE	FALSE	FALSE	FALSE	FALSE	FALSE	FALSE	0	FALSE	TRUE	FALSE	-0.726802	1.93779	FALSE
ARHGEF1	TRUE	FALSE	0	0	0	0	0	0	FALSE	FALSE	FALSE	FALSE	FALSE	FALSE	TRUE	2	FALSE	TRUE	FALSE	3.8272	5.01066	FALSE
ARHGEF2	TRUE	FALSE	0	0	0	0	0	0	FALSE	FALSE	FALSE	FALSE	FALSE	FALSE	TRUE	36	FALSE	TRUE	FALSE	4.68961	6.30579	FALSE
ARHGEF3	TRUE	FALSE	0	0	0	0	0	0	FALSE	FALSE	FALSE	FALSE	FALSE	FALSE	TRUE	1	FALSE	TRUE	FALSE	2.01347	4.30876	TRUE
ARHGEF4	TRUE	FALSE	0	0	0	0	0	0	FALSE	FALSE	FALSE	FALSE	FALSE	FALSE	TRUE	2	FALSE	TRUE	FALSE	1.15653	3.2083	FALSE
ARHGEF5	TRUE	FALSE	0	0	0	0	0	0	FALSE	FALSE	FALSE	FALSE	FALSE	FALSE	TRUE	2	FALSE	TRUE	FALSE			FALSE
ARHGEF6	FALSE	FALSE	0	0	0	0	0	0	FALSE	FALSE	FALSE	FALSE	FALSE	FALSE	FALSE	0	FALSE	TRUE	FALSE	0.771495	4.76619	FALSE
ARHGEF7	TRUE	FALSE	0	0	0	0	0	0	FALSE	FALSE	FALSE	FALSE	FALSE	FALSE	TRUE	5	FALSE	TRUE	FALSE	2.91947	4.38638	FALSE
ARHGEF9	FALSE	FALSE	0	0	0	0	0	0	FALSE	FALSE	FALSE	FALSE	FALSE	FALSE	TRUE	2	FALSE	TRUE	FALSE	2.96925	3.45044	FALSE
ARHGEF10	TRUE	FALSE	0	0	0	0	0	0	FALSE	FALSE	FALSE	FALSE	FALSE	FALSE	FALSE	0	FALSE	TRUE	FALSE	-2.80305	2.87489	FALSE
ARHGEF10L	TRUE	FALSE	0	0	0	0	0	9	FALSE	FALSE	FALSE	FALSE	FALSE	FALSE	FALSE	0	FALSE	TRUE	FALSE	1.57364	4.65647	FALSE
ARHGEF11	TRUE	FALSE	0	0	0	0	0	0	FALSE	FALSE	FALSE	FALSE	FALSE	FALSE	FALSE	0	FALSE	TRUE	FALSE	1.02645	7.03264	FALSE
ARHGEF12	TRUE	FALSE	0	0	2	0	0	0	FALSE	FALSE	FALSE	FALSE	FALSE	FALSE	TRUE	2	FALSE	TRUE	FALSE	2.96062	7.38613	FALSE
ARHGEF15	TRUE	FALSE	0	0	0	0	0	0	FALSE	FALSE	FALSE	FALSE	FALSE	FALSE	TRUE	1	FALSE	TRUE	FALSE	0.699248	3.36839	TRUE
ARHGEF16	TRUE	FALSE	0	0	0	0	0	0	FALSE	FALSE	FALSE	FALSE	FALSE	FALSE	FALSE	0	FALSE	FALSE	FALSE	0.519482	0.986714	FALSE
ARHGEF17	TRUE	FALSE	0	0	0	0	0	0	FALSE	FALSE	FALSE	FALSE	FALSE	FALSE	FALSE	0	FALSE	TRUE	FALSE	3.18438	6.36881	FALSE
ARHGEF18	TRUE	FALSE	0	0	0	0	0	0	FALSE	FALSE	FALSE	FALSE	FALSE	FALSE	TRUE	1	FALSE	TRUE	FALSE	1.73078	4.46323	FALSE
ARHGEF19	TRUE	FALSE	0	0	0	0	0	0	FALSE	FALSE	FALSE	FALSE	FALSE	FALSE	FALSE	0	FALSE	FALSE	FALSE	0.813531	1.84132	FALSE
ARHGEF25	TRUE	FALSE	0	0	0	0	0	0	FALSE	FALSE	FALSE	FALSE	FALSE	FALSE	TRUE	1	FALSE	FALSE	FALSE	0.47367	2.53575	FALSE
ARHGEF26	TRUE	FALSE	0	0	0	0	0	0	FALSE	FALSE	FALSE	FALSE	FALSE	FALSE	TRUE	2	FALSE	TRUE	FALSE	-0.940087	2.59171	FALSE
ARHGEF28	TRUE	FALSE	0	0	0	0	0	0	FALSE	FALSE	FALSE	FALSE	FALSE	FALSE	TRUE	2	FALSE	TRUE	FALSE	-1.38057	3.6631	FALSE
ARHGEF33	TRUE	FALSE	0	0	0	0	0	0	FALSE	FALSE	FALSE	FALSE	FALSE	FALSE	FALSE	0	FALSE	TRUE	FALSE			FALSE
ARHGEF35	FALSE	FALSE	0	0	0	0	0	0	FALSE	FALSE	FALSE	FALSE	FALSE	FALSE	FALSE	0	FALSE	FALSE	FALSE	2.82222	1.40506	FALSE
ARHGEF37	TRUE	FALSE	0	0	0	0	0	0	FALSE	FALSE	FALSE	FALSE	FALSE	FALSE	FALSE	0	FALSE	FALSE	FALSE	-0.731279	-0.0124535	FALSE
ARHGEF38	TRUE	FALSE	0	0	0	0	0	0	FALSE	FALSE	FALSE	FALSE	FALSE	FALSE	FALSE	0	FALSE	TRUE	TRUE	-0.790713	0.788138	FALSE
ARHGEF39	TRUE	FALSE	0	0	0	0	0	0	FALSE	FALSE	FALSE	FALSE	FALSE	FALSE	FALSE	0	FALSE	TRUE	FALSE	0.589237	0.532283	FALSE
ARHGEF40	TRUE	FALSE	0	0	0	0	0	0	FALSE	FALSE	FALSE	FALSE	FALSE	FALSE	TRUE	2	FALSE	FALSE	FALSE	0.932241	5.20434	FALSE
ARID1A	TRUE	FALSE	0	0	0	0	0	0	FALSE	FALSE	FALSE	FALSE	FALSE	FALSE	TRUE	5	FALSE	TRUE	FALSE	4.10044	7.40424	TRUE
ARID1B	TRUE	FALSE	0	0	0	0	0	0	FALSE	FALSE	FALSE	FALSE	FALSE	FALSE	TRUE	2	FALSE	TRUE	FALSE	3.39466	6.48573	FALSE
ARID2	TRUE	FALSE	0	0	0	0	0	0	FALSE	FALSE	FALSE	FALSE	FALSE	FALSE	FALSE	0	FALSE	TRUE	FALSE	1.87127	6.70093	TRUE
ARID3A	TRUE	FALSE	0	0	0	0	0	0	FALSE	FALSE	FALSE	FALSE	FALSE	FALSE	FALSE	0	FALSE	TRUE	TRUE	1.47231	2.86364	FALSE
ARID3B	TRUE	FALSE	0	0	0	0	0	0	FALSE	FALSE	FALSE	FALSE	FALSE	FALSE	FALSE	0	FALSE	TRUE	FALSE	2.6605	3.50855	FALSE
ARID3C	TRUE	FALSE	0	0	0	0	0	0	FALSE	FALSE	FALSE	FALSE	FALSE	FALSE	FALSE	0	FALSE	TRUE	FALSE	0.623868	0.267608	FALSE
ARID4A	TRUE	FALSE	0	0	0	0	0	0	FALSE	FALSE	FALSE	FALSE	FALSE	FALSE	TRUE	3	FALSE	TRUE	FALSE	0.0585363	6.56559	FALSE
ARID4B	TRUE	FALSE	0	0	0	0	0	0	FALSE	FALSE	FALSE	FALSE	FALSE	FALSE	TRUE	25	FALSE	TRUE	FALSE	1.23101	6.04202	FALSE
ARID5A	TRUE	FALSE	0	0	0	0	0	0	FALSE	FALSE	FALSE	FALSE	FALSE	FALSE	FALSE	0	FALSE	TRUE	FALSE	0.775971	3.23659	FALSE
ARID5B	TRUE	FALSE	0	0	0	0	0	0	FALSE	FALSE	FALSE	FALSE	FALSE	FALSE	TRUE	17	FALSE	TRUE	FALSE	3.01523	5.01612	FALSE
ARIH1	TRUE	FALSE	0	0	0	0	0	0	FALSE	FALSE	FALSE	FALSE	FALSE	FALSE	FALSE	0	FALSE	TRUE	FALSE	4.90077	4.96402	FALSE
ARIH2	TRUE	FALSE	0	0	0	0	0	0	FALSE	FALSE	FALSE	FALSE	FALSE	FALSE	FALSE	0	FALSE	TRUE	FALSE	3.81447	4.48596	FALSE
ARL1	TRUE	FALSE	0	0	0	0	0	0	FALSE	FALSE	FALSE	FALSE	FALSE	FALSE	TRUE	3	FALSE	TRUE	FALSE	2.22795	2.48818	FALSE
ARL2	TRUE	FALSE	0	0	0	0	0	0	FALSE	FALSE	FALSE	FALSE	FALSE	FALSE	TRUE	2	FALSE	TRUE	FALSE	0.468642	0.965199	FALSE
ARL2BP	TRUE	FALSE	0	0	0	0	0	0	FALSE	FALSE	FALSE	FALSE	FALSE	FALSE	FALSE	0	FALSE	FALSE	FALSE	0.954363	1.06413	TRUE
ARL3	TRUE	FALSE	0	0	0	0	0	0	FALSE	FALSE	FALSE	FALSE	FALSE	FALSE	TRUE	6	FALSE	FALSE	FALSE	1.1628	2.48784	FALSE
ARL4A	TRUE	FALSE	0	0	0	0	0	0	FALSE	FALSE	FALSE	FALSE	FALSE	FALSE	FALSE	0	FALSE	TRUE	FALSE	1.31331	1.72389	FALSE
ARL4C	TRUE	FALSE	0	0	0	0	0	0	FALSE	FALSE	FALSE	FALSE	FALSE	FALSE	TRUE	33	FALSE	TRUE	FALSE	3.80592	1.6258	FALSE
ARL4D	TRUE	FALSE	0	0	0	0	0	0	FALSE	FALSE	FALSE	FALSE	FALSE	FALSE	FALSE	0	FALSE	TRUE	FALSE	2.71608	1.43443	FALSE
ARL5A	TRUE	FALSE	0	0	0	0	0	0	FALSE	FALSE	FALSE	FALSE	FALSE	FALSE	TRUE	1	FALSE	TRUE	FALSE	0.0477262	1.49879	FALSE
ARL5B	TRUE	FALSE	0	0	0	0	0	0	FALSE	FALSE	FALSE	FALSE	FALSE	FALSE	TRUE	1	FALSE	TRUE	FALSE	1.28725	2.4554	FALSE
ARL5C	TRUE	FALSE	0	0	0	0	0	0	FALSE	FALSE	FALSE	FALSE	FALSE	FALSE	FALSE	0	FALSE	TRUE	FALSE			FALSE
ARL6	TRUE	FALSE	0	0	0	0	0	0	FALSE	FALSE	FALSE	FALSE	FALSE	FALSE	FALSE	0	FALSE	TRUE	FALSE	-0.151803	1.35007	FALSE
ARL6IP1	TRUE	FALSE	0	0	0	0	0	0	FALSE	FALSE	FALSE	FALSE	FALSE	FALSE	TRUE	6	FALSE	TRUE	FALSE	1.29921	1.60396	FALSE
ARL6IP4	TRUE	FALSE	0	0	0	2	0	0	FALSE	FALSE	FALSE	FALSE	FALSE	FALSE	TRUE	3	FALSE	TRUE	FALSE	-0.887436	1.88991	FALSE
ARL6IP5	TRUE	FALSE	0	0	0	2	6	7	FALSE	FALSE	FALSE	FALSE	FALSE	FALSE	TRUE	9	FALSE	TRUE	FALSE	0.0679987	1.44579	FALSE
ARL6IP6	TRUE	FALSE	0	0	0	0	0	0	FALSE	FALSE	FALSE	FALSE	FALSE	FALSE	FALSE	0	FALSE	FALSE	FALSE	0.302257	1.63529	FALSE
ARL8A	TRUE	FALSE	0	0	0	0	0	0	FALSE	FALSE	FALSE	FALSE	FALSE	FALSE	FALSE	0	FALSE	FALSE	FALSE	3.18967	2.77934	FALSE
ARL8B	TRUE	FALSE	0	0	0	0	0	0	FALSE	FALSE	FALSE	FALSE	FALSE	FALSE	TRUE	2	FALSE	TRUE	FALSE	2.6706	2.76436	FALSE
ARL9	TRUE	FALSE	0	0	0	0	0	0	FALSE	FALSE	FALSE	FALSE	FALSE	FALSE	FALSE	0	FALSE	TRUE	FALSE	-0.346034	1.70518	FALSE
ARL10	TRUE	FALSE	0	0	0	0	0	0	FALSE	FALSE	FALSE	FALSE	FALSE	FALSE	FALSE	0	FALSE	TRUE	FALSE	1.74878	0.313069	FALSE
ARL11	TRUE	FALSE	0	0	0	0	0	0	FALSE	FALSE	FALSE	FALSE	FALSE	FALSE	FALSE	0	FALSE	FALSE	FALSE	-0.0511487	-1.9402	FALSE
ARL13A	FALSE	FALSE	0	0	0	0	0	0	FALSE	FALSE	FALSE	FALSE	FALSE	FALSE	FALSE	0	FALSE	TRUE	FALSE	-0.207038	0.976677	FALSE
ARL13B	TRUE	FALSE	0	0	0	0	0	0	FALSE	FALSE	FALSE	FALSE	FALSE	FALSE	FALSE	0	FALSE	TRUE	FALSE	-0.774775	1.51859	FALSE
ARL14	TRUE	FALSE	0	0	0	0	0	0	FALSE	FALSE	FALSE	FALSE	FALSE	FALSE	FALSE	0	FALSE	FALSE	FALSE	-2.72068	-1.38779	FALSE
ARL14EP	TRUE	FALSE	0	0	0	0	0	0	FALSE	FALSE	FALSE	FALSE	FALSE	FALSE	FALSE	0	FALSE	FALSE	FALSE	0.546096	1.54157	FALSE
ARL14EPL	TRUE	FALSE	0	0	0	0	0	0	FALSE	FALSE	FALSE	FALSE	FALSE	FALSE	FALSE	0	FALSE	TRUE	FALSE			FALSE
ARL15	TRUE	FALSE	0	0	0	0	0	11	FALSE	FALSE	FALSE	FALSE	FALSE	FALSE	FALSE	0	FALSE	TRUE	FALSE	0.35652	1.0809	TRUE
ARL16	TRUE	FALSE	0	0	0	0	0	0	FALSE	FALSE	FALSE	FALSE	FALSE	FALSE	FALSE	0	FALSE	TRUE	FALSE	-0.688823	0.882196	FALSE
ARL17A	TRUE	FALSE	0	0	0	0	0	0	FALSE	FALSE	FALSE	FALSE	FALSE	FALSE	FALSE	0	FALSE	FALSE	FALSE			TRUE
ARL17B	TRUE	FALSE	0	0	0	0	0	0	FALSE	FALSE	FALSE	FALSE	FALSE	FALSE	FALSE	0	FALSE	FALSE	FALSE			TRUE
ARMC1	TRUE	FALSE	0	0	0	0	1	2	FALSE	FALSE	FALSE	FALSE	FALSE	FALSE	FALSE	0	FALSE	TRUE	FALSE	1.34058	2.97442	FALSE
ARMC2	TRUE	FALSE	0	0	0	0	0	0	FALSE	FALSE	FALSE	FALSE	FALSE	FALSE	FALSE	0	FALSE	TRUE	FALSE	-0.346611	1.78727	FALSE
ARMC3	TRUE	FALSE	0	0	0	0	0	0	FALSE	FALSE	FALSE	FALSE	FALSE	FALSE	FALSE	0	FALSE	TRUE	FALSE	-0.653997	2.49776	FALSE
ARMC5	TRUE	FALSE	0	0	0	0	0	0	FALSE	FALSE	FALSE	FALSE	FALSE	FALSE	TRUE	1	FALSE	TRUE	FALSE	3.32311	3.04912	FALSE
ARMC6	TRUE	FALSE	0	0	0	0	0	4	FALSE	FALSE	FALSE	FALSE	FALSE	FALSE	FALSE	0	FALSE	TRUE	FALSE	0.540677	1.26079	TRUE
ARMC7	TRUE	FALSE	0	0	0	0	0	2	FALSE	FALSE	FALSE	FALSE	FALSE	FALSE	FALSE	0	FALSE	TRUE	FALSE	0.371171	0.606541	FALSE
ARMC8	TRUE	FALSE	0	0	0	0	0	0	FALSE	FALSE	FALSE	FALSE	FALSE	FALSE	TRUE	3	FALSE	TRUE	FALSE	2.56231	5.46452	FALSE
ARMC9	TRUE	FALSE	0	0	0	0	1	0	FALSE	FALSE	FALSE	FALSE	FALSE	FALSE	FALSE	0	FALSE	FALSE	FALSE	0.437355	1.95053	TRUE
ARMC10	TRUE	FALSE	0	0	0	0	0	0	FALSE	FALSE	FALSE	FALSE	FALSE	FALSE	FALSE	0	FALSE	TRUE	FALSE	1.19977	1.84545	FALSE
ARMC12	TRUE	FALSE	0	0	0	0	0	0	FALSE	FALSE	FALSE	FALSE	FALSE	FALSE	FALSE	0	FALSE	TRUE	FALSE	-0.415871	1.74412	FALSE
ARMCX1	FALSE	FALSE	0	0	0	0	0	0	FALSE	FALSE	FALSE	FALSE	FALSE	FALSE	FALSE	0	FALSE	TRUE	FALSE	1.74858	1.70073	FALSE
ARMCX2	FALSE	FALSE	0	0	0	0	0	0	FALSE	FALSE	FALSE	FALSE	FALSE	FALSE	FALSE	0	FALSE	TRUE	FALSE	1.19325	1.99678	FALSE
ARMCX3	FALSE	FALSE	0	0	0	0	0	0	FALSE	FALSE	FALSE	FALSE	FALSE	FALSE	TRUE	5	FALSE	TRUE	FALSE	2.3757	1.20173	FALSE
ARMCX4	FALSE	FALSE	0	0	0	0	0	0	FALSE	FALSE	FALSE	FALSE	FALSE	FALSE	FALSE	0	FALSE	TRUE	FALSE			FALSE
ARMCX5	FALSE	FALSE	0	0	0	0	0	0	FALSE	FALSE	FALSE	FALSE	FALSE	FALSE	TRUE	1	FALSE	TRUE	FALSE	-0.285681	2.09328	FALSE
ARMCX6	FALSE	FALSE	0	0	0	0	0	0	FALSE	FALSE	FALSE	FALSE	FALSE	FALSE	TRUE	1	FALSE	TRUE	FALSE	0.137488	1.24411	FALSE
ARMH1	TRUE	FALSE	0	0	0	0	0	0	FALSE	FALSE	FALSE	FALSE	FALSE	FALSE	FALSE	0	FALSE	TRUE	FALSE			FALSE
ARMH2	TRUE	FALSE	0	0	0	0	0	0	FALSE	FALSE	FALSE	FALSE	FALSE	FALSE	FALSE	0	FALSE	FALSE	FALSE			FALSE
ARMH3	TRUE	FALSE	0	0	0	0	0	8	TRUE	FALSE	FALSE	FALSE	FALSE	FALSE	FALSE	0	FALSE	TRUE	FALSE			FALSE
ARMH4	TRUE	FALSE	0	0	0	0	0	2	FALSE	FALSE	FALSE	FALSE	FALSE	FALSE	FALSE	0	FALSE	FALSE	FALSE			FALSE
ARMS2	TRUE	FALSE	0	0	0	0	0	0	FALSE	FALSE	FALSE	FALSE	FALSE	FALSE	FALSE	0	FALSE	FALSE	FALSE	0.710966	0.369705	FALSE
ARMT1	TRUE	FALSE	0	0	0	0	0	6	FALSE	FALSE	FALSE	FALSE	FALSE	FALSE	FALSE	0	FALSE	TRUE	FALSE			FALSE
ARNT	TRUE	FALSE	0	0	1	0	0	0	FALSE	FALSE	FALSE	FALSE	FALSE	FALSE	TRUE	12	TRUE	TRUE	FALSE	2.02162	4.85465	FALSE
ARNT2	TRUE	FALSE	0	0	0	0	0	0	FALSE	FALSE	FALSE	FALSE	FALSE	FALSE	TRUE	16	FALSE	TRUE	FALSE	2.23084	4.42167	FALSE
ARNTL	TRUE	FALSE	0	0	0	0	0	1	TRUE	FALSE	FALSE	FALSE	FALSE	FALSE	TRUE	3	FALSE	FALSE	FALSE	3.08256	4.49135	FALSE
ARNTL2	TRUE	FALSE	0	0	0	0	0	0	FALSE	FALSE	FALSE	FALSE	TRUE	FALSE	TRUE	5	FALSE	FALSE	FALSE	-0.439339	2.22819	FALSE
ARPC1A	TRUE	FALSE	0	0	0	0	0	0	FALSE	FALSE	FALSE	FALSE	FALSE	FALSE	FALSE	0	FALSE	TRUE	FALSE	2.85685	3.39527	TRUE
ARPC1B	TRUE	FALSE	0	0	0	0	0	0	FALSE	FALSE	FALSE	FALSE	FALSE	FALSE	TRUE	5	FALSE	TRUE	FALSE	1.35006	2.71609	TRUE
ARPC2	TRUE	FALSE	0	0	0	0	0	0	FALSE	FALSE	FALSE	FALSE	FALSE	FALSE	TRUE	2	FALSE	TRUE	FALSE	2.94695	3.68504	TRUE
ARPC3	TRUE	FALSE	0	0	0	0	0	0	FALSE	FALSE	FALSE	FALSE	FALSE	FALSE	TRUE	2	FALSE	TRUE	FALSE	-0.258781	2.84771	FALSE
ARPC4	TRUE	FALSE	0	0	0	0	0	0	FALSE	FALSE	FALSE	FALSE	FALSE	FALSE	TRUE	2	FALSE	TRUE	FALSE	2.29426	2.8945	FALSE
ARPC5	TRUE	FALSE	0	0	0	0	0	0	FALSE	FALSE	FALSE	FALSE	FALSE	FALSE	TRUE	7	FALSE	TRUE	FALSE	1.85225	2.13292	FALSE
ARPC5L	TRUE	FALSE	0	0	0	0	0	0	FALSE	FALSE	FALSE	FALSE	FALSE	FALSE	TRUE	8	FALSE	TRUE	FALSE	0.888833	2.14268	FALSE
ARPIN	TRUE	FALSE	0	0	0	0	0	0	FALSE	FALSE	FALSE	FALSE	FALSE	FALSE	FALSE	0	FALSE	TRUE	FALSE			FALSE
ARPP19	TRUE	FALSE	0	0	0	0	0	0	FALSE	FALSE	FALSE	FALSE	FALSE	FALSE	TRUE	12	FALSE	TRUE	FALSE	0.685401	1.2858	FALSE
ARPP21	TRUE	FALSE	0	0	0	0	0	0	FALSE	FALSE	FALSE	FALSE	FALSE	FALSE	FALSE	0	FALSE	TRUE	FALSE	-0.804187	3.66355	FALSE
ARR3	FALSE	FALSE	0	0	0	0	0	0	FALSE	FALSE	FALSE	FALSE	FALSE	FALSE	FALSE	0	FALSE	TRUE	FALSE	-0.558039	2.6487	FALSE
ARRB1	TRUE	FALSE	0	0	0	0	0	0	FALSE	FALSE	FALSE	FALSE	FALSE	FALSE	FALSE	0	FALSE	TRUE	FALSE	2.74172	3.8716	FALSE
ARRB2	TRUE	FALSE	0	0	0	0	0	0	FALSE	FALSE	FALSE	FALSE	FALSE	FALSE	FALSE	0	FALSE	TRUE	TRUE	3.09023	3.46405	FALSE
ARRDC1	TRUE	FALSE	0	0	0	0	0	0	FALSE	FALSE	FALSE	FALSE	FALSE	FALSE	FALSE	0	FALSE	TRUE	FALSE	-0.288977	1.07559	FALSE
ARRDC2	TRUE	FALSE	0	0	0	0	0	0	FALSE	FALSE	FALSE	FALSE	FALSE	FALSE	FALSE	0	FALSE	TRUE	FALSE	1.78541	1.51598	FALSE
ARRDC3	TRUE	FALSE	0	0	0	0	0	0	FALSE	FALSE	FALSE	FALSE	FALSE	FALSE	FALSE	0	FALSE	TRUE	FALSE	1.55197	3.70441	FALSE
ARRDC4	TRUE	FALSE	0	0	0	0	0	0	FALSE	FALSE	FALSE	FALSE	FALSE	FALSE	FALSE	0	FALSE	TRUE	FALSE	0.0414357	1.71392	FALSE
ARRDC5	TRUE	FALSE	0	0	0	0	0	0	FALSE	FALSE	FALSE	FALSE	FALSE	FALSE	FALSE	0	FALSE	TRUE	FALSE	-0.361722	-0.548152	FALSE
ARSA	TRUE	FALSE	0	0	0	0	0	0	FALSE	FALSE	FALSE	FALSE	FALSE	FALSE	TRUE	12	TRUE	TRUE	FALSE	0.0287572	0.518693	FALSE
ARSB	TRUE	TRUE	0	0	0	0	0	0	FALSE	FALSE	FALSE	FALSE	FALSE	FALSE	TRUE	9	TRUE	TRUE	FALSE	1.18824	2.45514	FALSE
ARSD	FALSE	FALSE	0	0	0	0	0	0	FALSE	FALSE	FALSE	FALSE	FALSE	FALSE	FALSE	0	TRUE	FALSE	FALSE	-0.071487	2.60207	FALSE
ARSF	FALSE	FALSE	0	0	0	0	0	0	FALSE	FALSE	FALSE	FALSE	FALSE	FALSE	FALSE	0	TRUE	FALSE	FALSE	-0.54966	1.049	FALSE
ARSG	TRUE	FALSE	0	0	0	0	0	0	FALSE	FALSE	FALSE	FALSE	FALSE	FALSE	FALSE	0	TRUE	TRUE	FALSE	1.11134	1.5175	FALSE
ARSH	FALSE	FALSE	0	0	0	0	0	0	FALSE	FALSE	FALSE	FALSE	FALSE	FALSE	TRUE	6	TRUE	FALSE	FALSE	-0.12806	1.45645	FALSE
ARSI	TRUE	FALSE	0	0	0	0	0	0	FALSE	FALSE	FALSE	FALSE	FALSE	FALSE	FALSE	0	TRUE	TRUE	FALSE	0.877054	0.0446073	FALSE
ARSJ	TRUE	FALSE	0	0	0	0	0	2	FALSE	FALSE	FALSE	FALSE	FALSE	FALSE	TRUE	2	TRUE	TRUE	FALSE	1.09539	1.86355	FALSE
ARSK	TRUE	FALSE	0	0	0	0	0	0	FALSE	FALSE	FALSE	FALSE	FALSE	FALSE	FALSE	0	TRUE	TRUE	FALSE	-1.27153	2.53348	FALSE
ARSL	FALSE	FALSE	0	0	0	0	0	0	FALSE	FALSE	FALSE	FALSE	FALSE	FALSE	TRUE	1	TRUE	FALSE	FALSE			FALSE
ART1	TRUE	FALSE	0	0	0	0	0	0	FALSE	FALSE	FALSE	FALSE	FALSE	FALSE	TRUE	5	TRUE	TRUE	FALSE	-1.60522	-0.315931	FALSE
ART3	TRUE	FALSE	0	0	0	0	0	7	FALSE	FALSE	FALSE	FALSE	FALSE	FALSE	TRUE	2	FALSE	TRUE	FALSE	-1.16912	0.538579	FALSE
ART4	TRUE	FALSE	0	0	0	0	0	0	FALSE	FALSE	FALSE	FALSE	FALSE	FALSE	FALSE	0	TRUE	TRUE	FALSE	-2.01753	0.720385	FALSE
ART5	TRUE	FALSE	0	0	0	0	0	0	FALSE	FALSE	FALSE	FALSE	FALSE	FALSE	FALSE	0	FALSE	TRUE	FALSE	-1.04001	1.49394	FALSE
ARTN	TRUE	FALSE	0	0	0	0	0	0	FALSE	FALSE	FALSE	FALSE	FALSE	FALSE	FALSE	0	TRUE	TRUE	FALSE	2.85754	1.37473	FALSE
ARV1	TRUE	FALSE	0	0	0	0	0	0	FALSE	FALSE	FALSE	FALSE	FALSE	FALSE	FALSE	0	FALSE	TRUE	TRUE	0.0138903	0.0287327	FALSE
ARVCF	TRUE	FALSE	0	0	0	0	0	0	FALSE	FALSE	FALSE	FALSE	FALSE	FALSE	FALSE	0	FALSE	TRUE	FALSE	-0.582691	2.2705	TRUE
ARX	FALSE	FALSE	0	0	0	0	0	0	FALSE	FALSE	FALSE	FALSE	FALSE	FALSE	TRUE	2	FALSE	TRUE	FALSE	3.36314	2.06855	FALSE
AS3MT	TRUE	FALSE	0	0	0	0	3	0	FALSE	FALSE	FALSE	FALSE	FALSE	FALSE	TRUE	3	FALSE	TRUE	FALSE	0.914821	0.662748	TRUE
ASAH1	TRUE	FALSE	8	11	0	7	11	11	FALSE	FALSE	FALSE	FALSE	FALSE	FALSE	TRUE	10	FALSE	TRUE	FALSE	-3.55077	0.4314	FALSE
ASAH2	TRUE	FALSE	0	0	0	0	0	0	FALSE	FALSE	FALSE	FALSE	FALSE	FALSE	TRUE	1	FALSE	TRUE	FALSE	0.249775	1.44517	FALSE
ASAH2B	TRUE	FALSE	0	0	0	0	0	0	FALSE	FALSE	FALSE	FALSE	FALSE	FALSE	FALSE	0	FALSE	TRUE	FALSE	0.393035	0.650105	FALSE
ASAP1	TRUE	FALSE	0	0	11	0	0	0	FALSE	FALSE	FALSE	FALSE	FALSE	FALSE	TRUE	1	FALSE	TRUE	FALSE	2.75687	6.31332	TRUE
ASAP2	TRUE	FALSE	0	0	0	0	1	0	FALSE	FALSE	FALSE	FALSE	FALSE	FALSE	FALSE	0	FALSE	TRUE	FALSE	2.06755	6.15395	FALSE
ASAP3	TRUE	FALSE	0	0	0	0	0	0	FALSE	FALSE	FALSE	FALSE	FALSE	FALSE	TRUE	1	FALSE	FALSE	FALSE	0.873879	2.6998	FALSE
ASB1	TRUE	FALSE	0	0	0	0	0	0	FALSE	FALSE	FALSE	FALSE	FALSE	FALSE	FALSE	0	FALSE	TRUE	FALSE	1.59986	2.20851	FALSE
ASB2	TRUE	FALSE	1	1	0	6	3	8	FALSE	FALSE	FALSE	FALSE	FALSE	FALSE	FALSE	0	FALSE	TRUE	FALSE	1.71493	2.00348	FALSE
ASB3	TRUE	FALSE	0	0	0	0	0	0	FALSE	FALSE	FALSE	FALSE	FALSE	FALSE	FALSE	0	FALSE	TRUE	FALSE	-1.08603	2.96292	FALSE
ASB4	TRUE	FALSE	0	0	0	0	0	0	FALSE	FALSE	FALSE	FALSE	FALSE	FALSE	FALSE	0	FALSE	TRUE	FALSE	-0.967998	1.87955	FALSE
ASB5	TRUE	FALSE	0	0	0	0	0	0	FALSE	FALSE	FALSE	FALSE	FALSE	FALSE	FALSE	0	FALSE	FALSE	FALSE	-0.816576	-0.265661	FALSE
ASB6	TRUE	FALSE	0	0	0	0	0	0	FALSE	FALSE	FALSE	FALSE	FALSE	FALSE	TRUE	3	FALSE	TRUE	FALSE	1.17546	1.39842	FALSE
ASB7	TRUE	FALSE	0	0	0	0	0	0	FALSE	FALSE	FALSE	FALSE	FALSE	FALSE	FALSE	0	FALSE	TRUE	FALSE	3.43649	3.78713	FALSE
ASB8	TRUE	FALSE	0	0	0	0	0	7	FALSE	FALSE	FALSE	FALSE	FALSE	FALSE	FALSE	0	FALSE	TRUE	FALSE	1.19401	1.52152	TRUE
ASB9	FALSE	FALSE	0	0	0	0	0	0	FALSE	FALSE	FALSE	FALSE	FALSE	FALSE	FALSE	0	FALSE	TRUE	FALSE	0.435947	2.58633	FALSE
ASB10	TRUE	FALSE	0	1	0	0	0	0	FALSE	FALSE	FALSE	FALSE	FALSE	FALSE	FALSE	0	FALSE	TRUE	FALSE	-1.20471	0.737883	FALSE
ASB11	FALSE	FALSE	0	0	0	0	0	0	FALSE	FALSE	FALSE	FALSE	FALSE	FALSE	FALSE	0	FALSE	TRUE	FALSE	-0.993439	2.19804	FALSE
ASB12	FALSE	FALSE	0	0	0	0	0	0	FALSE	FALSE	FALSE	FALSE	FALSE	FALSE	FALSE	0	FALSE	TRUE	FALSE	-1.83377	-1.27604	FALSE
ASB13	TRUE	FALSE	0	0	0	0	0	5	FALSE	FALSE	FALSE	FALSE	FALSE	FALSE	TRUE	5	FALSE	TRUE	FALSE	-0.209124	1.95588	FALSE
ASB14	TRUE	FALSE	0	0	0	0	0	0	FALSE	FALSE	FALSE	FALSE	FALSE	FALSE	FALSE	0	FALSE	TRUE	FALSE	-1.31631	-1.32573	TRUE
ASB15	TRUE	FALSE	0	0	0	0	0	1	FALSE	FALSE	FALSE	FALSE	FALSE	FALSE	FALSE	0	FALSE	TRUE	FALSE	-0.205504	1.26738	TRUE
ASB16	TRUE	FALSE	0	0	0	0	0	1	FALSE	FALSE	FALSE	FALSE	FALSE	FALSE	FALSE	0	FALSE	FALSE	FALSE	1.05339	0.0492232	TRUE
ASB17	TRUE	FALSE	0	0	0	0	0	0	FALSE	FALSE	FALSE	FALSE	FALSE	FALSE	FALSE	0	FALSE	TRUE	FALSE	-1.3021	0.84655	FALSE
ASB18	TRUE	FALSE	0	0	0	0	0	0	FALSE	FALSE	FALSE	FALSE	FALSE	FALSE	FALSE	0	FALSE	FALSE	FALSE	0.814525	0.650638	FALSE
ASCC1	TRUE	FALSE	0	0	0	0	0	0	FALSE	FALSE	FALSE	FALSE	FALSE	FALSE	TRUE	5	FALSE	TRUE	FALSE	0.0390016	1.44011	FALSE
ASCC2	TRUE	FALSE	0	0	0	0	0	0	FALSE	FALSE	FALSE	FALSE	FALSE	FALSE	FALSE	0	FALSE	TRUE	FALSE	1.39525	3.93754	TRUE
ASCC3	TRUE	FALSE	0	0	2	0	0	1	FALSE	FALSE	FALSE	FALSE	FALSE	FALSE	TRUE	25	FALSE	TRUE	FALSE	1.11888	5.88861	FALSE
ASCL1	TRUE	FALSE	0	0	0	0	0	0	FALSE	FALSE	FALSE	FALSE	FALSE	FALSE	FALSE	0	FALSE	TRUE	FALSE	3.1669	1.61069	FALSE
ASCL2	TRUE	FALSE	0	0	0	0	0	0	FALSE	FALSE	FALSE	FALSE	FALSE	FALSE	FALSE	0	FALSE	TRUE	FALSE	1.82687	0.850061	FALSE
ASCL3	TRUE	FALSE	0	0	0	0	0	0	FALSE	FALSE	FALSE	FALSE	FALSE	FALSE	FALSE	0	FALSE	TRUE	FALSE	-0.607863	0.120223	TRUE
ASCL4	TRUE	FALSE	0	0	0	0	0	0	FALSE	FALSE	FALSE	FALSE	FALSE	FALSE	FALSE	0	FALSE	FALSE	FALSE	1.27955	1.19223	FALSE
ASCL5	TRUE	FALSE	0	0	0	0	0	0	FALSE	FALSE	FALSE	FALSE	FALSE	FALSE	FALSE	0	FALSE	FALSE	FALSE			FALSE
ASDURF	FALSE	FALSE	0	0	0	0	0	0	FALSE	FALSE	FALSE	FALSE	FALSE	FALSE	FALSE	0	FALSE	FALSE	FALSE			FALSE
ASF1A	TRUE	FALSE	0	0	0	0	0	0	FALSE	FALSE	FALSE	FALSE	FALSE	FALSE	TRUE	1	FALSE	TRUE	FALSE	1.59995	1.4715	FALSE
ASF1B	TRUE	FALSE	0	0	0	0	0	0	FALSE	FALSE	FALSE	FALSE	FALSE	FALSE	TRUE	23	FALSE	TRUE	FALSE	0.231759	2.12875	FALSE
ASGR1	TRUE	FALSE	2	3	10	4	0	9	FALSE	FALSE	FALSE	FALSE	FALSE	FALSE	TRUE	7	TRUE	TRUE	FALSE	0.720295	1.41388	FALSE
ASGR2	TRUE	FALSE	9	10	10	4	0	8	FALSE	FALSE	FALSE	FALSE	FALSE	FALSE	TRUE	3	FALSE	TRUE	FALSE	-0.539231	0.622363	FALSE
ASH1L	TRUE	FALSE	0	0	0	0	0	0	FALSE	FALSE	FALSE	FALSE	FALSE	FALSE	FALSE	0	FALSE	TRUE	FALSE	3.04735	9.25409	FALSE
ASH2L	TRUE	FALSE	0	0	0	0	0	0	FALSE	FALSE	FALSE	FALSE	FALSE	FALSE	FALSE	0	TRUE	TRUE	FALSE	2.67096	4.52526	FALSE
ASIC1	TRUE	FALSE	0	0	0	0	0	0	FALSE	FALSE	FALSE	TRUE	FALSE	FALSE	TRUE	12	TRUE	TRUE	FALSE	3.17583	4.21911	FALSE
ASIC2	TRUE	FALSE	0	0	0	0	0	0	FALSE	FALSE	FALSE	FALSE	FALSE	FALSE	TRUE	10	TRUE	TRUE	FALSE	3.51649	3.9394	FALSE
ASIC3	TRUE	FALSE	0	0	0	0	0	0	FALSE	FALSE	FALSE	FALSE	FALSE	FALSE	TRUE	14	TRUE	TRUE	FALSE	-0.755154	1.78192	FALSE
ASIC4	TRUE	FALSE	0	0	0	0	0	0	FALSE	FALSE	FALSE	FALSE	FALSE	FALSE	FALSE	0	TRUE	TRUE	FALSE	1.11239	3.38334	FALSE
ASIC5	TRUE	FALSE	0	0	0	0	0	0	FALSE	FALSE	FALSE	FALSE	FALSE	FALSE	FALSE	0	TRUE	TRUE	FALSE	-2.27863	0.842311	FALSE
ASIP	TRUE	FALSE	0	0	0	0	0	0	FALSE	FALSE	FALSE	FALSE	FALSE	FALSE	FALSE	0	TRUE	FALSE	FALSE	-0.0565406	0.906227	FALSE
ASL	TRUE	FALSE	0	0	0	1	0	2	FALSE	FALSE	FALSE	FALSE	FALSE	FALSE	TRUE	7	FALSE	TRUE	FALSE	0.706208	1.5472	FALSE
ASMT	FALSE	FALSE	0	0	0	0	0	0	FALSE	FALSE	FALSE	FALSE	FALSE	FALSE	TRUE	4	FALSE	FALSE	FALSE	-1.77201	-1.12729	FALSE
ASMTL	FALSE	FALSE	0	0	0	0	0	0	FALSE	FALSE	FALSE	FALSE	FALSE	FALSE	TRUE	1	FALSE	FALSE	FALSE	-0.410161	1.93469	FALSE
ASNS	TRUE	FALSE	0	0	0	0	0	0	FALSE	FALSE	FALSE	FALSE	FALSE	FALSE	TRUE	27	FALSE	TRUE	FALSE	1.49968	2.57363	FALSE
ASNSD1	TRUE	FALSE	0	0	0	0	0	4	FALSE	FALSE	FALSE	FALSE	FALSE	FALSE	TRUE	1	FALSE	FALSE	FALSE	-0.511007	0.438777	FALSE
ASPA	TRUE	FALSE	0	0	0	0	0	0	FALSE	FALSE	FALSE	FALSE	FALSE	FALSE	TRUE	6	FALSE	TRUE	FALSE	-0.66251	1.40454	FALSE
ASPDH	TRUE	FALSE	0	0	0	0	0	0	FALSE	FALSE	FALSE	FALSE	FALSE	FALSE	FALSE	0	FALSE	TRUE	FALSE	0.367711	0.561664	FALSE
ASPG	TRUE	FALSE	0	0	0	0	0	4	FALSE	FALSE	FALSE	FALSE	FALSE	FALSE	TRUE	1	FALSE	TRUE	FALSE	-0.579374	0.968211	FALSE
ASPH	TRUE	FALSE	0	0	0	0	0	1	FALSE	FALSE	FALSE	FALSE	FALSE	FALSE	TRUE	7	FALSE	TRUE	FALSE	-1.71676	2.78824	FALSE
ASPHD1	TRUE	FALSE	0	0	0	0	0	0	FALSE	FALSE	FALSE	FALSE	FALSE	FALSE	FALSE	0	FALSE	TRUE	FALSE	2.3072	2.0361	TRUE
ASPHD2	TRUE	FALSE	0	0	0	0	0	0	FALSE	FALSE	FALSE	FALSE	FALSE	FALSE	FALSE	0	FALSE	TRUE	FALSE	2.06954	2.57823	FALSE
ASPM	TRUE	FALSE	0	0	0	0	0	0	FALSE	FALSE	FALSE	FALSE	FALSE	FALSE	TRUE	23	FALSE	TRUE	TRUE	-2.71137	4.99035	FALSE
ASPN	TRUE	FALSE	0	0	0	0	0	2	FALSE	FALSE	FALSE	FALSE	FALSE	FALSE	TRUE	2	TRUE	TRUE	TRUE	0.168769	2.2681	FALSE
ASPRV1	TRUE	FALSE	0	0	0	0	0	0	FALSE	FALSE	FALSE	FALSE	FALSE	FALSE	TRUE	3	TRUE	TRUE	FALSE	-0.451779	1.13911	FALSE
ASPSCR1	TRUE	FALSE	0	0	0	0	0	1	FALSE	FALSE	FALSE	FALSE	FALSE	FALSE	TRUE	2	FALSE	TRUE	FALSE	-0.58131	1.71526	FALSE
ASRGL1	TRUE	FALSE	0	0	0	0	0	0	FALSE	FALSE	FALSE	FALSE	FALSE	FALSE	TRUE	18	FALSE	TRUE	FALSE	0.281556	0.691446	FALSE
ASS1	TRUE	FALSE	7	9	10	4	0	3	FALSE	FALSE	FALSE	FALSE	FALSE	FALSE	TRUE	24	FALSE	TRUE	FALSE	0.679987	2.53429	FALSE
ASTE1	TRUE	FALSE	0	0	0	0	0	0	FALSE	FALSE	FALSE	FALSE	FALSE	FALSE	FALSE	0	FALSE	TRUE	FALSE	-0.148022	-0.309362	FALSE
ASTL	TRUE	FALSE	0	0	0	0	0	0	FALSE	FALSE	FALSE	FALSE	FALSE	FALSE	FALSE	0	TRUE	TRUE	FALSE	-0.192981	1.36069	FALSE
ASTN1	TRUE	FALSE	0	0	0	0	0	0	FALSE	FALSE	FALSE	FALSE	FALSE	FALSE	FALSE	0	FALSE	TRUE	FALSE	1.41028	5.75933	FALSE
ASTN2	TRUE	FALSE	0	0	0	0	0	0	FALSE	FALSE	FALSE	FALSE	FALSE	FALSE	FALSE	0	FALSE	TRUE	FALSE	1.76093	5.30717	FALSE
ASXL1	TRUE	FALSE	0	0	0	0	0	0	FALSE	FALSE	FALSE	FALSE	FALSE	FALSE	TRUE	4	FALSE	TRUE	FALSE	0.0832946	1.18068	FALSE
ASXL2	TRUE	FALSE	0	0	0	0	0	9	FALSE	FALSE	FALSE	FALSE	FALSE	FALSE	FALSE	0	FALSE	TRUE	FALSE	-0.0117542	4.90894	FALSE
ASXL3	TRUE	FALSE	0	0	0	0	0	0	FALSE	FALSE	FALSE	FALSE	FALSE	FALSE	FALSE	0	FALSE	TRUE	FALSE	-0.942027	6.04749	FALSE
ASZ1	TRUE	FALSE	0	0	0	0	0	0	FALSE	FALSE	FALSE	FALSE	FALSE	FALSE	TRUE	1	FALSE	TRUE	FALSE	-1.12295	1.60479	FALSE
ATAD1	TRUE	FALSE	0	0	0	0	0	0	FALSE	FALSE	FALSE	FALSE	FALSE	FALSE	TRUE	1	FALSE	TRUE	FALSE	1.78632	3.05283	FALSE
ATAD2	TRUE	FALSE	0	0	0	0	0	0	FALSE	FALSE	FALSE	FALSE	FALSE	FALSE	TRUE	4	FALSE	TRUE	FALSE	0.789078	7.09677	FALSE
ATAD2B	TRUE	FALSE	0	0	0	0	0	0	FALSE	FALSE	FALSE	FALSE	FALSE	FALSE	TRUE	5	FALSE	TRUE	FALSE	2.63523	6.4486	TRUE
ATAD3A	TRUE	TRUE	0	0	0	0	0	0	FALSE	FALSE	FALSE	FALSE	FALSE	FALSE	TRUE	3	FALSE	TRUE	FALSE	2.32449	3.39146	FALSE
ATAD3B	TRUE	FALSE	0	0	0	0	0	0	FALSE	FALSE	FALSE	FALSE	FALSE	FALSE	TRUE	2	FALSE	TRUE	FALSE	1.00295	0.466212	FALSE
ATAD3C	TRUE	FALSE	0	0	0	0	0	0	FALSE	FALSE	FALSE	FALSE	FALSE	FALSE	TRUE	1	FALSE	TRUE	FALSE	-0.257047	1.49501	FALSE
ATAD5	TRUE	FALSE	0	0	0	0	0	0	FALSE	FALSE	FALSE	FALSE	FALSE	FALSE	FALSE	0	FALSE	TRUE	FALSE	0.0230828	6.89264	FALSE
ATAT1	TRUE	FALSE	0	0	0	0	0	0	FALSE	FALSE	FALSE	FALSE	FALSE	FALSE	FALSE	0	FALSE	TRUE	FALSE	1.49965	3.39965	TRUE
ATCAY	TRUE	FALSE	0	0	0	0	0	0	FALSE	FALSE	FALSE	FALSE	FALSE	FALSE	FALSE	0	FALSE	TRUE	FALSE	1.48429	2.41227	FALSE
ATE1	TRUE	FALSE	0	0	0	0	0	1	FALSE	FALSE	FALSE	FALSE	FALSE	FALSE	FALSE	0	FALSE	TRUE	FALSE	-0.132819	3.77294	FALSE
ATF1	TRUE	FALSE	0	0	1	0	0	0	FALSE	FALSE	FALSE	FALSE	FALSE	FALSE	TRUE	26	TRUE	TRUE	FALSE	0.616231	2.84601	TRUE
ATF2	TRUE	FALSE	0	0	3	0	0	0	FALSE	FALSE	FALSE	FALSE	FALSE	FALSE	TRUE	18	FALSE	TRUE	FALSE	2.17779	3.78489	FALSE
ATF3	TRUE	FALSE	0	0	7	0	0	0	FALSE	FALSE	FALSE	FALSE	FALSE	FALSE	TRUE	47	FALSE	TRUE	FALSE	1.17909	2.0126	FALSE
ATF4	TRUE	FALSE	0	0	10	0	0	0	FALSE	FALSE	FALSE	FALSE	FALSE	FALSE	TRUE	26	FALSE	TRUE	FALSE	-3.07049	1.74416	FALSE
ATF5	TRUE	FALSE	0	0	11	0	0	11	FALSE	FALSE	FALSE	FALSE	FALSE	FALSE	TRUE	24	FALSE	TRUE	FALSE	-1.56465	0.91834	FALSE
ATF6	TRUE	FALSE	0	0	0	0	0	0	FALSE	FALSE	FALSE	FALSE	FALSE	FALSE	TRUE	30	FALSE	TRUE	FALSE	-0.166634	2.78179	FALSE
ATF6B	TRUE	FALSE	0	0	0	0	0	0	FALSE	FALSE	FALSE	FALSE	FALSE	FALSE	FALSE	0	FALSE	TRUE	FALSE	2.06186	2.54536	TRUE
ATF7	TRUE	FALSE	0	0	3	0	0	0	FALSE	FALSE	FALSE	FALSE	FALSE	FALSE	FALSE	0	FALSE	TRUE	FALSE	1.73577	3.7904	FALSE
ATF7IP	TRUE	FALSE	0	0	0	0	0	0	FALSE	FALSE	FALSE	FALSE	FALSE	FALSE	TRUE	2	FALSE	TRUE	FALSE	0.589775	5.5	FALSE
ATF7IP2	TRUE	FALSE	0	0	0	0	0	4	FALSE	FALSE	FALSE	FALSE	FALSE	FALSE	FALSE	0	FALSE	TRUE	FALSE	-3.00383	3.52481	FALSE
ATG2A	TRUE	FALSE	0	0	0	0	0	0	FALSE	FALSE	FALSE	FALSE	FALSE	FALSE	TRUE	2	FALSE	TRUE	FALSE	1.53783	6.78365	FALSE
ATG2B	TRUE	FALSE	0	0	0	0	0	0	FALSE	FALSE	FALSE	FALSE	FALSE	FALSE	FALSE	0	FALSE	FALSE	FALSE	0.0813538	6.13292	FALSE
ATG3	TRUE	FALSE	0	0	0	0	0	0	FALSE	FALSE	FALSE	FALSE	FALSE	FALSE	TRUE	10	FALSE	TRUE	FALSE	1.78057	3.70859	FALSE
ATG4A	FALSE	FALSE	0	0	0	0	0	0	FALSE	FALSE	FALSE	FALSE	FALSE	FALSE	TRUE	5	FALSE	FALSE	FALSE	0.909512	3.60896	FALSE
ATG4B	TRUE	FALSE	0	0	0	0	0	0	FALSE	FALSE	FALSE	FALSE	FALSE	FALSE	TRUE	2	TRUE	TRUE	FALSE	1.34893	3.59635	FALSE
ATG4C	TRUE	FALSE	0	0	0	0	0	0	FALSE	FALSE	FALSE	FALSE	FALSE	FALSE	FALSE	0	TRUE	TRUE	FALSE	-2.20092	0.78232	TRUE
ATG4D	TRUE	FALSE	0	0	0	0	0	0	FALSE	FALSE	FALSE	FALSE	FALSE	FALSE	FALSE	0	FALSE	TRUE	FALSE	1.03061	1.83166	TRUE
ATG5	TRUE	FALSE	0	0	0	0	0	0	FALSE	FALSE	FALSE	FALSE	FALSE	FALSE	TRUE	6	FALSE	TRUE	FALSE	1.6914	3.41739	FALSE
ATG7	TRUE	FALSE	0	0	0	0	0	2	FALSE	FALSE	FALSE	FALSE	FALSE	FALSE	TRUE	2	FALSE	TRUE	FALSE	0.789499	2.50966	TRUE
ATG9A	TRUE	FALSE	0	0	0	0	0	0	FALSE	FALSE	FALSE	FALSE	FALSE	FALSE	FALSE	0	FALSE	TRUE	FALSE	3.14977	4.05363	FALSE
ATG9B	TRUE	FALSE	0	0	0	0	0	0	FALSE	FALSE	FALSE	FALSE	FALSE	FALSE	FALSE	0	FALSE	TRUE	FALSE	0.583876	0.523762	FALSE
ATG10	TRUE	FALSE	0	0	0	0	0	0	FALSE	FALSE	FALSE	FALSE	FALSE	FALSE	FALSE	0	FALSE	TRUE	FALSE	-0.265113	1.48423	FALSE
ATG12	TRUE	FALSE	0	0	0	0	0	0	FALSE	FALSE	FALSE	FALSE	FALSE	FALSE	TRUE	4	FALSE	TRUE	FALSE	-1.9251	0.798762	FALSE
ATG13	TRUE	FALSE	0	0	0	0	0	0	FALSE	FALSE	FALSE	FALSE	FALSE	FALSE	TRUE	3	FALSE	TRUE	FALSE	1.12941	4.12543	TRUE
ATG14	TRUE	FALSE	0	0	0	0	0	0	FALSE	FALSE	FALSE	FALSE	FALSE	FALSE	TRUE	3	FALSE	TRUE	FALSE	0.791148	3.51015	FALSE
ATG16L1	TRUE	FALSE	0	0	0	0	0	0	FALSE	FALSE	FALSE	FALSE	FALSE	FALSE	FALSE	0	FALSE	TRUE	FALSE	2.39055	5.2659	FALSE
ATG16L2	TRUE	FALSE	0	0	0	0	0	0	FALSE	FALSE	FALSE	FALSE	FALSE	FALSE	FALSE	0	FALSE	TRUE	FALSE	1.60794	1.46966	FALSE
ATG101	TRUE	FALSE	0	0	0	0	0	0	FALSE	FALSE	FALSE	FALSE	FALSE	FALSE	TRUE	2	FALSE	TRUE	FALSE			FALSE
ATIC	TRUE	FALSE	0	0	0	0	0	0	FALSE	FALSE	FALSE	FALSE	FALSE	FALSE	TRUE	29	TRUE	TRUE	FALSE	-1.26923	0.522976	FALSE
ATL1	TRUE	FALSE	0	0	0	0	0	0	FALSE	FALSE	FALSE	FALSE	FALSE	FALSE	FALSE	0	FALSE	TRUE	FALSE	2.4487	4.33974	FALSE
ATL2	TRUE	FALSE	0	0	0	0	0	0	FALSE	FALSE	FALSE	FALSE	FALSE	FALSE	FALSE	0	FALSE	TRUE	FALSE	-0.225879	4.35114	FALSE
ATL3	TRUE	FALSE	0	0	0	0	0	0	FALSE	FALSE	FALSE	FALSE	FALSE	FALSE	TRUE	1	FALSE	TRUE	FALSE	0.816517	2.80694	FALSE
ATM	TRUE	FALSE	0	0	0	0	1	0	TRUE	FALSE	FALSE	FALSE	FALSE	FALSE	TRUE	61	TRUE	TRUE	FALSE	-0.697864	4.63639	TRUE
ATMIN	TRUE	FALSE	0	0	0	0	0	0	FALSE	FALSE	FALSE	FALSE	FALSE	FALSE	TRUE	5	FALSE	TRUE	FALSE	-0.981258	1.80149	FALSE
ATN1	TRUE	FALSE	0	0	0	0	0	0	FALSE	FALSE	FALSE	FALSE	FALSE	FALSE	TRUE	1	FALSE	TRUE	TRUE	2.43263	4.82014	FALSE
ATOH1	FALSE	FALSE	0	0	0	0	0	0	FALSE	FALSE	FALSE	FALSE	FALSE	FALSE	FALSE	0	FALSE	TRUE	FALSE	2.4408	2.11578	FALSE
ATOH7	TRUE	FALSE	0	0	0	0	0	0	FALSE	FALSE	FALSE	FALSE	FALSE	FALSE	FALSE	0	FALSE	TRUE	FALSE	2.11217	0.46383	FALSE
ATOH8	TRUE	FALSE	0	0	0	0	0	0	FALSE	FALSE	FALSE	FALSE	FALSE	FALSE	FALSE	0	FALSE	TRUE	FALSE	2.25263	2.59115	FALSE
ATOX1	TRUE	FALSE	0	0	0	0	0	0	FALSE	FALSE	FALSE	FALSE	TRUE	FALSE	TRUE	9	FALSE	TRUE	FALSE	-0.191681	0.81722	FALSE
ATP1A1	TRUE	FALSE	0	0	0	0	0	0	TRUE	FALSE	FALSE	FALSE	TRUE	FALSE	TRUE	64	TRUE	TRUE	FALSE	6.89878	5.92622	FALSE
ATP1A2	TRUE	FALSE	0	0	0	0	0	0	FALSE	FALSE	FALSE	FALSE	TRUE	FALSE	TRUE	10	TRUE	TRUE	FALSE	5.39784	4.78504	FALSE
ATP1A3	TRUE	FALSE	0	0	0	0	0	0	FALSE	FALSE	FALSE	FALSE	FALSE	FALSE	TRUE	10	TRUE	TRUE	FALSE	7.37513	5.73932	FALSE
ATP1A4	TRUE	FALSE	0	0	0	0	0	0	FALSE	FALSE	FALSE	FALSE	FALSE	FALSE	TRUE	9	TRUE	TRUE	FALSE	0.0529318	2.64421	FALSE
ATP1B1	TRUE	FALSE	0	0	0	0	0	1	FALSE	FALSE	FALSE	FALSE	TRUE	FALSE	TRUE	51	TRUE	TRUE	FALSE	2.30928	3.93094	FALSE
ATP1B2	TRUE	FALSE	0	0	0	0	0	0	FALSE	FALSE	FALSE	FALSE	FALSE	FALSE	TRUE	8	TRUE	TRUE	FALSE	0.641922	2.79056	FALSE
ATP1B3	TRUE	FALSE	0	0	0	0	0	0	FALSE	FALSE	FALSE	FALSE	FALSE	FALSE	TRUE	9	TRUE	FALSE	FALSE	1.55191	2.80157	FALSE
ATP1B4	FALSE	FALSE	0	0	0	0	0	0	FALSE	FALSE	FALSE	FALSE	FALSE	FALSE	FALSE	0	FALSE	TRUE	FALSE	-0.0321325	1.75051	FALSE
ATP2A1	TRUE	FALSE	10	8	2	11	5	10	FALSE	FALSE	FALSE	FALSE	FALSE	FALSE	TRUE	7	TRUE	TRUE	FALSE	2.53525	3.0462	TRUE
ATP2A2	TRUE	FALSE	11	11	6	11	9	10	TRUE	FALSE	FALSE	FALSE	FALSE	FALSE	TRUE	8	TRUE	TRUE	FALSE	5.44922	5.26927	TRUE
ATP2A3	TRUE	FALSE	0	0	0	0	0	0	FALSE	FALSE	FALSE	FALSE	FALSE	FALSE	TRUE	5	TRUE	TRUE	FALSE	3.13392	4.22589	FALSE
ATP2B1	TRUE	FALSE	0	0	0	0	0	0	TRUE	FALSE	FALSE	FALSE	TRUE	FALSE	TRUE	2	TRUE	TRUE	FALSE	5.11926	6.12575	TRUE
ATP2B2	TRUE	FALSE	0	0	0	0	0	0	FALSE	FALSE	FALSE	FALSE	FALSE	FALSE	TRUE	3	TRUE	TRUE	FALSE	6.35987	5.55766	FALSE
ATP2B3	FALSE	FALSE	0	0	0	0	0	0	FALSE	FALSE	FALSE	FALSE	TRUE	FALSE	TRUE	2	TRUE	TRUE	FALSE	3.24242	4.60751	FALSE
ATP2B4	TRUE	FALSE	0	0	0	0	0	2	FALSE	FALSE	FALSE	FALSE	FALSE	FALSE	TRUE	2	TRUE	TRUE	FALSE	2.24455	4.96829	TRUE
ATP2C1	TRUE	FALSE	0	0	0	0	0	0	FALSE	FALSE	FALSE	FALSE	FALSE	FALSE	TRUE	23	TRUE	TRUE	FALSE	3.45417	5.78033	FALSE
ATP2C2	TRUE	FALSE	0	0	0	0	0	0	FALSE	FALSE	FALSE	FALSE	FALSE	FALSE	FALSE	0	TRUE	TRUE	FALSE			FALSE
ATP4A	TRUE	FALSE	0	0	0	0	0	0	FALSE	FALSE	FALSE	FALSE	FALSE	FALSE	TRUE	37	TRUE	TRUE	FALSE	3.5972	2.65241	FALSE
ATP4B	TRUE	FALSE	0	0	0	0	0	0	FALSE	FALSE	FALSE	FALSE	FALSE	FALSE	TRUE	16	TRUE	TRUE	FALSE	-0.572201	0.487533	FALSE
ATP5F1A	TRUE	FALSE	3	4	9	11	6	11	FALSE	FALSE	FALSE	FALSE	FALSE	FALSE	TRUE	10	FALSE	TRUE	FALSE			FALSE
ATP5F1B	TRUE	FALSE	3	2	11	11	11	11	FALSE	FALSE	FALSE	FALSE	FALSE	FALSE	TRUE	12	FALSE	TRUE	FALSE			FALSE
ATP5F1C	TRUE	FALSE	2	1	0	11	2	11	FALSE	FALSE	FALSE	FALSE	FALSE	FALSE	TRUE	6	FALSE	TRUE	FALSE			FALSE
ATP5F1D	TRUE	FALSE	0	2	0	11	0	3	FALSE	FALSE	FALSE	FALSE	FALSE	FALSE	TRUE	18	FALSE	TRUE	FALSE			FALSE
ATP5F1E	TRUE	FALSE	0	0	0	1	0	0	FALSE	FALSE	FALSE	FALSE	FALSE	FALSE	TRUE	4	FALSE	TRUE	FALSE			FALSE
ATP5IF1	TRUE	FALSE	0	0	0	0	0	0	FALSE	FALSE	FALSE	FALSE	FALSE	FALSE	TRUE	4	FALSE	TRUE	FALSE			FALSE
ATP5MC1	TRUE	FALSE	4	0	2	11	0	11	FALSE	FALSE	FALSE	FALSE	FALSE	FALSE	TRUE	6	FALSE	TRUE	FALSE			FALSE
ATP5MC2	TRUE	FALSE	0	0	0	9	0	0	FALSE	FALSE	FALSE	FALSE	FALSE	FALSE	TRUE	3	FALSE	TRUE	FALSE			FALSE
ATP5MC3	TRUE	FALSE	2	2	1	11	0	11	FALSE	FALSE	FALSE	FALSE	FALSE	FALSE	TRUE	2	FALSE	TRUE	FALSE			FALSE
ATP5ME	TRUE	FALSE	1	1	0	10	0	2	FALSE	FALSE	FALSE	FALSE	FALSE	FALSE	TRUE	3	FALSE	TRUE	FALSE			FALSE
ATP5MF	TRUE	FALSE	0	0	0	6	0	0	FALSE	FALSE	FALSE	FALSE	FALSE	FALSE	FALSE	0	FALSE	FALSE	FALSE			FALSE
ATP5MG	TRUE	FALSE	0	0	0	8	0	10	FALSE	FALSE	FALSE	FALSE	FALSE	FALSE	TRUE	2	FALSE	TRUE	FALSE			FALSE
ATP5MGL	TRUE	FALSE	0	0	0	0	0	0	FALSE	FALSE	FALSE	FALSE	FALSE	FALSE	FALSE	0	FALSE	TRUE	FALSE			FALSE
ATP5MJ	TRUE	FALSE	0	0	0	0	1	9	FALSE	FALSE	FALSE	FALSE	FALSE	FALSE	FALSE	0	FALSE	TRUE	FALSE			FALSE
ATP5MK	TRUE	FALSE	0	0	0	9	0	2	FALSE	FALSE	FALSE	FALSE	FALSE	FALSE	TRUE	1	FALSE	TRUE	FALSE			FALSE
ATP5PB	TRUE	FALSE	0	0	0	11	0	8	FALSE	FALSE	FALSE	FALSE	FALSE	FALSE	TRUE	1	FALSE	TRUE	FALSE			FALSE
ATP5PD	TRUE	FALSE	1	0	2	11	0	9	FALSE	FALSE	FALSE	FALSE	FALSE	FALSE	FALSE	0	FALSE	TRUE	FALSE			FALSE
ATP5PF	TRUE	FALSE	4	2	2	11	0	11	FALSE	FALSE	FALSE	FALSE	FALSE	FALSE	TRUE	4	FALSE	TRUE	FALSE			FALSE
ATP5PO	TRUE	FALSE	6	0	5	3	1	10	FALSE	FALSE	FALSE	FALSE	FALSE	FALSE	TRUE	2	FALSE	TRUE	FALSE			FALSE
ATP6AP1	FALSE	FALSE	0	0	0	0	0	0	FALSE	FALSE	FALSE	FALSE	FALSE	FALSE	TRUE	1	FALSE	TRUE	FALSE	0.547253	2.8	FALSE
ATP6AP2	FALSE	FALSE	0	0	0	0	0	0	FALSE	FALSE	FALSE	FALSE	FALSE	FALSE	TRUE	7	TRUE	FALSE	FALSE	1.34732	2.67126	FALSE
ATP6V1A	TRUE	TRUE	0	0	0	0	0	0	FALSE	FALSE	FALSE	FALSE	FALSE	FALSE	TRUE	10	FALSE	TRUE	FALSE	3.02569	4.4664	FALSE
ATP6V1B1	TRUE	FALSE	0	0	0	0	0	0	FALSE	FALSE	FALSE	FALSE	FALSE	FALSE	FALSE	0	TRUE	TRUE	FALSE	1.07228	2.70515	FALSE
ATP6V1B2	TRUE	FALSE	0	0	0	0	0	0	FALSE	FALSE	FALSE	FALSE	FALSE	FALSE	TRUE	4	FALSE	TRUE	FALSE	2.3467	4.59738	FALSE
ATP6V1C1	TRUE	FALSE	0	0	0	0	0	0	FALSE	FALSE	FALSE	FALSE	FALSE	FALSE	TRUE	8	FALSE	TRUE	FALSE	1.54131	3.1126	FALSE
ATP6V1C2	TRUE	FALSE	0	0	0	0	0	0	FALSE	FALSE	FALSE	FALSE	FALSE	FALSE	FALSE	0	FALSE	TRUE	FALSE	0.0993368	1.7192	FALSE
ATP6V1D	TRUE	FALSE	0	0	0	0	0	0	FALSE	FALSE	FALSE	FALSE	FALSE	FALSE	TRUE	61	FALSE	TRUE	FALSE	1.09383	2.36424	FALSE
ATP6V1E1	TRUE	FALSE	0	0	0	0	0	0	FALSE	FALSE	FALSE	FALSE	FALSE	FALSE	TRUE	6	FALSE	TRUE	FALSE	0.999223	2.99947	FALSE
ATP6V1E2	TRUE	FALSE	0	0	0	0	0	0	FALSE	FALSE	FALSE	FALSE	FALSE	FALSE	FALSE	0	FALSE	TRUE	FALSE	-1.54915	0.64526	FALSE
ATP6V1F	TRUE	FALSE	0	0	0	0	0	0	FALSE	FALSE	FALSE	FALSE	FALSE	FALSE	FALSE	0	FALSE	TRUE	FALSE	0.404698	1.49128	FALSE
ATP6V1FNB	TRUE	FALSE	0	0	0	0	0	0	FALSE	FALSE	FALSE	FALSE	FALSE	FALSE	FALSE	0	FALSE	FALSE	FALSE			FALSE
ATP6V1G1	TRUE	FALSE	0	0	0	0	0	0	FALSE	FALSE	FALSE	FALSE	FALSE	FALSE	TRUE	1	FALSE	TRUE	FALSE	0.354561	0.511722	FALSE
ATP6V1G2	TRUE	FALSE	0	0	0	0	0	0	FALSE	FALSE	FALSE	FALSE	FALSE	FALSE	FALSE	0	FALSE	TRUE	FALSE	0.793283	1.84966	TRUE
ATP6V1G3	TRUE	FALSE	0	0	0	0	0	1	FALSE	FALSE	FALSE	FALSE	FALSE	FALSE	FALSE	0	FALSE	TRUE	FALSE	-0.31288	1.13049	TRUE
ATP6V1H	TRUE	FALSE	0	0	0	0	0	0	FALSE	FALSE	FALSE	FALSE	FALSE	FALSE	TRUE	1	FALSE	TRUE	FALSE	0.446741	2.42189	FALSE
ATP6V0A1	TRUE	FALSE	0	0	0	0	0	0	FALSE	FALSE	FALSE	FALSE	FALSE	FALSE	FALSE	0	FALSE	TRUE	FALSE	4.2013	5.3999	FALSE
ATP6V0A2	TRUE	FALSE	0	0	0	0	0	0	FALSE	FALSE	FALSE	FALSE	FALSE	FALSE	TRUE	2	FALSE	FALSE	FALSE	-0.01426	3.30467	FALSE
ATP6V0A4	TRUE	FALSE	0	0	0	0	0	0	FALSE	FALSE	FALSE	FALSE	FALSE	FALSE	FALSE	0	FALSE	TRUE	FALSE	0.288085	2.29225	FALSE
ATP6V0B	TRUE	FALSE	0	0	0	0	0	0	FALSE	FALSE	FALSE	FALSE	FALSE	FALSE	TRUE	48	FALSE	TRUE	FALSE	2.14389	2.82053	FALSE
ATP6V0C	TRUE	FALSE	0	0	4	0	0	0	FALSE	FALSE	FALSE	FALSE	FALSE	FALSE	TRUE	5	FALSE	TRUE	FALSE	3.74956	1.9926	FALSE
ATP6V0D1	TRUE	FALSE	0	0	0	0	0	0	FALSE	FALSE	FALSE	FALSE	FALSE	FALSE	TRUE	2	FALSE	TRUE	FALSE	3.67415	3.58484	FALSE
ATP6V0D2	TRUE	FALSE	0	0	0	0	0	1	FALSE	FALSE	FALSE	FALSE	FALSE	FALSE	FALSE	0	FALSE	TRUE	FALSE	-1.42729	0.552051	FALSE
ATP6V0E1	TRUE	FALSE	0	0	0	4	0	0	FALSE	FALSE	FALSE	FALSE	FALSE	FALSE	FALSE	0	FALSE	TRUE	FALSE	0.329376	1.31641	FALSE
ATP6V0E2	TRUE	FALSE	0	0	0	0	0	0	FALSE	FALSE	FALSE	FALSE	FALSE	FALSE	TRUE	2	FALSE	TRUE	FALSE	0.0850047	-1.0829	FALSE
ATP7A	FALSE	FALSE	0	0	0	0	0	0	FALSE	FALSE	TRUE	FALSE	TRUE	FALSE	TRUE	13	TRUE	TRUE	FALSE	0.562645	5.18312	FALSE
ATP7B	TRUE	TRUE	0	0	0	0	0	0	FALSE	FALSE	FALSE	FALSE	FALSE	FALSE	TRUE	11	TRUE	TRUE	FALSE	-1.76736	0.373726	FALSE
ATP8A1	TRUE	FALSE	0	0	0	0	0	0	FALSE	FALSE	FALSE	FALSE	FALSE	FALSE	TRUE	3	FALSE	TRUE	FALSE	2.57913	6.60484	FALSE
ATP8A2	TRUE	FALSE	0	0	0	0	0	0	FALSE	FALSE	FALSE	FALSE	FALSE	FALSE	TRUE	2	FALSE	TRUE	FALSE	2.6087	5.60372	FALSE
ATP8B1	TRUE	FALSE	0	0	0	0	0	1	FALSE	FALSE	FALSE	FALSE	FALSE	FALSE	TRUE	1	FALSE	TRUE	FALSE	2.57179	4.1865	FALSE
ATP8B2	TRUE	FALSE	0	0	0	0	0	0	FALSE	FALSE	FALSE	FALSE	FALSE	FALSE	FALSE	0	FALSE	TRUE	FALSE	3.10532	5.82499	FALSE
ATP8B3	TRUE	FALSE	0	0	0	0	0	0	FALSE	FALSE	FALSE	FALSE	FALSE	FALSE	FALSE	0	FALSE	TRUE	FALSE	-1.32719	0.441585	FALSE
ATP8B4	TRUE	FALSE	0	0	0	0	0	0	FALSE	FALSE	FALSE	FALSE	FALSE	FALSE	FALSE	0	FALSE	TRUE	FALSE	-1.68177	0.507734	FALSE
ATP9A	TRUE	FALSE	0	0	0	0	0	0	FALSE	FALSE	FALSE	FALSE	FALSE	FALSE	TRUE	2	FALSE	TRUE	FALSE	4.95245	6.2853	FALSE
ATP9B	TRUE	FALSE	0	0	0	0	0	0	FALSE	FALSE	FALSE	FALSE	FALSE	FALSE	FALSE	0	FALSE	FALSE	FALSE	0.745294	3.0626	FALSE
ATP10A	TRUE	FALSE	0	0	0	0	0	1	FALSE	FALSE	FALSE	FALSE	FALSE	FALSE	FALSE	0	FALSE	TRUE	FALSE	1.04769	5.30864	FALSE
ATP10B	TRUE	FALSE	0	0	0	0	0	0	FALSE	FALSE	FALSE	FALSE	FALSE	FALSE	TRUE	5	FALSE	TRUE	FALSE	-1.3114	1.14493	FALSE
ATP10D	TRUE	FALSE	0	0	0	0	0	0	FALSE	FALSE	FALSE	FALSE	FALSE	FALSE	FALSE	0	FALSE	FALSE	FALSE	-0.377313	3.39944	FALSE
ATP11A	TRUE	FALSE	0	0	0	0	0	0	FALSE	FALSE	FALSE	FALSE	FALSE	FALSE	FALSE	0	FALSE	TRUE	FALSE	1.43626	5.74495	FALSE
ATP11B	TRUE	FALSE	0	0	0	0	0	0	FALSE	FALSE	FALSE	FALSE	FALSE	FALSE	TRUE	13	FALSE	TRUE	FALSE	0.966187	5.86196	FALSE
ATP11C	FALSE	FALSE	0	0	0	0	0	0	FALSE	FALSE	FALSE	FALSE	FALSE	FALSE	FALSE	0	FALSE	TRUE	FALSE	1.88439	5.48533	FALSE
ATP12A	TRUE	FALSE	0	0	0	0	0	0	FALSE	FALSE	FALSE	FALSE	FALSE	FALSE	TRUE	1	TRUE	TRUE	FALSE	0.591638	2.38303	FALSE
ATP13A1	TRUE	FALSE	0	0	0	0	0	0	FALSE	FALSE	FALSE	FALSE	FALSE	FALSE	TRUE	1	FALSE	TRUE	FALSE	3.14625	5.22996	TRUE
ATP13A2	TRUE	FALSE	0	0	0	0	0	0	FALSE	FALSE	FALSE	FALSE	FALSE	FALSE	TRUE	2	TRUE	TRUE	FALSE	1.73402	4.29338	FALSE
ATP13A3	TRUE	FALSE	0	0	0	0	0	5	FALSE	FALSE	FALSE	FALSE	FALSE	FALSE	FALSE	0	TRUE	FALSE	FALSE	1.82308	6.17669	FALSE
ATP13A4	TRUE	FALSE	0	0	0	0	0	0	FALSE	FALSE	FALSE	FALSE	FALSE	FALSE	FALSE	0	TRUE	FALSE	FALSE	-0.582233	3.35333	FALSE
ATP13A5	TRUE	FALSE	0	0	0	0	0	0	FALSE	FALSE	FALSE	FALSE	FALSE	FALSE	FALSE	0	TRUE	TRUE	FALSE	-1.10242	0.525142	FALSE
ATP23	TRUE	FALSE	0	0	0	0	0	0	FALSE	FALSE	FALSE	FALSE	FALSE	FALSE	FALSE	0	FALSE	TRUE	FALSE			FALSE
ATPAF1	TRUE	FALSE	0	1	0	0	5	9	FALSE	FALSE	FALSE	FALSE	FALSE	FALSE	FALSE	0	FALSE	TRUE	FALSE	1.09113	2.46258	FALSE
ATPAF2	TRUE	TRUE	0	0	0	0	0	0	FALSE	FALSE	FALSE	FALSE	FALSE	FALSE	FALSE	0	FALSE	TRUE	FALSE	0.928036	1.39603	FALSE
ATPSCKMT	TRUE	FALSE	0	0	0	0	0	0	FALSE	FALSE	FALSE	FALSE	FALSE	FALSE	FALSE	0	FALSE	TRUE	FALSE			FALSE
ATR	TRUE	FALSE	0	0	0	0	0	0	FALSE	FALSE	FALSE	FALSE	FALSE	FALSE	TRUE	25	TRUE	TRUE	FALSE	2.69443	7.5918	TRUE
ATRAID	TRUE	FALSE	0	0	0	3	0	0	FALSE	FALSE	FALSE	FALSE	FALSE	FALSE	TRUE	6	TRUE	TRUE	FALSE	-0.68711	1.69879	TRUE
ATRIP	TRUE	FALSE	0	0	0	0	0	0	FALSE	FALSE	FALSE	FALSE	FALSE	FALSE	FALSE	0	FALSE	TRUE	FALSE	0.861786	2.97069	FALSE
ATRN	TRUE	FALSE	0	0	0	0	0	0	FALSE	FALSE	FALSE	FALSE	FALSE	FALSE	TRUE	1	TRUE	TRUE	FALSE	1.97675	7.21532	FALSE
ATRNL1	TRUE	FALSE	0	0	0	0	0	0	FALSE	FALSE	FALSE	FALSE	FALSE	FALSE	FALSE	0	FALSE	TRUE	TRUE	0.653964	6.18082	FALSE
ATRX	FALSE	FALSE	0	0	0	0	0	0	FALSE	FALSE	FALSE	FALSE	FALSE	FALSE	TRUE	8	FALSE	TRUE	FALSE	2.98816	7.43735	FALSE
ATXN1	TRUE	FALSE	0	0	0	0	0	0	FALSE	FALSE	FALSE	FALSE	FALSE	FALSE	TRUE	3	FALSE	TRUE	FALSE	2.17386	2.81591	FALSE
ATXN1L	TRUE	FALSE	0	0	0	0	0	0	FALSE	FALSE	FALSE	FALSE	FALSE	FALSE	TRUE	3	FALSE	TRUE	FALSE			TRUE
ATXN2	TRUE	FALSE	0	0	0	0	0	0	FALSE	FALSE	FALSE	FALSE	FALSE	FALSE	TRUE	1	FALSE	TRUE	TRUE	1.82437	5.64767	TRUE
ATXN2L	TRUE	FALSE	0	0	0	0	0	0	FALSE	FALSE	FALSE	FALSE	FALSE	FALSE	FALSE	0	FALSE	TRUE	FALSE	2.28533	5.8788	TRUE
ATXN3	TRUE	FALSE	0	0	6	0	0	0	TRUE	FALSE	FALSE	FALSE	FALSE	FALSE	TRUE	3	FALSE	TRUE	FALSE	0.320123	3.21015	FALSE
ATXN3L	FALSE	FALSE	0	0	0	0	0	0	FALSE	FALSE	FALSE	FALSE	FALSE	FALSE	FALSE	0	FALSE	FALSE	FALSE	-0.523468	-2.20743	FALSE
ATXN7	TRUE	FALSE	0	0	8	0	0	0	FALSE	FALSE	FALSE	FALSE	FALSE	FALSE	TRUE	5	FALSE	TRUE	FALSE	0.0240998	3.9349	FALSE
ATXN7L1	TRUE	FALSE	0	0	0	0	0	0	FALSE	FALSE	FALSE	FALSE	FALSE	FALSE	FALSE	0	FALSE	FALSE	FALSE	0.824154	1.29423	FALSE
ATXN7L2	TRUE	FALSE	0	0	0	0	0	0	FALSE	FALSE	FALSE	FALSE	FALSE	FALSE	FALSE	0	FALSE	FALSE	FALSE	1.11226	3.36534	TRUE
ATXN7L3	TRUE	FALSE	0	0	0	0	0	0	FALSE	FALSE	FALSE	FALSE	FALSE	FALSE	FALSE	0	FALSE	TRUE	FALSE	2.45177	3.77118	FALSE
ATXN7L3B	TRUE	FALSE	0	0	0	0	0	0	FALSE	FALSE	FALSE	FALSE	FALSE	FALSE	FALSE	0	FALSE	FALSE	FALSE	0.392481	-0.0726967	FALSE
ATXN8	FALSE	FALSE	0	0	0	0	0	0	FALSE	FALSE	FALSE	FALSE	FALSE	FALSE	TRUE	1	FALSE	FALSE	FALSE			FALSE
ATXN10	TRUE	FALSE	0	0	0	0	1	0	FALSE	FALSE	FALSE	FALSE	FALSE	FALSE	TRUE	8	FALSE	TRUE	FALSE	-1.42615	3.41546	TRUE
AUH	TRUE	TRUE	0	0	0	0	0	0	FALSE	FALSE	FALSE	FALSE	FALSE	FALSE	TRUE	2	FALSE	TRUE	FALSE	0.569167	2.23318	FALSE
AUNIP	TRUE	FALSE	0	0	0	0	0	0	FALSE	FALSE	FALSE	FALSE	FALSE	FALSE	TRUE	5	FALSE	TRUE	FALSE	-0.239559	-0.754676	FALSE
AUP1	TRUE	FALSE	0	0	0	0	0	0	FALSE	FALSE	FALSE	FALSE	FALSE	FALSE	FALSE	0	FALSE	TRUE	FALSE	0.872696	2.77778	FALSE
AURKA	TRUE	FALSE	0	0	0	0	0	0	FALSE	FALSE	FALSE	FALSE	FALSE	FALSE	TRUE	139	TRUE	TRUE	FALSE	1.44879	2.88223	FALSE
AURKAIP1	TRUE	FALSE	0	0	0	0	0	0	FALSE	FALSE	FALSE	FALSE	FALSE	FALSE	TRUE	1	TRUE	TRUE	FALSE	0.657051	0.227568	FALSE
AURKB	TRUE	FALSE	0	0	0	0	0	0	FALSE	FALSE	FALSE	FALSE	FALSE	FALSE	TRUE	102	TRUE	TRUE	FALSE	0.227069	2.13145	TRUE
AURKC	TRUE	FALSE	0	0	0	0	0	0	FALSE	FALSE	FALSE	FALSE	FALSE	FALSE	TRUE	21	TRUE	TRUE	FALSE	0.100296	2.18317	FALSE
AUTS2	TRUE	FALSE	0	0	0	0	0	0	FALSE	FALSE	FALSE	FALSE	FALSE	FALSE	FALSE	0	FALSE	FALSE	FALSE	3.09322	5.32106	FALSE
AVEN	TRUE	FALSE	0	0	0	0	1	0	FALSE	FALSE	FALSE	FALSE	FALSE	FALSE	TRUE	1	FALSE	TRUE	FALSE	-3.73246	-0.110706	FALSE
AVIL	TRUE	FALSE	0	0	0	0	0	0	FALSE	FALSE	FALSE	FALSE	FALSE	FALSE	FALSE	0	FALSE	TRUE	FALSE	-0.47408	2.42402	FALSE
AVL9	TRUE	FALSE	0	0	0	0	0	0	FALSE	FALSE	FALSE	FALSE	FALSE	FALSE	FALSE	0	FALSE	TRUE	FALSE	0.099893	2.81677	FALSE
AVP	TRUE	FALSE	0	0	0	0	7	0	FALSE	FALSE	FALSE	TRUE	TRUE	FALSE	TRUE	146	TRUE	TRUE	FALSE	1.07615	0.854877	FALSE
AVPI1	TRUE	FALSE	0	0	0	0	0	0	FALSE	FALSE	FALSE	FALSE	FALSE	FALSE	TRUE	1	FALSE	TRUE	FALSE	-1.06162	-1.64646	FALSE
AVPR1A	TRUE	FALSE	0	0	0	0	0	0	FALSE	FALSE	FALSE	FALSE	TRUE	FALSE	TRUE	61	TRUE	TRUE	FALSE	2.97089	0.329132	FALSE
AVPR1B	TRUE	FALSE	0	0	0	0	0	0	FALSE	FALSE	FALSE	FALSE	FALSE	FALSE	TRUE	32	TRUE	TRUE	FALSE	-1.13862	0.0402849	FALSE
AVPR2	FALSE	FALSE	0	0	0	0	0	0	FALSE	FALSE	FALSE	FALSE	FALSE	FALSE	TRUE	62	TRUE	TRUE	FALSE	1.61216	1.35529	FALSE
AWAT1	FALSE	FALSE	0	0	0	0	0	0	FALSE	FALSE	FALSE	FALSE	FALSE	FALSE	TRUE	3	FALSE	TRUE	FALSE	-0.0115431	1.41338	FALSE
AWAT2	FALSE	FALSE	0	0	0	0	0	0	FALSE	FALSE	FALSE	FALSE	FALSE	FALSE	FALSE	0	FALSE	TRUE	FALSE	0.657637	2.21665	FALSE
AXDND1	TRUE	FALSE	0	0	0	0	0	0	FALSE	FALSE	FALSE	FALSE	FALSE	FALSE	FALSE	0	FALSE	TRUE	FALSE	-2.29264	2.03113	FALSE
AXIN1	TRUE	FALSE	0	0	0	0	0	0	FALSE	FALSE	FALSE	FALSE	FALSE	FALSE	TRUE	22	FALSE	TRUE	FALSE	1.59767	3.73452	TRUE
AXIN2	TRUE	FALSE	0	0	0	0	7	0	FALSE	FALSE	FALSE	FALSE	FALSE	FALSE	FALSE	0	TRUE	TRUE	FALSE	0.135695	3.42951	FALSE
AXL	TRUE	FALSE	0	0	0	0	0	0	FALSE	FALSE	FALSE	FALSE	FALSE	FALSE	TRUE	36	TRUE	TRUE	FALSE	0.896145	4.43758	FALSE
AZGP1	TRUE	FALSE	0	0	0	6	0	1	FALSE	FALSE	FALSE	FALSE	FALSE	FALSE	TRUE	9	TRUE	TRUE	FALSE	-0.320358	1.50687	TRUE
AZI2	TRUE	FALSE	0	0	0	0	0	0	FALSE	FALSE	FALSE	FALSE	FALSE	FALSE	TRUE	4	FALSE	TRUE	FALSE	0.0277732	2.80667	FALSE
AZIN1	TRUE	FALSE	0	0	0	0	0	0	FALSE	FALSE	FALSE	FALSE	FALSE	FALSE	FALSE	0	TRUE	TRUE	FALSE	0.940157	3.71331	FALSE
AZIN2	TRUE	FALSE	0	0	0	0	0	0	FALSE	FALSE	FALSE	FALSE	FALSE	FALSE	TRUE	9	TRUE	TRUE	FALSE			FALSE
AZU1	TRUE	FALSE	0	0	0	0	0	0	FALSE	FALSE	FALSE	FALSE	FALSE	FALSE	TRUE	2	TRUE	FALSE	FALSE	0.0831227	0.594135	FALSE
B2M	TRUE	TRUE	0	0	0	0	0	0	FALSE	FALSE	FALSE	FALSE	TRUE	TRUE	TRUE	32	TRUE	TRUE	TRUE	1.36822	2.44517	FALSE
B3GALNT1	TRUE	FALSE	0	0	0	0	0	0	FALSE	FALSE	FALSE	FALSE	FALSE	FALSE	TRUE	1	FALSE	TRUE	FALSE	0.365291	1.92716	FALSE
B3GALNT2	TRUE	FALSE	0	0	0	0	0	0	FALSE	FALSE	FALSE	FALSE	FALSE	FALSE	FALSE	0	FALSE	TRUE	FALSE	0.551816	2.04343	FALSE
B3GALT1	TRUE	FALSE	0	0	0	0	0	0	FALSE	FALSE	FALSE	FALSE	FALSE	FALSE	FALSE	0	FALSE	TRUE	FALSE	1.36127	2.1568	FALSE
B3GALT2	TRUE	FALSE	0	0	0	0	0	0	FALSE	FALSE	FALSE	FALSE	FALSE	FALSE	FALSE	0	FALSE	TRUE	FALSE	1.31889	2.50975	FALSE
B3GALT4	TRUE	FALSE	0	0	0	0	0	0	FALSE	FALSE	FALSE	FALSE	FALSE	FALSE	TRUE	2	FALSE	TRUE	FALSE	2.98574	2.46346	FALSE
B3GALT5	TRUE	FALSE	0	0	0	0	0	0	FALSE	FALSE	FALSE	FALSE	FALSE	FALSE	FALSE	0	FALSE	TRUE	FALSE	0.392426	0.486288	FALSE
B3GALT6	TRUE	FALSE	0	0	0	0	0	0	FALSE	FALSE	FALSE	FALSE	FALSE	FALSE	FALSE	0	FALSE	FALSE	FALSE	3.20937	0.572158	FALSE
B3GALT9	FALSE	FALSE	0	0	0	0	0	0	FALSE	FALSE	FALSE	FALSE	FALSE	FALSE	FALSE	0	FALSE	FALSE	FALSE			FALSE
B3GAT1	TRUE	FALSE	0	0	0	0	0	0	FALSE	FALSE	FALSE	FALSE	FALSE	FALSE	TRUE	6	FALSE	TRUE	FALSE	3.27246	2.68301	FALSE
B3GAT2	TRUE	FALSE	0	0	0	0	0	0	FALSE	FALSE	FALSE	FALSE	FALSE	FALSE	FALSE	0	FALSE	TRUE	FALSE	2.0445	-0.309038	FALSE
B3GAT3	TRUE	FALSE	0	0	0	0	0	0	FALSE	FALSE	FALSE	FALSE	FALSE	FALSE	TRUE	6	FALSE	TRUE	FALSE	0.840916	1.18224	FALSE
B3GLCT	TRUE	FALSE	0	0	0	0	0	0	FALSE	FALSE	FALSE	FALSE	FALSE	FALSE	FALSE	0	FALSE	TRUE	FALSE			FALSE
B3GNT2	TRUE	FALSE	0	0	0	0	0	0	FALSE	FALSE	FALSE	FALSE	FALSE	FALSE	TRUE	5	FALSE	TRUE	FALSE	1.39639	2.44024	TRUE
B3GNT3	TRUE	FALSE	0	0	0	0	0	0	FALSE	FALSE	FALSE	FALSE	FALSE	FALSE	FALSE	0	FALSE	TRUE	FALSE	2.66802	1.76184	FALSE
B3GNT4	TRUE	FALSE	0	0	0	0	0	0	FALSE	FALSE	FALSE	FALSE	FALSE	FALSE	FALSE	0	FALSE	TRUE	FALSE	-2.5844	-0.208754	FALSE
B3GNT5	TRUE	FALSE	0	0	0	0	0	0	FALSE	FALSE	FALSE	FALSE	FALSE	FALSE	FALSE	0	FALSE	TRUE	FALSE	0.658015	2.28137	FALSE
B3GNT6	TRUE	FALSE	0	0	0	0	0	0	FALSE	FALSE	FALSE	FALSE	FALSE	FALSE	FALSE	0	FALSE	TRUE	FALSE	2.60757	-0.444679	FALSE
B3GNT7	TRUE	FALSE	0	0	0	0	0	0	FALSE	FALSE	FALSE	FALSE	FALSE	FALSE	FALSE	0	FALSE	TRUE	FALSE	2.25564	2.25817	TRUE
B3GNT8	TRUE	FALSE	0	0	0	0	0	0	FALSE	FALSE	FALSE	FALSE	FALSE	FALSE	FALSE	0	FALSE	TRUE	FALSE	-0.180155	0.0150026	FALSE
B3GNT9	TRUE	FALSE	0	0	0	0	0	0	FALSE	FALSE	FALSE	FALSE	FALSE	FALSE	FALSE	0	FALSE	FALSE	FALSE	2.96084	0.923353	FALSE
B3GNTL1	TRUE	FALSE	0	0	0	0	0	0	FALSE	FALSE	FALSE	FALSE	FALSE	FALSE	TRUE	2	FALSE	TRUE	FALSE	-0.463628	0.195355	FALSE
B4GALNT1	TRUE	FALSE	0	0	0	0	0	0	FALSE	FALSE	FALSE	FALSE	FALSE	FALSE	TRUE	1	FALSE	TRUE	FALSE	2.45453	2.6883	FALSE
B4GALNT2	TRUE	FALSE	0	0	0	0	0	0	FALSE	FALSE	FALSE	FALSE	FALSE	FALSE	FALSE	0	FALSE	TRUE	FALSE	-0.048258	1.37153	FALSE
B4GALNT3	TRUE	FALSE	0	0	0	0	0	6	FALSE	FALSE	FALSE	FALSE	FALSE	FALSE	FALSE	0	FALSE	TRUE	FALSE	-0.190675	3.17894	FALSE
B4GALNT4	TRUE	FALSE	0	0	0	0	0	0	FALSE	FALSE	FALSE	FALSE	FALSE	FALSE	FALSE	0	FALSE	TRUE	FALSE	4.07479	4.52448	FALSE
B4GALT1	TRUE	FALSE	0	0	0	0	0	0	FALSE	FALSE	FALSE	FALSE	FALSE	FALSE	TRUE	11	TRUE	TRUE	FALSE	1.72944	2.50026	FALSE
B4GALT2	TRUE	FALSE	0	0	0	0	0	0	FALSE	FALSE	FALSE	FALSE	FALSE	FALSE	TRUE	4	FALSE	TRUE	FALSE	2.36747	2.60781	FALSE
B4GALT3	TRUE	FALSE	0	0	0	0	0	0	FALSE	FALSE	FALSE	FALSE	FALSE	FALSE	TRUE	2	FALSE	TRUE	FALSE	1.3875	2.71393	FALSE
B4GALT4	TRUE	FALSE	0	0	0	0	0	0	FALSE	FALSE	FALSE	FALSE	FALSE	FALSE	TRUE	2	FALSE	TRUE	FALSE	1.45605	0.732039	FALSE
B4GALT5	TRUE	FALSE	0	0	0	0	0	0	FALSE	FALSE	FALSE	FALSE	FALSE	FALSE	TRUE	3	FALSE	TRUE	FALSE	2.5217	3.71281	FALSE
B4GALT6	TRUE	FALSE	0	0	0	0	0	1	FALSE	FALSE	FALSE	FALSE	FALSE	FALSE	FALSE	0	FALSE	TRUE	FALSE	1.95672	3.92363	FALSE
B4GALT7	TRUE	FALSE	0	0	0	0	0	0	FALSE	FALSE	FALSE	FALSE	FALSE	FALSE	TRUE	2	FALSE	TRUE	FALSE	-0.112344	1.1828	FALSE
B4GAT1	TRUE	FALSE	0	0	0	0	0	0	FALSE	FALSE	FALSE	FALSE	FALSE	FALSE	TRUE	45	FALSE	TRUE	FALSE			FALSE
B9D1	TRUE	FALSE	0	0	0	0	0	0	FALSE	FALSE	FALSE	FALSE	FALSE	FALSE	FALSE	0	FALSE	TRUE	FALSE	0.203859	2.03139	FALSE
B9D2	TRUE	TRUE	0	0	0	0	0	0	FALSE	FALSE	FALSE	FALSE	FALSE	FALSE	FALSE	0	FALSE	TRUE	FALSE	0.3364	0.396541	FALSE
BAALC	TRUE	FALSE	0	0	0	0	0	0	FALSE	FALSE	FALSE	FALSE	FALSE	FALSE	FALSE	0	FALSE	TRUE	FALSE	-0.227246	-0.460597	FALSE
BAAT	TRUE	TRUE	0	0	0	0	0	0	FALSE	FALSE	FALSE	FALSE	FALSE	FALSE	TRUE	4	FALSE	TRUE	FALSE	-1.11094	0.697085	FALSE
BABAM1	TRUE	FALSE	0	0	0	0	0	0	FALSE	FALSE	FALSE	FALSE	FALSE	FALSE	TRUE	2	FALSE	TRUE	FALSE	0.584184	2.52152	FALSE
BABAM2	TRUE	FALSE	0	1	0	0	0	0	FALSE	FALSE	FALSE	FALSE	FALSE	FALSE	TRUE	2	FALSE	TRUE	FALSE			FALSE
BACE1	TRUE	FALSE	0	0	0	0	0	0	FALSE	FALSE	FALSE	FALSE	FALSE	FALSE	TRUE	53	TRUE	TRUE	TRUE	2.81517	3.69114	TRUE
BACE2	TRUE	FALSE	0	0	0	0	0	1	FALSE	FALSE	FALSE	FALSE	FALSE	FALSE	TRUE	14	TRUE	TRUE	FALSE	2.09125	3.40011	FALSE
BACH1	TRUE	FALSE	0	0	0	0	0	0	FALSE	FALSE	FALSE	FALSE	FALSE	FALSE	TRUE	1	FALSE	TRUE	FALSE	-0.713634	2.5448	FALSE
BACH2	TRUE	FALSE	0	0	0	0	0	1	FALSE	FALSE	FALSE	FALSE	FALSE	FALSE	TRUE	2	FALSE	TRUE	FALSE	2.65109	3.36416	FALSE
BAD	TRUE	FALSE	0	0	0	0	0	0	FALSE	FALSE	FALSE	TRUE	FALSE	FALSE	TRUE	18	TRUE	TRUE	FALSE	0.681096	-0.0502554	FALSE
BAG1	TRUE	FALSE	0	0	0	0	0	0	FALSE	FALSE	FALSE	FALSE	FALSE	FALSE	TRUE	5	FALSE	TRUE	FALSE			FALSE
BAG2	TRUE	FALSE	0	0	0	0	0	0	FALSE	FALSE	FALSE	FALSE	FALSE	FALSE	FALSE	0	FALSE	TRUE	FALSE	0.603574	1.1073	FALSE
BAG3	TRUE	TRUE	0	0	0	0	0	0	FALSE	FALSE	FALSE	FALSE	FALSE	FALSE	TRUE	51	FALSE	TRUE	FALSE	-1.00566	3.04568	FALSE
BAG4	TRUE	FALSE	0	0	0	0	0	0	FALSE	FALSE	FALSE	FALSE	FALSE	FALSE	FALSE	0	FALSE	TRUE	FALSE	-0.478685	2.27698	FALSE
BAG5	TRUE	FALSE	0	0	0	0	0	0	FALSE	FALSE	FALSE	FALSE	FALSE	FALSE	TRUE	1	FALSE	TRUE	FALSE	0.330945	2.03012	FALSE
BAG6	TRUE	FALSE	0	0	3	0	0	0	FALSE	FALSE	FALSE	FALSE	FALSE	FALSE	TRUE	9	FALSE	TRUE	FALSE	2.6731	5.98136	TRUE
BAGE	FALSE	FALSE	0	0	0	0	0	0	FALSE	FALSE	FALSE	FALSE	FALSE	FALSE	FALSE	0	FALSE	FALSE	FALSE			FALSE
BAGE3	FALSE	FALSE	0	0	0	0	0	0	FALSE	FALSE	FALSE	FALSE	FALSE	FALSE	FALSE	0	FALSE	FALSE	FALSE			FALSE
BAGE4	FALSE	FALSE	0	0	0	0	0	0	FALSE	FALSE	FALSE	FALSE	FALSE	FALSE	FALSE	0	FALSE	FALSE	FALSE			FALSE
BAHCC1	FALSE	FALSE	0	0	0	0	0	0	FALSE	FALSE	FALSE	FALSE	FALSE	FALSE	FALSE	0	FALSE	TRUE	FALSE			FALSE
BAHD1	TRUE	FALSE	0	0	0	0	0	0	FALSE	FALSE	FALSE	FALSE	FALSE	FALSE	FALSE	0	FALSE	TRUE	FALSE	1.85484	4.3326	FALSE
BAIAP2	TRUE	FALSE	0	0	0	0	0	0	FALSE	FALSE	FALSE	FALSE	FALSE	FALSE	TRUE	2	FALSE	TRUE	FALSE	2.27302	3.34324	FALSE
BAIAP2L1	TRUE	FALSE	0	0	0	0	0	2	FALSE	FALSE	FALSE	FALSE	FALSE	FALSE	TRUE	2	FALSE	TRUE	FALSE	0.269612	3.41488	FALSE
BAIAP2L2	TRUE	FALSE	0	0	0	0	0	0	FALSE	FALSE	FALSE	FALSE	FALSE	FALSE	FALSE	0	FALSE	TRUE	FALSE	0.357728	1.82887	FALSE
BAIAP3	TRUE	FALSE	0	0	0	0	0	0	FALSE	FALSE	FALSE	FALSE	FALSE	FALSE	FALSE	0	FALSE	TRUE	FALSE	-1.15433	1.33468	FALSE
BAK1	TRUE	FALSE	0	0	1	0	5	0	FALSE	FALSE	FALSE	FALSE	FALSE	FALSE	TRUE	3	TRUE	TRUE	FALSE	0.94352	1.23298	TRUE
BAMBI	TRUE	FALSE	0	0	0	0	4	0	FALSE	FALSE	FALSE	FALSE	FALSE	FALSE	TRUE	28	TRUE	TRUE	FALSE	-0.375516	0.958543	FALSE
BANF1	TRUE	TRUE	0	0	0	0	0	0	FALSE	FALSE	FALSE	FALSE	FALSE	FALSE	TRUE	4	FALSE	TRUE	FALSE	1.61732	2.02451	FALSE
BANF2	TRUE	FALSE	0	0	0	0	0	0	FALSE	FALSE	FALSE	FALSE	FALSE	FALSE	FALSE	0	FALSE	TRUE	FALSE	0.154383	0.572536	FALSE
BANK1	TRUE	FALSE	0	0	0	0	0	0	FALSE	FALSE	FALSE	FALSE	FALSE	FALSE	FALSE	0	FALSE	TRUE	FALSE	-2.21085	1.79865	FALSE
BANP	TRUE	FALSE	0	0	0	0	0	0	FALSE	FALSE	FALSE	FALSE	FALSE	FALSE	TRUE	1	FALSE	TRUE	FALSE	2.81948	3.79952	FALSE
BAP1	TRUE	FALSE	0	0	0	0	0	0	FALSE	FALSE	FALSE	FALSE	FALSE	FALSE	TRUE	7	FALSE	TRUE	FALSE	3.09848	3.59987	FALSE
BARD1	TRUE	FALSE	0	0	0	0	0	0	FALSE	FALSE	FALSE	FALSE	FALSE	FALSE	FALSE	0	FALSE	TRUE	FALSE	-0.949397	0.751314	FALSE
BARHL1	TRUE	FALSE	0	0	0	0	0	0	FALSE	FALSE	FALSE	FALSE	FALSE	FALSE	FALSE	0	FALSE	TRUE	FALSE	3.21696	1.29116	TRUE
BARHL2	TRUE	FALSE	0	0	0	0	0	0	FALSE	FALSE	FALSE	FALSE	FALSE	FALSE	FALSE	0	FALSE	TRUE	FALSE	1.96757	1.84107	FALSE
BARX1	TRUE	FALSE	0	0	0	0	0	0	FALSE	FALSE	FALSE	FALSE	FALSE	FALSE	FALSE	0	FALSE	TRUE	FALSE	2.09811	1.87407	FALSE
BARX2	TRUE	FALSE	0	0	0	0	0	0	FALSE	FALSE	FALSE	FALSE	FALSE	FALSE	FALSE	0	FALSE	TRUE	FALSE	0.302934	2.05381	FALSE
BASP1	TRUE	FALSE	0	0	0	0	0	0	FALSE	FALSE	FALSE	FALSE	FALSE	FALSE	TRUE	11	FALSE	TRUE	FALSE	1.15421	1.41709	FALSE
BATF	TRUE	FALSE	0	0	0	0	0	0	FALSE	FALSE	FALSE	FALSE	FALSE	FALSE	TRUE	1	FALSE	TRUE	FALSE	1.42123	2.04236	FALSE
BATF2	TRUE	FALSE	0	0	0	0	0	1	FALSE	FALSE	FALSE	FALSE	FALSE	FALSE	TRUE	2	FALSE	TRUE	FALSE	-0.874639	1.10773	FALSE
BATF3	TRUE	FALSE	0	0	0	0	0	0	FALSE	FALSE	FALSE	FALSE	FALSE	FALSE	TRUE	1	FALSE	TRUE	FALSE	1.02228	1.13644	FALSE
BAX	TRUE	FALSE	0	0	0	0	0	0	TRUE	FALSE	FALSE	TRUE	FALSE	FALSE	TRUE	129	TRUE	TRUE	FALSE	0.108241	2.2466	FALSE
BAZ1A	TRUE	FALSE	0	0	0	0	0	0	FALSE	FALSE	FALSE	FALSE	FALSE	FALSE	TRUE	1	FALSE	TRUE	FALSE	2.68956	7.32123	FALSE
BAZ1B	TRUE	FALSE	0	0	0	0	0	0	FALSE	FALSE	FALSE	FALSE	FALSE	FALSE	TRUE	2	FALSE	TRUE	FALSE	3.80266	6.66894	TRUE
BAZ2A	TRUE	FALSE	0	0	0	0	0	0	FALSE	FALSE	FALSE	FALSE	FALSE	FALSE	TRUE	1	FALSE	TRUE	FALSE	1.18979	7.11429	TRUE
BAZ2B	TRUE	FALSE	0	0	0	0	0	0	FALSE	FALSE	FALSE	FALSE	FALSE	FALSE	TRUE	3	FALSE	TRUE	FALSE	-0.761455	7.32352	TRUE
BBC3	TRUE	FALSE	0	0	0	0	0	0	FALSE	FALSE	FALSE	TRUE	FALSE	FALSE	TRUE	5	FALSE	TRUE	TRUE	0.869326	0.926007	TRUE
BBIP1	TRUE	FALSE	0	0	0	0	0	0	FALSE	FALSE	FALSE	FALSE	FALSE	FALSE	FALSE	0	FALSE	TRUE	FALSE			FALSE
BBLN	TRUE	FALSE	0	0	0	0	0	0	FALSE	FALSE	FALSE	FALSE	FALSE	FALSE	TRUE	1	FALSE	TRUE	FALSE			FALSE
BBOF1	TRUE	FALSE	0	0	0	0	0	0	FALSE	FALSE	FALSE	FALSE	FALSE	FALSE	TRUE	1	FALSE	TRUE	FALSE			FALSE
BBOX1	TRUE	FALSE	0	0	0	0	0	2	FALSE	FALSE	FALSE	FALSE	FALSE	FALSE	TRUE	5	TRUE	TRUE	FALSE	-0.714066	-1.07981	FALSE
BBS1	TRUE	FALSE	0	0	0	0	0	0	FALSE	FALSE	FALSE	FALSE	FALSE	FALSE	TRUE	14	FALSE	TRUE	FALSE	-0.0770015	2.13047	FALSE
BBS2	TRUE	TRUE	0	0	0	0	0	0	FALSE	FALSE	FALSE	FALSE	FALSE	FALSE	FALSE	0	TRUE	TRUE	TRUE	0.715951	2.21971	TRUE
BBS4	TRUE	FALSE	0	0	0	0	0	0	FALSE	FALSE	FALSE	FALSE	FALSE	FALSE	TRUE	1	FALSE	TRUE	FALSE	-2.37237	2.48492	FALSE
BBS5	TRUE	FALSE	0	0	0	0	0	0	FALSE	FALSE	FALSE	FALSE	FALSE	FALSE	FALSE	0	FALSE	TRUE	FALSE	0.892136	2.27628	FALSE
BBS7	TRUE	FALSE	0	0	0	0	0	0	FALSE	FALSE	FALSE	FALSE	FALSE	FALSE	FALSE	0	FALSE	TRUE	FALSE	0.0572641	3.28497	TRUE
BBS9	TRUE	FALSE	0	0	0	0	0	0	FALSE	FALSE	FALSE	FALSE	FALSE	FALSE	TRUE	4	FALSE	TRUE	FALSE	-1.1839	3.01833	FALSE
BBS10	TRUE	TRUE	0	0	0	0	0	0	FALSE	FALSE	FALSE	FALSE	FALSE	FALSE	FALSE	0	FALSE	TRUE	FALSE	-1.14768	-0.334852	FALSE
BBS12	TRUE	FALSE	0	0	0	0	0	0	FALSE	FALSE	FALSE	FALSE	FALSE	FALSE	FALSE	0	FALSE	TRUE	FALSE	-0.763072	0.571524	FALSE
BBX	TRUE	FALSE	0	0	0	0	0	0	FALSE	FALSE	FALSE	FALSE	FALSE	FALSE	FALSE	0	FALSE	TRUE	FALSE	-0.127356	4.69621	TRUE
BCAM	TRUE	FALSE	0	0	0	3	0	0	FALSE	FALSE	FALSE	FALSE	FALSE	FALSE	FALSE	0	TRUE	TRUE	FALSE	0.384054	3.36007	TRUE
BCAN	TRUE	FALSE	0	0	0	0	0	0	FALSE	FALSE	FALSE	FALSE	FALSE	FALSE	TRUE	1	TRUE	TRUE	FALSE	1.19086	3.65784	FALSE
BCAP29	TRUE	FALSE	0	0	0	0	0	5	FALSE	FALSE	FALSE	FALSE	FALSE	FALSE	TRUE	1	FALSE	TRUE	FALSE	-1.14307	2.41692	FALSE
BCAP31	FALSE	FALSE	0	0	0	0	0	0	FALSE	FALSE	FALSE	FALSE	FALSE	FALSE	TRUE	3	FALSE	TRUE	FALSE	1.673	2.50145	FALSE
BCAR1	TRUE	FALSE	0	0	2	0	3	0	FALSE	FALSE	FALSE	FALSE	FALSE	FALSE	TRUE	4	FALSE	TRUE	FALSE	-0.883791	4.08019	FALSE
BCAR3	TRUE	FALSE	0	0	0	0	0	0	FALSE	FALSE	FALSE	FALSE	FALSE	FALSE	TRUE	1	FALSE	TRUE	FALSE	-0.37644	4.19763	FALSE
BCAS1	TRUE	FALSE	0	0	0	0	0	0	FALSE	FALSE	FALSE	FALSE	FALSE	FALSE	FALSE	0	FALSE	TRUE	FALSE	-0.778929	2.52769	FALSE
BCAS2	TRUE	FALSE	0	0	0	0	0	0	FALSE	FALSE	FALSE	FALSE	FALSE	FALSE	FALSE	0	FALSE	TRUE	FALSE	0.693941	1.05958	FALSE
BCAS3	TRUE	FALSE	0	0	0	0	0	0	FALSE	FALSE	FALSE	FALSE	FALSE	FALSE	TRUE	2	FALSE	TRUE	FALSE	1.80207	5.82702	TRUE
BCAS4	TRUE	FALSE	0	0	0	0	0	0	FALSE	FALSE	FALSE	FALSE	FALSE	FALSE	FALSE	0	FALSE	FALSE	FALSE	0.250591	1.42275	FALSE
BCAT1	TRUE	FALSE	0	0	0	0	0	0	FALSE	FALSE	FALSE	FALSE	FALSE	FALSE	TRUE	16	TRUE	TRUE	FALSE	-1.49466	1.17487	FALSE
BCAT2	TRUE	FALSE	0	0	0	0	6	0	FALSE	FALSE	FALSE	FALSE	FALSE	FALSE	TRUE	12	FALSE	TRUE	FALSE	1.37949	0.136655	FALSE
BCCIP	TRUE	FALSE	0	0	0	0	0	0	FALSE	FALSE	FALSE	FALSE	FALSE	FALSE	FALSE	0	FALSE	TRUE	FALSE	-0.499633	1.47451	FALSE
BCDIN3D	TRUE	FALSE	0	0	0	0	0	0	FALSE	FALSE	FALSE	FALSE	FALSE	FALSE	FALSE	0	FALSE	FALSE	FALSE	-0.20616	1.44482	FALSE
BCHE	TRUE	FALSE	0	0	0	0	0	0	TRUE	FALSE	FALSE	FALSE	TRUE	FALSE	TRUE	290	TRUE	TRUE	FALSE	-2.40313	-0.467735	FALSE
BCKDHA	TRUE	FALSE	3	0	7	0	7	6	FALSE	FALSE	FALSE	FALSE	FALSE	FALSE	TRUE	1	FALSE	TRUE	FALSE	1.7569	0.921069	FALSE
BCKDHB	TRUE	FALSE	0	0	2	0	0	9	FALSE	FALSE	FALSE	FALSE	FALSE	FALSE	TRUE	1	FALSE	FALSE	FALSE	0.196526	1.32081	FALSE
BCKDK	TRUE	FALSE	0	0	0	0	10	0	FALSE	FALSE	FALSE	FALSE	FALSE	FALSE	TRUE	5	TRUE	TRUE	FALSE	2.32588	2.12489	TRUE
BCL2	TRUE	FALSE	0	0	0	0	0	0	TRUE	FALSE	FALSE	FALSE	TRUE	FALSE	TRUE	240	TRUE	TRUE	FALSE	2.86259	1.52752	TRUE
BCL2A1	TRUE	FALSE	0	0	0	0	0	0	FALSE	FALSE	FALSE	FALSE	FALSE	FALSE	TRUE	6	TRUE	TRUE	FALSE	1.0503	1.92539	FALSE
BCL2L1	TRUE	FALSE	0	0	0	0	0	0	TRUE	FALSE	FALSE	FALSE	FALSE	FALSE	TRUE	35	TRUE	TRUE	FALSE	1.91392	2.31337	TRUE
BCL2L2	TRUE	FALSE	0	0	0	0	0	0	FALSE	FALSE	FALSE	FALSE	FALSE	FALSE	TRUE	10	TRUE	TRUE	FALSE	1.76508	1.44349	FALSE
BCL2L10	TRUE	FALSE	0	0	0	0	0	0	FALSE	FALSE	FALSE	FALSE	FALSE	FALSE	TRUE	1	TRUE	TRUE	FALSE	1.45942	-0.0946128	FALSE
BCL2L11	TRUE	FALSE	0	0	0	0	0	0	FALSE	FALSE	FALSE	FALSE	FALSE	FALSE	TRUE	6	FALSE	TRUE	FALSE	-0.835731	3.00456	TRUE
BCL2L12	TRUE	FALSE	0	0	0	0	0	0	FALSE	FALSE	FALSE	FALSE	FALSE	FALSE	TRUE	1	FALSE	TRUE	FALSE	0.107006	0.979108	FALSE
BCL2L13	TRUE	FALSE	2	0	10	11	0	11	FALSE	FALSE	FALSE	FALSE	FALSE	FALSE	TRUE	3	TRUE	TRUE	FALSE	-0.343331	2.29577	FALSE
BCL2L14	TRUE	FALSE	0	0	0	0	0	0	FALSE	FALSE	FALSE	FALSE	FALSE	FALSE	FALSE	0	TRUE	TRUE	FALSE	-0.280652	2.14648	FALSE
BCL2L15	TRUE	FALSE	0	0	0	0	0	0	FALSE	FALSE	FALSE	FALSE	FALSE	FALSE	FALSE	0	TRUE	TRUE	FALSE	-0.28446	0.492113	FALSE
BCL3	TRUE	FALSE	0	0	0	0	0	0	FALSE	FALSE	FALSE	FALSE	FALSE	FALSE	TRUE	3	FALSE	TRUE	FALSE	2.07398	2.91953	TRUE
BCL6	TRUE	FALSE	0	0	0	0	0	0	FALSE	FALSE	FALSE	FALSE	FALSE	FALSE	TRUE	5	FALSE	TRUE	FALSE	2.28979	4.09103	FALSE
BCL6B	TRUE	FALSE	0	0	0	0	0	0	FALSE	FALSE	FALSE	FALSE	FALSE	FALSE	FALSE	0	FALSE	TRUE	FALSE	1.72863	2.69907	FALSE
BCL7A	TRUE	FALSE	0	0	0	0	0	0	FALSE	FALSE	FALSE	FALSE	FALSE	FALSE	FALSE	0	FALSE	TRUE	FALSE	0.692427	2.4043	FALSE
BCL7B	TRUE	FALSE	0	0	0	0	0	0	FALSE	FALSE	FALSE	FALSE	FALSE	FALSE	TRUE	17	FALSE	TRUE	FALSE	1.23939	2.46418	TRUE
BCL7C	TRUE	FALSE	0	0	0	0	0	2	FALSE	FALSE	FALSE	FALSE	FALSE	FALSE	FALSE	0	FALSE	TRUE	FALSE	1.49099	2.17771	TRUE
BCL9	TRUE	FALSE	0	0	0	0	0	0	FALSE	FALSE	FALSE	FALSE	FALSE	FALSE	FALSE	0	FALSE	TRUE	FALSE	-1.37394	4.26061	FALSE
BCL9L	TRUE	FALSE	0	0	0	0	0	0	FALSE	FALSE	FALSE	FALSE	FALSE	FALSE	FALSE	0	FALSE	TRUE	FALSE	0.503022	4.75306	TRUE
BCL10	TRUE	FALSE	0	0	0	0	0	0	FALSE	FALSE	FALSE	FALSE	FALSE	FALSE	TRUE	3	FALSE	TRUE	FALSE	1.9736	2.02648	FALSE
BCL11A	TRUE	FALSE	0	0	0	0	0	0	FALSE	FALSE	FALSE	FALSE	FALSE	FALSE	TRUE	2	FALSE	TRUE	FALSE	5.52393	3.22411	TRUE
BCL11B	TRUE	FALSE	0	0	0	0	0	0	FALSE	FALSE	FALSE	FALSE	FALSE	FALSE	TRUE	3	FALSE	TRUE	FALSE	6.41723	3.23592	FALSE
BCLAF1	TRUE	FALSE	0	0	0	0	0	0	FALSE	FALSE	FALSE	FALSE	FALSE	FALSE	FALSE	0	FALSE	TRUE	FALSE			FALSE
BCLAF3	FALSE	FALSE	0	0	0	0	0	0	FALSE	FALSE	FALSE	FALSE	FALSE	FALSE	FALSE	0	FALSE	TRUE	FALSE			FALSE
BCO1	TRUE	FALSE	0	0	0	0	0	0	FALSE	FALSE	FALSE	FALSE	FALSE	FALSE	TRUE	1	FALSE	TRUE	TRUE			FALSE
BCO2	TRUE	FALSE	1	0	0	0	0	7	FALSE	FALSE	FALSE	FALSE	FALSE	FALSE	FALSE	0	FALSE	TRUE	FALSE	-1.02451	0.455401	FALSE
BCOR	FALSE	FALSE	0	0	0	0	0	0	FALSE	FALSE	FALSE	FALSE	FALSE	FALSE	TRUE	3	FALSE	TRUE	FALSE	1.06327	5.19725	FALSE
BCORL1	FALSE	FALSE	0	0	0	0	0	0	FALSE	FALSE	FALSE	FALSE	FALSE	FALSE	FALSE	0	FALSE	TRUE	FALSE	2.44305	4.65807	FALSE
BCR	TRUE	FALSE	0	0	0	0	0	0	FALSE	FALSE	FALSE	FALSE	FALSE	FALSE	TRUE	21	TRUE	TRUE	FALSE	3.16294	5.75953	FALSE
BCS1L	TRUE	TRUE	0	0	0	0	0	0	FALSE	FALSE	FALSE	FALSE	FALSE	FALSE	TRUE	5	FALSE	TRUE	FALSE	2.2596	1.36465	TRUE
BDH1	TRUE	FALSE	0	0	0	0	4	9	FALSE	FALSE	FALSE	FALSE	FALSE	FALSE	TRUE	39	TRUE	TRUE	FALSE	0.533717	1.3291	FALSE
BDH2	TRUE	FALSE	0	0	0	0	0	0	FALSE	FALSE	FALSE	FALSE	FALSE	FALSE	TRUE	2	TRUE	TRUE	FALSE	0.197961	0.421414	FALSE
BDKRB1	TRUE	FALSE	0	0	0	0	0	0	TRUE	FALSE	FALSE	FALSE	TRUE	FALSE	TRUE	28	TRUE	TRUE	FALSE	-0.817918	1.69263	FALSE
BDKRB2	TRUE	FALSE	0	0	0	0	0	0	FALSE	FALSE	FALSE	FALSE	TRUE	FALSE	TRUE	30	TRUE	TRUE	FALSE	0.854105	1.9944	FALSE
BDNF	TRUE	FALSE	0	0	3	0	0	0	TRUE	FALSE	FALSE	TRUE	FALSE	FALSE	TRUE	193	TRUE	TRUE	FALSE	1.90091	2.96762	FALSE
BDP1	TRUE	FALSE	0	0	0	0	0	0	FALSE	FALSE	FALSE	FALSE	FALSE	FALSE	FALSE	0	FALSE	TRUE	FALSE	-3.01332	5.20606	FALSE
BEAN1	TRUE	FALSE	0	0	0	0	0	0	FALSE	FALSE	FALSE	FALSE	FALSE	FALSE	TRUE	5	FALSE	TRUE	FALSE			FALSE
BECN1	TRUE	FALSE	0	0	0	0	0	0	TRUE	FALSE	FALSE	FALSE	FALSE	FALSE	TRUE	21	FALSE	TRUE	TRUE	1.57394	4.32155	FALSE
BECN2	TRUE	FALSE	0	0	0	0	0	0	FALSE	FALSE	FALSE	FALSE	FALSE	FALSE	FALSE	0	FALSE	TRUE	FALSE			FALSE
BEGAIN	TRUE	FALSE	0	0	0	0	0	0	FALSE	FALSE	FALSE	FALSE	FALSE	FALSE	FALSE	0	FALSE	TRUE	FALSE	2.57388	3.03471	FALSE
BEND2	FALSE	FALSE	0	0	0	0	0	0	FALSE	FALSE	FALSE	FALSE	FALSE	FALSE	FALSE	0	FALSE	FALSE	FALSE	0.180882	3.15808	FALSE
BEND3	TRUE	FALSE	0	0	0	0	0	0	FALSE	FALSE	FALSE	FALSE	FALSE	FALSE	FALSE	0	FALSE	TRUE	FALSE	2.84566	2.98958	FALSE
BEND4	TRUE	FALSE	0	0	0	0	0	1	FALSE	FALSE	FALSE	FALSE	FALSE	FALSE	FALSE	0	FALSE	FALSE	FALSE	0.079235	3.54423	FALSE
BEND5	TRUE	FALSE	0	0	0	0	0	0	FALSE	FALSE	FALSE	FALSE	FALSE	FALSE	FALSE	0	FALSE	TRUE	FALSE	2.17828	2.00907	FALSE
BEND6	TRUE	FALSE	0	0	0	0	0	0	FALSE	FALSE	FALSE	FALSE	FALSE	FALSE	FALSE	0	FALSE	TRUE	FALSE	-0.0592517	2.11055	FALSE
BEND7	TRUE	FALSE	0	0	0	0	0	0	FALSE	FALSE	FALSE	FALSE	FALSE	FALSE	FALSE	0	FALSE	TRUE	FALSE	0.0601122	2.43705	FALSE
BEST1	TRUE	FALSE	0	0	0	0	0	0	FALSE	FALSE	FALSE	FALSE	FALSE	FALSE	TRUE	7	FALSE	TRUE	FALSE	0.87103	0.777119	FALSE
BEST2	TRUE	FALSE	0	0	0	0	0	0	FALSE	FALSE	FALSE	FALSE	FALSE	FALSE	FALSE	0	FALSE	TRUE	FALSE	2.86541	0.186432	TRUE
BEST3	TRUE	FALSE	0	0	0	0	0	0	FALSE	FALSE	FALSE	FALSE	FALSE	FALSE	FALSE	0	FALSE	TRUE	FALSE	-1.23704	-0.877556	FALSE
BEST4	TRUE	FALSE	0	0	0	0	0	0	FALSE	FALSE	FALSE	FALSE	FALSE	FALSE	FALSE	0	FALSE	FALSE	FALSE	2.97058	1.80646	FALSE
BET1	TRUE	FALSE	0	0	0	0	0	0	FALSE	FALSE	FALSE	FALSE	FALSE	FALSE	TRUE	6	FALSE	FALSE	FALSE	-0.18126	0.0758007	FALSE
BET1L	TRUE	FALSE	0	0	0	0	0	0	FALSE	FALSE	FALSE	FALSE	FALSE	FALSE	FALSE	0	FALSE	TRUE	FALSE	-0.133414	1.65091	TRUE
BEX1	FALSE	FALSE	0	0	0	0	0	0	FALSE	FALSE	FALSE	FALSE	FALSE	FALSE	FALSE	0	FALSE	TRUE	FALSE	-0.374121	1.52087	FALSE
BEX2	FALSE	FALSE	0	0	0	0	0	0	FALSE	FALSE	FALSE	FALSE	FALSE	FALSE	FALSE	0	FALSE	TRUE	FALSE	0.152568	1.58113	FALSE
BEX3	FALSE	FALSE	0	0	0	0	0	0	FALSE	FALSE	FALSE	FALSE	FALSE	FALSE	FALSE	0	FALSE	TRUE	FALSE			FALSE
BEX4	FALSE	FALSE	0	0	0	0	0	0	FALSE	FALSE	FALSE	FALSE	FALSE	FALSE	FALSE	0	FALSE	TRUE	FALSE	0.389404	1.82435	FALSE
BEX5	FALSE	FALSE	0	0	0	0	0	0	FALSE	FALSE	FALSE	FALSE	FALSE	FALSE	FALSE	0	FALSE	FALSE	FALSE	0.179421	-0.838658	FALSE
BFAR	TRUE	FALSE	0	0	0	0	0	0	FALSE	FALSE	FALSE	FALSE	FALSE	FALSE	TRUE	1	FALSE	TRUE	FALSE	-0.3882	2.2215	FALSE
BFSP1	TRUE	FALSE	0	0	0	0	0	0	FALSE	FALSE	FALSE	FALSE	FALSE	FALSE	FALSE	0	FALSE	TRUE	FALSE	-0.229898	1.28949	FALSE
BFSP2	TRUE	FALSE	0	0	0	0	0	0	FALSE	FALSE	FALSE	FALSE	FALSE	FALSE	FALSE	0	FALSE	TRUE	FALSE	-0.0826706	1.63753	FALSE
BGLAP	FALSE	FALSE	0	0	0	0	0	0	FALSE	FALSE	FALSE	FALSE	FALSE	FALSE	TRUE	118	TRUE	FALSE	FALSE	0.295849	-1.20835	FALSE
BGN	FALSE	FALSE	0	0	0	0	0	0	FALSE	FALSE	FALSE	FALSE	FALSE	FALSE	TRUE	4	TRUE	TRUE	FALSE	0.722952	2.74721	FALSE
BHLHA9	TRUE	FALSE	0	0	0	0	0	0	FALSE	FALSE	FALSE	FALSE	FALSE	FALSE	FALSE	0	FALSE	TRUE	FALSE			FALSE
BHLHA15	TRUE	FALSE	0	0	0	0	0	0	FALSE	FALSE	FALSE	FALSE	FALSE	FALSE	FALSE	0	FALSE	TRUE	FALSE	1.26535	0.54422	FALSE
BHLHB9	FALSE	FALSE	0	0	0	0	0	0	FALSE	FALSE	FALSE	FALSE	FALSE	FALSE	FALSE	0	FALSE	FALSE	FALSE	-0.525152	1.62783	FALSE
BHLHE22	TRUE	FALSE	0	0	0	0	0	0	FALSE	FALSE	FALSE	FALSE	FALSE	FALSE	TRUE	1	FALSE	TRUE	FALSE	3.34742	1.83632	FALSE
BHLHE23	FALSE	FALSE	0	0	0	0	0	0	FALSE	FALSE	FALSE	FALSE	FALSE	FALSE	FALSE	0	FALSE	TRUE	FALSE	3.05791	0.777422	FALSE
BHLHE40	TRUE	FALSE	0	0	0	3	0	0	TRUE	FALSE	FALSE	FALSE	FALSE	FALSE	TRUE	17	FALSE	TRUE	FALSE	1.63091	2.92464	FALSE
BHLHE41	TRUE	FALSE	0	0	0	0	0	0	FALSE	FALSE	FALSE	FALSE	FALSE	FALSE	TRUE	2	FALSE	TRUE	FALSE			FALSE
BHMT	TRUE	FALSE	5	2	0	1	0	1	FALSE	FALSE	FALSE	FALSE	FALSE	FALSE	TRUE	16	TRUE	TRUE	FALSE	-0.490101	1.82122	FALSE
BHMT2	TRUE	FALSE	5	8	0	1	0	5	FALSE	FALSE	FALSE	FALSE	FALSE	FALSE	TRUE	3	TRUE	TRUE	FALSE	0.0733613	-0.86838	FALSE
BICC1	TRUE	FALSE	0	0	0	0	0	5	FALSE	FALSE	FALSE	FALSE	FALSE	FALSE	FALSE	0	FALSE	TRUE	FALSE	0.458337	4.75374	FALSE
BICD1	TRUE	FALSE	0	0	0	0	0	0	FALSE	FALSE	FALSE	FALSE	FALSE	FALSE	FALSE	0	TRUE	TRUE	FALSE	2.11838	3.85917	FALSE
BICD2	TRUE	FALSE	0	0	0	0	0	0	FALSE	FALSE	FALSE	FALSE	FALSE	FALSE	TRUE	4	FALSE	TRUE	FALSE	3.17449	3.13067	FALSE
BICDL1	TRUE	FALSE	0	0	0	0	0	0	FALSE	FALSE	FALSE	FALSE	FALSE	FALSE	FALSE	0	FALSE	TRUE	FALSE			FALSE
BICDL2	TRUE	FALSE	0	0	0	0	0	0	FALSE	FALSE	FALSE	FALSE	FALSE	FALSE	FALSE	0	FALSE	TRUE	FALSE			FALSE
BICRA	TRUE	FALSE	0	0	0	0	9	0	FALSE	FALSE	FALSE	FALSE	FALSE	FALSE	FALSE	0	FALSE	FALSE	FALSE			FALSE
BICRAL	TRUE	FALSE	0	0	0	0	0	0	FALSE	FALSE	FALSE	FALSE	FALSE	FALSE	TRUE	3	FALSE	FALSE	FALSE			FALSE
BID	TRUE	FALSE	0	0	0	0	0	0	FALSE	FALSE	FALSE	FALSE	FALSE	FALSE	TRUE	25	FALSE	TRUE	FALSE	0.0270805	-0.760801	FALSE
BIK	TRUE	FALSE	0	0	0	0	0	1	FALSE	FALSE	FALSE	FALSE	FALSE	FALSE	TRUE	2	FALSE	TRUE	FALSE	-1.3897	-0.923792	FALSE
BIN1	TRUE	FALSE	3	5	9	0	0	6	FALSE	FALSE	FALSE	FALSE	FALSE	FALSE	TRUE	2	FALSE	TRUE	TRUE	2.20077	3.72329	FALSE
BIN2	TRUE	FALSE	0	0	0	0	0	0	FALSE	FALSE	FALSE	FALSE	FALSE	FALSE	FALSE	0	FALSE	TRUE	FALSE	0.507952	2.64571	TRUE
BIN3	TRUE	FALSE	0	0	0	0	0	0	FALSE	FALSE	FALSE	FALSE	FALSE	FALSE	TRUE	1	FALSE	TRUE	FALSE	-1.32665	0.580378	FALSE
BIRC2	TRUE	FALSE	0	0	0	0	0	0	FALSE	FALSE	FALSE	FALSE	FALSE	FALSE	TRUE	29	TRUE	TRUE	FALSE	-0.31022	3.25111	FALSE
BIRC3	TRUE	FALSE	0	0	0	0	0	0	FALSE	FALSE	FALSE	FALSE	FALSE	FALSE	TRUE	13	TRUE	TRUE	FALSE	0.712339	3.40982	FALSE
BIRC5	TRUE	FALSE	0	0	0	0	0	0	FALSE	FALSE	FALSE	FALSE	TRUE	FALSE	TRUE	101	TRUE	TRUE	FALSE	0.615879	1.81779	FALSE
BIRC6	TRUE	FALSE	0	0	0	0	0	0	FALSE	FALSE	FALSE	FALSE	FALSE	FALSE	FALSE	0	FALSE	TRUE	FALSE	1.4037	10.6087	FALSE
BIRC7	TRUE	FALSE	0	0	0	0	0	0	FALSE	FALSE	FALSE	FALSE	FALSE	FALSE	TRUE	3	FALSE	TRUE	FALSE	-0.431776	1.28321	FALSE
BIRC8	TRUE	FALSE	0	0	0	0	0	0	FALSE	FALSE	FALSE	FALSE	FALSE	FALSE	FALSE	0	TRUE	TRUE	FALSE	-0.580552	-1.16997	FALSE
BIVM	TRUE	FALSE	0	0	0	0	0	7	FALSE	FALSE	FALSE	FALSE	FALSE	FALSE	FALSE	0	FALSE	TRUE	FALSE	0.66916	1.65631	FALSE
BLACAT1	FALSE	FALSE	0	0	0	0	0	0	FALSE	FALSE	FALSE	FALSE	FALSE	FALSE	FALSE	0	FALSE	FALSE	FALSE			FALSE
BLCAP	TRUE	FALSE	0	0	0	0	1	4	FALSE	FALSE	FALSE	FALSE	FALSE	FALSE	TRUE	28	FALSE	TRUE	FALSE	0.979923	1.17992	FALSE
BLID	FALSE	FALSE	0	0	0	0	0	0	FALSE	FALSE	FALSE	FALSE	FALSE	FALSE	FALSE	0	FALSE	FALSE	FALSE	-1.07478	1.57405	FALSE
BLK	TRUE	FALSE	0	0	0	0	0	0	FALSE	FALSE	FALSE	FALSE	FALSE	FALSE	TRUE	22	TRUE	TRUE	FALSE	-2.16556	1.37909	TRUE
BLM	TRUE	TRUE	0	0	0	0	0	0	FALSE	FALSE	FALSE	FALSE	FALSE	FALSE	TRUE	11	TRUE	TRUE	FALSE	-0.997578	2.514	FALSE
BLMH	TRUE	FALSE	0	0	0	0	0	0	FALSE	FALSE	FALSE	FALSE	FALSE	FALSE	TRUE	32	TRUE	TRUE	FALSE	0.624299	2.83984	FALSE
BLNK	TRUE	FALSE	0	0	0	0	0	0	FALSE	FALSE	FALSE	FALSE	FALSE	FALSE	TRUE	1	FALSE	TRUE	FALSE	0.94887	4.55297	FALSE
BLOC1S1	TRUE	FALSE	0	0	0	0	0	0	FALSE	FALSE	FALSE	FALSE	FALSE	FALSE	TRUE	2	FALSE	TRUE	TRUE	-0.803059	1.78043	FALSE
BLOC1S2	TRUE	FALSE	0	0	0	0	0	0	FALSE	FALSE	FALSE	FALSE	FALSE	FALSE	FALSE	0	FALSE	TRUE	FALSE	0.991827	1.54536	FALSE
BLOC1S3	TRUE	FALSE	0	0	0	0	0	0	FALSE	FALSE	FALSE	FALSE	FALSE	FALSE	FALSE	0	FALSE	TRUE	FALSE	2.47905	-0.610549	TRUE
BLOC1S4	TRUE	FALSE	0	0	0	0	0	0	FALSE	FALSE	FALSE	FALSE	FALSE	FALSE	TRUE	2	FALSE	TRUE	FALSE	2.136	0.683232	FALSE
BLOC1S5	TRUE	FALSE	0	0	0	0	0	7	FALSE	FALSE	FALSE	FALSE	FALSE	FALSE	FALSE	0	FALSE	TRUE	FALSE	-0.530648	0.426105	FALSE
BLOC1S6	TRUE	FALSE	0	0	0	0	0	0	FALSE	FALSE	FALSE	FALSE	FALSE	FALSE	FALSE	0	FALSE	FALSE	FALSE	0.725642	0.209257	FALSE
BLVRA	TRUE	FALSE	0	0	0	0	0	0	FALSE	FALSE	FALSE	FALSE	FALSE	FALSE	TRUE	18	FALSE	TRUE	FALSE	0.207222	2.38589	FALSE
BLVRB	TRUE	FALSE	0	0	0	0	0	0	FALSE	FALSE	FALSE	FALSE	FALSE	FALSE	TRUE	23	FALSE	TRUE	FALSE	0.155289	0.229332	FALSE
BLZF1	TRUE	FALSE	0	0	0	0	0	0	FALSE	FALSE	FALSE	FALSE	FALSE	FALSE	FALSE	0	FALSE	TRUE	FALSE	-0.334591	1.17485	FALSE
BMERB1	TRUE	FALSE	0	0	0	0	0	0	FALSE	FALSE	FALSE	FALSE	FALSE	FALSE	FALSE	0	FALSE	FALSE	FALSE			FALSE
BMF	TRUE	FALSE	0	0	0	0	0	2	FALSE	FALSE	FALSE	FALSE	FALSE	FALSE	FALSE	0	FALSE	TRUE	FALSE	-0.387523	2.21611	FALSE
BMI1	TRUE	FALSE	0	0	0	0	0	0	FALSE	FALSE	FALSE	FALSE	FALSE	FALSE	TRUE	6	FALSE	TRUE	FALSE	1.92593	3.01765	FALSE
BMP1	TRUE	FALSE	0	0	11	0	0	0	FALSE	FALSE	FALSE	FALSE	FALSE	FALSE	TRUE	5	TRUE	TRUE	FALSE	2.29637	4.90399	FALSE
BMP2	TRUE	TRUE	0	0	0	0	0	0	FALSE	FALSE	FALSE	FALSE	FALSE	FALSE	TRUE	26	TRUE	TRUE	FALSE	1.46669	2.89673	TRUE
BMP2K	TRUE	FALSE	0	0	0	0	0	0	FALSE	FALSE	FALSE	FALSE	FALSE	FALSE	TRUE	10	TRUE	FALSE	FALSE	-1.05359	3.79933	FALSE
BMP3	TRUE	FALSE	0	0	0	0	0	0	FALSE	FALSE	FALSE	FALSE	FALSE	FALSE	FALSE	0	TRUE	TRUE	FALSE	-0.427624	1.98246	FALSE
BMP4	TRUE	FALSE	0	0	0	0	0	0	FALSE	FALSE	FALSE	FALSE	FALSE	FALSE	TRUE	15	TRUE	TRUE	TRUE	1.90585	3.1864	FALSE
BMP5	TRUE	FALSE	0	0	0	0	0	0	FALSE	FALSE	FALSE	FALSE	FALSE	FALSE	FALSE	0	TRUE	TRUE	FALSE	0.302946	1.86053	FALSE
BMP6	TRUE	FALSE	0	0	0	0	0	0	FALSE	FALSE	FALSE	TRUE	FALSE	FALSE	TRUE	4	TRUE	TRUE	FALSE	-0.0236922	3.44242	FALSE
BMP7	TRUE	FALSE	0	0	0	0	0	0	FALSE	FALSE	FALSE	FALSE	FALSE	FALSE	FALSE	0	TRUE	TRUE	FALSE	2.70705	3.4116	FALSE
BMP8A	TRUE	FALSE	0	0	0	0	0	0	FALSE	FALSE	FALSE	FALSE	FALSE	FALSE	FALSE	0	TRUE	TRUE	FALSE	3.69608	2.44114	TRUE
BMP8B	TRUE	FALSE	0	0	0	0	0	0	FALSE	FALSE	FALSE	FALSE	FALSE	FALSE	FALSE	0	TRUE	TRUE	FALSE	2.99498	2.64167	FALSE
BMP10	TRUE	FALSE	0	0	0	0	0	0	FALSE	FALSE	FALSE	FALSE	FALSE	FALSE	TRUE	2	TRUE	TRUE	FALSE	0.779174	2.50455	FALSE
BMP15	FALSE	FALSE	0	0	0	0	0	0	FALSE	FALSE	FALSE	FALSE	FALSE	FALSE	FALSE	0	TRUE	TRUE	FALSE	-1.35871	1.51526	FALSE
BMPER	TRUE	FALSE	0	0	0	0	0	0	FALSE	FALSE	FALSE	FALSE	FALSE	FALSE	FALSE	0	TRUE	TRUE	FALSE	0.300362	3.25163	FALSE
BMPR1A	TRUE	FALSE	0	0	0	0	0	0	FALSE	FALSE	FALSE	FALSE	TRUE	FALSE	TRUE	4	TRUE	TRUE	TRUE	2.80755	3.81639	FALSE
BMPR1B	TRUE	FALSE	0	0	0	0	0	0	FALSE	FALSE	FALSE	FALSE	TRUE	FALSE	TRUE	5	TRUE	TRUE	FALSE	-0.722938	4.02698	FALSE
BMPR2	TRUE	FALSE	0	0	0	0	0	1	FALSE	FALSE	FALSE	FALSE	TRUE	FALSE	TRUE	9	TRUE	TRUE	TRUE	1.45238	5.11096	FALSE
BMS1	TRUE	FALSE	0	0	0	0	0	0	FALSE	FALSE	FALSE	FALSE	FALSE	FALSE	TRUE	5	FALSE	TRUE	FALSE	-0.419066	5.73379	FALSE
BMT2	TRUE	FALSE	0	0	0	0	0	0	FALSE	FALSE	FALSE	FALSE	FALSE	FALSE	FALSE	0	FALSE	TRUE	FALSE			FALSE
BMX	FALSE	FALSE	0	0	0	0	0	0	FALSE	FALSE	FALSE	FALSE	FALSE	FALSE	TRUE	10	TRUE	TRUE	FALSE	1.00492	3.51943	FALSE
BNC1	TRUE	FALSE	0	0	0	0	0	0	FALSE	FALSE	FALSE	FALSE	FALSE	FALSE	FALSE	0	FALSE	TRUE	FALSE	0.487806	3.40794	FALSE
BNC2	TRUE	FALSE	0	0	0	0	0	0	FALSE	FALSE	FALSE	FALSE	FALSE	FALSE	FALSE	0	FALSE	TRUE	FALSE	0.279036	4.83911	FALSE
BNIP1	TRUE	FALSE	0	0	0	0	0	1	FALSE	FALSE	FALSE	FALSE	FALSE	FALSE	TRUE	1	FALSE	TRUE	FALSE	0.674234	1.39844	FALSE
BNIP2	TRUE	FALSE	0	0	0	0	0	0	FALSE	FALSE	FALSE	FALSE	FALSE	FALSE	TRUE	4	FALSE	TRUE	FALSE	-1.52721	1.01528	FALSE
BNIP3	TRUE	FALSE	0	0	0	0	0	0	FALSE	FALSE	FALSE	FALSE	FALSE	FALSE	TRUE	26	FALSE	TRUE	FALSE	0.760377	1.45222	FALSE
BNIP3L	TRUE	FALSE	0	0	0	0	0	0	FALSE	FALSE	FALSE	FALSE	FALSE	FALSE	TRUE	25	FALSE	TRUE	FALSE	0.446998	2.15954	FALSE
BNIP5	TRUE	FALSE	0	0	0	0	0	0	FALSE	FALSE	FALSE	FALSE	FALSE	FALSE	FALSE	0	FALSE	TRUE	FALSE			FALSE
BNIPL	TRUE	FALSE	0	0	0	0	0	0	FALSE	FALSE	FALSE	FALSE	FALSE	FALSE	FALSE	0	FALSE	TRUE	FALSE	0.826032	0.456572	FALSE
BOC	TRUE	FALSE	0	0	0	0	0	0	FALSE	FALSE	FALSE	FALSE	FALSE	FALSE	FALSE	0	TRUE	TRUE	TRUE	0.770272	4.07011	FALSE
BOD1	TRUE	FALSE	0	0	0	0	0	0	FALSE	FALSE	FALSE	FALSE	FALSE	FALSE	FALSE	0	FALSE	TRUE	FALSE	1.21861	1.16038	FALSE
BOD1L1	TRUE	FALSE	0	0	0	0	0	0	FALSE	FALSE	FALSE	FALSE	FALSE	FALSE	FALSE	0	FALSE	TRUE	FALSE	-2.17665	6.43086	FALSE
BOD1L2	TRUE	FALSE	0	0	0	0	0	0	FALSE	FALSE	FALSE	FALSE	FALSE	FALSE	FALSE	0	FALSE	TRUE	FALSE	1.12805	1.32321	FALSE
BOK	TRUE	FALSE	0	0	0	0	0	0	FALSE	FALSE	FALSE	FALSE	FALSE	FALSE	TRUE	1	TRUE	TRUE	FALSE	0.794684	1.46526	FALSE
BOLA1	FALSE	FALSE	0	0	0	0	0	0	FALSE	FALSE	FALSE	FALSE	FALSE	FALSE	FALSE	0	TRUE	TRUE	FALSE	1.12173	1.7057	FALSE
BOLA2	FALSE	FALSE	0	0	0	0	0	0	FALSE	FALSE	FALSE	FALSE	FALSE	FALSE	FALSE	0	FALSE	TRUE	FALSE			FALSE
BOLA2B	FALSE	FALSE	0	0	0	0	0	0	FALSE	FALSE	FALSE	FALSE	FALSE	FALSE	FALSE	0	FALSE	TRUE	FALSE			FALSE
BOLA3	TRUE	TRUE	0	0	0	0	0	0	FALSE	FALSE	FALSE	FALSE	FALSE	FALSE	FALSE	0	TRUE	TRUE	FALSE	0.608667	1.76271	FALSE
BOLL	TRUE	FALSE	0	0	0	0	0	0	FALSE	FALSE	FALSE	FALSE	FALSE	FALSE	FALSE	0	FALSE	TRUE	FALSE	0.631612	2.27423	FALSE
BOP1	FALSE	FALSE	0	0	0	0	0	0	FALSE	FALSE	FALSE	FALSE	FALSE	FALSE	TRUE	6	FALSE	TRUE	FALSE	0.15817	1.3776	FALSE
BORA	TRUE	FALSE	0	0	0	0	0	0	FALSE	FALSE	FALSE	FALSE	FALSE	FALSE	TRUE	10	FALSE	TRUE	FALSE	0.476971	2.18873	FALSE
BORCS5	TRUE	FALSE	0	0	0	0	0	0	FALSE	FALSE	FALSE	FALSE	FALSE	FALSE	FALSE	0	FALSE	TRUE	FALSE			FALSE
BORCS6	TRUE	FALSE	0	0	0	0	0	0	FALSE	FALSE	FALSE	FALSE	FALSE	FALSE	TRUE	2	FALSE	TRUE	FALSE			FALSE
BORCS7	TRUE	FALSE	0	0	0	0	6	0	FALSE	FALSE	FALSE	FALSE	FALSE	FALSE	FALSE	0	FALSE	TRUE	FALSE			FALSE
BORCS8	TRUE	FALSE	0	0	0	0	0	0	FALSE	FALSE	FALSE	FALSE	FALSE	FALSE	FALSE	0	FALSE	TRUE	FALSE			FALSE
BPGM	TRUE	FALSE	0	0	0	0	0	0	FALSE	FALSE	FALSE	FALSE	FALSE	FALSE	TRUE	1	FALSE	TRUE	FALSE	0.769973	1.39696	FALSE
BPHL	TRUE	FALSE	0	0	0	0	0	0	FALSE	FALSE	FALSE	FALSE	FALSE	FALSE	TRUE	12	TRUE	TRUE	FALSE	0.191762	0.988014	FALSE
BPI	TRUE	FALSE	0	0	0	0	0	0	FALSE	FALSE	FALSE	FALSE	FALSE	FALSE	TRUE	2	TRUE	TRUE	FALSE	-1.21563	1.06532	FALSE
BPIFA1	TRUE	FALSE	0	0	0	0	0	0	FALSE	FALSE	FALSE	FALSE	FALSE	FALSE	FALSE	0	TRUE	TRUE	FALSE	-1.30261	0.786705	FALSE
BPIFA2	TRUE	FALSE	0	0	0	0	0	0	FALSE	FALSE	FALSE	FALSE	FALSE	FALSE	FALSE	0	TRUE	TRUE	FALSE	-0.636492	1.07678	FALSE
BPIFA3	TRUE	FALSE	0	0	0	0	0	0	FALSE	FALSE	FALSE	FALSE	FALSE	FALSE	FALSE	0	TRUE	TRUE	FALSE	-1.4145	1.36278	FALSE
BPIFB1	TRUE	FALSE	0	0	0	0	0	0	FALSE	FALSE	FALSE	FALSE	FALSE	FALSE	FALSE	0	TRUE	TRUE	FALSE	0.0220587	1.65161	FALSE
BPIFB2	TRUE	FALSE	0	0	0	0	0	0	FALSE	FALSE	FALSE	FALSE	FALSE	FALSE	FALSE	0	TRUE	TRUE	FALSE	0.0560246	0.922091	FALSE
BPIFB3	TRUE	FALSE	0	0	0	0	0	0	FALSE	FALSE	FALSE	FALSE	FALSE	FALSE	FALSE	0	TRUE	TRUE	FALSE	-0.622919	1.95231	FALSE
BPIFB4	TRUE	FALSE	0	0	0	0	0	0	FALSE	FALSE	FALSE	FALSE	FALSE	FALSE	FALSE	0	TRUE	TRUE	FALSE	-1.22767	0.19642	FALSE
BPIFB6	TRUE	FALSE	0	0	0	0	0	0	FALSE	FALSE	FALSE	FALSE	FALSE	FALSE	FALSE	0	TRUE	TRUE	FALSE	-1.16129	0.417893	FALSE
BPIFC	TRUE	FALSE	0	0	0	0	0	0	FALSE	FALSE	FALSE	FALSE	FALSE	FALSE	FALSE	0	TRUE	FALSE	FALSE	-0.883391	1.85662	TRUE
BPNT1	TRUE	FALSE	0	0	0	0	0	0	FALSE	FALSE	FALSE	FALSE	FALSE	FALSE	FALSE	0	TRUE	TRUE	FALSE	0.786883	1.64199	FALSE
BPNT2	TRUE	FALSE	0	0	0	0	0	0	FALSE	FALSE	FALSE	FALSE	FALSE	FALSE	TRUE	2	FALSE	TRUE	FALSE			FALSE
BPTF	TRUE	FALSE	0	0	0	0	0	0	FALSE	FALSE	FALSE	FALSE	FALSE	FALSE	TRUE	2	FALSE	TRUE	FALSE	4.39189	8.90413	FALSE
BPY2	FALSE	FALSE	0	0	0	0	0	0	FALSE	FALSE	FALSE	FALSE	FALSE	FALSE	FALSE	0	FALSE	FALSE	FALSE			FALSE
BPY2B	FALSE	FALSE	0	0	0	0	0	0	FALSE	FALSE	FALSE	FALSE	FALSE	FALSE	FALSE	0	FALSE	FALSE	FALSE			FALSE
BPY2C	FALSE	FALSE	0	0	0	0	0	0	FALSE	FALSE	FALSE	FALSE	FALSE	FALSE	FALSE	0	FALSE	FALSE	FALSE			FALSE
BRAF	TRUE	TRUE	0	0	0	0	0	0	FALSE	FALSE	FALSE	FALSE	FALSE	FALSE	TRUE	167	TRUE	TRUE	FALSE	3.99134	5.85138	FALSE
BRAP	TRUE	FALSE	0	0	0	0	0	4	TRUE	FALSE	FALSE	FALSE	FALSE	FALSE	TRUE	6	FALSE	TRUE	FALSE	2.09717	3.43071	TRUE
BRAT1	TRUE	FALSE	0	0	0	0	0	0	FALSE	FALSE	FALSE	FALSE	FALSE	FALSE	FALSE	0	FALSE	TRUE	FALSE	-1.76973	1.20482	FALSE
BRCA1	TRUE	FALSE	0	0	0	0	1	0	FALSE	FALSE	FALSE	FALSE	FALSE	FALSE	TRUE	106	TRUE	TRUE	FALSE	-1.26079	1.468	FALSE
BRCA2	TRUE	FALSE	0	0	0	0	0	0	FALSE	FALSE	FALSE	FALSE	FALSE	FALSE	TRUE	25	FALSE	TRUE	FALSE	-4.71487	4.00599	TRUE
BRCC3	FALSE	FALSE	0	0	0	0	0	0	FALSE	FALSE	FALSE	FALSE	FALSE	FALSE	TRUE	6	FALSE	TRUE	FALSE	2.5431	1.89413	FALSE
BRD1	TRUE	FALSE	0	0	0	0	0	0	FALSE	FALSE	FALSE	FALSE	FALSE	FALSE	TRUE	3	FALSE	TRUE	FALSE	4.28998	4.98362	FALSE
BRD2	TRUE	FALSE	0	0	0	0	0	0	FALSE	FALSE	FALSE	FALSE	FALSE	FALSE	TRUE	21	TRUE	TRUE	FALSE	-0.331442	4.87424	TRUE
BRD3	TRUE	FALSE	0	0	0	0	0	0	FALSE	FALSE	FALSE	FALSE	FALSE	FALSE	TRUE	8	TRUE	TRUE	FALSE	3.7082	3.45929	TRUE
BRD3OS	FALSE	FALSE	0	0	0	0	0	0	FALSE	FALSE	FALSE	FALSE	FALSE	FALSE	FALSE	0	FALSE	FALSE	FALSE			FALSE
BRD4	TRUE	FALSE	0	0	0	0	0	1	FALSE	FALSE	FALSE	FALSE	TRUE	FALSE	TRUE	32	TRUE	TRUE	FALSE	3.75842	5.91213	FALSE
BRD7	TRUE	FALSE	0	0	0	0	0	0	FALSE	FALSE	FALSE	FALSE	FALSE	FALSE	TRUE	2	FALSE	TRUE	FALSE	-0.201205	4.33034	FALSE
BRD8	TRUE	FALSE	0	0	0	0	0	0	FALSE	FALSE	FALSE	FALSE	FALSE	FALSE	TRUE	4	FALSE	TRUE	FALSE	2.00142	4.67466	FALSE
BRD9	TRUE	FALSE	0	0	0	0	0	0	FALSE	FALSE	FALSE	FALSE	FALSE	FALSE	FALSE	0	FALSE	TRUE	FALSE	1.19957	2.96635	FALSE
BRDT	TRUE	FALSE	0	0	0	0	0	0	FALSE	FALSE	FALSE	FALSE	FALSE	FALSE	FALSE	0	TRUE	TRUE	FALSE	-0.954732	3.09061	FALSE
BRF1	TRUE	FALSE	0	0	0	0	0	0	FALSE	FALSE	FALSE	FALSE	FALSE	FALSE	TRUE	2	FALSE	TRUE	FALSE	0.614823	3.93792	TRUE
BRF2	TRUE	FALSE	0	0	0	0	0	0	FALSE	FALSE	FALSE	FALSE	FALSE	FALSE	TRUE	1	FALSE	TRUE	FALSE	-0.1435	0.998539	FALSE
BRI3	TRUE	FALSE	0	0	0	0	0	0	FALSE	FALSE	FALSE	FALSE	FALSE	FALSE	FALSE	0	FALSE	TRUE	FALSE	0.509141	0.622464	FALSE
BRI3BP	TRUE	FALSE	0	0	0	0	0	1	FALSE	FALSE	FALSE	FALSE	FALSE	FALSE	FALSE	0	FALSE	TRUE	FALSE	2.10303	1.38943	FALSE
BRICD5	TRUE	FALSE	0	0	0	0	0	0	FALSE	FALSE	FALSE	FALSE	FALSE	FALSE	FALSE	0	FALSE	TRUE	FALSE	-3.17765	-1.1715	FALSE
BRINP1	TRUE	FALSE	0	0	0	0	0	0	FALSE	FALSE	FALSE	FALSE	FALSE	FALSE	FALSE	0	FALSE	TRUE	FALSE	2.13173	4.217	FALSE
BRINP2	TRUE	FALSE	0	0	0	0	0	0	FALSE	FALSE	FALSE	FALSE	FALSE	FALSE	FALSE	0	FALSE	TRUE	FALSE	0.791156	4.42792	FALSE
BRINP3	TRUE	FALSE	0	0	0	0	0	0	FALSE	FALSE	FALSE	FALSE	FALSE	FALSE	FALSE	0	FALSE	TRUE	FALSE	0.212754	2.90343	FALSE
BRIP1	TRUE	TRUE	0	0	0	0	0	0	FALSE	FALSE	FALSE	FALSE	FALSE	FALSE	TRUE	6	FALSE	FALSE	FALSE	-0.013903	2.26528	FALSE
BRIX1	TRUE	FALSE	0	0	0	0	0	0	FALSE	FALSE	FALSE	FALSE	FALSE	FALSE	TRUE	8	FALSE	TRUE	FALSE	0.279148	3.40827	FALSE
BRK1	TRUE	FALSE	0	0	0	0	0	0	FALSE	FALSE	FALSE	FALSE	FALSE	FALSE	FALSE	0	FALSE	TRUE	FALSE	1.5272	1.61717	FALSE
BRME1	TRUE	FALSE	0	0	0	0	0	0	FALSE	FALSE	FALSE	FALSE	FALSE	FALSE	FALSE	0	FALSE	TRUE	FALSE			FALSE
BRMS1	TRUE	FALSE	0	0	0	0	0	0	FALSE	FALSE	FALSE	FALSE	FALSE	FALSE	TRUE	4	FALSE	TRUE	FALSE	0.0397865	1.85314	FALSE
BRMS1L	TRUE	FALSE	0	0	0	0	0	0	FALSE	FALSE	FALSE	FALSE	FALSE	FALSE	FALSE	0	FALSE	TRUE	FALSE	1.76083	3.19219	FALSE
BROX	TRUE	FALSE	0	0	0	0	0	0	FALSE	FALSE	FALSE	FALSE	FALSE	FALSE	FALSE	0	FALSE	FALSE	FALSE	-0.915171	2.23803	TRUE
BRPF1	TRUE	FALSE	0	0	0	0	0	0	FALSE	FALSE	FALSE	FALSE	FALSE	FALSE	TRUE	7	FALSE	TRUE	FALSE	4.50784	5.41222	FALSE
BRPF3	TRUE	FALSE	0	0	0	0	0	0	FALSE	FALSE	FALSE	FALSE	FALSE	FALSE	FALSE	0	TRUE	TRUE	FALSE	2.77948	4.69422	FALSE
BRS3	FALSE	FALSE	0	0	0	0	0	0	FALSE	FALSE	FALSE	FALSE	FALSE	FALSE	TRUE	6	TRUE	TRUE	FALSE	0.897992	2.59115	FALSE
BRSK1	TRUE	FALSE	0	0	0	0	0	0	FALSE	FALSE	FALSE	FALSE	FALSE	FALSE	TRUE	1	TRUE	TRUE	FALSE	5.08785	4.69678	FALSE
BRSK2	TRUE	FALSE	0	0	0	0	0	0	FALSE	FALSE	FALSE	FALSE	FALSE	FALSE	TRUE	2	TRUE	TRUE	FALSE	3.20591	3.83715	FALSE
BRWD1	TRUE	FALSE	0	0	0	0	0	0	FALSE	FALSE	FALSE	FALSE	FALSE	FALSE	FALSE	0	FALSE	TRUE	FALSE	1.66974	7.83582	TRUE
BRWD3	FALSE	FALSE	0	0	0	0	0	0	FALSE	FALSE	FALSE	FALSE	FALSE	FALSE	FALSE	0	FALSE	TRUE	FALSE	4.17851	7.20935	FALSE
BSCL2	TRUE	TRUE	0	0	0	0	0	0	FALSE	FALSE	FALSE	FALSE	FALSE	FALSE	TRUE	2	FALSE	TRUE	TRUE	0.11585	2.79303	FALSE
BSDC1	TRUE	FALSE	0	0	0	0	0	0	FALSE	FALSE	FALSE	FALSE	FALSE	FALSE	TRUE	11	FALSE	TRUE	FALSE	0.347083	2.96268	FALSE
BSG	TRUE	FALSE	6	3	8	7	0	11	FALSE	FALSE	FALSE	FALSE	FALSE	FALSE	TRUE	20	TRUE	TRUE	FALSE	-0.112702	2.18559	FALSE
BSN	TRUE	FALSE	0	0	0	0	0	0	FALSE	FALSE	FALSE	FALSE	FALSE	FALSE	FALSE	0	FALSE	TRUE	FALSE	2.30309	7.89587	FALSE
BSND	TRUE	FALSE	0	0	0	0	0	0	FALSE	FALSE	FALSE	FALSE	FALSE	FALSE	TRUE	2	FALSE	TRUE	FALSE	-0.635535	-0.520509	TRUE
BSPH1	TRUE	FALSE	0	0	0	0	0	0	FALSE	FALSE	FALSE	FALSE	FALSE	FALSE	FALSE	0	TRUE	TRUE	FALSE			FALSE
BSPRY	TRUE	FALSE	0	0	0	0	0	0	FALSE	FALSE	FALSE	FALSE	FALSE	FALSE	FALSE	0	TRUE	TRUE	FALSE	-0.760362	0.648831	FALSE
BST1	TRUE	FALSE	0	0	0	0	0	1	FALSE	FALSE	FALSE	FALSE	FALSE	FALSE	TRUE	5	TRUE	TRUE	FALSE	-0.0274781	0.605169	FALSE
BST2	TRUE	FALSE	0	0	3	0	0	0	FALSE	FALSE	FALSE	FALSE	FALSE	FALSE	TRUE	1	TRUE	TRUE	FALSE	1.10994	0.195124	FALSE
BSX	TRUE	FALSE	0	0	0	0	0	0	FALSE	FALSE	FALSE	FALSE	FALSE	FALSE	FALSE	0	FALSE	TRUE	FALSE	1.86721	1.45735	FALSE
BTAF1	TRUE	FALSE	0	0	0	0	0	0	FALSE	FALSE	FALSE	FALSE	FALSE	FALSE	FALSE	0	FALSE	TRUE	FALSE	3.70693	8.22857	FALSE
BTBD1	TRUE	FALSE	0	0	0	1	0	8	FALSE	FALSE	FALSE	FALSE	FALSE	FALSE	TRUE	1	FALSE	TRUE	FALSE	1.70425	2.56816	FALSE
BTBD2	TRUE	FALSE	0	0	0	0	0	0	FALSE	FALSE	FALSE	FALSE	FALSE	FALSE	TRUE	1	FALSE	TRUE	FALSE	2.92898	3.57095	TRUE
BTBD3	TRUE	FALSE	0	0	0	0	0	0	FALSE	FALSE	FALSE	FALSE	FALSE	FALSE	TRUE	1	FALSE	TRUE	FALSE	2.66781	2.22326	FALSE
BTBD6	TRUE	FALSE	0	0	0	0	0	0	FALSE	FALSE	FALSE	FALSE	FALSE	FALSE	FALSE	0	FALSE	TRUE	FALSE	1.44638	1.37855	TRUE
BTBD7	TRUE	FALSE	0	0	0	0	0	1	FALSE	FALSE	FALSE	FALSE	FALSE	FALSE	FALSE	0	FALSE	TRUE	FALSE	0.0700929	4.60547	FALSE
BTBD8	TRUE	FALSE	0	0	0	0	0	0	FALSE	FALSE	FALSE	FALSE	FALSE	FALSE	FALSE	0	FALSE	FALSE	FALSE	0.24427	0.512243	FALSE
BTBD9	TRUE	FALSE	0	0	0	0	0	0	FALSE	FALSE	FALSE	FALSE	FALSE	FALSE	FALSE	0	FALSE	TRUE	TRUE	1.21959	3.06528	FALSE
BTBD10	TRUE	FALSE	0	0	0	0	0	0	FALSE	FALSE	FALSE	FALSE	FALSE	FALSE	FALSE	0	FALSE	TRUE	FALSE	2.69521	3.7275	FALSE
BTBD11	TRUE	FALSE	0	0	0	0	0	0	FALSE	FALSE	FALSE	FALSE	FALSE	FALSE	FALSE	0	FALSE	FALSE	FALSE	2.87845	4.67179	FALSE
BTBD16	TRUE	FALSE	0	0	0	0	0	0	FALSE	FALSE	FALSE	FALSE	FALSE	FALSE	FALSE	0	FALSE	TRUE	FALSE	-0.168592	0.46247	FALSE
BTBD17	TRUE	FALSE	0	0	0	0	0	0	FALSE	FALSE	FALSE	FALSE	FALSE	FALSE	FALSE	0	FALSE	TRUE	FALSE	3.65639	1.20755	FALSE
BTBD18	TRUE	FALSE	0	0	0	0	0	0	FALSE	FALSE	FALSE	FALSE	FALSE	FALSE	FALSE	0	FALSE	TRUE	FALSE			FALSE
BTBD19	TRUE	FALSE	0	0	0	0	0	0	FALSE	FALSE	FALSE	FALSE	FALSE	FALSE	FALSE	0	FALSE	FALSE	FALSE			FALSE
BTC	TRUE	FALSE	0	0	0	0	0	0	FALSE	FALSE	FALSE	FALSE	FALSE	FALSE	FALSE	0	TRUE	TRUE	FALSE	-0.984322	1.3299	FALSE
BTD	TRUE	FALSE	0	0	0	0	0	9	FALSE	FALSE	FALSE	FALSE	FALSE	FALSE	TRUE	4	TRUE	TRUE	FALSE	-0.869744	-0.0484275	FALSE
BTF3	TRUE	FALSE	0	0	0	3	0	0	FALSE	FALSE	FALSE	FALSE	FALSE	FALSE	FALSE	0	FALSE	TRUE	FALSE	1.88077	2.67678	FALSE
BTF3L4	TRUE	FALSE	0	0	0	0	0	0	FALSE	FALSE	FALSE	FALSE	FALSE	FALSE	FALSE	0	FALSE	TRUE	FALSE	2.09704	1.84969	FALSE
BTG1	TRUE	FALSE	0	0	0	1	0	1	FALSE	FALSE	FALSE	FALSE	FALSE	FALSE	TRUE	9	FALSE	TRUE	FALSE	1.63564	1.93017	FALSE
BTG2	TRUE	FALSE	0	0	0	2	0	0	FALSE	FALSE	FALSE	TRUE	FALSE	FALSE	TRUE	4	FALSE	TRUE	FALSE	0.963289	0.589238	TRUE
BTG3	TRUE	FALSE	0	0	0	0	0	0	FALSE	FALSE	FALSE	FALSE	FALSE	FALSE	TRUE	9	FALSE	TRUE	FALSE	1.22621	2.43923	FALSE
BTG4	TRUE	FALSE	0	0	0	0	0	0	FALSE	FALSE	FALSE	FALSE	FALSE	FALSE	FALSE	0	FALSE	TRUE	FALSE	0.0518923	1.95351	FALSE
BTK	FALSE	FALSE	0	0	0	0	0	0	FALSE	FALSE	FALSE	FALSE	FALSE	FALSE	TRUE	48	TRUE	TRUE	FALSE	4.38117	4.64156	FALSE
BTLA	TRUE	FALSE	0	0	0	0	0	0	FALSE	FALSE	FALSE	FALSE	FALSE	FALSE	FALSE	0	TRUE	TRUE	FALSE	1.57884	2.38737	FALSE
BTN1A1	TRUE	FALSE	0	0	0	0	0	0	FALSE	FALSE	FALSE	FALSE	FALSE	FALSE	FALSE	0	TRUE	TRUE	FALSE	1.74688	0.0692615	FALSE
BTN2A1	TRUE	FALSE	0	0	0	0	0	0	FALSE	FALSE	FALSE	FALSE	FALSE	FALSE	TRUE	1	TRUE	TRUE	FALSE	-0.956276	-1.96862	FALSE
BTN2A2	TRUE	FALSE	0	0	0	0	0	0	FALSE	FALSE	FALSE	FALSE	FALSE	FALSE	TRUE	4	TRUE	TRUE	FALSE	-0.122054	2.01513	FALSE
BTN3A1	TRUE	FALSE	0	0	0	0	0	0	FALSE	FALSE	FALSE	FALSE	FALSE	FALSE	TRUE	2	TRUE	FALSE	FALSE	0.712052	1.32917	FALSE
BTN3A2	TRUE	FALSE	0	0	0	0	0	0	FALSE	FALSE	FALSE	FALSE	FALSE	FALSE	FALSE	0	TRUE	FALSE	FALSE	1.74861	1.36739	FALSE
BTN3A3	TRUE	FALSE	0	0	0	0	0	0	FALSE	FALSE	FALSE	FALSE	FALSE	FALSE	TRUE	3	TRUE	FALSE	FALSE	0.28958	0.73807	FALSE
BTNL2	TRUE	FALSE	0	0	0	0	0	0	TRUE	FALSE	FALSE	FALSE	FALSE	FALSE	TRUE	2	FALSE	TRUE	FALSE	1.12414	0.340677	TRUE
BTNL3	TRUE	FALSE	0	0	0	0	0	0	FALSE	FALSE	FALSE	FALSE	FALSE	FALSE	FALSE	0	TRUE	FALSE	FALSE	1.31432	2.52593	FALSE
BTNL8	TRUE	FALSE	0	0	0	0	0	0	FALSE	FALSE	FALSE	FALSE	FALSE	FALSE	FALSE	0	TRUE	FALSE	FALSE	-0.180069	1.67654	FALSE
BTNL9	TRUE	FALSE	0	1	0	0	0	0	FALSE	FALSE	FALSE	FALSE	FALSE	FALSE	FALSE	0	TRUE	TRUE	FALSE	0.725378	0.330773	FALSE
BTRC	TRUE	FALSE	0	0	0	0	0	0	FALSE	FALSE	FALSE	FALSE	FALSE	FALSE	FALSE	0	FALSE	TRUE	FALSE	2.34586	4.62034	FALSE
BUB1	TRUE	FALSE	0	0	0	0	0	1	FALSE	FALSE	FALSE	FALSE	FALSE	FALSE	TRUE	23	TRUE	TRUE	FALSE	-0.286085	3.63722	FALSE
BUB1B	TRUE	FALSE	0	0	0	0	0	0	FALSE	FALSE	FALSE	FALSE	FALSE	FALSE	TRUE	24	TRUE	TRUE	FALSE	0.331809	4.78012	FALSE
BUB3	TRUE	FALSE	0	0	0	0	0	0	FALSE	FALSE	FALSE	FALSE	FALSE	FALSE	TRUE	1	FALSE	TRUE	FALSE	2.66459	3.08313	FALSE
BUD13	TRUE	FALSE	0	0	0	0	0	0	FALSE	FALSE	FALSE	FALSE	FALSE	FALSE	FALSE	0	FALSE	TRUE	FALSE	-0.661189	2.70649	TRUE
BUD23	TRUE	FALSE	0	0	0	0	0	0	FALSE	FALSE	FALSE	FALSE	FALSE	FALSE	TRUE	4	FALSE	TRUE	FALSE			FALSE
BUD31	TRUE	FALSE	0	0	0	0	0	0	FALSE	FALSE	FALSE	FALSE	FALSE	FALSE	TRUE	2	FALSE	TRUE	FALSE	1.41528	1.75923	FALSE
BVES	TRUE	TRUE	0	0	0	0	0	0	FALSE	FALSE	FALSE	FALSE	FALSE	FALSE	FALSE	0	FALSE	TRUE	FALSE	0.425688	1.80826	FALSE
BYSL	TRUE	FALSE	0	0	0	0	0	0	FALSE	FALSE	FALSE	FALSE	FALSE	FALSE	TRUE	17	FALSE	TRUE	FALSE	1.25148	2.77236	TRUE
BZW1	TRUE	FALSE	0	0	0	0	0	0	FALSE	FALSE	FALSE	FALSE	FALSE	FALSE	TRUE	1	FALSE	FALSE	FALSE	2.6948	3.01574	FALSE
BZW2	TRUE	FALSE	11	11	8	1	11	11	FALSE	FALSE	FALSE	FALSE	FALSE	FALSE	TRUE	10	FALSE	TRUE	FALSE	1.69095	3.95096	FALSE
C1D	TRUE	FALSE	0	0	0	0	0	0	FALSE	FALSE	FALSE	FALSE	FALSE	FALSE	FALSE	0	FALSE	FALSE	FALSE	-0.799491	1.61438	FALSE
C1GALT1	TRUE	FALSE	0	0	0	0	0	2	FALSE	FALSE	FALSE	FALSE	FALSE	FALSE	TRUE	1	FALSE	TRUE	FALSE	-0.443052	2.39737	FALSE
C1GALT1C1	FALSE	FALSE	0	0	0	0	0	0	FALSE	FALSE	FALSE	FALSE	FALSE	FALSE	TRUE	4	FALSE	TRUE	FALSE	0.458208	1.86868	FALSE
C1GALT1C1L	TRUE	FALSE	0	0	0	0	0	0	FALSE	FALSE	FALSE	FALSE	FALSE	FALSE	FALSE	0	FALSE	FALSE	FALSE			FALSE
C1orf21	TRUE	FALSE	0	0	0	0	0	0	FALSE	FALSE	FALSE	FALSE	FALSE	FALSE	FALSE	0	FALSE	TRUE	FALSE	0.80528	2.29621	FALSE
C1orf35	TRUE	FALSE	0	0	0	0	0	0	FALSE	FALSE	FALSE	FALSE	FALSE	FALSE	FALSE	0	FALSE	TRUE	FALSE	1.27585	1.72781	FALSE
C1orf43	TRUE	FALSE	0	0	0	0	0	0	FALSE	FALSE	FALSE	FALSE	FALSE	FALSE	FALSE	0	FALSE	TRUE	FALSE	0.827469	2.7733	FALSE
C1orf50	TRUE	FALSE	0	0	0	0	0	0	FALSE	FALSE	FALSE	FALSE	FALSE	FALSE	TRUE	4	FALSE	TRUE	FALSE	-0.462187	0.930998	FALSE
C1orf52	TRUE	FALSE	0	0	0	0	0	0	FALSE	FALSE	FALSE	FALSE	FALSE	FALSE	FALSE	0	FALSE	TRUE	FALSE	0.277842	1.59361	FALSE
C1orf53	TRUE	FALSE	0	0	0	0	0	0	FALSE	FALSE	FALSE	FALSE	FALSE	FALSE	FALSE	0	FALSE	TRUE	FALSE	0.0925728	1.2464	FALSE
C1orf54	TRUE	FALSE	0	0	0	0	0	0	FALSE	FALSE	FALSE	FALSE	FALSE	FALSE	FALSE	0	FALSE	TRUE	FALSE	-1.67015	1.66974	FALSE
C1orf56	FALSE	FALSE	0	0	0	0	0	0	FALSE	FALSE	FALSE	FALSE	FALSE	FALSE	FALSE	0	FALSE	TRUE	FALSE	2.31663	0.662818	FALSE
C1orf68	TRUE	FALSE	0	0	0	0	0	0	FALSE	FALSE	FALSE	FALSE	FALSE	FALSE	FALSE	0	FALSE	FALSE	FALSE			FALSE
C1orf74	TRUE	FALSE	0	0	0	0	0	0	FALSE	FALSE	FALSE	FALSE	FALSE	FALSE	FALSE	0	FALSE	TRUE	FALSE	0.372853	1.94548	FALSE
C1orf87	TRUE	FALSE	0	0	0	0	0	0	FALSE	FALSE	FALSE	FALSE	FALSE	FALSE	FALSE	0	FALSE	TRUE	FALSE	-1.09825	-1.11702	FALSE
C1orf94	TRUE	FALSE	0	0	0	0	0	0	FALSE	FALSE	FALSE	FALSE	FALSE	FALSE	FALSE	0	FALSE	TRUE	FALSE	-1.50135	1.98364	FALSE
C1orf100	TRUE	FALSE	0	0	0	0	0	0	FALSE	FALSE	FALSE	FALSE	FALSE	FALSE	FALSE	0	FALSE	TRUE	FALSE	-0.741804	0.231737	FALSE
C1orf105	TRUE	FALSE	0	0	0	0	0	2	FALSE	FALSE	FALSE	FALSE	FALSE	FALSE	FALSE	0	FALSE	FALSE	FALSE	-0.185758	0.589711	TRUE
C1orf109	TRUE	FALSE	0	0	0	0	0	0	FALSE	FALSE	FALSE	FALSE	FALSE	FALSE	FALSE	0	FALSE	FALSE	FALSE	0.835265	-0.0757225	FALSE
C1orf112	TRUE	FALSE	0	0	0	0	0	0	FALSE	FALSE	FALSE	FALSE	FALSE	FALSE	TRUE	3	FALSE	TRUE	TRUE	-1.18073	2.59729	FALSE
C1orf115	TRUE	FALSE	0	0	0	0	0	0	FALSE	FALSE	FALSE	FALSE	FALSE	FALSE	FALSE	0	FALSE	TRUE	FALSE	0.824321	1.33953	FALSE
C1orf116	TRUE	FALSE	0	0	0	0	0	0	FALSE	FALSE	FALSE	FALSE	FALSE	FALSE	FALSE	0	FALSE	TRUE	FALSE	-0.971183	2.76586	FALSE
C1orf122	FALSE	FALSE	0	0	0	0	0	0	FALSE	FALSE	FALSE	FALSE	FALSE	FALSE	FALSE	0	FALSE	TRUE	FALSE	1.58371	0.333161	FALSE
C1orf127	TRUE	FALSE	0	0	0	0	0	0	FALSE	FALSE	FALSE	FALSE	FALSE	FALSE	FALSE	0	FALSE	TRUE	FALSE	-0.903903	1.97377	FALSE
C1orf131	TRUE	FALSE	0	0	0	0	0	0	FALSE	FALSE	FALSE	FALSE	FALSE	FALSE	FALSE	0	FALSE	FALSE	FALSE	-0.791024	-0.251997	FALSE
C1orf141	TRUE	FALSE	0	0	0	0	0	0	FALSE	FALSE	FALSE	FALSE	FALSE	FALSE	FALSE	0	FALSE	FALSE	FALSE	-1.37128	0.657538	FALSE
C1orf146	TRUE	FALSE	0	0	0	0	0	0	FALSE	FALSE	FALSE	FALSE	FALSE	FALSE	FALSE	0	FALSE	TRUE	FALSE	-0.340277	1.69365	FALSE
C1orf159	TRUE	FALSE	0	0	0	0	0	0	FALSE	FALSE	FALSE	FALSE	FALSE	FALSE	FALSE	0	FALSE	TRUE	FALSE	-0.419916	1.13074	FALSE
C1orf162	TRUE	FALSE	0	0	0	0	0	0	FALSE	FALSE	FALSE	FALSE	FALSE	FALSE	FALSE	0	FALSE	FALSE	FALSE	0.0697059	0.843649	FALSE
C1orf167	TRUE	FALSE	0	0	0	0	0	0	FALSE	FALSE	FALSE	FALSE	FALSE	FALSE	FALSE	0	FALSE	FALSE	FALSE	0.493769	0.655519	FALSE
C1orf174	TRUE	FALSE	0	0	0	0	0	0	FALSE	FALSE	FALSE	FALSE	FALSE	FALSE	TRUE	2	FALSE	TRUE	FALSE	-0.124684	1.54497	FALSE
C1orf185	TRUE	FALSE	0	0	0	0	0	0	FALSE	FALSE	FALSE	FALSE	FALSE	FALSE	FALSE	0	FALSE	TRUE	FALSE			FALSE
[truncated: 17,463 more rows]

## Sheet: Diabetes
HGNC	Is Included	Mendelian	CS FiLM	CS FiLM-Unbiased	CS TAG	CS GCN	CS N2V+MLP	CS MLP	DGE: Diabetes Mellitus	DGE: Hyperglycemia	Drug Target	Number of Drug Interactions	Druggable	Included in Mouse KO	Is Mouse KO	Missense Z-Score	LoF Z-Score	GWAS
[truncated: 19,220 more rows]

[truncated: 2 more sheets: Immune_Dysregulation, Insulin_Disorders]
